# Supplementary material for: Phylogenomic profiles of whole-genome duplications in Poaceae and landscape of differential duplicate retention and losses among major Poaceae lineages
Source: Nat Commun. 2024 Apr 17;15:3305. doi: 10.1038/s41467-024-47428-9 (PMC11024178; doi:10.1038/s41467-024-47428-9)
Supplement: Supplementary file 4 — Supplementary Data 1 [file 41467_2024_47428_MOESM4_ESM.xlsx]

## Sheet: Data 1
Supplementary Data 1 Summary of published datasets used in our study
Supplementary Data 1 include five parts, “363 species covering 45 tribes and 12 subfamilies of Poaceae”, “Nine other grass transcriptomes, instead of genomes, used for species-tree inference”, “Other transcriptomes and genomes for WGD analyses”, “Five other genomes of eudicots”, and “Transcriptomes used for comparation of gene expression patterns”. The sequenced data are published and public avai…
363 species covering 45 tribes and 12 subfamilies of Poaceae
Order	Family	Subfamily	Species	Data Type	Source	Accessions in NCBI	Data version	Supplementary References	Data used for different analyses
									A1	A2	A3	A4	A5	A6	A7
Poales	Poaceae	Chloridoideae	Bouteloua erecta	Transcriptome	Our Lab/NCBI	SRR16483756		24		used	used	used
Poales	Poaceae	Chloridoideae	Bouteloua multifida	Transcriptome	Our Lab/NCBI	SRR16483753		24		used	used	used
Poales	Poaceae	Chloridoideae	Bouteloua mexicana	Transcriptome	Our Lab/NCBI	SRR16483754		24		used	used	used	used
Poales	Poaceae	Chloridoideae	Bouteloua scabra	Transcriptome	Our Lab/NCBI	SRR16260860		24		used	used	used
Poales	Poaceae	Chloridoideae	Bouteloua dactyloides	Transcriptome	Our Lab/NCBI	SRR16044294		24		used	used	used
Poales	Poaceae	Chloridoideae	Bouteloua reederorum	Transcriptome	Our Lab/NCBI	SRR16483752		24		used	used	used
Poales	Poaceae	Chloridoideae	Bouteloua curtipendula	Transcriptome	Our Lab/NCBI	SRR16067167		24		used	used	used
Poales	Poaceae	Chloridoideae	Bouteloua chondrosioides	Transcriptome	Our Lab/NCBI	SRR16044295		24		used	used	used
Poales	Poaceae	Chloridoideae	Bouteloua dimorpha	Transcriptome	Our Lab/NCBI	SRR16483757		24		used	used	used
Poales	Poaceae	Chloridoideae	Bouteloua gracilis	Transcriptome	Our Lab/NCBI	SRR16356230		24		used	used	used
Poales	Poaceae	Chloridoideae	Bouteloua stolonifera	Transcriptome	Our Lab/NCBI	SRR16260859		24		used	used	used
Poales	Poaceae	Chloridoideae	Bouteloua trifida	Transcriptome	Our Lab/NCBI	SRR16260850		24		used	used	used
Poales	Poaceae	Chloridoideae	Sohnsia filifolia	Transcriptome	Our Lab/NCBI	SRR16260849		24		used	used	used
Poales	Poaceae	Chloridoideae	Dasyochloa pulchella	Transcriptome	Our Lab/NCBI	SRR16071390		24		used	used	used
Poales	Poaceae	Chloridoideae	Munroa squarrosa	Transcriptome	Our Lab/NCBI	SRR16260855		24		used	used	used
Poales	Poaceae	Chloridoideae	Erioneuron pilosum var. pilosum	Transcriptome	Our Lab/NCBI	SRR16260856		24		used	used	used
Poales	Poaceae	Chloridoideae	Blepharidachne kingii	Transcriptome	Our Lab/NCBI	SRR16260857		24		used	used	used
Poales	Poaceae	Chloridoideae	Scleropogon brevifolius	Transcriptome	Our Lab/NCBI	SRR16260854		24		used	used	used
Poales	Poaceae	Chloridoideae	Swallenia alexandrae	Transcriptome	Our Lab/NCBI	SRR16007046		24		used	used	used
Poales	Poaceae	Chloridoideae	Jouvea straminea	Transcriptome	Our Lab/NCBI	SRR16503554		24		used	used	used
Poales	Poaceae	Chloridoideae	Muhlenbergia reverchonii	Transcriptome	Our Lab/NCBI	SRR16260858		24		used	used	used
Poales	Poaceae	Chloridoideae	Muhlenbergia emersleyi	Transcriptome	Our Lab/NCBI	SRR16260845		24		used	used	used
Poales	Poaceae	Chloridoideae	Muhlenbergia fragilis	Transcriptome	Our Lab/NCBI	SRR16260844		24		used	used	used
Poales	Poaceae	Chloridoideae	Muhlenbergia paniculata	Transcriptome	Our Lab/NCBI	SRR16260843		24		used	used	used
Poales	Poaceae	Chloridoideae	Muhlenbergia cenchroides	Transcriptome	Our Lab/NCBI	SRR16260846		24		used	used	used
Poales	Poaceae	Chloridoideae	Distichlis spicata	Transcriptome	Our Lab/NCBI	SRR16260847		24		used	used	used
Poales	Poaceae	Chloridoideae	Distichlis littoralis	Transcriptome	Our Lab/NCBI	SRR16260848		24		used	used	used	used
Poales	Poaceae	Chloridoideae	Hilaria cenchroides	Transcriptome	Our Lab/NCBI	SRR16043585		24		used	used	used
Poales	Poaceae	Chloridoideae	Tridens brasiliensis	Transcriptome	Our Lab/NCBI	SRR16483758		24		used	used	used	used
Poales	Poaceae	Chloridoideae	Pappophorum vaginatum	Transcriptome	Our Lab/NCBI	SRR16483759		24		used	used	used	used
Poales	Poaceae	Chloridoideae	Kalinia obtusiflora	Transcriptome	Our Lab/NCBI	SRR16037174		24		used	used	used
Poales	Poaceae	Chloridoideae	Tragus mongolorum	Transcriptome	Our Lab/NCBI	SRR16260852		24		used	used	used
Poales	Poaceae	Chloridoideae	Tragus berteronianus	Transcriptome	Our Lab/NCBI	SRR16260853		24		used	used	used
Poales	Poaceae	Chloridoideae	Willkommia texana	Transcriptome	Our Lab/NCBI	SRR16260851		24		used	used	used
Poales	Poaceae	Chloridoideae	Tripogon minimus	Transcriptome	Our Lab/NCBI	SRR16299791		24		used	used	used
Poales	Poaceae	Chloridoideae	Oropetium thomaeum	Genome	https://phytozome-next.jgi.doe.gov/info/Othomaeum_v1_0		v1.0	25	used	used	used	used		used
Poales	Poaceae	Chloridoideae	Halopyrum mucronatum	Transcriptome	Our Lab/NCBI	SRR16299792		24		used	used	used
Poales	Poaceae	Chloridoideae	Leptothrium senegalense	Transcriptome	Our Lab/NCBI	SRR16299781		24		used	used	used	used
Poales	Poaceae	Chloridoideae	Dignathia gracilis	Transcriptome	Our Lab/NCBI	SRR16299783		24		used	used	used
Poales	Poaceae	Chloridoideae	Leptocarydion vulpiastrum	Transcriptome	Our Lab/NCBI	SRR16299782		24		used	used	used
Poales	Poaceae	Chloridoideae	Ctenium concinnum	Transcriptome	Our Lab/NCBI	SRR16299796		24		used	used	used
Poales	Poaceae	Chloridoideae	Trichoneura eleusinoides	Transcriptome	Our Lab/NCBI	SRR16299794		24		used	used	used
Poales	Poaceae	Chloridoideae	Trichoneura grandiglumis	Transcriptome	Our Lab/NCBI	SRR16299793		24		used	used	used
Poales	Poaceae	Chloridoideae	Craspedorhachis sp	Transcriptome	Our Lab/NCBI	SRR16299795		24		used	used	used	used
Poales	Poaceae	Chloridoideae	Farrago racemosa	Transcriptome	Our Lab/NCBI	SRR16299786		24		used	used	used
Poales	Poaceae	Chloridoideae	Perotis hildebrandtii	Transcriptome	Our Lab/NCBI	SRR16299780		24		used	used	used	used
Poales	Poaceae	Chloridoideae	Perotis ornithcephala	Transcriptome	Our Lab/NCBI	SRR16299779		24		used	used	used	used
Poales	Poaceae	Chloridoideae	Tridentopsis mutica	Transcriptome	Our Lab/NCBI	SRR16299784		24		used	used	used	used
Poales	Poaceae	Chloridoideae	Gouinia latifolia	Transcriptome	Our Lab/NCBI	SRR16299785		24		used	used	used	used
Poales	Poaceae	Chloridoideae	Orcuttia tenuis	Transcriptome	Our Lab/NCBI	SRR16483762		24		used	used	used
Poales	Poaceae	Chloridoideae	Orcuttia viscida	Transcriptome	Our Lab/NCBI	SRR16483741		24		used	used	used
Poales	Poaceae	Chloridoideae	Neostapfia colusana	Transcriptome	Our Lab/NCBI	SRR16483763		24		used	used	used
Poales	Poaceae	Chloridoideae	Cleistogenes serotina	Transcriptome	Our Lab/NCBI	SRR16483760		24		used	used	used
Poales	Poaceae	Chloridoideae	Cleistogenes hancei	Transcriptome	Our Lab/NCBI	SRR16483761		24		used	used	used
Poales	Poaceae	Chloridoideae	Odyssea paucinervis	Transcriptome	Our Lab/NCBI	SRR16483751		24		used	used	used
Poales	Poaceae	Chloridoideae	Aeluropus pungens var. pungens	Transcriptome	Our Lab/NCBI	SRR16483750		24		used	used	used
Poales	Poaceae	Chloridoideae	Eleusine coracana	Transcriptome	NCBI	SRR5468573		26		used	used	used	used
Poales	Poaceae	Chloridoideae	Eleusine indica	Transcriptome	Our Lab/NCBI	SRR16483745		24		used	used	used	used
Poales	Poaceae	Chloridoideae	Cynodon dactylon	Transcriptome	Our Lab/NCBI	SRR16483747		24		used	used	used	used
Poales	Poaceae	Chloridoideae	Chloris gayana	Transcriptome	Our Lab/NCBI	SRR16483748		24		used	used	used
Poales	Poaceae	Chloridoideae	Dinebra haareri	Transcriptome	Our Lab/NCBI	SRR16483746		24		used	used	used
Poales	Poaceae	Chloridoideae	Leptochloa chinensis	Transcriptome	Our Lab/NCBI	SRR16483742		24		used	used	used
Poales	Poaceae	Chloridoideae	Brachychloa fragilis	Transcriptome	Our Lab/NCBI	SRR16483749		24		used	used	used
Poales	Poaceae	Chloridoideae	Neobouteloua lophostachya	Transcriptome	Our Lab/NCBI	SRR16053973		24		used	used	used
Poales	Poaceae	Chloridoideae	Sporobolus oxyphyllus	Transcriptome	Our Lab/NCBI	SRR16538525		24		used	used	used
Poales	Poaceae	Chloridoideae	Sporobolus coromandelianus	Transcriptome	Our Lab/NCBI	SRR16538527		24		used	used	used
Poales	Poaceae	Chloridoideae	Sporobolus heterolepis	Transcriptome	Our Lab/NCBI	SRR16538526		24		used	used	used
Poales	Poaceae	Chloridoideae	Zoysia pacifica	Genome	http://zoysia.kazusa.or.jp		r1.0	27	used	used	used	used	used
Poales	Poaceae	Chloridoideae	Zoysia matrella	Genome	http://zoysia.kazusa.or.jp		r1.0	27	used	used	used	used
Poales	Poaceae	Chloridoideae	Zoysia japonica	Genome	http://zoysia.kazusa.or.jp		r1.1	27	used	used	used	used	used	used
Poales	Poaceae	Chloridoideae	Eragrostis tef	Genome	https://genomevolution.org/coge/GenomeInfo.pl?gid=54599		v3	28	used	used	used	used	used	used
Poales	Poaceae	Chloridoideae	Catalepis gracilis	Transcriptome	Our Lab/NCBI	SRR16299788		24		used	used	used	used
Poales	Poaceae	Chloridoideae	Eragrostis nigra	Transcriptome	Our Lab/NCBI	SRR16299787		24		used	used	used
Poales	Poaceae	Chloridoideae	Harpachne schimperi	Transcriptome	Our Lab/NCBI	SRR16538531		24		used	used	used
Poales	Poaceae	Chloridoideae	Eragrostis sessilispica	Transcriptome	Our Lab/NCBI	SRR16067083		24		used	used	used
Poales	Poaceae	Chloridoideae	Entoplocamia aristulata	Transcriptome	Our Lab/NCBI	SRR16538530		24		used	used	used
Poales	Poaceae	Chloridoideae	Fingerhuthia sp	Transcriptome	Our Lab/NCBI	SRR16361995		24		used	used	used
Poales	Poaceae	Chloridoideae	Unioliinae sp	Transcriptome	Our Lab/NCBI	SRR16538529		24		used	used	used
Poales	Poaceae	Chloridoideae	Schmidtia pappophoroides	Transcriptome	Our Lab/NCBI	SRR16299789		24		used	used	used
Poales	Poaceae	Chloridoideae	Enneapogon desvauxii	Transcriptome	Our Lab/NCBI	SRR16299790		24		used	used	used	used
Poales	Poaceae	Chloridoideae	Triraphis andropogonoides	Transcriptome	Our Lab/NCBI	SRR16538528		24		used	used	used
Poales	Poaceae	Chloridoideae	Neyraudia reynaudiana	Transcriptome	Our Lab/NCBI	SRR16622088		24		used	used	used
Poales	Poaceae	Chloridoideae	Ellisochloa papposa	Transcriptome	Our Lab/NCBI	SRR16483755		24		used	used	used
Poales	Poaceae	Chloridoideae	Ellisochloa rangei	Transcriptome	Our Lab/NCBI	SRR16483743		24		used	used	used
Poales	Poaceae	Chloridoideae	Centropodia glauca	Transcriptome	Our Lab/NCBI	SRR16483744		24		used	used	used
Poales	Poaceae	Chloridoideae	Centropodia mossamedensis	Transcriptome	Our Lab/NCBI	SRR16007044		24		used	used	used
Poales	Poaceae	Danthonioideae	Danthonia californica	Transcriptome	Our Lab/NCBI	SRR15712495		24		used	used	used	used
Poales	Poaceae	Danthonioideae	Danthonia intermedia ssp. intermedia	Transcriptome	Our Lab/NCBI	SRR16249083		24		used	used	used	used
Poales	Poaceae	Danthonioideae	Cortaderia jubata	Transcriptome	Our Lab/NCBI	SRR15529137		24		used	used	used
Poales	Poaceae	Danthonioideae	Schismus barbatus	Transcriptome	Our Lab/NCBI	SRR16368902		24		used	used	used	used
Poales	Poaceae	Danthonioideae	Cortaderia toetoe	Transcriptome	Our Lab/NCBI	SRR15699939		24		used	used	used
Poales	Poaceae	Danthonioideae	Chionochloa flavicans	Transcriptome	Our Lab/NCBI	SRR15686591		24		used	used	used
Poales	Poaceae	Arundinoideae	Hakonechloa macra	Transcriptome	Our Lab/NCBI	SRR15729833		24		used	used	used
Poales	Poaceae	Arundinoideae	Phragmites australis	Transcriptome	Our Lab/NCBI	SRR15902994		24		used	used	used
Poales	Poaceae	Arundinoideae	Eragrostis walteri	Transcriptome	Our Lab/NCBI	SRR15944183		24		used	used	used
Poales	Poaceae	Arundinoideae	Arundo donax	Transcriptome	Our Lab/NCBI	SRR15729583		24		used	used	used
Poales	Poaceae	Panicoideae	Hyparrhenia bracteata	Transcriptome	Our Lab/NCBI	SRR16092811		24		used	used	used
Poales	Poaceae	Panicoideae	Cymbopogon winterianus	Transcriptome	Our Lab/NCBI	SRR16092812		24		used	used	used
Poales	Poaceae	Panicoideae	Cymbopogon citratus	Transcriptome	Our Lab/NCBI	SRR16092813		24		used	used	used	used
Poales	Poaceae	Panicoideae	Andropogon yunnanensis	Transcriptome	Our Lab/NCBI	SRR16092814		24		used	used	used
Poales	Poaceae	Panicoideae	Andropogon virginicus	Transcriptome	Our Lab/NCBI	SRR16092815		24		used	used	used	used
Poales	Poaceae	Panicoideae	Schizachyrium scoparium	Transcriptome	Our Lab/NCBI	SRR16092810		24		used	used	used	used
Poales	Poaceae	Panicoideae	Microstegium ciliatum	Transcriptome	Our Lab/NCBI	SRR16480619		24		used	used	used
Poales	Poaceae	Panicoideae	Pogonatherum crinitum	Transcriptome	Our Lab/NCBI	SRR16092820		24		used	used	used
Poales	Poaceae	Panicoideae	Imperata cylindrica	Transcriptome	Our Lab/NCBI	SRR16103880		24		used	used	used
Poales	Poaceae	Panicoideae	Saccharum hybrid	Genome	https://sugarcane-genome.cirad.fr/content/download		R570 cultivar	29	used	used	used	used	used	used
Poales	Poaceae	Panicoideae	Saccharum spontaneum	Genome	http://www.life.illinois.edu/ming/downloads/Spontaneum_genome/		Sspon.v20190103	30	used	used	used	used	used
Poales	Poaceae	Panicoideae	Miscanthus sacchariflorus	Transcriptome	Our Lab/NCBI	SRR16599207		24		used	used	used
Poales	Poaceae	Panicoideae	Miscanthus sinensis	Transcriptome	Our Lab/NCBI	SRR16103878		24		used	used	used	used
Poales	Poaceae	Panicoideae	Sorghum halepense	Transcriptome	Our Lab/NCBI	SRR16103876		24		used	used	used
Poales	Poaceae	Panicoideae	Sorghum bicolor	Genome	https://phytozome-next.jgi.doe.gov/info/Sbicolor_v3_1_1		v3.1.1	31	used	used	used	used		used
Poales	Poaceae	Panicoideae	Eulaliopsis binata	Transcriptome	Our Lab/NCBI	SRR16092817		24		used	used	used	used
Poales	Poaceae	Panicoideae	Ischaemum aristatum	Transcriptome	Our Lab/NCBI	SRR16092816		24		used	used	used	used
Poales	Poaceae	Panicoideae	Ischaemum ciliare	Transcriptome	Our Lab/NCBI	SRR16103887		24		used	used	used	used
Poales	Poaceae	Panicoideae	Coix lacryma-jobi	Transcriptome	Our Lab/NCBI	SRR16249012		24		used	used	used
Poales	Poaceae	Panicoideae	Coix lacryma-jobi var. ma-yuen	Transcriptome	Our Lab/NCBI	SRR16092808		24		used	used	used
Poales	Poaceae	Panicoideae	Rottboellia cochinchinensis	Transcriptome	Our Lab/NCBI	SRR16103886		24		used	used	used
Poales	Poaceae	Panicoideae	Chrysopogon aciculatus	Transcriptome	Our Lab/NCBI	SRR16092819		24		used	used	used
Poales	Poaceae	Panicoideae	Chrysopogon zizanioides	Transcriptome	Our Lab/NCBI	SRR16092818		24		used	used	used
Poales	Poaceae	Panicoideae	Zea diploperennis	Transcriptome	Our Lab/NCBI	SRR16103874		24		used	used	used
Poales	Poaceae	Panicoideae	Zea mays	Genome	https://www.maizegdb.org/genome/assembly/Zm-B73-REFERENCE-GRAMENE-4.0		v4	32	used	used	used	used		used
Poales	Poaceae	Panicoideae	Tripsacum dactyloides	Transcriptome	Our Lab/NCBI	SRR16103875		24		used	used	used
Poales	Poaceae	Panicoideae	Arthraxon prionodes	Transcriptome	Our Lab/NCBI	SRR16119290		24		used	used	used
Poales	Poaceae	Panicoideae	Arundinella bengalensis	Transcriptome	Our Lab/NCBI	SRR16103884		24		used	used	used
Poales	Poaceae	Panicoideae	Arundinella nepalensis	Transcriptome	Our Lab/NCBI	SRR16092809		24		used	used	used
Poales	Poaceae	Panicoideae	Arundinella anomala	Transcriptome	Our Lab/NCBI	SRR16103885		24		used	used	used
Poales	Poaceae	Panicoideae	Paspalum dilatatum	Transcriptome	Our Lab/NCBI	SRR16103881		24		used	used	used
Poales	Poaceae	Panicoideae	Paspalum scrobiculatum var. orbiculare	Transcriptome	Our Lab/NCBI	SRR16243460		24		used	used	used
Poales	Poaceae	Panicoideae	Paspalum distichum	Transcriptome	Our Lab/NCBI	SRR16243461		24		used	used	used
Poales	Poaceae	Panicoideae	Hopia obtusa	Transcriptome	Our Lab/NCBI	SRR16620597		24		used	used	used
Poales	Poaceae	Panicoideae	Axonopus compressus	Transcriptome	Our Lab/NCBI	SRR16103883		24		used	used	used
Poales	Poaceae	Panicoideae	Ichnanthus pallens var. major	Transcriptome	Our Lab/NCBI	SRR16103882		24		used	used	used
Poales	Poaceae	Panicoideae	Cenchrus sp	Transcriptome	Our Lab/NCBI	SRR16243448		24		used	used	used
Poales	Poaceae	Panicoideae	Cenchrus americanus	Genome	https://cegresources.icrisat.org/data_public/PearlMillet_Genome/		v1.1	33	used	used	used	used		used
Poales	Poaceae	Panicoideae	Pennisetum setaceum	Transcriptome	Our Lab/NCBI	SRR16243459		24		used	used	used
Poales	Poaceae	Panicoideae	Pennisetum sp	Transcriptome	Our Lab/NCBI	SRR16243458		24		used	used	used
Poales	Poaceae	Panicoideae	Cenchrus echinatus	Transcriptome	Our Lab/NCBI	SRR16243447		24		used	used	used
Poales	Poaceae	Panicoideae	Setaria palmifolia	Transcriptome	Our Lab/NCBI	SRR16243457		24		used	used	used
Poales	Poaceae	Panicoideae	Setaria italica	Genome	https://phytozome-next.jgi.doe.gov/info/Sitalica_v2_2		v2.2	34	used	used	used	used	used	used
Poales	Poaceae	Panicoideae	Spinifex littoreus	Transcriptome	Our Lab/NCBI	SRR16243456		24		used	used	used
Poales	Poaceae	Panicoideae	Stenotaphrum secundatum	Transcriptome	Our Lab/NCBI	SRR16243455		24		used	used	used
Poales	Poaceae	Panicoideae	Urochloa ruziziensis	Transcriptome	NCBI	SRR8417279		-		used	used	used
Poales	Poaceae	Panicoideae	Urochloa subquadripara	Transcriptome	Our Lab/NCBI	SRR16243468		24		used	used	used
Poales	Poaceae	Panicoideae	Eriochloa villosa	Transcriptome	Our Lab/NCBI	SRR16243474		24		used	used	used
Poales	Poaceae	Panicoideae	Melinis repens	Transcriptome	Our Lab/NCBI	SRR16243469		24		used	used	used
Poales	Poaceae	Panicoideae	Panicum miliaceum	Genome	https://genomevolution.org/coge/GenomeInfo.pl?gid=52484		Pm_0390_v1	35	used	used	used	used	used
Poales	Poaceae	Panicoideae	Panicum hallii	Genome	NCBI	GCF_002211085.1	PhalliiHAL_v2.1	36	used	used	used	used	used
Poales	Poaceae	Panicoideae	Panicum virgatum	Transcriptome	Our Lab/NCBI	SRR16243466		24		used	used	used
Poales	Poaceae	Panicoideae	Digitaria ciliaris	Transcriptome	Our Lab/NCBI	SRR16243454		24		used	used	used
Poales	Poaceae	Panicoideae	Digitaria ternata	Transcriptome	Our Lab/NCBI	SRR16212160		24		used	used	used
Poales	Poaceae	Panicoideae	Sacciolepis indica	Transcriptome	Our Lab/NCBI	SRR16097850		24		used	used	used
Poales	Poaceae	Panicoideae	Panicum brevifolium	Transcriptome	Our Lab/NCBI	SRR16243467		24		used	used	used
Poales	Poaceae	Panicoideae	Dichanthelium oligosanthes	Genome	NCBI	GCA_001633215.2	ASM163321v2	37	used	used	used	used
Poales	Poaceae	Panicoideae	Dichanthelium acuminatum	Transcriptome	Our Lab/NCBI	SRR16243475		24		used	used	used
Poales	Poaceae	Panicoideae	Oplismenus compositus	Transcriptome	Our Lab/NCBI	SRR16211620		24		used	used	used
Poales	Poaceae	Panicoideae	Oplismenus hirtellus	Transcriptome	Our Lab/NCBI	SRR16243451		24		used	used	used
Poales	Poaceae	Panicoideae	Pseudechinolaena polystachya	Transcriptome	Our Lab/NCBI	SRR16243449		24		used	used	used
Poales	Poaceae	Panicoideae	Cyrtococcum patens	Transcriptome	Our Lab/NCBI	SRR5406171		24		used	used	used
Poales	Poaceae	Panicoideae	Echinochloa crusgalli	Transcriptome	Our Lab/NCBI	SRR16243452		24		used	used	used
Poales	Poaceae	Panicoideae	Alloteropsis semialata	Transcriptome	Our Lab/NCBI	SRR16243453		24		used	used	used
Poales	Poaceae	Panicoideae	Ottochloa nodosa	Transcriptome	Our Lab/NCBI	SRR16243450		24		used	used	used
Poales	Poaceae	Panicoideae	Loudetiopsis kerstingii	Transcriptome	Our Lab/NCBI	SRR16243462		24		used	used	used
Poales	Poaceae	Panicoideae	Loudetia simplex	Transcriptome	Our Lab/NCBI	SRR16243463		24		used	used	used
Poales	Poaceae	Panicoideae	Danthoniopsis ramosa	Transcriptome	Our Lab/NCBI	SRR16243464		24		used	used	used
Poales	Poaceae	Panicoideae	Tristachya superba	Transcriptome	Our Lab/NCBI	SRR16243473		24		used	used	used
Poales	Poaceae	Panicoideae	Gynerium sagittatum	Transcriptome	Our Lab/NCBI	SRR16077924		24		used	used	used
Poales	Poaceae	Panicoideae	Thysanolaena latifolia	Transcriptome	Our Lab/NCBI	SRR16243465		24		used	used	used
Poales	Poaceae	Panicoideae	Centotheca lappacea	Transcriptome	Our Lab/NCBI	SRR16092822		24		used	used	used
Poales	Poaceae	Panicoideae	Zeugites pittieri	Transcriptome	Our Lab/NCBI	SRR16243470		24		used	used	used
Poales	Poaceae	Panicoideae	Zeugites americana	Transcriptome	Our Lab/NCBI	SRR16243471		24		used	used	used
Poales	Poaceae	Panicoideae	Lophatherum gracile	Transcriptome	Our Lab/NCBI	SRR16243472		24		used	used	used
Poales	Poaceae	Panicoideae	Chasmanthium latifolium	Transcriptome	Our Lab/NCBI	SRR16077923		24		used	used	used
Poales	Poaceae	Micrairoideae	Sphaerocaryum malaccense	Transcriptome	Our Lab/NCBI	SRR15716420		24		used	used	used
Poales	Poaceae	Micrairoideae	Isachne hoi	Transcriptome	Our Lab/NCBI	SRR15719922		24		used	used	used
Poales	Poaceae	Micrairoideae	Eriachne aristidea	Transcriptome	NCBI	SRR5406156		38		used	used	used
Poales	Poaceae	Aristidoideae	Stipagrostis uniplumis	Transcriptome	Our Lab/NCBI	SRR15729570		24		used	used	used
Poales	Poaceae	Aristidoideae	Stipagrostis hirtigluma var. patula	Transcriptome	Our Lab/NCBI	SRR15729218		24		used	used	used
Poales	Poaceae	Aristidoideae	Sartidia angolensis	Transcriptome	Our Lab/NCBI	SRR15724127		24		used	used	used
Poales	Poaceae	Aristidoideae	Aristida depressa	Transcriptome	Our Lab/NCBI	SRR15730514		24		used	used	used
Poales	Poaceae	Pooideae	Agrostis hookeriana	Transcriptome	Our Lab/NCBI	SRR16234967		24		used	used	used
Poales	Poaceae	Pooideae	Agrostis nervosa	Transcriptome	Our Lab/NCBI	SRR16234962		24		used	used	used
Poales	Poaceae	Pooideae	Polypogon fugax	Transcriptome	Our Lab/NCBI	SRR16234955		24		used	used	used
Poales	Poaceae	Pooideae	Gastridium phleoides	Transcriptome	Our Lab/NCBI	SRR16483085		12		used	used	used
Poales	Poaceae	Pooideae	Calamagrostis flavens	Transcriptome	Our Lab/NCBI	SRR16234973		24		used	used	used
Poales	Poaceae	Pooideae	Calamagrostis brachytricha	Transcriptome	Our Lab/NCBI	SRR16234938		24		used	used	used
Poales	Poaceae	Pooideae	Calamagrostis kokonorica	Transcriptome	Our Lab/NCBI	SRR16234969		24		used	used	used
Poales	Poaceae	Pooideae	Calamagrostis pseudophragmites	Transcriptome	Our Lab/NCBI	SRR16234941		24		used	used	used
Poales	Poaceae	Pooideae	Dichelachne crinita	Transcriptome	Our Lab/NCBI	SRR16483028		12		used	used	used
Poales	Poaceae	Pooideae	Koeleria macrantha	Transcriptome	Our Lab/NCBI	SRR16234952		24		used	used	used
Poales	Poaceae	Pooideae	Koeleria glauca	Transcriptome	Our Lab/NCBI	SRR16234949		24		used	used	used
Poales	Poaceae	Pooideae	Sphenopholis obtusata	Transcriptome	Our Lab/NCBI	SRR16483075		12		used	used	used	used
Poales	Poaceae	Pooideae	Lagurus ovatus	Transcriptome	Our Lab/NCBI	SRR16483038		12		used	used	used
Poales	Poaceae	Pooideae	Avena sativa	Transcriptome	Our Lab/NCBI	SRR16483025		12		used	used	used	used
Poales	Poaceae	Pooideae	Avena barbata	Transcriptome	Our Lab/NCBI	SRR16483020		12		used	used	used	used
Poales	Poaceae	Pooideae	Briza media	Transcriptome	Our Lab/NCBI	SRR16483111		12		used	used	used
Poales	Poaceae	Pooideae	Briza maxima	Transcriptome	Our Lab/NCBI	SRR16483073		12		used	used	used
Poales	Poaceae	Pooideae	Anthoxanthum odoratum	Transcriptome	Our Lab/NCBI	SRR16483079		12		used	used	used
Poales	Poaceae	Pooideae	Anthoxanthum glabrum	Transcriptome	Our Lab/NCBI	SRR16483107		12		used	used	used
Poales	Poaceae	Pooideae	Phalaris aquatica	Transcriptome	Our Lab/NCBI	SRR16483083		12		used	used	used
Poales	Poaceae	Pooideae	Phalaris sp	Transcriptome	Our Lab/NCBI	SRR16483084		12		used	used	used
Poales	Poaceae	Pooideae	Phalaris arundinacea	Transcriptome	Our Lab/NCBI	SRR16483082		12		used	used	used
Poales	Poaceae	Pooideae	Festuca ovina	Transcriptome	Our Lab/NCBI	SRR16234966		24		used	used	used
Poales	Poaceae	Pooideae	Festuca rubra ssp. arctica	Transcriptome	Our Lab/NCBI	SRR16234975		24		used	used	used
Poales	Poaceae	Pooideae	Festuca rubra	Transcriptome	Our Lab/NCBI	SRR16234975		24		used	used	used
Poales	Poaceae	Pooideae	Festuca sinensis	Transcriptome	Our Lab/NCBI	SRR16234974		24		used	used	used
Poales	Poaceae	Pooideae	Lolium multiflorum	Transcriptome	Our Lab/NCBI	SRR16234940		24		used	used	used
Poales	Poaceae	Pooideae	Lolium perenne	Transcriptome	Our Lab/NCBI	SRR16234976		24		used	used	used
Poales	Poaceae	Pooideae	Festuca arundinacea	Transcriptome	Our Lab/NCBI	SRR16234965		24		used	used	used
Poales	Poaceae	Pooideae	Catapodium marinum	Transcriptome	Our Lab/NCBI	SRR16483065		12		used	used	used
Poales	Poaceae	Pooideae	Catapodium rigidum	Transcriptome	Our Lab/NCBI	SRR16483061		12		used	used	used
Poales	Poaceae	Pooideae	Parapholis strigosa	Transcriptome	Our Lab/NCBI	SRR16483060		12		used	used	used
Poales	Poaceae	Pooideae	Cynosurus cristatus	Transcriptome	Our Lab/NCBI	SRR16234984		24		used	used	used
Poales	Poaceae	Pooideae	Cynosurus echinatus	Transcriptome	Our Lab/NCBI	SRR16234954		24		used	used	used
Poales	Poaceae	Pooideae	Dactylis glomerata	Transcriptome	Our Lab/NCBI	SRR16234943		24		used	used	used
Poales	Poaceae	Pooideae	Lamarckia aurea	Transcriptome	Our Lab/NCBI	SRR16483044		12		used	used	used
Poales	Poaceae	Pooideae	Aira praecox	Transcriptome	Our Lab/NCBI	SRR16483063		12		used	used	used
Poales	Poaceae	Pooideae	Aira caryophyllea	Transcriptome	Our Lab/NCBI	SRR16483062		12		used	used	used
Poales	Poaceae	Pooideae	Avenella flexuosa	Transcriptome	Our Lab/NCBI	SRR16483055		12		used	used	used
Poales	Poaceae	Pooideae	Alopecurus japonicus	Transcriptome	Our Lab/NCBI	SRR16483042		12		used	used	used
Poales	Poaceae	Pooideae	Alopecurus aequalis	Transcriptome	Our Lab/NCBI	SRR16483115		12		used	used	used
Poales	Poaceae	Pooideae	Apera interrupta	Transcriptome	Our Lab/NCBI	SRR16483059		12		used	used	used
Poales	Poaceae	Pooideae	Beckmannia syzigachne	Transcriptome	Our Lab/NCBI	SRR16483031		12		used	used	used
Poales	Poaceae	Pooideae	Cinna arundinacea	Transcriptome	Our Lab/NCBI	SRR16483052		12		used	used	used
Poales	Poaceae	Pooideae	Cinna latifolia	Transcriptome	Our Lab/NCBI	SRR16483051		12		used	used	used
Poales	Poaceae	Pooideae	Poa szechuensis var. debilior	Transcriptome	Our Lab/NCBI	SRR16234971		24		used	used	used	used
Poales	Poaceae	Pooideae	Poa colensoi	Transcriptome	Our Lab/NCBI	SRR16234978		24		used	used	used	used
Poales	Poaceae	Pooideae	Poa attenuata	Transcriptome	Our Lab/NCBI	SRR16234963		24		used	used	used	used
Poales	Poaceae	Pooideae	Poa annua	Transcriptome	Our Lab/NCBI	SRR16234957		24		used	used	used
Poales	Poaceae	Pooideae	Phleum paniculatum	Transcriptome	Our Lab/NCBI	SRR16234950		24		used	used	used
Poales	Poaceae	Pooideae	Phleum sp	Transcriptome	Our Lab/NCBI	SRR16234945		24		used	used	used
Poales	Poaceae	Pooideae	Catabrosa aquatica	Transcriptome	Our Lab/NCBI	SRR16483021		12		used	used	used
Poales	Poaceae	Pooideae	Puccinellia chinampoensis	Transcriptome	Our Lab/NCBI	SRR16483046		12		used	used	used
Poales	Poaceae	Pooideae	Milium effusum	Transcriptome	Our Lab/NCBI	SRR16483047		12		used	used	used	used
Poales	Poaceae	Pooideae	Deschampsia littoralis	Transcriptome	Our Lab/NCBI	SRR16483119		12		used	used	used	used
Poales	Poaceae	Pooideae	Deschampsia cespitosa	Transcriptome	Our Lab/NCBI	SRR16483023		12		used	used	used	used
Poales	Poaceae	Pooideae	Triticum aestivum	Genome	https://www.wheatgenome.org/resources/annotations/iwgsc-refseq-v1.0-annotation2		IWGSC RefSeqv1.0	39	used	used	used	used		used
Poales	Poaceae	Pooideae	Triticum dicoccoides	Genome	http://plants.ensembl.org/Triticum_dicoccoides/Info/Index		WEWSeq v.1.0	40	used	used	used	used
Poales	Poaceae	Pooideae	Triticum turgidum	Genome	NCBI	GCA_900231445.1	Svevo.v1	41	used	used	used	used
Poales	Poaceae	Pooideae	Aegilops sharonensis	Transcriptome	NCBI	ERR426409		42		used	used	used
Poales	Poaceae	Pooideae	Aegilops tauschii	Genome	NCBI	GCF_002575655.2	Aet v5.0	43	used	used	used	used
Poales	Poaceae	Pooideae	Aegilops geniculata	Transcriptome	Our Lab/NCBI	SRR16234981		24		used	used	used
Poales	Poaceae	Pooideae	Taeniatherum caput-medusae	Transcriptome	NCBI	SRR3938606		44		used	used	used
Poales	Poaceae	Pooideae	Secale cereale	Genome	NCBI	GCA_900002355.1	GCA_900002355.1	45	used	used	used	used
Poales	Poaceae	Pooideae	Thinopyrum elongatum	Genome	https://ngdc.cncb.ac.cn/gwh/Assembly/965/show		SDAU-1.0	46	used	used	used	used		used
Poales	Poaceae	Pooideae	Eremopyrum bonaepartis	Transcriptome	NCBI	SRR3938605		44		used	used	used
Poales	Poaceae	Pooideae	Eremopyrum triticeum	Transcriptome	Our Lab/NCBI	SRR16234980		24		used	used	used
Poales	Poaceae	Pooideae	Eremopyrum orientale	Transcriptome	Our Lab/NCBI	SRR16234979		24		used	used	used
Poales	Poaceae	Pooideae	Agropyron cristatum	Transcriptome	Our Lab/NCBI	SRR16483105		12		used	used	used
Poales	Poaceae	Pooideae	Elymus sp	Transcriptome	Our Lab/NCBI	SRR16234942		24		used	used	used
Poales	Poaceae	Pooideae	Elymus hystrix	Transcriptome	Our Lab/NCBI	SRR16483080		12		used	used	used
Poales	Poaceae	Pooideae	Elymus dahuricus	Transcriptome	NCBI	SRR3087655		-		used	used	used
Poales	Poaceae	Pooideae	Hordeum vulgare var. coeleste	Transcriptome	Our Lab/NCBI	SRR16234977		24		used	used	used
Poales	Poaceae	Pooideae	Hordeum vulgare	Genome	NCBI	GCA_903813605.1	Morex v2	47	used	used	used	used		used
Poales	Poaceae	Pooideae	Leymus chinensis	Transcriptome	Our Lab/NCBI	SRR16483041		12		used	used	used
Poales	Poaceae	Pooideae	Leymus secalinus	Transcriptome	Our Lab/NCBI	SRR16483104		12		used	used	used
Poales	Poaceae	Pooideae	Psathyrostachys huashanica	Transcriptome	Our Lab/NCBI	SRR16234959		24		used	used	used
Poales	Poaceae	Pooideae	Bromus madritensis	Transcriptome	Our Lab/NCBI	SRR16483048		12		used	used	used
Poales	Poaceae	Pooideae	Bromus sp	Transcriptome	Our Lab/NCBI	SRR16234939		24		used	used	used
Poales	Poaceae	Pooideae	Bromus remotiflorus	Transcriptome	Our Lab/NCBI	SRR16483095		12		used	used	used
Poales	Poaceae	Pooideae	Littledalea przevalskyi	Transcriptome	Our Lab/NCBI	SRR16234947		24		used	used	used
Poales	Poaceae	Pooideae	Brachypodium pinnatum	Transcriptome	Our Lab/NCBI	SRR16483058		12		used	used	used
Poales	Poaceae	Pooideae	Brachypodium sylvaticum	Transcriptome	Our Lab/NCBI	SRR16483113		12		used	used	used
Poales	Poaceae	Pooideae	Brachypodium distachyon	Genome	https://phytozome-next.jgi.doe.gov/info/Bdistachyon_v2_1		v2.1	48	used	used	used	used
Poales	Poaceae	Pooideae	Neomolinia japonica	Transcriptome	Our Lab/NCBI	SRR16483114		12		used	used	used
Poales	Poaceae	Pooideae	Nassella cernua	Transcriptome	Our Lab/NCBI	SRR16483050		12		used	used	used
Poales	Poaceae	Pooideae	Nassella pulchra	Transcriptome	Our Lab/NCBI	SRR16483076		12		used	used	used
Poales	Poaceae	Pooideae	Anemanthele lessoniana	Transcriptome	Our Lab/NCBI	SRR16483074		12		used	used	used
Poales	Poaceae	Pooideae	Achnatherum sibiricum	Transcriptome	Our Lab/NCBI	SRR16234948		24		used	used	used
Poales	Poaceae	Pooideae	Achnatherum chingii	Transcriptome	Our Lab/NCBI	SRR16234968		24		used	used	used
Poales	Poaceae	Pooideae	Ptilagrostis concinna	Transcriptome	Our Lab/NCBI	SRR16234964		24		used	used	used
Poales	Poaceae	Pooideae	Stipa aliena	Transcriptome	Our Lab/NCBI	SRR16234972		24		used	used	used
Poales	Poaceae	Pooideae	Psammochloa villosa	Transcriptome	Our Lab/NCBI	SRR16483103		12		used	used	used
Poales	Poaceae	Pooideae	Diarrhena obovata	Transcriptome	Our Lab/NCBI	SRR16483072		12		used	used	used
Poales	Poaceae	Pooideae	Ampelodesmos mauritanica	Transcriptome	Our Lab/NCBI	SRR16234937		24		used	used	used
Poales	Poaceae	Pooideae	Melica onoei	Transcriptome	Our Lab/NCBI	SRR16234961		24		used	used	used
Poales	Poaceae	Pooideae	Melica transsilvanica	Transcriptome	Our Lab/NCBI	SRR16234960		24		used	used	used
Poales	Poaceae	Pooideae	Schizachne purpurascens	Transcriptome	Our Lab/NCBI	SRR16483056		12		used	used	used
Poales	Poaceae	Pooideae	Glyceria acutiflora ssp. japonica	Transcriptome	Our Lab/NCBI	SRR16234953		24		used	used	used
Poales	Poaceae	Pooideae	Glyceria maxima	Transcriptome	Our Lab/NCBI	SRR16234958		24		used	used	used
Poales	Poaceae	Pooideae	Brylkinia caudata	Transcriptome	Our Lab/NCBI	SRR16483108		12		used	used	used
Poales	Poaceae	Pooideae	Phaenosperma globosum	Transcriptome	Our Lab/NCBI	SRR16483112		12		used	used	used
Poales	Poaceae	Pooideae	Duthiea brachypodium	Transcriptome	Our Lab/NCBI	SRR16483032		12		used	used	used
Poales	Poaceae	Pooideae	Sinochasea trigyna	Transcriptome	Our Lab/NCBI	SRR16483101		12		used	used	used
Poales	Poaceae	Pooideae	Nardus stricta	Transcriptome	Our Lab/NCBI	SRR16234982		24		used	used	used
Poales	Poaceae	Pooideae	Lygeum spartum	Transcriptome	Our Lab/NCBI	SRR16234983		24		used	used	used
Poales	Poaceae	Pooideae	Brachyelytrum japonicum	Transcriptome	Our Lab/NCBI	SRR16234946		24		used	used	used
Poales	Poaceae	Bambusoideae	Bambusa cerosissima	Transcriptome	Our Lab/NCBI	SRR16188696		24		used	used	used
Poales	Poaceae	Bambusoideae	Bambusa chungii	Transcriptome	Our Lab/NCBI	SRR16188715		24		used	used	used
Poales	Poaceae	Bambusoideae	Bambusa pachinensis var. hirsutissima	Transcriptome	Our Lab/NCBI	SRR16188714		24		used	used	used
Poales	Poaceae	Bambusoideae	Bambusa emeiensis	Transcriptome	Our Lab/NCBI	SRR15998483		24		used	used	used
Poales	Poaceae	Bambusoideae	Bambusa oldhamii	Transcriptome	Our Lab/NCBI	SRR16356060		24		used	used	used
Poales	Poaceae	Bambusoideae	Bambusa boniopsis	Transcriptome	Our Lab/NCBI	SRR16188697		24		used	used	used
Poales	Poaceae	Bambusoideae	Melocalamus compactiflorus	Transcriptome	Our Lab/NCBI	SRR16188710		24		used	used	used
Poales	Poaceae	Bambusoideae	Dendrocalamus bambusoides	Transcriptome	Our Lab/NCBI	SRR16188713		24		used	used	used
Poales	Poaceae	Bambusoideae	Thyrsostachys siamensis	Transcriptome	Our Lab/NCBI	SRR15972672		24		used	used	used
Poales	Poaceae	Bambusoideae	Dendrocalamus latiflorus	Genome	NCBI	GCA_017311315.1	mabamboo_1.0	49			used	used		used
Poales	Poaceae	Bambusoideae	Gigantochloa verticillata	Transcriptome	Our Lab/NCBI	SRR16188711		24		used	used	used
Poales	Poaceae	Bambusoideae	Gigantochloa nigrociliata	Transcriptome	Our Lab/NCBI	SRR16188712		24		used	used	used
Poales	Poaceae	Bambusoideae	Bonia amplexicaulis	Genome	http://www.genobank.org/bamboo#2		v2019	50	used	used	used	used	used
Poales	Poaceae	Bambusoideae	Neomicrocalamus prainii	Transcriptome	Our Lab/NCBI	SRR16188709		24		used	used	used
Poales	Poaceae	Bambusoideae	Schizostachyum pseudolima	Transcriptome	Our Lab/NCBI	SRR16119300		24		used	used	used
Poales	Poaceae	Bambusoideae	Cephalostachyum pergracile	Transcriptome	Our Lab/NCBI	SRR16012266		24		used	used	used
Poales	Poaceae	Bambusoideae	Melocanna humilis	Transcriptome	Our Lab/NCBI	SRR16012279		24		used	used	used
Poales	Poaceae	Bambusoideae	Guadua chacoensis	Transcriptome	Our Lab/NCBI	SRR16299738		24		used	used	used
Poales	Poaceae	Bambusoideae	Guadua angustifolia	Genome	http://www.genobank.org/bamboo#2		v2019	50	used	used	used	used
Poales	Poaceae	Bambusoideae	Otatea glauca	Transcriptome	Our Lab/NCBI	SRR16002980		24		used	used	used
Poales	Poaceae	Bambusoideae	Rhipidocladum racemiflorum	Transcriptome	Our Lab/NCBI	SRR15998484		24		used	used	used
Poales	Poaceae	Bambusoideae	Chusquea circinata	Transcriptome	Our Lab/NCBI	SRR16002998		24		used	used	used
Poales	Poaceae	Bambusoideae	Chusquea coronalis	Transcriptome	Our Lab/NCBI	SRR16188707		24		used	used	used
Poales	Poaceae	Bambusoideae	Chusquea liebmannii	Transcriptome	Our Lab/NCBI	SRR16188706		24		used	used	used
Poales	Poaceae	Bambusoideae	Chusquea simpliciflora	Transcriptome	Our Lab/NCBI	SRR16188704		24		used	used	used
Poales	Poaceae	Bambusoideae	Arundinaria chino	Transcriptome	Our Lab/NCBI	SRR16071173		24		used	used	used
Poales	Poaceae	Bambusoideae	Pleioblastus distichus	Transcriptome	Our Lab/NCBI	SRR16188702		24		used	used	used
Poales	Poaceae	Bambusoideae	Acidosasa purpurea	Transcriptome	Our Lab/NCBI	SRR15852812		24		used	used	used
Poales	Poaceae	Bambusoideae	Sasa veitchii	Transcriptome	Our Lab/NCBI	SRR16188699		24		used	used	used
Poales	Poaceae	Bambusoideae	Phyllostachys aureosulcata	Transcriptome	Our Lab/NCBI	SRR16188716		24		used	used	used
Poales	Poaceae	Bambusoideae	Phyllostachys nidularia	Transcriptome	Our Lab/NCBI	SRR16188705		24		used	used	used
Poales	Poaceae	Bambusoideae	Phyllostachys edulis	Genome	https://ftp.cngb.org/pub/gigadb/pub/10.5524/100001_101000/100498/		100498	51	used	used	used	used	used	used
Poales	Poaceae	Bambusoideae	Arundinaria fargesii	Transcriptome	Our Lab/NCBI	SRR16188701		24		used	used	used
Poales	Poaceae	Bambusoideae	Indocalamus latifolius	Transcriptome	Our Lab/NCBI	SRR15998404		24		used	used	used
Poales	Poaceae	Bambusoideae	Chimonobambusa marmorea	Transcriptome	Our Lab/NCBI	SRR16188717		24		used	used	used
Poales	Poaceae	Bambusoideae	Ferrocalamus rimosivaginus	Transcriptome	Our Lab/NCBI	SRR15998482		24		used	used	used
Poales	Poaceae	Bambusoideae	Chimonocalamus pallens	Transcriptome	Our Lab/NCBI	SRR15992888		24		used	used	used
Poales	Poaceae	Bambusoideae	Yushania anceps	Transcriptome	Our Lab/NCBI	SRR16188698		24		used	used	used
Poales	Poaceae	Bambusoideae	Gaoligongshania megalothyrsa	Transcriptome	Our Lab/NCBI	SRR15992687		24		used	used	used
Poales	Poaceae	Bambusoideae	Hsuehochloa calcarea	Transcriptome	Our Lab/NCBI	SRR15852814		24		used	used	used
Poales	Poaceae	Bambusoideae	Ampelocalamus naibunensis	Transcriptome	Our Lab/NCBI	SRR15853372		24		used	used	used
Poales	Poaceae	Bambusoideae	Ampelocalamus actinotrichus	Transcriptome	Our Lab/NCBI	SRR15852813		24		used	used	used
Poales	Poaceae	Bambusoideae	Himalayacalamus falconeri	Transcriptome	Our Lab/NCBI	SRR16188700		24		used	used	used
Poales	Poaceae	Bambusoideae	Eremitis sp	Transcriptome	Our Lab/NCBI	SRR16299740		24		used	used	used
Poales	Poaceae	Bambusoideae	Pariana radiciflora	Transcriptome	Our Lab/NCBI	SRR16299739		24		used	used	used
Poales	Poaceae	Bambusoideae	Olyra latifolia	Genome	http://www.genobank.org/bamboo#2		v2019	50	used			used		used
Poales	Poaceae	Bambusoideae	Lithachne pauciflora	Transcriptome	Our Lab/NCBI	SRR16299742		24		used	used	used	used
Poales	Poaceae	Bambusoideae	Raddia brasiliensis	Transcriptome	Our Lab/NCBI	SRR16299741		24		used	used	used
Poales	Poaceae	Oryzoideae	Oryza nivara	Genome	http://ibi.zju.edu.cn/ricerelativesgd/download.php		AWHD00000000	52	used	used	used	used
Poales	Poaceae	Oryzoideae	Oryza rufipogon	Genome	http://ibi.zju.edu.cn/ricerelativesgd/download.php		OR_W1943	52	used		used	used
Poales	Poaceae	Oryzoideae	Oryza sativa	Genome	https://phytozome-next.jgi.doe.gov/info/Osativa_v7_0		v7	53	used	used	used	used	used	used
Poales	Poaceae	Oryzoideae	Oryza glaberrima	Genome	https://ngdc.cncb.ac.cn/gwh/Assembly/23127/show		GWHBFQT00000000	54				used
Poales	Poaceae	Oryzoideae	Oryza barthii	Genome	https://ngdc.cncb.ac.cn/gwh/Assembly/23137/show		GWHBFRD00000000	54				used
Poales	Poaceae	Oryzoideae	Oryza longistaminata	Genome	http://plants.ensembl.org/Oryza_longistaminata/Info/Index		O_longistaminata_v1.0	55	used			used
Poales	Poaceae	Oryzoideae	Oryza meridionalis	Genome	http://plants.ensembl.org/Oryza_meridionalis/Info/Index		Oryza_meridionalis_v1.3	56	used			used
Poales	Poaceae	Oryzoideae	Oryza australiensis	Genome	https://doi.org/10.6084/m9.figshare.c.5875592.v2		v2022-03-24	57			used	used
Poales	Poaceae	Oryzoideae	Oryza punctata	Genome	http://plants.ensembl.org/Oryza_punctata/Info/Index		Oryza_punctata_v1.2	56	used		used	used
Poales	Poaceae	Oryzoideae	Oryza officinalis	Genome	https://doi.org/10.25739/awh3-dm39		v2019	58			used	used		used
Poales	Poaceae	Oryzoideae	Oryza eichingeri	Genome	https://doi.org/10.25739/awh3-dm39		v2019	58				used
Poales	Poaceae	Oryzoideae	Oryza rhizomatis	Genome	https://doi.org/10.25739/awh3-dm39		v2019	58				used
Poales	Poaceae	Oryzoideae	Oryza coarctata	Genome	http://ccbb.jnu.ac.in/ory-coar/download/Genome/download.html		v1.1	59				used
Poales	Poaceae	Oryzoideae	Oryza brachyantha	Genome	http://ibi.zju.edu.cn/ricerelativesgd/download.php		v1.4b	52	used	used	used	used		used
Poales	Poaceae	Oryzoideae	Oryza granulata	Genome	https://ngdc.cncb.ac.cn/gwh/Assembly/116/show		GWHAAEL00000000	60			used	used
Poales	Poaceae	Oryzoideae	Leersia japonica	Transcriptome	Our Lab/NCBI	SRR16192098		24		used	used	used
Poales	Poaceae	Oryzoideae	Leersia perrieri	Genome	http://ibi.zju.edu.cn/ricerelativesgd/download.php		v1.4	56	used	used	used	used		used
Poales	Poaceae	Oryzoideae	Zizania latifolia	Genome	https://ngdc.cncb.ac.cn/gwh/Assembly/22880/show		Zlat_genome_v1	61			used	used	used	used
Poales	Poaceae	Oryzoideae	Rhynchoryza subulata	Transcriptome	Our Lab/NCBI	SRR16192101		24		used	used	used	used
Poales	Poaceae	Oryzoideae	Hygroryza aristata	Transcriptome	Our Lab/NCBI	SRR16192102		24		used	used	used	used
Poales	Poaceae	Oryzoideae	Microlaena avenacea	Transcriptome	Our Lab/NCBI	SRR16192099		24		used	used	used
Poales	Poaceae	Oryzoideae	Ehrharta erecta	Transcriptome	Our Lab/NCBI	SRR16192104		24		used	used	used
Poales	Poaceae	Puelioideae	Puelia ciliata	Genome skimming	Our Lab/NCBI	SRR16548446		24		used	used	used	used
Poales	Poaceae	Puelioideae	Puelia olyriformis	Genome skimming	Our Lab/NCBI	SRR16548444		24		used	used	used	used
Poales	Poaceae	Puelioideae	Guaduella oblonga	Genome skimming	Our Lab/NCBI	SRR16548441		24		used	used	used
Poales	Poaceae	Puelioideae	Guaduella macrostachys	Genome skimming	Our Lab/NCBI	SRR16548442		24		used	used	used
Poales	Poaceae	Pharoideae	Pharus latifolius	Genome	https://genomevolution.org/coge/GenomeInfo.pl?gid=60161		v1	62			used	used	used	used
Poales	Poaceae	Anomochlooideae	Streptochaeta angustifolia	Genome	https://datacommons.cyverse.org/browse/iplant/home/aseetharam/Streptochaeta_v1_publication_release_2021-05-13		v1	63			used	used	used	used
Poales	Poaceae	Anomochlooideae	Streptochaeta spicata	Transcriptome	Our Lab/NCBI	SRR15723854		24		used	used	used
Nine other grass transcriptomes, instead of genomes, used for species-tree inference
Poales	Poaceae	Oryzoideae	Zizania latifolia	Transcriptome	Our Lab/NCBI	SRR16192100		24		used
Poales	Poaceae	Oryzoideae	Oryza australiensis	Transcriptome	Our Lab/NCBI	SRR16192097		24		used
Poales	Poaceae	Oryzoideae	Oryza officinalis	Transcriptome	Our Lab/NCBI	SRR16192094		24		used
Poales	Poaceae	Oryzoideae	Oryza punctata	Transcriptome	Our Lab/NCBI	SRR16192093		24		used
Poales	Poaceae	Oryzoideae	Oryza rufipogon	Transcriptome	Our Lab/NCBI	SRR16192092		24		used
Poales	Poaceae	Oryzoideae	Oryza meyeriana ssp granulata	Transcriptome	Our Lab/NCBI	SRR16192096		24		used
Poales	Poaceae	Bambusoideae	Dendrocalamus latiflorus	Transcriptome	Our Lab/NCBI	SRR16356059		24		used
Poales	Poaceae	Pharoideae	Pharus latifolius	Transcriptome	Our Lab/NCBI	SRR16007045		24		used
Poales	Poaceae	Anomochlooideae	Streptochaeta angustifolia	Transcriptome	Our Lab/NCBI	SRR15719702		24		used
Other transcriptomes and genomes for WGD analyses
Poales	Poaceae	Pooideae	Aegilops searsii	Genome	https://ngdc.cncb.ac.cn/gwh/Assembly/24532/show		GWHBFXU00000000.1	14				used
Poales	Poaceae	Pooideae	Aegilops longissima	Genome	https://ngdc.cncb.ac.cn/gwh/Assembly/24533/show		GWHBFXT00000000.1	14				used
Poales	Poaceae	Pooideae	Aegilops bicornis	Genome	https://ngdc.cncb.ac.cn/gwh/Assembly/24534/show		GWHBFXS00000000.1	14				used
Poales	Poaceae	Pooideae	Puccinellia tenuiflora	Genome	http://www.xhhuanglab.cn/data/alkaligrass.html		v1.0	82						used
Poales	Poaceae	Bambusoideae	Raddia distichophylla	Genome	https://ngdc.cncb.ac.cn/gwh/Assembly/265/show		GWHAAKD00000000	83						used
Poales	Joinvilleaceae		Joinvillea ascendens	Transcriptome	NCBI	ERR2040768		64		used	used	used	used
Poales	Ecdeiocoleaceae		Ecdeiocolea monostachya	Transcriptome	Our Lab/NCBI	SRR16092803		24		used	used	used	used
Poales	Flagellariaceae		Flagellaria indica	Transcriptome	Our Lab/NCBI	SRR16092806		24		used	used	used
Poales	Eriocaulaceae		Eriocaulon truncatum	Transcriptome	Our Lab/NCBI	SRR16092807		24		used	used	used	used
Poales	Cyperaceae		Cyperus serotinus	Transcriptome	Our Lab; https://doi.org/10.6084/m9.figshare.24925992.v1		Cyperus_serotinus_XYZ105	65		used	used	used	used
Poales	Cyperaceae		Cyperus papyrus	Transcriptome	NCBI	ERR2040765		64		used	used	used
Poales	Cyperaceae		Lepidosperma gibsonii	Transcriptome	NCBI	ERR2040767		64		used	used	used
Poales	Cyperaceae		Mapania palustris	Transcriptome	NCBI	ERR2040766		64		used	used	used
Poales	Cyperaceae		Carex littledalei (Kobresia littledalei)	Genome	NCBI	GCA_011114355.1	ASM1111435v1	66	used			used
Poales	Juncaceae		Juncus sp	Transcriptome	Our Lab/NCBI	SRR16092804		24		used	used	used
Poales	Juncaceae		Juncus polyanthemus	Transcriptome	Our Lab/NCBI	SRR16243476		24		used	used	used
Poales	Juncaceae		Juncus inflexus	Transcriptome	NCBI	ERR2040769		64		used	used	used	used
Poales	Typhaceae		Typha orientalis	Transcriptome	Our Lab; https://doi.org/10.6084/m9.figshare.24925992.v1		Typha_orientalis_XYZ110	65		used	used	used	used
Poales	Typhaceae		Typha angustifolia	Transcriptome	NCBI	ERR2040792		64		used	used	used
Poales	Typhaceae		Typha latifolia	Transcriptome	NCBI	ERR2040793		64		used	used	used	used
Poales	Bromeliaceae		Brocchinia reducta	Transcriptome	NCBI	ERR2040764		64		used	used	used
Poales	Bromeliaceae		Ananas comosus	Genome	https://phytozome-next.jgi.doe.gov/info/Acomosus_v3		v3	67	used	used	used	used	used	used
Arecales	Arecaceae		Elaeis guineensis	Genome	http://genomsawit.mpob.gov.my/index.php?track=30&nu=2&info=5		EG5.v3	68	used	used	used	used
Zingiberales	Musaceae		Musa acuminata	Genome	NCBI	GCF_000313855.2	ASM31385v2	69	used	used	used	used	used
Asparagales	Orchidaceae		Apostasia shenzhenica	Genome	NCBI	GCA_002786265.1	ASM278626v1	70	used	used	used	used	used
Dioscoreales	Dioscoreaceae		Dioscorea dumetorum	Genome	https://pub.uni-bielefeld.de/record/2941469		v1.0	71		used	used	used	used
Alismatales	Zosteraceae		Zostera marina	Genome	https://phytozome-next.jgi.doe.gov/info/Zmarina_v2_2		v2.2	72	used	used	used	used	used
Acorales	Acoraceae		Acorus tatarinowii	Genome	https://ftp.cngb.org/pub/CNSA/data4/CNP0001708/CNS0456199/CNA0036157/		CNP0001708	73				used
Myrtales	Lythraceae		Punica granatum	Genome	NCBI	GCA_002864125.1	ASM286412v1	74	used	used	used	used
Ranunculales	Papaveraceae		Papaver somniferum	Genome	NCBI	GCF_003573695.1	ASM357369v1	75		used	used	used
Nymphaeales	Nymphaeaceae		Nymphaea colorata	Genome	https://phytozome-next.jgi.doe.gov/info/Ncolorata_v1_2		v1.2	76	used	used	used	used
Amborellales	Amborellaceae		Amborella trichopoda	Genome	https://genomevolution.org/coge/GenomeInfo.pl?gid=50948		AMTR V6	77	used	used	used	used
Five other genomes of eudicots
Brassicales	Brassicaceae		Arabidopsis thaliana	Genome	https://phytozome-next.jgi.doe.gov/info/Athaliana_TAIR10		TAIR10	85	used
Rosales	Rosaceae		Malus × domestica	Genome	NCBI	GCF_002114115.1	ASM211411v1	86	used
Vitales	Vitaceae		Vitis vinifera	Genome	https://phytozome-next.jgi.doe.gov/info/Vvinifera_v2_1		v2.1	87	used
Solanales	Solanaceae		Solanum lycopersicum	Genome	https://phytozome-next.jgi.doe.gov/info/Slycopersicum_ITAG3_2		ITAG3.2	88	used
Proteales	Nelumbonaceae		Nelumbo nucifera	Genome	https://genomevolution.org/coge/GenomeInfo.pl?gid=35393		35393	89	used
Transcriptomes used for comparation of gene expression patterns
Poales	Poaceae	Pooideae	Triticum aestivum	Transcriptome	NCBI	SRR22346048		21							used
Poales	Poaceae	Pooideae	Triticum aestivum	Transcriptome	NCBI	SRR22346049		21							used
Poales	Poaceae	Pooideae	Triticum aestivum	Transcriptome	NCBI	SRR22346050		21							used
Poales	Poaceae	Pooideae	Triticum aestivum	Transcriptome	NCBI	SRR22346051		21							used
Poales	Poaceae	Pooideae	Triticum aestivum	Transcriptome	NCBI	SRR22346052		21							used
Poales	Poaceae	Pooideae	Triticum aestivum	Transcriptome	NCBI	SRR22346053		21							used
Poales	Poaceae	Pooideae	Triticum aestivum	Transcriptome	NCBI	SRR22346054		21							used
Poales	Poaceae	Pooideae	Triticum aestivum	Transcriptome	NCBI	SRR22346055		21							used
Poales	Poaceae	Pooideae	Triticum aestivum	Transcriptome	NCBI	SRR22346056		21							used
Poales	Poaceae	Pooideae	Triticum aestivum	Transcriptome	NCBI	SRR22346057		21							used
Poales	Poaceae	Pooideae	Triticum aestivum	Transcriptome	NCBI	SRR22346058		21							used
Poales	Poaceae	Pooideae	Triticum aestivum	Transcriptome	NCBI	SRR22346059		21							used
Poales	Poaceae	Pooideae	Triticum aestivum	Transcriptome	NCBI	SRR22346060		21							used
Poales	Poaceae	Pooideae	Triticum aestivum	Transcriptome	NCBI	SRR22346062		21							used
Poales	Poaceae	Panicoideae	Sorghum bicolor	Transcriptome	NCBI	SRR8742861		22							used
Poales	Poaceae	Panicoideae	Sorghum bicolor	Transcriptome	NCBI	SRR8742862		22							used
Poales	Poaceae	Panicoideae	Sorghum bicolor	Transcriptome	NCBI	SRR8742863		22							used
Poales	Poaceae	Panicoideae	Sorghum bicolor	Transcriptome	NCBI	SRR8742864		22							used
Poales	Poaceae	Panicoideae	Sorghum bicolor	Transcriptome	NCBI	SRR8742865		22							used
Poales	Poaceae	Panicoideae	Sorghum bicolor	Transcriptome	NCBI	SRR8742866		22							used
Poales	Poaceae	Panicoideae	Sorghum bicolor	Transcriptome	NCBI	SRR8742867		22							used
Poales	Poaceae	Panicoideae	Sorghum bicolor	Transcriptome	NCBI	SRR8742868		22							used
Poales	Poaceae	Panicoideae	Sorghum bicolor	Transcriptome	NCBI	SRR8742869		22							used
Poales	Poaceae	Panicoideae	Sorghum bicolor	Transcriptome	NCBI	SRR8742870		22							used
Poales	Poaceae	Panicoideae	Sorghum bicolor	Transcriptome	NCBI	SRR8742871		22							used
Poales	Poaceae	Panicoideae	Sorghum bicolor	Transcriptome	NCBI	SRR8742872		22							used
Poales	Poaceae	Panicoideae	Sorghum bicolor	Transcriptome	NCBI	SRR8742873		22							used
Poales	Poaceae	Panicoideae	Sorghum bicolor	Transcriptome	NCBI	SRR8742874		22							used
Poales	Poaceae	Panicoideae	Sorghum bicolor	Transcriptome	NCBI	SRR8742875		22							used
Poales	Poaceae	Panicoideae	Sorghum bicolor	Transcriptome	NCBI	SRR8742876		22							used
Poales	Poaceae	Panicoideae	Sorghum bicolor	Transcriptome	NCBI	SRR8742877		22							used
Poales	Poaceae	Panicoideae	Sorghum bicolor	Transcriptome	NCBI	SRR8742878		22							used
Poales	Poaceae	Panicoideae	Sorghum bicolor	Transcriptome	NCBI	SRR8742879		22							used
Poales	Poaceae	Panicoideae	Sorghum bicolor	Transcriptome	NCBI	SRR8742880		22							used
Poales	Poaceae	Panicoideae	Sorghum bicolor	Transcriptome	NCBI	SRR8742881		22							used
Poales	Poaceae	Panicoideae	Sorghum bicolor	Transcriptome	NCBI	SRR8742882		22							used
Poales	Poaceae	Panicoideae	Sorghum bicolor	Transcriptome	NCBI	SRR8742883		22							used
Poales	Poaceae	Panicoideae	Sorghum bicolor	Transcriptome	NCBI	SRR8742884		22							used
Poales	Poaceae	Panicoideae	Sorghum bicolor	Transcriptome	NCBI	SRR8742885		22							used
Poales	Poaceae	Panicoideae	Sorghum bicolor	Transcriptome	NCBI	SRR8742886		22							used
Poales	Poaceae	Panicoideae	Sorghum bicolor	Transcriptome	NCBI	SRR8742887		22							used
Poales	Poaceae	Panicoideae	Sorghum bicolor	Transcriptome	NCBI	SRR8742888		22							used
Poales	Poaceae	Panicoideae	Sorghum bicolor	Transcriptome	NCBI	SRR8742889		22							used
Poales	Poaceae	Panicoideae	Sorghum bicolor	Transcriptome	NCBI	SRR8742890		22							used
Poales	Poaceae	Panicoideae	Sorghum bicolor	Transcriptome	NCBI	SRR8742891		22							used
Poales	Poaceae	Panicoideae	Sorghum bicolor	Transcriptome	NCBI	SRR8742892		22							used
Poales	Poaceae	Panicoideae	Sorghum bicolor	Transcriptome	NCBI	SRR8742893		22							used
Poales	Poaceae	Panicoideae	Sorghum bicolor	Transcriptome	NCBI	SRR8742894		22							used
Poales	Poaceae	Panicoideae	Sorghum bicolor	Transcriptome	NCBI	SRR8742895		22							used
Poales	Poaceae	Panicoideae	Sorghum bicolor	Transcriptome	NCBI	SRR8742896		22							used
Poales	Poaceae	Panicoideae	Sorghum bicolor	Transcriptome	NCBI	SRR8742897		22							used
Poales	Poaceae	Panicoideae	Sorghum bicolor	Transcriptome	NCBI	SRR8742898		22							used
Poales	Poaceae	Panicoideae	Sorghum bicolor	Transcriptome	NCBI	SRR8742899		22							used
Poales	Poaceae	Panicoideae	Sorghum bicolor	Transcriptome	NCBI	SRR8742900		22							used
Poales	Poaceae	Panicoideae	Sorghum bicolor	Transcriptome	NCBI	SRR8742901		22							used
Poales	Poaceae	Panicoideae	Sorghum bicolor	Transcriptome	NCBI	SRR8742902		22							used
Poales	Poaceae	Panicoideae	Sorghum bicolor	Transcriptome	NCBI	SRR8742903		22							used
Poales	Poaceae	Panicoideae	Sorghum bicolor	Transcriptome	NCBI	SRR8742904		22							used
Poales	Poaceae	Panicoideae	Sorghum bicolor	Transcriptome	NCBI	SRR8742905		22							used
Poales	Poaceae	Panicoideae	Sorghum bicolor	Transcriptome	NCBI	SRR8742906		22							used
Poales	Poaceae	Panicoideae	Sorghum bicolor	Transcriptome	NCBI	SRR8742907		22							used
Poales	Poaceae	Panicoideae	Sorghum bicolor	Transcriptome	NCBI	SRR8742908		22							used
Poales	Poaceae	Panicoideae	Sorghum bicolor	Transcriptome	NCBI	SRR8742909		22							used
Poales	Poaceae	Panicoideae	Sorghum bicolor	Transcriptome	NCBI	SRR8742910		22							used
Poales	Poaceae	Panicoideae	Sorghum bicolor	Transcriptome	NCBI	SRR8742911		22							used
Poales	Poaceae	Panicoideae	Sorghum bicolor	Transcriptome	NCBI	SRR8742912		22							used
Poales	Poaceae	Panicoideae	Sorghum bicolor	Transcriptome	NCBI	SRR8742913		22							used
Poales	Poaceae	Panicoideae	Sorghum bicolor	Transcriptome	NCBI	SRR8742914		22							used
Poales	Poaceae	Panicoideae	Sorghum bicolor	Transcriptome	NCBI	SRR8742915		22							used
Poales	Poaceae	Panicoideae	Sorghum bicolor	Transcriptome	NCBI	SRR8742916		22							used
Poales	Poaceae	Panicoideae	Sorghum bicolor	Transcriptome	NCBI	SRR8742917		22							used
Poales	Poaceae	Panicoideae	Sorghum bicolor	Transcriptome	NCBI	SRR8742918		22							used
Poales	Poaceae	Panicoideae	Sorghum bicolor	Transcriptome	NCBI	SRR8742919		22							used
Poales	Poaceae	Panicoideae	Sorghum bicolor	Transcriptome	NCBI	SRR8742920		22							used
Poales	Poaceae	Panicoideae	Sorghum bicolor	Transcriptome	NCBI	SRR8742921		22							used
Poales	Poaceae	Panicoideae	Sorghum bicolor	Transcriptome	NCBI	SRR8742922		22							used
Poales	Poaceae	Panicoideae	Sorghum bicolor	Transcriptome	NCBI	SRR8742923		22							used
Poales	Poaceae	Panicoideae	Sorghum bicolor	Transcriptome	NCBI	SRR8742924		22							used
Poales	Poaceae	Panicoideae	Sorghum bicolor	Transcriptome	NCBI	SRR8742925		22							used
Poales	Poaceae	Panicoideae	Sorghum bicolor	Transcriptome	NCBI	SRR8742926		22							used
Poales	Poaceae	Panicoideae	Sorghum bicolor	Transcriptome	NCBI	SRR8742927		22							used
Poales	Poaceae	Panicoideae	Sorghum bicolor	Transcriptome	NCBI	SRR8742928		22							used
Poales	Poaceae	Panicoideae	Sorghum bicolor	Transcriptome	NCBI	SRR8742929		22							used
Poales	Poaceae	Panicoideae	Sorghum bicolor	Transcriptome	NCBI	SRR8742930		22							used
Poales	Poaceae	Panicoideae	Sorghum bicolor	Transcriptome	NCBI	SRR8742931		22							used
Poales	Poaceae	Panicoideae	Sorghum bicolor	Transcriptome	NCBI	SRR8742932		22							used
Poales	Poaceae	Panicoideae	Sorghum bicolor	Transcriptome	NCBI	SRR8742933		22							used
Poales	Poaceae	Panicoideae	Sorghum bicolor	Transcriptome	NCBI	SRR8742934		22							used
Poales	Poaceae	Panicoideae	Sorghum bicolor	Transcriptome	NCBI	SRR8742935		22							used
Poales	Poaceae	Panicoideae	Sorghum bicolor	Transcriptome	NCBI	SRR8742936		22							used
Poales	Poaceae	Panicoideae	Sorghum bicolor	Transcriptome	NCBI	SRR8742937		22							used
Poales	Poaceae	Panicoideae	Sorghum bicolor	Transcriptome	NCBI	SRR8742938		22							used
Poales	Poaceae	Panicoideae	Sorghum bicolor	Transcriptome	NCBI	SRR8742939		22							used
Poales	Poaceae	Panicoideae	Sorghum bicolor	Transcriptome	NCBI	SRR8742940		22							used
Poales	Poaceae	Panicoideae	Sorghum bicolor	Transcriptome	NCBI	SRR8742941		22							used
Poales	Poaceae	Panicoideae	Sorghum bicolor	Transcriptome	NCBI	SRR8742942		22							used
Poales	Poaceae	Panicoideae	Sorghum bicolor	Transcriptome	NCBI	SRR8742943		22							used
Poales	Poaceae	Panicoideae	Sorghum bicolor	Transcriptome	NCBI	SRR8742944		22							used
Poales	Poaceae	Panicoideae	Sorghum bicolor	Transcriptome	NCBI	SRR8742945		22							used
Poales	Poaceae	Panicoideae	Sorghum bicolor	Transcriptome	NCBI	SRR8742946		22							used
Poales	Poaceae	Panicoideae	Sorghum bicolor	Transcriptome	NCBI	SRR8742947		22							used
Poales	Poaceae	Panicoideae	Sorghum bicolor	Transcriptome	NCBI	SRR8742948		22							used
Poales	Poaceae	Panicoideae	Sorghum bicolor	Transcriptome	NCBI	SRR8742949		22							used
Poales	Poaceae	Panicoideae	Sorghum bicolor	Transcriptome	NCBI	SRR8742950		22							used
Poales	Poaceae	Panicoideae	Sorghum bicolor	Transcriptome	NCBI	SRR8742951		22							used
Poales	Poaceae	Panicoideae	Sorghum bicolor	Transcriptome	NCBI	SRR8742952		22							used
Poales	Poaceae	Panicoideae	Sorghum bicolor	Transcriptome	NCBI	SRR8742953		22							used
Poales	Poaceae	Panicoideae	Sorghum bicolor	Transcriptome	NCBI	SRR8742954		22							used
Poales	Poaceae	Panicoideae	Sorghum bicolor	Transcriptome	NCBI	SRR8742955		22							used
Poales	Poaceae	Panicoideae	Sorghum bicolor	Transcriptome	NCBI	SRR8742956		22							used
Poales	Poaceae	Panicoideae	Sorghum bicolor	Transcriptome	NCBI	SRR8742957		22							used
Poales	Poaceae	Panicoideae	Zea mays	Transcriptome	NCBI	GSE167881		23							used
Poales	Poaceae	Bambusoideae	Phyllostachys edulis	Transcriptome	NCBI	SRR1187864		78							used
Poales	Poaceae	Bambusoideae	Phyllostachys edulis	Transcriptome	NCBI	SRR2035212		79							used
Poales	Poaceae	Bambusoideae	Phyllostachys edulis	Transcriptome	NCBI	SRR5054402		80							used
Poales	Poaceae	Bambusoideae	Phyllostachys edulis	Transcriptome	NCBI	SRR5054408		80							used
Poales	Poaceae	Bambusoideae	Phyllostachys edulis	Transcriptome	NCBI	SRR5054405		80							used
Poales	Poaceae	Bambusoideae	Phyllostachys edulis	Transcriptome	NCBI	SRR6171235		81							used
Poales	Poaceae	Bambusoideae	Phyllostachys edulis	Transcriptome	NCBI	SRR6171238		81							used
Poales	Poaceae	Bambusoideae	Phyllostachys edulis	Transcriptome	NCBI	SRR6171241		81							used
Poales	Poaceae	Bambusoideae	Phyllostachys edulis	Transcriptome	NCBI	SRR6171244		81							used
Poales	Poaceae	Bambusoideae	Phyllostachys edulis	Transcriptome	NCBI	SRR6171247		81							used
Poales	Poaceae	Oryzoideae	Oryza coarctata	Transcriptome	NCBI	SRR771527		84							used
Poales	Poaceae	Oryzoideae	Oryza coarctata	Transcriptome	NCBI	SRR771531		84							used
Poales	Poaceae	Oryzoideae	Oryza coarctata	Transcriptome	NCBI	SRR771530		84							used
