# Supplementary material for: Phylogenomic profiles of whole-genome duplications in Poaceae and landscape of differential duplicate retention and losses among major Poaceae lineages
Source: Nat Commun. 2024 Apr 17;15:3305. doi: 10.1038/s41467-024-47428-9 (PMC11024178; doi:10.1038/s41467-024-47428-9)
Supplement: Supplementary file 5 — Supplementary Data 2 [file 41467_2024_47428_MOESM5_ESM.xlsx]

## Sheet: Data 2
Supplementary Data 2 Summary of assemblies
Species	Total number of transcripts	Average length (bp)	N50 length (bp)	Busco (%) [Complete+Fragment]
Achnatherum chingii	31165	1030.12	1335	83.8 [72.7+11.1]
Achnatherum sibiricum	27423	1082.98	1398	84.2 [65.1+19.1]
Acidosasa purpurea	31807	998.86	1311	85.9 [74.3+11.6]
Aegilops geniculata	28542	953.56	1227	76.6 [47.1+29.5]
Aegilops sharonensis	28433	1149.75	1491	91.7 [86+5.7]
Aeluropus pungens var. pungens	27219	826.91	1041	71.9 [53+18.9]
Agropyron cristatum	46405	1079.67	1419	92.7 [84.7+8]
Agrostis hookeriana	37911	1029.7	1329	85.9 [74.7+11.2]
Agrostis nervosa	41790	951.08	1206	87.8 [71.5+16.3]
Aira caryophyllea	42558	1012.27	1281	91.8 [82.4+9.4]
Aira praecox	25315	920.95	1146	76.1 [51.2+24.9]
Alloteropsis semialata	28635	1010.18	1287	83.6 [72.9+10.7]
Alopecurus aequalis	46738	1014.27	1284	94.3 [86.1+8.2]
Alopecurus japonicus	41592	1050.66	1320	90.8 [82.6+8.2]
Ampelocalamus actinotrichus	42244	1018.81	1344	90.9 [82.3+8.6]
Ampelocalamus naibunensis	35617	1018.42	1323	88.3 [76+12.3]
Ampelodesmos mauritanica	42657	1075.5	1389	91.5 [83.7+7.8]
Andropogon virginicus	49811	850.11	1059	76.9 [62.2+14.7]
Andropogon yunnanensis	42126	1041.88	1332	93.7 [85.7+8]
Anemanthele lessoniana	36667	945.6	1191	87.2 [72.2+15]
Anthoxanthum glabrum	42952	1057.22	1341	93.6 [83.7+9.9]
Anthoxanthum odoratum	42496	1053.08	1341	88.7 [79.2+9.5]
Apera interrupta	31277	1008.11	1272	86.6 [75.5+11.1]
Aristida depressa	35121	994.93	1287	88.7 [75.4+13.3]
Arthraxon prionodes	29166	831.4	1029	60.9 [42.8+18.1]
Arundinaria chino	68940	777.64	939	62.2 [50.7+11.5]
Arundinaria fargesii	58038	897.37	1164	90.2 [79.8+10.4]
Arundinella anomala	43053	997.42	1290	92.7 [82.5+10.2]
Arundinella bengalensis	53014	830.49	1032	65.8 [52+13.8]
Arundinella nepalensis	57830	812.06	1005	67.1 [52.5+14.6]
Arundo donax	57127	896.92	1155	89.3 [78+11.3]
Avena barbata	38146	1024.47	1317	86.6 [75.2+11.4]
Avena sativa	47760	1007.4	1275	92 [78.9+13.1]
Avenella flexuosa	33429	989.38	1257	82.3 [58.6+23.7]
Axonopus compressus	42173	1015.82	1329	93.8 [87+6.8]
Bambusa boniopsis	39739	865.53	1092	65.3 [46.4+18.9]
Bambusa cerosissima	33305	908.7	1185	69.9 [56.9+13]
Bambusa chungii	33149	905.23	1197	61.6 [48.1+13.5]
Bambusa emeiensis	50910	898.84	1170	88.3 [74.1+14.2]
Bambusa oldhamii	54996	926.47	1197	94.7 [83.9+10.8]
Bambusa pachinensis var. hirsutissima	43524	876.36	1134	75.6 [61.1+14.5]
Beckmannia syzigachne	43862	1042.27	1323	91.1 [82.9+8.2]
Blepharidachne kingii	30966	972.25	1239	88 [75.4+12.6]
Bouteloua chondrosioides	40599	953.81	1224	90.6 [80.1+10.5]
Bouteloua curtipendula	61558	772.29	939	68.5 [44.5+24]
Bouteloua dactyloides	40682	940.78	1194	85.6 [72.1+13.5]
Bouteloua dimorpha	34175	1008.66	1287	93.7 [83.2+10.5]
Bouteloua erecta	28238	974.02	1230	85.8 [72.1+13.7]
Bouteloua gracilis	21911	986.98	1278	80.5 [59.4+21.1]
Bouteloua mexicana	23698	828.55	1035	60.1 [44.6+15.5]
Bouteloua multifida	27878	1026.62	1308	86.5 [77.1+9.4]
Bouteloua reederorum	28897	961.01	1212	85.6 [72.7+12.9]
Bouteloua scabra	24086	993.76	1251	84.8 [71.4+13.4]
Bouteloua stolonifera	40465	834.7	1044	77 [60.7+16.3]
Bouteloua trifida	28280	974.94	1242	85.4 [69.9+15.5]
Brachychloa fragilis	28473	991.89	1269	85.2 [76.5+8.7]
Brachyelytrum japonicum	72257	802.73	972	80.1 [68.2+11.9]
Brachypodium pinnatum	30069	920.2	1143	72.3 [45.3+27]
Brachypodium sylvaticum	33458	1069.24	1353	91.1 [79.5+11.6]
Briza maxima	35613	1151	1458	96 [92.3+3.7]
Briza media	38391	1018.03	1293	90.5 [80.3+10.2]
Brocchinia reducta	13887	1030.78	1281	61.6 [36.5+25.1]
Bromus madritensis	45520	991.92	1257	87.3 [77.5+9.8]
Bromus remotiflorus	35518	973.57	1278	75 [61.4+13.6]
Bromus sp	41718	1006.83	1290	88.9 [78+10.9]
Brylkinia caudata	40348	1040.23	1320	95.1 [86.1+9]
Calamagrostis brachytricha	50970	994.6	1254	84.1 [71.2+12.9]
Calamagrostis flavens	74748	1008.02	1287	86.1 [76.1+10]
Calamagrostis kokonorica	36340	1022.07	1305	84.8 [74.4+10.4]
Calamagrostis pseudophragmites	41592	1054.12	1356	90.7 [82+8.7]
Catabrosa aquatica	39760	1009.23	1293	92.5 [80.6+11.9]
Catalepis gracilis	37891	947.99	1227	85.7 [71.8+13.9]
Catapodium marinum	25912	866.71	1071	69 [41.4+27.6]
Catapodium rigidum	23290	898.16	1110	67.8 [38.8+29]
Cenchrus echinatus	45309	892.8	1146	88.9 [76.2+12.7]
Cenchrus sp	36835	948.39	1236	87.2 [76+11.2]
Centotheca lappacea	27048	1049.34	1359	86.2 [77.6+8.6]
Centropodia glauca	29075	968.25	1242	88 [73.7+14.3]
Centropodia mossamedensis	31628	864.44	1062	60.3 [42.9+17.4]
Cephalostachyum pergracile	53959	832.52	1053	63.1 [47.7+15.4]
Chasmanthium latifolium	33259	1013.61	1326	90.3 [79.9+10.4]
Chimonobambusa marmorea	69926	856.68	1059	68.6 [52+16.6]
Chimonocalamus pallens	36253	982.95	1290	87.9 [76.9+11]
Chionochloa flavicans	30439	915.78	1164	77.3 [62.3+15]
Chloris gayana	28574	1007.17	1287	88.2 [79.5+8.7]
Chrysopogon aciculatus	49184	949.06	1194	92.1 [80.6+11.5]
Chrysopogon zizanioides	40492	757.99	918	29.3 [20.2+9.1]
Chusquea circinata	34491	996.86	1293	86.4 [75.2+11.2]
Chusquea coronalis	29285	935.7	1212	72.4 [55.6+16.8]
Chusquea liebmannii	30925	1060.56	1392	86.9 [78.9+8]
Chusquea simpliciflora	35465	912.1	1167	80.2 [65+15.2]
Cinna arundinacea	41796	975.15	1239	88.8 [76.3+12.5]
Cinna latifolia	39044	1028.68	1320	83.5 [60.3+23.2]
Cleistogenes hancei	39320	907.3	1155	88.8 [72.6+16.2]
Cleistogenes serotina	26161	946.44	1209	74 [60.7+13.3]
Coix lacryma-jobi	33614	1007.67	1296	79 [67.9+11.1]
Coix lacryma-jobi var. ma-yuen	31420	867.26	1089	60.6 [48.7+11.9]
Cortaderia jubata	46931	844.08	1068	79.4 [66.3+13.1]
Cortaderia toetoe	42892	819.02	1014	70.7 [52.5+18.2]
Craspedorhachis sp	25719	839.01	1044	74.2 [54.2+20]
Ctenium cf concinnum	39543	801.19	984	76.4 [56.4+20]
Cymbopogon citratus	28452	1056.21	1359	86.7 [78.9+7.8]
Cymbopogon winterianus	54247	767.35	942	60 [46.5+13.5]
Cynodon dactylon	37462	946.64	1218	91.1 [78.2+12.9]
Cynosurus cristatus	22542	898.46	1110	71.4 [45.8+25.6]
Cynosurus echinatus	27304	988.05	1239	76.2 [59.4+16.8]
Cyperus papyrus	13287	1163.76	1434	73.5 [60.2+13.3]
Cyperus serotinus	24094	1117.32	1389	84.3 [72.5+11.8]
Cyrtococcum patens	25176	1101.7	1434	85.5 [65.4+20.1]
Dactylis glomerata	38780	887.14	1104	76.9 [56.2+20.7]
Danthonia californica	30195	947.27	1215	76.7 [61.6+15.1]
Danthonia intermedia ssp. intermedia	37103	909.95	1161	80 [67.2+12.8]
Danthoniopsis ramosa	27936	1018.86	1311	82.9 [69.7+13.2]
Dasyochloa pulchella	28449	730.82	870	37.2 [21.2+16]
Dendrocalamus bambusoides	20558	804.52	1011	35.7 [21.3+14.4]
Dendrocalamus latiflorus	29569	762.39	954	83.1 [68.5+14.6]
Deschampsia cespitosa	37121	1085.89	1395	92 [82.9+9.1]
Deschampsia littoralis	35061	1080.39	1401	90.1 [80.4+9.7]
Diarrhena obovata	50064	921.31	1170	87 [69.7+17.3]
Dichanthelium acuminatum	21285	658.2	759	21.8 [12.2+9.6]
Dichelachne crinita	48371	969.7	1230	82.3 [67.7+14.6]
Digitaria ciliaris	45338	900.61	1137	82.7 [71.1+11.6]
Digitaria ternata	33474	831.73	1035	66.8 [41.6+25.2]
Dignathia gracilis	33944	990.49	1278	86.7 [78.8+7.9]
Dinebra haareri	24294	975.06	1248	80.3 [64.5+15.8]
Distichlis littoralis	31724	904.85	1164	79.9 [62.4+17.5]
Distichlis spicata	38346	857.13	1083	67.6 [52.9+14.7]
Duthiea brachypodium	23169	1042.86	1329	84.5 [66.8+17.7]
Ecdeiocolea monostachya	24024	964.22	1233	81.6 [65.6+16]
Echinochloa crusgalli	37620	909.13	1152	84.9 [68.5+16.4]
Ehrharta erecta	28969	964.31	1239	78.6 [62.8+15.8]
Eleusine coracana	32439	1016.75	1299	90.3 [80.9+9.4]
Eleusine indica	38429	957.34	1221	89.6 [80.3+9.3]
Ellisochloa papposa	33559	916.35	1164	83.3 [71.1+12.2]
Ellisochloa rangei	24961	954.2	1209	80 [64.3+15.7]
Elymus dahuricus	31482	1009.26	1305	79.9 [68+11.9]
Elymus hystrix	60335	853.63	1065	72.5 [57.6+14.9]
Elymus sp	45202	891.45	1122	80.9 [58.6+22.3]
Enneapogon desvauxii	30761	1021.46	1290	89.7 [78.6+11.1]
Entoplocamia aristulata	31920	993.95	1281	88 [78.1+9.9]
Eragrostis nigra	38350	828.19	1029	80.2 [57.3+22.9]
Eragrostis sessilispica	36894	1008.21	1320	93.7 [86.8+6.9]
Eragrostis walteri	25448	1022.19	1320	83.8 [74.2+9.6]
Eremitis sp	37405	849.94	1077	78.8 [59.8+19]
Eremopyrum bonaepartis	22605	1132.33	1458	88.5 [71.5+17]
Eremopyrum orientale	16016	773.76	948	44.1 [23.1+21]
Eremopyrum triticeum	20943	765.49	915	52.4 [27.5+24.9]
Eriachne aristidea	27061	1003.63	1299	83.4 [73+10.4]
Eriocaulon truncatum	25542	1174.62	1458	88.8 [80.1+8.7]
Eriochloa villosa	36367	891.87	1134	80.1 [67.7+12.4]
Erioneuron pilosum var. pilosum	19116	736.93	885	43 [23.2+19.8]
Eulaliopsis binata	85591	802.64	978	75.4 [64+11.4]
Farrago racemosa	33351	973.87	1239	82.5 [69.2+13.3]
Ferrocalamus rimosivaginus	35055	1018.4	1350	86.2 [74.6+11.6]
Festuca arundinacea	52550	954.94	1212	86.5 [70.1+16.4]
Festuca ovina	34150	1018.13	1308	83.1 [71.8+11.3]
Festuca rubra	64226	880.94	1116	80.4 [62.8+17.6]
Festuca rubra ssp. arctica	55207	935.33	1188	84.8 [69.3+15.5]
Festuca sinensis	40780	1008.34	1284	83.8 [73.8+10]
Fingerhuthia sp	22533	1117.3	1437	90.1 [78.4+11.7]
Flagellaria indica	21770	1140.63	1467	90.1 [83.3+6.8]
Gaoligongshania megalothyrsa	34201	1035.7	1368	87 [75.9+11.1]
Gastridium phleoides	37115	884.48	1104	71 [51.1+19.9]
Gigantochloa nigrociliata	44542	755.86	906	22.1 [13.4+8.7]
Gigantochloa verticillata	40486	772.58	960	29.1 [19+10.1]
Glyceria acutiflora ssp. japonica	29956	1130.63	1455	94.3 [89.8+4.5]
Glyceria maxima	34499	1056.1	1380	88.8 [76.7+12.1]
Gouinia latifolia	39140	826.64	1038	82.2 [64+18.2]
Guadua chacoensis	122785	746.89	879	74.9 [62+12.9]
Guaduella macrostachys	15613	411.37	396	0.7 [0.4+0.3]
Guaduella oblonga	36053	399.2	384	2.2 [0.6+1.6]
Gynerium sagittatum	31514	995.72	1275	75.6 [63.3+12.3]
Hakonechloa macra	34024	1001.7	1320	86.3 [77.3+9]
Halopyrum mucronatum	27091	973.27	1245	87.1 [74.3+12.8]
Harpachne schimperi	23552	848.23	1068	53.5 [35.9+17.6]
Hilaria cenchroides	60794	799.84	990	73.6 [53.7+19.9]
Himalayacalamus falconeri	43322	1003.32	1314	91.3 [82.2+9.1]
Hopia obtusa	25798	1047.86	1350	87.6 [78.8+8.8]
Hordeum vulgare var. coeleste	26076	1114.93	1449	88.3 [81.2+7.1]
Hsuehochloa calcarea	31956	1008.8	1323	85.3 [71.5+13.8]
Hygroryza aristata	26291	1086.15	1404	85.8 [77.9+7.9]
Hyparrhenia bracteata	61776	824.81	1005	56.4 [45+11.4]
Ichnanthus pallens var. major	43366	1024.76	1329	91.8 [84.9+6.9]
Imperata cylindrica	60042	865.94	1080	76 [65.5+10.5]
Indocalamus latifolius	45016	946.61	1251	89.8 [79.2+10.6]
Isachne hoi	46423	826.29	1026	78.9 [60.1+18.8]
Ischaemum aristatum	48137	806.85	1002	70.7 [52.3+18.4]
Ischaemum ciliare	38689	923.52	1179	78.5 [66.2+12.3]
Joinvillea ascendens	13157	998.33	1203	61.8 [44.3+17.5]
Jouvea straminea	26981	969.06	1251	87.4 [75.3+12.1]
Juncus inflexus	13395	1096.35	1365	70.2 [53.7+16.5]
Juncus polyanthemus	19518	1116.74	1410	83.8 [74+9.8]
Juncus sp	32523	888	1074	56.3 [40.2+16.1]
Kalinia obtusiflora	31521	911.9	1164	78.7 [60.9+17.8]
Koeleria glauca	46307	865.25	1089	77.7 [53.3+24.4]
Koeleria macrantha	43952	1031.49	1290	93.1 [84.7+8.4]
Lagurus ovatus	50547	971.09	1209	91 [80.4+10.6]
Lamarckia aurea	34284	1068.09	1356	93.8 [86.8+7]
Leersia japonica	33236	1051.48	1371	84.2 [72.7+11.5]
Lepidosperma gibsonii	14693	1156.79	1416	80.8 [65.8+15]
Leptocarydion vulpiastrum	26394	1067.9	1368	90.1 [81.9+8.2]
Leptochloa chinensis	48576	864.73	1086	80.8 [66.1+14.7]
Leptothrium senegalense	29379	963.66	1251	85.9 [74.3+11.6]
Leymus chinensis	44002	935.49	1179	83.4 [68.4+15]
Leymus secalinus	47706	1030.73	1335	91.6 [80.5+11.1]
Lithachne pauciflora	26198	1036.48	1344	88.2 [79.3+8.9]
Littledalea przevalskyi	42699	1011.53	1305	86.7 [69.1+17.6]
Lolium multiflorum	39605	950.7	1185	84.3 [68.2+16.1]
Lolium perenne	49476	844.13	1026	62.5 [42.6+19.9]
Lophatherum gracile	41202	733.76	873	48.2 [28.8+19.4]
Loudetia simplex	40511	869.76	1104	79.5 [62.7+16.8]
Loudetiopsis kerstingii	21907	1054.03	1332	80.6 [55.7+24.9]
Lygeum spartum	28390	830.35	1029	67.3 [34.6+32.7]
Mapania palustris	13983	988.33	1218	63.1 [40+23.1]
Melica onoei	32596	1024.37	1302	87.2 [76.4+10.8]
Melica transsilvanica	47149	985.68	1233	88.8 [79.3+9.5]
Melinis repens	59895	829.78	1035	79.4 [59.6+19.8]
Melocalamus compactiflorus	44438	886.35	1125	68.6 [56.7+11.9]
Melocanna humilis	36149	914.39	1179	77.3 [56.4+20.9]
Microlaena avenacea	32881	1041.98	1344	84.8 [75+9.8]
Microstegium ciliatum	27359	796.95	996	36.2 [21.9+14.3]
Milium effusum	47197	1003.39	1266	88.7 [80.3+8.4]
Miscanthus sacchariflorus	32907	954.12	1248	81.3 [71.9+9.4]
Miscanthus sinensis	41466	969.77	1275	91.8 [82.9+8.9]
Muhlenbergia cenchroides	39514	825.78	1017	45.5 [29.7+15.8]
Muhlenbergia emersleyi	27292	944.39	1215	79.4 [66.8+12.6]
Muhlenbergia fragilis	29492	980.99	1260	85.7 [73.3+12.4]
Muhlenbergia paniculata	27473	1049.06	1347	92.7 [83.9+8.8]
Muhlenbergia reverchonii	40747	899.23	1137	86.9 [76+10.9]
Munroa squarrosa	39426	873.07	1095	44.2 [26.6+17.6]
Nardus stricta	53928	893.59	1119	82.7 [68.7+14]
Nassella cernua	25011	905.4	1140	72.9 [42.2+30.7]
Nassella pulchra	42008	969.23	1236	86.1 [70.9+15.2]
Neobouteloua lophostachya	27992	887.34	1122	57.7 [42.9+14.8]
Neomicrocalamus prainii	62209	884.41	1116	85.8 [76.6+9.2]
Neomolinia japonica	51177	954.2	1212	87.5 [72.3+15.2]
Neostapfia colusana	25513	807.81	1002	66.9 [49.4+17.5]
Neyraudia reynaudiana	28504	894.15	1137	76.1 [58.8+17.3]
Odyssea paucinervis	52433	861.77	1086	89.3 [70.7+18.6]
Oplismenus compositus	47246	685.52	816	38.7 [19.5+19.2]
Oplismenus hirtellus	64225	846.8	1065	67.6 [51.7+15.9]
Orcuttia tenuis	31783	954.77	1233	86.6 [74.2+12.4]
Orcuttia viscida	32652	941.88	1200	81.5 [68.4+13.1]
Oryza australiensis	25054	910.88	1248	83.9 [80+3.9]
Oryza meyeriana ssp granulata	137680	705.68	858	92.1 [84.5+7.6]
Oryza officinalis	29320	844.76	1158	85.9 [81.8+4.1]
Oryza punctata	28559	870.7	1218	88.7 [84.2+4.5]
Oryza rufipogon	25381	896.09	1242	87.1 [81.6+5.5]
Otatea glauca	35114	1016.92	1356	87.8 [78.5+9.3]
Ottochloa nodosa	34128	944.08	1203	85.7 [72.9+12.8]
Panicum brevifolium	35757	851.38	1065	68.9 [51.2+17.7]
Panicum virgatum	36386	928.21	1197	84.8 [71.3+13.5]
Pappophorum vaginatum	38051	928.19	1197	78.8 [63.5+15.3]
Parapholis strigosa	23906	1022.85	1293	77.4 [51.3+26.1]
Pariana radiciflora	35331	958.99	1254	86.2 [74.4+11.8]
Paspalum dilatatum	42019	918.46	1170	85.5 [68+17.5]
Paspalum distichum	38591	1003.48	1299	87.9 [79.4+8.5]
Paspalum scrobiculatum var. orbiculare	34071	846.51	1068	58.8 [41.1+17.7]
Pennisetum setaceum	40115	959.04	1245	90.9 [79+11.9]
Pennisetum sp	41862	923.83	1185	82.8 [70.5+12.3]
Perotis hildebrandtii	28175	946.65	1212	85.4 [70.2+15.2]
Perotis ornithcephala	32778	913.2	1152	85.2 [68+17.2]
Phaenosperma globosum	28335	1072.46	1389	90.3 [83.9+6.4]
Phalaris aquatica	45407	1033.58	1305	83.8 [70.6+13.2]
Phalaris arundinacea	52354	931.27	1164	75.8 [62.1+13.7]
Phalaris sp	42298	1041.05	1332	90.4 [81.4+9]
Pharus latifolius	28772	833.09	1143	89 [83.7+5.3]
Phleum paniculatum	37268	971.2	1284	86.9 [78.2+8.7]
Phleum sp	38485	1032.91	1290	89.1 [76.7+12.4]
Phragmites australis	41252	1039.39	1320	87.5 [77.2+10.3]
Phyllostachys aureosulcata	42535	926.71	1236	87 [76.1+10.9]
Phyllostachys nidularia	33046	860.69	1089	71.8 [52.9+18.9]
Pleioblastus distichus	35071	987.94	1314	83.9 [72.3+11.6]
Poa annua	33572	1074.41	1374	88.3 [79.9+8.4]
Poa attenuata	35877	1092.97	1383	91.5 [84.4+7.1]
Poa colensoi	31643	1012.76	1287	79.9 [60.8+19.1]
Poa szechuensis var. debilior	77127	888.51	1140	89.8 [72.7+17.1]
Pogonatherum crinitum	29028	1108.32	1407	90.2 [82.5+7.7]
Polypogon fugax	44005	1038.07	1308	89.9 [79.7+10.2]
Psammochloa villosa	33155	1012.66	1299	86.1 [71.8+14.3]
Psathyrostachys huashanica	41084	987.27	1266	87.6 [75.8+11.8]
Pseudechinolaena polystachya	35774	1015.07	1293	89.6 [80.8+8.8]
Ptilagrostis concinna	32825	1030.75	1335	85.3 [75.5+9.8]
Puccinellia chinampoensis	36740	1088.5	1374	94.1 [87.2+6.9]
Puelia ciliata	75390	414.79	402	3.9 [1.1+2.8]
Puelia olyriformis	128533	501.5	495	12.5 [3.5+9]
Raddia brasiliensis	30832	976.19	1266	87.4 [74+13.4]
Rhipidocladum racemiflorum	37136	997.83	1329	88.8 [79.3+9.5]
Rhynchoryza subulata	24763	1117.28	1449	87.7 [80.5+7.2]
Rottboellia cochinchinensis	34668	961.77	1248	83.1 [70.6+12.5]
Sacciolepis indica	28518	949.46	1215	79.2 [56.9+22.3]
Sartidia angolensis	27227	1026.92	1320	86.1 [72.3+13.8]
Sasa veitchii	50029	957.72	1260	92.6 [83+9.6]
Schismus barbatus	37840	1046.45	1347	95.3 [90.1+5.2]
Schizachne purpurascens	21101	795.6	963	58.6 [39.2+19.4]
Schizachyrium scoparium	52527	933.23	1191	88.2 [78.7+9.5]
Schizostachyum pseudolima	13400	630.73	726	18.8 [8.5+10.3]
Schmidtia pappophoroides	34775	1031.02	1320	91.6 [83.9+7.7]
Scleropogon brevifolius	46038	872.97	1110	91.8 [74.5+17.3]
Setaria palmifolia	27832	904.51	1170	49.5 [34.4+15.1]
Sinochasea trigyna	52582	1069.4	1365	94.6 [86.7+7.9]
Sohnsia filifolia	30211	909.57	1164	81.3 [67.1+14.2]
Sorghum halepense	31009	1044.77	1359	90.7 [81.3+9.4]
Sphaerocaryum malaccense	34825	851.96	1074	72.2 [59.6+12.6]
Sphenopholis obtusata	31386	981.09	1248	85.7 [71.4+14.3]
Spinifex littoreus	31693	966.37	1266	88.6 [78.4+10.2]
Sporobolus coromandelianus	36049	911.59	1149	85.5 [73+12.5]
Sporobolus heterolepis	23239	762.7	939	52.4 [34.7+17.7]
Sporobolus oxyphyllus	47522	931.51	1188	90.8 [80.9+9.9]
Stenotaphrum secundatum	27920	970.37	1254	79.8 [68.4+11.4]
Stipa aliena	33714	1039.99	1341	82.7 [72.7+10]
Stipagrostis hirtigluma var. patula	29928	1022.68	1317	86.7 [76.8+9.9]
Stipagrostis uniplumis	32189	971.57	1260	86.8 [75.8+11]
Streptochaeta angustifolia	32317	796.67	1086	85.6 [78.9+6.7]
Streptochaeta spicata	31612	1044.82	1365	90.2 [82.3+7.9]
Swallenia alexandrae	28921	994.73	1287	89.3 [80.2+9.1]
Taeniatherum caput-medusae	23294	1150.11	1476	87.9 [70.9+17]
Thyrsostachys siamensis	62868	738.79	891	61.4 [44.5+16.9]
Thysanolaena latifolia	24843	1119.12	1437	89 [82.3+6.7]
Tragus berteronianus	27812	901.46	1155	71.3 [56.3+15]
Tragus mongolorum	29080	1041.83	1332	90.7 [83.2+7.5]
Trichoneura eleusinoides	28420	965.48	1248	85 [73.5+11.5]
Trichoneura grandiglumis	49069	847.54	1068	90 [72.5+17.5]
Tridens brasiliensis	26858	761.32	924	52.9 [35.2+17.7]
Tridentopsis mutica	32289	999.06	1299	88.1 [79.1+9]
Tripogon minimus	25589	1058.95	1362	89 [82.3+6.7]
Tripsacum dactyloides	36339	893.85	1128	36.4 [24.8+11.6]
Triraphis andropogonoides	27055	947.5	1224	77.5 [62.6+14.9]
Tristachya superba	19038	760.19	921	50.4 [30.1+20.3]
Typha angustifolia	13355	1069.28	1326	68.5 [51.7+16.8]
Typha latifolia	14709	959.61	1176	55.5 [35.2+20.3]
Typha orientalis	20874	1177.99	1503	84.6 [76.5+8.1]
Unioliinae sp	46629	921.24	1182	87.8 [73.6+14.2]
Urochloa ruziziensis	29696	1003.09	1299	88.3 [81.7+6.6]
Urochloa subquadripara	72257	824.19	1029	88.2 [74+14.2]
Willkommia texana	32155	839.72	1059	74.7 [55.8+18.9]
Yushania anceps	48581	939.12	1236	91.7 [82.7+9]
Zea diploperennis	38227	864.89	1083	72.9 [57.3+15.6]
Zeugites americana	38153	978.33	1278	89.2 [76.7+12.5]
Zeugites pittieri	35903	917.75	1164	81.8 [65.6+16.2]
Zizania latifolia	25095	901.27	1248	78.4 [71.7+6.7]
