# Supplementary material for: Phylogenomic profiles of whole-genome duplications in Poaceae and landscape of differential duplicate retention and losses among major Poaceae lineages
Source: Nat Commun. 2024 Apr 17;15:3305. doi: 10.1038/s41467-024-47428-9 (PMC11024178; doi:10.1038/s41467-024-47428-9)
Supplement: Supplementary file 6 — Supplementary Data 3 [file 41467_2024_47428_MOESM6_ESM.xlsx]

## Sheet: Data 3
Supplementary Data 3 Dating of WGDs in Poaceae and other Poales species
The numbered WGD events are same as those in Figure 1. Species A and B represent two lineages that shared a WGD. Species C represents a lineage sister to the MRCA of A and B. A-B and A-C represent the divergence of the crown and stem lineage of the group shared the WGD, respectively. Divergence time of A-B and A-C is retrieved from Supplementary Figure 2. 12 WGDs (#7, 10-16, 19-22) are dated arou…
WGD	Phylogenomic analyses	Ks analyses	Species			Ks value			Divergence time (Ma)
			A	B	C	A-B	WGD	A-C	A-B	WGD	A-C
#1	Supplementary Fig. 3	Supplementary Fig. 17	Apostasia shenzhenica	Dioscorea dumetorum	Zostera marina	1.7389	2.3025	2.4354	216.55	225.791	227.97
#2	Supplementary Fig. 3	Supplementary Fig. 17	Ananas comosus	Joinvillea ascendens	Musa acuminata	0.9851	1.1258	1.1959	187.83	194.752	198.2
#3	Supplementary Fig. 3	Supplementary Fig. 17	Pharus latifolius	Streptochaeta angustifolia	Ecdeiocolea monostachya	0.415	0.51	0.5884	133.49	139.456	144.38
#4	Supplementary Fig. 3	Supplementary Fig. 18	Typha latifolia	Typha orientalis	Ananas comosus	0.0368	0.7073	0.7675	17.5	108.059	116.19
#5	Supplementary Fig. 3	Supplementary Fig. 18	Juncus inflexus	Cyperus serotinus	Eriocaulon truncatum	1.7649	2.4203	2.7251	105.61	155.294	178.4
#6	Supplementary Fig. 4	Supplementary Fig. 18	Puelia ciliata	Puelia olyriformis	Oryza sativa	0.0672	0.4361	0.4731	39.45	108.622	115.56
#7	Supplementary Fig. 6	Supplementary Fig. 20	Zizania latifolia	Rhynchoryza subulata	Hygroryza aristata	0.141	0.208	0.2114	21.4	31.0979	31.59
#8	Supplementary Fig. 5	Supplementary Fig. 20	Phyllostachys edulis	Bonia amplexicaulis	Lithachne pauciflora	0.1141	0.186	0.2733	55.67	62.0471	69.79
#9	Supplementary Fig. 8	Supplementary Fig. 19	Deschampsia littoralis	Deschampsia cespitosa	Milium effusum	0.0188	0.113	0.1391	11.27	33.3753	39.5
#10	Supplementary Fig. 8	Supplementary Fig. 19	Avena sativa	Avena barbata	Sphenopholis obtusata	0.0238	0.1237	0.1366	9.56	22.0652	23.68
#11	Supplementary Fig. 9	Supplementary Fig. 19	Poa colensoi	Poa szechuensis var debilior	Poa attenuata	0.034	0.0695	0.0796	10.21	14.6553	15.92
#12	Supplementary Fig. 11	Supplementary Fig. 21	Panicum miliaceum	Panicum hallii	Setaria italica	0.0174	0.1148	0.1555	9.9	24.9649	31.26
#13	Supplementary Fig. 13	Supplementary Fig. 21	Ischaemum aristatum	Ischaemum ciliare	Eulaliopsis binata	0.0599	0.1144	0.1184	13.01	25.1211	26.01
#14	Supplementary Fig. 13	Supplementary Fig. 21	Saccharum hybrid	Saccharum spontaneum	Miscanthus sinensis	0.0136	0.0432	0.0543	9.46	13.9109	15.58
#15	Supplementary Fig. 13	Supplementary Fig. 21	Andropogon virginicus	Schizachyrium scoparium	Cymbopogon citratus	0.0162	0.0841	0.1054	7.6	14.1236	16.17
#16	Supplementary Fig. 4	Supplementary Fig. 18	Danthonia californica	Danthonia intermedia subsp intermedia	Schismus barbatus	0.0239	0.078	0.1799	9.35	13.3416	20.86
#17	Supplementary Fig. 16	Supplementary Fig. 22	Eragrostis tef	Catalepis gracilis	Enneapogon desvauxii	0.0628	0.0933	1.1961	11.29	12.0107	38.07
#18	Supplementary Fig. 14	Supplementary Fig. 22	Zoysia japonica	Zoysia pacifica	Bouteloua mexicana	0.0201	0.2612	0.3576	13.42	39.3659	49.74
#19	Supplementary Fig. 16	Supplementary Fig. 22	Tridentopsis mutica	Gouinia latifolia	Leptothrium senegalense	0.0363	0.1007	0.1099	15.06	26.785	28.46
#20	Supplementary Fig. 14	Supplementary Fig. 23	Pappophorum vaginatum	Tridens brasiliensis	Distichlis littoralis	0.0353	0.1357	0.1723	14.19	23.4678	26.85
#21	Supplementary Fig. 14	Supplementary Fig. 23	Eleusine coracana	Eleusine indica	Cynodon dactylon	0.0123	0.1012	0.1968	7.12	15.1138	23.71
#22	Supplementary Fig. 16	Supplementary Fig. 23	Perotis hildebrandtii	Perotis ornithcephala	Craspedorhachis sp	0.0451	0.1034	0.1971	9.9	14.5525	22.03
