# Supplementary material for: Phylogenomic profiles of whole-genome duplications in Poaceae and landscape of differential duplicate retention and losses among major Poaceae lineages
Source: Nat Commun. 2024 Apr 17;15:3305. doi: 10.1038/s41467-024-47428-9 (PMC11024178; doi:10.1038/s41467-024-47428-9)
Supplement: Supplementary file 7 — Supplementary Data 4 [file 41467_2024_47428_MOESM7_ESM.xlsx]

## Sheet: Data 4
Supplementary Data 4 Summary of K and L genes shown in Fig. 5b
U, up-reguated. D, down-regualted. Numbers in square brackets indidate TPM values.
Topologies	Orthogroups	K gene	L gene	Under PWS/C		Under SWS/C		Synteny	Rice gene	Gene name	Protein Class	GO
				K expression	L expression	K expression	L expression
Topology-1	OG138	PC_01091	PC_31847	U[0.8643/0.5807]	U[1.0573/0.341188]	U[1.29608/0.5807]	U[1.32779/0.341188]	Supported	LOC_Os11g12740.1	Short Panicle 1	transporter	transmembrane transporter activity#GO:0022857
Topology-1	OG1226	PC_44089	PC_08526	U[14.8696/9.2586]	U[13.8851/8.62981]	U[10.7982/9.2586]	U[10.2836/8.62981]	Supported	LOC_Os05g33020.1	Secy/Sec61-Alpha Family Member	transporter	transmembrane transporter activity#GO:0022857
Topology-1	OG693	PC_02414	PC_21384	U[6.27014/4.20344]	U[46.6835/34.3317]	U[5.33363/4.20344]	U[38.5842/34.3317]	Supported	LOC_Os02g10230.1	Zinc/Iron Transporter	transporter	transmembrane transporter activity#GO:0022857
Topology-1	OG178	PC_03263	PC_20385	U[75.6075/31.0696]	U[219.528/158.204]	U[47.4573/31.0696]	U[214.175/158.204]	Not Detected	LOC_Os07g22600.1	Spermidine Synthase 1	transferase	transferase activity#GO:0016740
Topology-1	OG1037	PC_46599	PC_36172	U[21.8092/18.1172]	U[27.5439/24.7851]	U[22.0803/18.1172]	U[27.7701/24.7851]	Supported	LOC_Os04g49960.1	UDP-Glycosyltransferase Superfamily Protein	transferase	transferase activity#GO:0016740
Topology-1	OG1315	PC_26579	PC_13887	U[10.7602/3.07388]	U[5.98081/3.74848]	U[6.80053/3.07388]	U[4.99867/3.74848]	Supported	LOC_Os03g61620.1	Phosphatidylinositol N-Acetylglucosaminyltransferase	transferase	transferase activity#GO:0016740
Topology-1	OG1048	PC_38848	PC_20902	U[14.267/7.8117]	U[25.715/16.435]	U[11.449/7.8117]	U[22.6425/16.435]	Supported	LOC_Os05g49230.1	Ribosomal RNA Methyltransferase	RNA methyltransferase	transferase activity#GO:0016740
Topology-1	OG70	PC_36989	PC_32691	U[24.9074/13.2474]	U[16.372/9.27869]	U[18.7828/13.2474]	U[11.7849/9.27869]	Supported	LOC_Os02g04660.1	Protein Arginine Methyltransferase 5	protein modifying enzyme	transferase activity#GO:0016740
Topology-1	OG712	PC_21249	PC_12032	U[14.3191/6.60608]	U[34.1831/28.5858]	U[9.60161/6.60608]	U[34.566/28.5858]	Supported	LOC_Os06g09630.1	Beta-Ketoacyl-[Acyl Carrier Protein] Synthase I	-	transferase activity#GO:0016740
Topology-1	OG19	PC_34270	PC_00308	U[11.8225/10.3396]	U[4.52409/1.54266]	U[11.2905/10.3396]	U[3.43919/1.54266]	Supported	LOC_Os05g51710.1	Os05G0595500 Protein	-	transferase activity#GO:0016740
Topology-1	OG684	PC_19147	PC_03828	U[22.1563/10.5665]	U[9.55173/4.64914]	U[13.2659/10.5665]	U[7.06616/4.64914]	Supported	LOC_Os03g24940.2	Stomatal Closure-Related Actin-Binding Protein 1	-	transferase activity#GO:0016740
Topology-1	OG963	PC_41633	PC_44452	U[2.51792/1.18699]	U[6.00546/3.12287]	U[1.36661/1.18699]	U[6.02108/3.12287]	Not Detected	LOC_Os03g16960.1	Cysteine-Rich Repeat Secretory Protein 38-Related	-	transferase activity#GO:0016740
Topology-1	OG246	PC_32301	PC_50057	U[16.1042/13.3157]	U[10.2428/8.33797]	U[15.2526/13.3157]	U[11.372/8.33797]	Supported	LOC_Os02g27740.1	F21O3.15 Protein	-	structural constituent of ribosome#GO:0003735
Topology-1	OG1346	PC_18535	PC_08190	U[0.77726/0.447609]	U[1.58512/0.689941]	U[1.12329/0.447609]	U[1.53913/0.689941]	Supported	LOC_Os09g29490.1	Peroxidase Superfamily Protein	peroxidase	oxidoreductase activity#GO:0016491
Topology-1	OG1338	PC_32560	PC_22197	U[20.1694/18.9347]	U[9.11442/7.19208]	U[22.711/18.9347]	U[9.13481/7.19208]	Supported	LOC_Os01g53250.1	Nitric Oxide Synthase-Related	oxidoreductase	oxidoreductase activity#GO:0016491
Topology-1	OG1242	PC_10986	PC_41782	U[1.1443/1.13263]	U[37.9422/20.6079]	U[1.30166/1.13263]	U[30.0841/20.6079]	Supported	LOC_Os01g61320.1	Thioredoxin-Like Fold Domain-Containing Protein Mrl7L, Chloroplastic	oxidoreductase	oxidoreductase activity#GO:0016491
Topology-1	OG227	PC_46209	PC_45956	U[8.52997/4.0296]	U[26.1429/11.4381]	U[4.67347/4.0296]	U[15.6309/11.4381]	Supported	LOC_Os02g02850.1	C-1-Tetrahydrofolate Synthase, Cytoplasmic-Related	metabolite interconversion enzyme	oxidoreductase activity#GO:0016491
Topology-1	OG1269	PC_28399	PC_00098	U[30.7122/19.3333]	U[29.3262/26.4355]	U[24.6791/19.3333]	U[35.8/26.4355]	Supported	LOC_Os07g48920.1	Aldehyde Dehydrogenase 22	dehydrogenase	oxidoreductase activity#GO:0016491
Topology-1	OG1026	PC_45357	PC_12204	U[46.8678/34.826]	U[61.3809/53.131]	U[45.5512/34.826]	U[56.0632/53.131]	Supported	LOC_Os07g12110.1	Eukaryotic Initiation Factor 3E	translation initiation factor	nucleic acid binding#GO:0003676
Topology-1	OG324	PC_04598	PC_05564	U[19.8855/5.26414]	U[24.2474/6.37239]	U[9.33256/5.26414]	U[7.61702/6.37239]	Supported	LOC_Os05g44070.1	Drab11-Related	small GTPase	nucleic acid binding#GO:0003676
Topology-1	OG634	PC_46710	PC_49312	U[10.1411/5.8275]	U[9.41309/4.21172]	U[6.10221/5.8275]	U[4.92693/4.21172]	Supported	LOC_Os07g41180.1	Ras Gtpase-Activating Protein-Binding Protein	RNA metabolism protein	nucleic acid binding#GO:0003676
Topology-1	OG1292	PC_28617	PC_13169	U[101.437/99.9296]	U[41.7546/36.1552]	U[106.711/99.9296]	U[43.5027/36.1552]	Supported	LOC_Os06g30060.1	Scd6 Protein-Related	RNA metabolism protein	nucleic acid binding#GO:0003676
Topology-1	OG1023	PC_31134	PC_38678	U[41.3628/29.7423]	U[50.4701/42.1586]	U[38.0723/29.7423]	U[52.9299/42.1586]	Supported	LOC_Os02g48790.1	RNA Recognition Motif-Containing	RNA metabolism protein	nucleic acid binding#GO:0003676
Topology-1	OG1047	PC_12047	PC_50435	U[35.5488/26.7834]	U[46.3015/38.1957]	U[32.4064/26.7834]	U[42.2675/38.1957]	Supported	LOC_Os01g16110.1	Lupus La Protein-Related	RNA metabolism protein	nucleic acid binding#GO:0003676
Topology-1	OG1064	PC_21676	PC_24716	U[163.562/113.668]	U[160.246/94.1981]	U[148.366/113.668]	U[133.437/94.1981]	Supported	LOC_Os05g06310.1	Ribosomal Protein L18	ribosomal protein	nucleic acid binding#GO:0003676
Topology-1	OG569	PC_20541	PC_18484	U[117.949/70.955]	U[57.9068/37.8693]	U[91.8584/70.955]	U[50.0634/37.8693]	Supported	LOC_Os01g10820.1	Ribosomal L5P Family Protein	ribosomal protein	nucleic acid binding#GO:0003676
Topology-1	OG174	PC_37999	PC_07503	U[4.22658/0.853634]	U[4.55495/0.721732]	U[1.06948/0.853634]	U[1.0998/0.721732]	Supported	LOC_Os05g14590.1	Mini-Chromosome Maintenance Protein 6	DNA metabolism protein	nucleic acid binding#GO:0003676
Topology-1	OG1299	PC_44185	PC_43300	U[8.39562/7.34484]	U[15.5279/11.9304]	U[10.0193/7.34484]	U[13.0578/11.9304]	Supported	LOC_Os02g51590.1	Phosphoglycerate Mutase	mutase	isomerase activity#GO:0016853
Topology-1	OG538	PC_14595	PC_38477	U[82.9661/81.7681]	U[137.491/127.731]	U[112.354/81.7681]	U[181.735/127.731]	Supported	LOC_Os05g06430.1	Protein Disulfide Isomerase-Like 2-1	chaperone	isomerase activity#GO:0016853
Topology-1	OG539	PC_24356	PC_23816	U[81.08/69.1633]	U[111.675/110.457]	U[86.6148/69.1633]	U[143.792/110.457]	Supported	LOC_Os01g23740.1	Protein Disulfide Isomerase-Like 2-2	chaperone	isomerase activity#GO:0016853
Topology-1	OG1152	PC_09857	PC_33108	U[9.96877/6.71532]	U[11.1731/5.57133]	U[9.30655/6.71532]	U[7.86197/5.57133]	Supported	LOC_Os02g46990.1	Aaa-Atpase 4	Mitochondrialbiogenesis	ion binding#GO:0043167
Topology-1	OG93	PC_48937	PC_32818	U[29.1597/20.3509]	U[23.4067/19.5719]	U[23.8542/20.3509]	U[20.4666/19.5719]	Not Detected	LOC_Os03g24180.1	Rho Gtpase Activation Protein (Rhogap) With Ph Domain	G-protein modulator	enzyme regulator activity#GO:0030234
Topology-1	OG747	PC_19140	PC_03816	U[13.025/11.5688]	U[7.45519/7.35061]	U[12.4978/11.5688]	U[8.30421/7.35061]	Supported	LOC_Os03g24520.1	Calcium-Binding Protein 39-Related	-	enzyme regulator activity#GO:0030234
Topology-1	OG335	PC_00910	PC_04069	U[37.8994/35.7785]	U[43.3603/32.509]	U[36.0638/35.7785]	U[40.4536/32.509]	Supported	LOC_Os08g01090.1	Ide-Binding Factor 1	DNA-binding transcription factor	DNA-binding transcription factor activity#GO:0003700
Topology-1	OG779	PC_37225	PC_22457	U[54.899/34.2828]	U[5.45288/1.77787]	U[45.3856/34.2828]	U[3.42537/1.77787]	Supported	LOC_Os07g40570.1	WRKY Transcription Factor 88	DNA-binding transcription factor	DNA-binding transcription factor activity#GO:0003700
Topology-1	OG2	PC_28615	PC_21562	U[45.6926/25.2335]	U[17.8844/10.0245]	U[31.6282/25.2335]	U[13.3775/10.0245]	Supported	LOC_Os06g30320.1	Nucleolar Complex-Associated Protein 3	Ribosomebiogenesis	chromatin binding#GO:0003682
Topology-1	OG44	PC_43360	PC_32590	U[27.9707/24.1253]	U[34.7774/30.9428]	U[26.8617/24.1253]	U[36.1833/30.9428]	Supported	LOC_Os05g09620.1	Sister-Chromatid Cohesion Protein 3	chromatin/chromatin-binding, or -regulatory protein	chromatin binding#GO:0003682
Topology-1	OG987	PC_08259	PC_00583	U[28.2841/17.2065]	U[41.9736/28.233]	U[23.365/17.2065]	U[33.1487/28.233]	Supported	LOC_Os05g11550.1	Protein Phosphatase 5.2	protein phosphatase	catalytic activity, acting on a protein#GO:0140096
Topology-1	OG347	PC_30987	PC_14417	U[70.3146/57.7514]	U[201.364/174.554]	U[66.0081/57.7514]	U[202.803/174.554]	Supported	LOC_Os04g56450.1	Protein Phosphatase 2C45	protein phosphatase	catalytic activity, acting on a protein#GO:0140096
Topology-1	OG1300	PC_39136	PC_25665	U[2.87055/2.08393]	U[0.549685/0.142453]	U[2.56712/2.08393]	U[0.247346/0.142453]	Supported	LOC_Os08g41530.1	Ubiquitin-Specific Processing Protease 1-1	cysteine protease	catalytic activity, acting on a protein#GO:0140096
Topology-1	OG1117	PC_13132	PC_41254	U[38.5156/23.6673]	U[63.0565/42.4714]	U[48.2779/23.6673]	U[60.6196/42.4714]	Supported	LOC_Os04g47310.1	DNA Polymerase Epsilon Catalytic Subunit A	DNA metabolism protein	catalytic activity, acting on a nucleic acid#GO:0140640
Topology-1	OG825	PC_36609	PC_30766	U[12.2227/4.88807]	U[0.894045/0.54457]	U[7.37924/4.88807]	U[0.589051/0.54457]	Supported	LOC_Os08g10070.1	Receptor-Like Cytoplasmic Kinase 247	transmembrane signal receptor	carbohydrate derivative binding#GO:0097367
Topology-1	OG1167	PC_42229	PC_26104	U[36.4101/12.6493]	U[30.5691/7.29483]	U[23.6662/12.6493]	U[15.0448/7.29483]	Not Detected	LOC_Os07g37810.1	Leucine-Rich Repeat Receptor-Like Protein Kinase Pxc1	transmembrane signal receptor	carbohydrate derivative binding#GO:0097367
Topology-1	OG1130	PC_40868	PC_15745	U[7.51454/2.6618]	U[20.3178/6.90447]	U[3.07784/2.6618]	U[8.7605/6.90447]	Supported	LOC_Os07g46790.1	Disproportionating Enzyme2	-	carbohydrate binding#GO:0030246
Topology-1	OG403	PC_09014	PC_31705	U[3.90638/2.0743]	U[0.903022/0.482894]	U[2.51402/2.0743]	U[0.690757/0.482894]	Supported	LOC_Os09g29950.3	Prolyl Oligopeptidase Family Protein	serine protease	catalytic activity, acting on a protein#GO:0140096
Topology-1	OG619	PC_40148	PC_15594	U[26.6161/10.2031]	U[53.1203/8.28995]	U[18.8546/10.2031]	U[29.4618/8.28995]	Supported	LOC_Os05g50800.1	Abl Interactor Family Member	scaffold/adaptor protein	-
Topology-1	OG1219	PC_28914	PC_47359	U[49.1713/34.6259]	U[6.67287/4.98333]	U[41.9542/34.6259]	U[5.38758/4.98333]	Supported	LOC_Os08g02130.2	Pre-mRNA Processing Protein Prp39-Related	RNA splicing factor	nucleic acid binding#GO:0003676
Topology-1	OG1033	PC_09139	PC_23766	U[29.3113/21.038]	U[26.7698/17.6497]	U[25.3035/21.038]	U[24.3184/17.6497]	Supported	LOC_Os03g51900.1	RNA Helicase	RNA helicase	nucleic acid binding#GO:0003676
Topology-1	OG39	PC_21276	PC_10466	U[23.4819/22.239]	U[31.7589/18.8169]	U[26.7655/22.239]	U[25.1852/18.8169]	Supported	LOC_Os03g04990.1	M Reductase Ii Subunit Gamma, Putative (Duf3741)-Related	reductase	ion binding#GO:0043167
Topology-1	OG760	PC_34627	PC_06681	U[6.50962/1.55415]	U[1.57709/0.75685]	U[4.0278/1.55415]	U[1.12578/0.75685]	Supported	LOC_Os09g23140.1	Type Iv Inositol Polyphosphate 5-Phosphatase 9	phosphatase	-
Topology-1	OG81	PC_18344	PC_31361	U[0.853714/0.213756]	U[6.84648/2.37199]	U[0.397372/0.213756]	U[4.1548/2.37199]	Supported	LOC_Os09g04710.1	Gdsl Esterase/Lipase Protein 98	metabolite interconversion enzyme	-
Topology-1	OG691	PC_37075	PC_09932	U[30.9889/14.1844]	U[48.5228/23.1907]	U[17.924/14.1844]	U[37.756/23.1907]	Not Detected	LOC_Os11g26160.1	Sigma Factor 2A	helix-turn-helix transcription factor	nucleic acid binding#GO:0003676
Topology-1	OG978	PC_27411	PC_11645	U[0.704651/0.351173]	U[1.68032/0.273134]	U[0.52241/0.351173]	U[0.464365/0.273134]	Supported	LOC_Os08g44840.1	Slender Grain	Enzymes	catalytic activity, acting on a nucleic acid#GO:0140640
Topology-1	OG1183	PC_32529	PC_23475	U[17.481/7.61587]	U[50.1951/38.1512]	U[12.3228/7.61587]	U[44.0006/38.1512]	Supported	LOC_Os05g48510.1	Phenylalanyl-tRNA Synthetase Beta Chain And Leucine-Rich Repeat-Containing Protein 47	aminoacyl-tRNA synthetase	-
Topology-1	OG858	PC_00204	PC_47213	U[1.88125/0.894312]	U[4.60925/1.7847]	U[1.93908/0.894312]	U[3.8713/1.7847]	Supported	LOC_Os12g41910.2	Os12G0117600 Protein	-	-
Topology-1	OG193	PC_42552	PC_49117	U[31.241/20.5001]	U[71.8935/58.4912]	U[32.5098/20.5001]	U[75.5066/58.4912]	Supported	LOC_Os10g42250.1	Ammecr1 Homolog	-	-
Topology-1	OG412	PC_23685	PC_39954	U[8.23734/1.55944]	U[21.2765/2.63995]	U[4.3717/1.55944]	U[9.57179/2.63995]	Not Detected	LOC_Os09g19930.1	Onion3	-	-
Topology-1	OG806	PC_39134	PC_25674	U[3.60391/1.23296]	U[31.146/22.2664]	U[2.30643/1.23296]	U[23.364/22.2664]	Supported	LOC_Os08g41400.1	Pentatricopeptide Repeat (Ppr) Superfamily Protein	-	-
Topology-1	OG182	PC_13807	PC_41197	U[1.42351/0.0975963]	U[17.3996/2.82018]	U[0.217522/0.0975963]	U[7.89037/2.82018]	Supported	LOC_Os08g40160.1	-	-	-
Topology-1	OG745	PC_42389	PC_36283	U[3.95584/1.72868]	U[5.79189/2.87836]	U[2.46648/1.72868]	U[4.64815/2.87836]	Not Detected	LOC_Os08g09170.1	Gb|Aaf24581.1	-	-
Topology-1	OG1261	PC_48793	PC_38194	U[1.18381/0.969721]	U[1.67317/0.487516]	U[1.15865/0.969721]	U[1.53611/0.487516]	Supported	LOC_Os07g37350.1	Arm Repeat Superfamily Protein	-	-
Topology-1	OG727	PC_31039	PC_03576	U[25.8058/16.9073]	U[6.24946/4.15623]	U[18.5142/16.9073]	U[4.41774/4.15623]	Supported	LOC_Os07g09320.1	Dln Repressor 178	-	-
Topology-1	OG496	PC_27457	PC_09970	U[2.68493/2.12228]	U[7.16422/6.6416]	U[2.21369/2.12228]	U[8.59897/6.6416]	Supported	LOC_Os06g23370.1	Embryo Defective 1703-Related	-	-
Topology-1	OG1339	PC_12098	PC_38465	U[51.1298/17.9764]	U[82.8093/45.1369]	U[25.9096/17.9764]	U[56.8798/45.1369]	Supported	LOC_Os06g11380.1	Kinesin Like Protein For Actin Based Chloroplast Movement 1	-	-
Topology-1	OG801	PC_11485	PC_32024	U[6.7245/0.865755]	U[14.9366/0.99371]	U[1.86024/0.865755]	U[3.79944/0.99371]	Supported	LOC_Os05g50260.1	Pectin Lyase-Like Superfamily Protein	-	-
Topology-1	OG20	PC_34441	PC_18805	U[9.70806/3.57809]	U[80.9972/53.6478]	U[6.48052/3.57809]	U[68.3244/53.6478]	Supported	LOC_Os05g49050.1	Urease Accessory Protein G	-	-
Topology-1	OG581	PC_19920	PC_14484	U[30.7365/23.0116]	U[21.4312/21.0165]	U[28.1833/23.0116]	U[22.0335/21.0165]	Supported	LOC_Os05g45400.1	Os01G0729900 Protein	-	-
Topology-1	OG635	PC_32385	PC_05559	U[10.5348/6.26689]	U[9.18478/8.88595]	U[8.80324/6.26689]	U[9.10529/8.88595]	Supported	LOC_Os05g43920.1	Auxin Response Factor 14	-	-
Topology-1	OG1071	PC_21195	PC_42469	U[113.187/75.3377]	U[373.685/256.954]	U[99.2446/75.3377]	U[301.051/256.954]	Supported	LOC_Os05g41930.2	N-Rich Protein 5	-	-
Topology-1	OG196	PC_38019	PC_07508	U[34.623/11.4157]	U[14.4582/2.62541]	U[19.4364/11.4157]	U[5.43501/2.62541]	Supported	LOC_Os05g14270.1	Bnacnng47150D Protein	-	-
Topology-1	OG351	PC_42799	PC_21647	U[9.04807/5.89654]	U[5.6424/4.91705]	U[6.55072/5.89654]	U[5.2853/4.91705]	Supported	LOC_Os04g47680.1	Ser/Thr-Rich Protein T10 In Dgcr Region	-	-
Topology-1	OG599	PC_23617	PC_36480	U[9.98041/8.21439]	U[18.6436/12.62]	U[9.12247/8.21439]	U[13.1454/12.62]	Supported	LOC_Os04g34080.1	Transducin/Wd40 Repeat-Like Superfamily Protein	-	-
Topology-1	OG269	PC_37351	PC_21821	U[5.66398/0.344343]	U[5.56498/1.0268]	U[1.86358/0.344343]	U[2.67431/1.0268]	Supported	LOC_Os03g20450.1	Leucine-Rich Repeat Protein Kinase Family Protein	-	-
Topology-1	OG315	PC_41950	PC_21109	U[1.82035/0.545515]	U[1.99624/0.376438]	U[1.10475/0.545515]	U[0.784207/0.376438]	Supported	LOC_Os03g12250.1	Os05G0588300 Protein	-	-
Topology-1	OG208	PC_09638	PC_01716	U[14.6015/11.9781]	U[14.2761/10.5248]	U[12.5718/11.9781]	U[11.648/10.5248]	Supported	LOC_Os02g21240.1	F-Box Domain Containing Protein, Expressed	-	-
Topology-1	OG595	PC_07258	PC_22281	U[16.8749/5.68411]	U[34.1783/14.176]	U[12.1706/5.68411]	U[22.9105/14.176]	Supported	LOC_Os02g10690.1	Tpx2 (Targeting Protein For Xklp2) Protein Family	-	-
Topology-1	OG1044	PC_02826	PC_19525	U[10.4272/6.97735]	U[19.855/17.1688]	U[8.85394/6.97735]	U[22.9261/17.1688]	Supported	LOC_Os02g03950.3	Ring Finger Protein V6	-	-
Topology-1	OG205	PC_18655	PC_00387	U[3.69203/3.661]	U[7.52342/7.40926]	U[5.10616/3.661]	U[7.7948/7.40926]	Supported	LOC_Os01g47470.1	Protein Kinase Superfamily Protein	-	-
Topology-1	OG405	PC_07829	PC_00849	U[13.7699/7.24011]	U[6.25607/2.70169]	U[9.60771/7.24011]	U[5.35593/2.70169]	Supported	-	-	-	-
Topology-1	OG629	PC_38236	PC_18741	U[150.666/135.607]	U[82.3015/55.7526]	U[164.587/135.607]	U[63.921/55.7526]	Supported	-	-	-	-
Topology-1	OG725	PC_25210	PC_24601	U[23.6781/20.7648]	U[14.3548/12.5328]	U[20.8346/20.7648]	U[13.4657/12.5328]	Supported	-	-	-	-
Topology-1	OG983	PC_05169	PC_17069	U[61.8532/36.9215]	U[22.0926/14.6138]	U[51.1733/36.9215]	U[20.1015/14.6138]	Supported	-	-	-	-
Topology-1	OG361	PC_12255	PC_29446	D[125.668/190.294]	D[218.553/306.416]	D[134.552/190.294]	D[209.14/306.416]	Supported	LOC_Os02g38050.1	Ubiquitin-Associated Domain-Containing Protein	-	ubiquitin binding#GO:0043130
Topology-1	OG722	PC_28593	PC_46556	D[2.71237/4.60003]	D[0/0.0410917]	D[2.85572/4.60003]	D[0.0305631/0.0410917]	Supported	LOC_Os07g15460.1	Bacteriocide Effect 1	secondary carrier transporter	transmembrane transporter activity#GO:0022857
Topology-1	OG1134	PC_17036	PC_43764	D[1.25988/4.43408]	D[25.272/76.0065]	D[2.84483/4.43408]	D[61.3164/76.0065]	Supported	LOC_Os02g13300.1	Solute Carrier Family 25	mitochondrial carrier protein	transmembrane transporter activity#GO:0022857
Topology-1	OG185	PC_26911	PC_12599	D[4.79671/5.02859]	D[19.6409/21.3781]	D[4.66342/5.02859]	D[19.6519/21.3781]	Supported	LOC_Os06g06870.1	Zinc Finger Miz Domain-Containing Protein	ubiquitin-protein ligase	transferase activity#GO:0016740
Topology-1	OG501	PC_41354	PC_20387	D[24.8691/48.2011]	D[21.8477/38.5264]	D[33.2703/48.2011]	D[27.6604/38.5264]	Supported	LOC_Os05g07070.1	Ring-Type E3 Ubiquitin Ligase 20	ubiquitin-protein ligase	transferase activity#GO:0016740
Topology-1	OG690	PC_46765	PC_27947	D[29.7647/62.6606]	D[28.3378/36.3704]	D[43.8114/62.6606]	D[26.6535/36.3704]	Supported	LOC_Os04g41500.2	S-Adenosyl-L-Methionine-Dependent Methyltransferases Superfamily Protein	protein modifying enzyme	transferase activity#GO:0016740
Topology-1	OG631	PC_31964	PC_44759	D[344.701/919.621]	D[10.2647/21.2218]	D[826.862/919.621]	D[18.465/21.2218]	Supported	LOC_Os02g57260.1	3-Ketoacyl-Coa Thiolase 1	acetyltransferase	transferase activity#GO:0016740
Topology-1	OG54	PC_44581	PC_33370	D[58.2863/78.6134]	D[67.3175/99.8312]	D[77.5525/78.6134]	D[92.8373/99.8312]	Supported	LOC_Os10g20630.1	Protease-Associated Domain-Containing Protein	-	transferase activity#GO:0016740
Topology-1	OG480	PC_17978	PC_43608	D[1.83641/3.13965]	D[13.4216/37.9463]	D[2.33519/3.13965]	D[20.8689/37.9463]	Supported	LOC_Os06g33330.1	Protein Trichome Birefringence-Like 9-Related	-	transferase activity#GO:0016740
Topology-1	OG339	PC_06596	PC_05388	D[5.4059/7.34412]	D[58.2385/70.1431]	D[6.29464/7.34412]	D[59.2551/70.1431]	Supported	LOC_Os01g50960.1	Transcriptional Coactivator P15 (Pc4) Family Protein (Kelp)	general transcription factor	transcription coregulator activity#GO:0003712
Topology-1	OG1016	PC_20648	PC_10220	D[21.6064/33.4366]	D[32.8692/69.4263]	D[18.2541/33.4366]	D[31.4818/69.4263]	Supported	LOC_Os10g38030.1	Per1-Related	Membranetrafficking	protein-macromolecule adaptor activity#GO:0030674
Topology-1	OG172	PC_44056	PC_05452	D[0.0422109/0.560496]	D[0.486181/1.33534]	D[0.154585/0.560496]	D[1.23262/1.33534]	Supported	LOC_Os01g56810.1	Cytokinin Oxidase/Dehydrogenase 5	oxidase	oxidoreductase activity#GO:0016491
Topology-1	OG1075	PC_16148	PC_06961	D[5.06515/6.23474]	D[5.82351/25.5503]	D[4.99098/6.23474]	D[10.3673/25.5503]	Not Detected	LOC_Os09g35800.1	UDP-Galactose/Glucose Epimerase 3	epimerase/racemase	oxidoreductase activity#GO:0016491
Topology-1	OG362	PC_37508	PC_10845	D[111.719/132.731]	D[151.742/320.45]	D[125.241/132.731]	D[292.451/320.45]	Supported	LOC_Os02g54160.2	Ethylene-Responsive Element-Binding Protein 1	Transcription factors	nucleic acid binding#GO:0003676
Topology-1	OG194	PC_35657	PC_21497	D[54.4956/64.9121]	D[30.4889/40.1397]	D[51.1174/64.9121]	D[33.4944/40.1397]	Supported	LOC_Os04g35910.1	Inner Membrane Protein	Spliceosome	nucleic acid binding#GO:0003676
Topology-1	OG1140	PC_11506	PC_44631	D[495.236/745.518]	D[514.319/997.993]	D[740.542/745.518]	D[768.944/997.993]	Supported	LOC_Os05g49890.1	Ras-Like Nuclear Gtpase 2	small GTPase	nucleic acid binding#GO:0003676
Topology-1	OG701	PC_35075	PC_31080	D[10.4438/17.4386]	D[4.39665/5.76414]	D[10.6597/17.4386]	D[3.99837/5.76414]	Supported	LOC_Os06g22670.1	Tesmin/Tso1-Related	-	nucleic acid binding#GO:0003676
Topology-1	OG1224	PC_19033	PC_41273	D[63.6335/152.288]	D[6.70667/12.395]	D[113.101/152.288]	D[8.09692/12.395]	Supported	LOC_Os05g25310.1	Long-Chain Acyl-Coa Synthetase 8	ligase	ligase activity#GO:0016874
Topology-1	OG123	PC_45861	PC_07462	D[14.1254/23.8999]	D[15.9426/58.9824]	D[21.5344/23.8999]	D[44.7421/58.9824]	Supported	LOC_Os02g12350.1	Class-1 Type Histone Deacetylase 3	histone modifying enzyme	ion binding#GO:0043167
Topology-1	OG118	PC_17134	PC_48795	D[5.98864/6.10525]	D[14.2071/15.7661]	D[5.65328/6.10525]	D[15.2356/15.7661]	Supported	LOC_Os03g53140.2	Protein Transport Protein Sec23	vesicle coat protein	clathrin binding#GO:0030276
Topology-1	OG561	PC_14530	PC_31515	D[10.0416/12.7222]	D[1.99415/3.13077]	D[8.73592/12.7222]	D[1.06584/3.13077]	Supported	LOC_Os02g18880.1	Calcineurin B-Like 7	-	enzyme binding#GO:0019899
Topology-1	OG519	PC_30018	PC_28215	D[15.89/30.5818]	D[10.2238/11.0189]	D[20.7251/30.5818]	D[7.1572/11.0189]	Supported	LOC_Os05g38120.1	Verticillate Rachis	DNA-binding transcription factor	DNA-binding transcription factor activity#GO:0003700
Topology-1	OG352	PC_09493	PC_39322	D[0/0.557448]	D[0.186863/0.358708]	D[0.0690308/0.557448]	D[0.133273/0.358708]	Supported	LOC_Os01g45090.1	MYB Transcription Factor 305	DNA-binding transcription factor	DNA-binding transcription factor activity#GO:0003700
Topology-1	OG1129	PC_14154	PC_29304	D[42.1953/62.095]	D[28.7434/47.5154]	D[40.2789/62.095]	D[42.1508/47.5154]	Supported	LOC_Os07g36170.2	Chitin-Inducible Gibberellin-Responsive Protein 1	-	DNA-binding transcription factor activity#GO:0003700
Topology-1	OG263	PC_26004	PC_14081	D[27.0819/32.8906]	D[25.8416/44.4713]	D[25.703/32.8906]	D[41.493/44.4713]	Supported	LOC_Os03g51250.1	Adenylyl Cyclase-Associated Protein	cytoskeletal protein	cytoskeletal protein binding#GO:0008092
Topology-1	OG577	PC_40923	PC_47707	D[238.099/414.075]	D[171.919/414.19]	D[319.534/414.075]	D[270.464/414.19]	Supported	LOC_Os06g37180.1	Vacuolar H+ ATPase Subunit B	ATP synthase	cytoskeletal protein binding#GO:0008092
Topology-1	OG527	PC_04440	PC_00156	D[37.2215/87.3799]	D[52.9729/252.784]	D[48.4169/87.3799]	D[115.306/252.784]	Supported	LOC_Os04g49450.1	Myb-Related Transcription Factor 1	chromatin/chromatin-binding, or -regulatory protein	chromatin binding#GO:0003683
Topology-1	OG738	PC_09236	PC_32919	D[16.0946/19.0068]	D[30.5668/50.9632]	D[15.9845/19.0068]	D[33.9933/50.9632]	Supported	LOC_Os02g20410.1	Guanylate Binding Protein	heterotrimeric G-protein	chromatin binding#GO:0003682
Topology-1	OG1196	PC_38558	PC_19029	D[33.3095/34.5681]	D[20.5842/23.8676]	D[33.4378/34.5681]	D[21.4093/23.8676]	Supported	LOC_Os08g39070.1	Mov34 Homolog	translation initiation factor	catalytic activity, acting on a protein#GO:0140096
Topology-1	OG217	PC_19848	PC_36075	D[26.2967/102.441]	D[15.0201/55.6718]	D[38.9142/102.441]	D[19.3878/55.6718]	Supported	LOC_Os03g55320.1	Bth-Induced Protein Phosphatase 2C 2	protein phosphatase	catalytic activity, acting on a protein#GO:0140096
Topology-1	OG1230	PC_36692	PC_04362	D[17.9459/21.1228]	D[16.0239/20.7823]	D[16.5424/21.1228]	D[16.1611/20.7823]	Supported	LOC_Os10g19860.1	Myosin, Putative	actin binding motor protein	carbohydrate derivative binding#GO:0097367
Topology-1	OG1166	PC_36121	PC_27599	D[50.0544/61.7724]	D[65.0406/84.4986]	D[58.5115/61.7724]	D[75.3214/84.4986]	Supported	LOC_Os01g04814.1	Aaa Domain-Containing	cytoskeletal protein	cytoskeletal protein binding#GO:0008092
Topology-1	OG1074	PC_47041	PC_40278	D[66.0179/114.529]	D[22.0219/30.8435]	D[88.3895/114.529]	D[26.4158/30.8435]	Supported	LOC_Os04g52400.1	Peroxisomal 2,4-Dienoyl-Coa Reductase	reductase	ion binding#GO:0043167
Topology-1	OG1326	PC_27265	PC_36892	D[148.101/353.956]	D[150.089/284.232]	D[214.212/353.956]	D[162.759/284.232]	Supported	LOC_Os03g21000.1	Mitochondrial Thioredoxin	metabolite interconversion enzyme	-
Topology-1	OG875	PC_07688	PC_40204	D[53.2579/153.369]	D[70.3768/171.341]	D[104.172/153.369]	D[103.557/171.341]	Supported	LOC_Os03g58150.1	Bax Inhibitor-Related	ion channel	transmembrane transporter activity#GO:0022857
Topology-1	OG159	PC_32387	PC_22380	D[0.606423/1.38666]	D[2.28481/2.82899]	D[0.534946/1.38666]	D[1.94176/2.82899]	Supported	LOC_Os10g26560.1	Homologous Pairing Aberration In Rice Meiosis 3	-	-
Topology-1	OG972	PC_13805	PC_22540	D[12.3501/15.2545]	D[35.2975/36.0785]	D[10.302/15.2545]	D[35.827/36.0785]	Supported	LOC_Os08g40250.1	RNA-Binding Protein Ylmh-Related	-	-
Topology-1	OG38	PC_42228	PC_26105	D[23.5923/34.7219]	D[16.2473/18.4141]	D[25.808/34.7219]	D[18.0615/18.4141]	Not Detected	LOC_Os07g37760.1	Os06G0731900 Protein	-	-
Topology-1	OG308	PC_35062	PC_28493	D[43.6648/71.7696]	D[16.6871/27.3327]	D[63.1313/71.7696]	D[26.078/27.3327]	Supported	LOC_Os06g50220.1	Duf668 Family Member 10	-	-
Topology-1	OG1121	PC_23993	PC_48967	D[102.664/382.809]	D[21.7001/38.5724]	D[215.777/382.809]	D[35.9802/38.5724]	Supported	LOC_Os04g57810.1	Anamorsin	-	-
Topology-1	OG1059	PC_40308	PC_00894	D[1.46595/3.73117]	D[15.772/20.825]	D[1.8222/3.73117]	D[13.2535/20.825]	Supported	LOC_Os04g48010.2	Kernel Row Number2	-	-
Topology-1	OG1043	PC_02075	PC_30911	D[1078.56/1527.1]	D[733.425/956.816]	D[1323.11/1527.1]	D[642.234/956.816]	Supported	LOC_Os04g45070.1	Remorin 1.5	-	-
Topology-1	OG706	PC_33087	PC_07962	D[8.28276/35.7747]	D[7.44363/23.6675]	D[10.0003/35.7747]	D[9.00569/23.6675]	Supported	LOC_Os04g40700.2	Membrane Protein	-	-
Topology-1	OG32	PC_35705	PC_23004	D[0.170297/10.0033]	D[0.151081/7.23228]	D[1.34924/10.0033]	D[0.646956/7.23228]	Supported	LOC_Os04g34530.1	Wat1-Related Protein	-	-
Topology-1	OG212	PC_37316	PC_22316	D[12.2604/25.1866]	D[4.94292/5.58151]	D[15.2842/25.1866]	D[4.619/5.58151]	Supported	LOC_Os04g24610.1	Bnaanng28530D Protein	-	-
Topology-1	OG332	PC_30811	PC_12874	D[3.35135/3.65066]	D[9.00878/11.8449]	D[2.70742/3.65066]	D[8.69457/11.8449]	Supported	LOC_Os03g27760.1	P-Loop Containing Nucleoside Triphosphate Hydrolases Superfamily Protein	-	-
Topology-1	OG677	PC_24196	PC_07698	D[26.7364/75.3934]	D[20.9074/72.4648]	D[40.5622/75.3934]	D[35.7546/72.4648]	Supported	LOC_Os03g14380.1	Autophagy Associated Gene 9A	-	-
Topology-1	OG1253	PC_20470	PC_37445	D[22.7152/25.7355]	D[20.5128/21.8102]	D[23.5395/25.7355]	D[19.0509/21.8102]	Supported	LOC_Os03g10590.1	Os03G0203000 Protein	-	-
Topology-1	OG1015	PC_31965	PC_44768	D[36.4634/79.0459]	D[21.3858/34.1488]	D[47.9276/79.0459]	D[25.5595/34.1488]	Supported	LOC_Os02g57420.1	Receptor-Like Cytoplasmic Kinase 88	-	-
Topology-1	OG292	PC_30138	PC_44316	D[9.11676/29.1798]	D[2.30005/5.86596]	D[13.5632/29.1798]	D[4.21769/5.86596]	Supported	LOC_Os02g21925.1	Bnac05G50380D Protein	-	-
Topology-1	OG166	PC_09639	PC_01715	D[6.87167/10.1586]	D[8.21791/14.4292]	D[6.24786/10.1586]	D[8.4415/14.4292]	Supported	LOC_Os02g21110.1	Galactose Oxidase/Kelch Repeat Superfamily Protein	-	-
Topology-1	OG731	PC_06999	PC_10371	D[10.7408/26.5931]	D[16.2281/104.834]	D[18.7531/26.5931]	D[39.557/104.834]	Supported	LOC_Os01g60309.1	Gastric Mucin-Like Protein	-	-
Topology-1	OG1233	PC_46261	PC_05471	D[17.67/43.3917]	D[4.68049/9.04083]	D[22.5421/43.3917]	D[6.7224/9.04083]	Supported	LOC_Os01g56560.1	Sperm Protein Homolog	-	-
Topology-1	OG1332	PC_06590	PC_05391	D[9.41567/24.2816]	D[19.7465/58.2131]	D[14.4905/24.2816]	D[31.8261/58.2131]	Supported	LOC_Os01g51010.1	Ist1 Family Member	-	-
Topology-1	OG777	PC_19459	PC_04251	D[21.8872/26.3679]	D[12.0386/20.1144]	D[24.2094/26.3679]	D[15.7727/20.1144]	Supported	LOC_Os01g24880.1	Ipa1 Interacting Protein1	-	-
Topology-1	OG797	PC_28800	PC_11097	D[4.27928/14.0429]	D[2.98832/10.6354]	D[7.06652/14.0429]	D[5.06946/10.6354]	Supported	LOC_Os01g07130.1	Expressed Protein	-	-
Topology-1	OG949	PC_34126	PC_02707	D[0.819085/3.49091]	D[2.26432/4.56585]	D[1.34823/3.49091]	D[3.30462/4.56585]	Supported	-	-	-	-
Topology-1	OG210	PC_08937	PC_47891	D[46.0336/68.2465]	D[45.3676/53.9378]	D[63.5932/68.2465]	D[51.9572/53.9378]	Not Detected	-	-	-	-
Topology-1	OG597	PC_15541	PC_45901	D[67.8257/78.3249]	D[61.3654/61.4873]	U[87.4352/78.3249]	U[62.7242/61.4873]	Supported	LOC_Os04g42140.1	Rice Yellow Mottle Virus Resistant 1	translation initiation factor	translation regulator activity, nucleic acid binding#GO:0090079
Topology-1	OG400	PC_45073	PC_21867	D[27.0238/43.2577]	D[22.9324/32.6839]	U[53.7471/43.2577]	U[40.9237/32.6839]	Supported	LOC_Os04g57540.1	Adenosine Kinase	nucleotide kinase	transferase activity#GO:0016740
Topology-1	OG1132	PC_17467	PC_12398	D[19.594/24.4537]	D[46.7895/62.8427]	U[28.6255/24.4537]	U[70.2063/62.8427]	Not Detected	LOC_Os05g33810.1	Squamosa Promoter-Binding-Like Protein 9	-	nucleic acid binding#GO:0003676
Topology-1	OG265	PC_19169	PC_06000	D[197.037/272.906]	D[85.8982/145.897]	U[326.138/272.906]	U[154.063/145.897]	Supported	LOC_Os03g25270.3	Peptidase C15, Pyroglutamyl Peptidase I-Like	cysteine protease	catalytic activity, acting on a protein#GO:0140096
Topology-1	OG768	PC_20446	PC_08152	U[27.9624/26.8705]	U[12.416/10.8836]	D[24.8188/26.8705]	D[9.22547/10.8836]	Supported	LOC_Os01g43410.1	Calcium-Dependent Protein Kinase 1	non-receptor serine/threonine protein kinase	transferase activity#GO:0016740
Topology-1	OG636	PC_03330	PC_29962	U[1.15253/0.638985]	U[3.33414/2.19767]	D[0.466857/0.638985]	D[1.37604/2.19767]	Supported	LOC_Os08g33150.1	R2R3-MYB Transcription Factor 76	DNA-binding transcription factor	DNA-binding transcription factor activity#GO:0003700
Topology-1	OG1216	PC_15899	PC_12006	U[21.2828/20.5206]	U[24.1566/21.5644]	D[19.7497/20.5206]	D[21.4832/21.5644]	Supported	LOC_Os03g13590.1	Ostitania	-	-
Topology-1	OG1127	PC_12039	PC_50414	U[21.9055/13.6718]	U[14.0218/13.8269]	U[15.6578/13.6718]	D[11.8022/13.8269]	Supported	LOC_Os01g16040.1	3'-Phosphoadenosine 5'-Phosphosulfate Transporter1	mitochondrial carrier protein	transmembrane transporter activity#GO:0022857
Topology-1	OG848	PC_37782	PC_00321	U[46.9504/44.9108]	U[45.8654/43.5536]	U[46.7942/44.9108]	D[42.4845/43.5536]	Supported	LOC_Os07g36940.1	Eukaryotic Translation Initiation Factor 4 Gamma	translation initiation factor	translation regulator activity, nucleic acid binding#GO:0090079
Topology-1	OG1045	PC_45671	PC_14219	U[20.6664/19.3362]	U[10.7192/8.59676]	U[19.4579/19.3362]	D[8.32826/8.59676]	Supported	LOC_Os08g23780.1	Galacturonosyltransferase 4	transferase	transferase activity#GO:0016740
Topology-1	OG1066	PC_31714	PC_16463	U[157.927/83.397]	U[65.0606/31.6721]	U[110.501/83.397]	D[31.3999/31.6721]	Supported	LOC_Os03g18810.1	Aminotransferase	transaminase	transferase activity#GO:0016740
Topology-1	OG1011	PC_36680	PC_13531	U[4.36125/2.76635]	U[20.0674/17.7563]	U[3.1143/2.76635]	D[16.5865/17.7563]	Supported	LOC_Os02g54000.1	S-Adenosyl-L-Methionine-Dependent Methyltransferases Superfamily Protein	RNA metabolism protein	transferase activity#GO:0016740
Topology-1	OG353	PC_00921	PC_04083	U[16.4753/14.5112]	U[20.9045/17.59]	U[15.4364/14.5112]	D[17.3817/17.59]	Supported	LOC_Os08g01300.1	Zinc Finger Dhhc Domain Containing Protein	protein modifying enzyme	transferase activity#GO:0016740
Topology-1	OG461	PC_49731	PC_30482	U[3.53295/1.09608]	U[2.33676/2.10232]	U[2.47475/1.09608]	D[1.58722/2.10232]	Supported	LOC_Os06g12460.1	Cellulose Synthase Like A3	Glycosyltransferases	transferase activity#GO:0016740
Topology-1	OG14	PC_32545	PC_23466	U[24.717/22.8103]	U[53.6016/50.8091]	U[25.2216/22.8103]	D[48.0428/50.8091]	Supported	LOC_Os05g48620.1	Tata Modulatory Factor	Membranetrafficking	protein-macromolecule adaptor activity#GO:0030674
Topology-1	OG661	PC_32365	PC_00367	U[19.2877/6.36804]	U[64.8983/49.8622]	U[10.7731/6.36804]	D[38.3073/49.8622]	Supported	LOC_Os03g18070.1	Fatty Acid Desaturase 7	Lipidbiosynthesisproteins	oxidoreductase activity#GO:0016491
Topology-1	OG398	PC_18294	PC_04336	U[0.856917/0.0986969]	U[0.136671/0.0491916]	U[0.403682/0.0986969]	D[0/0.0491916]	Supported	LOC_Os03g19670.1	Gdsl Esterase/Lipase Protein 46	lipase	ligase activity#GO:0016874
Topology-1	OG446	PC_36997	PC_32694	U[11.5043/6.31502]	U[0.461714/0.334071]	U[8.05501/6.31502]	D[0.272066/0.334071]	Supported	LOC_Os02g04710.1	Cycloartenol Synthase 1	cyclase	isomerase activity#GO:0016853
Topology-1	OG1323	PC_04377	PC_03699	U[0.15323/0]	U[0.876008/0.817569]	U[0.362639/0]	D[0.671914/0.817569]	Supported	LOC_Os02g36890.1	R2R3-MYB Transcription Factor 24	homeodomain transcription factor	DNA-binding transcription factor activity#GO:0003700
Topology-1	OG1293	PC_35091	PC_08663	U[37.4681/27.1531]	U[0.819427/0.536242]	U[28.313/27.1531]	D[0.279123/0.536242]	Supported	LOC_Os02g48100.1	ATP-Dependent Dna Helicase Homolog Recg, Chloroplastic	DNA metabolism protein	catalytic activity, acting on a nucleic acid#GO:0140640
Topology-1	OG444	PC_50374	PC_15363	U[4.4424/3.28659]	U[1.80292/1.13687]	U[3.69127/3.28659]	D[0.968959/1.13687]	Supported	LOC_Os08g02670.1	Aaa-Type Atpase Family Protein	DNA-directed DNA polymerase	-
Topology-1	OG911	PC_04514	PC_44950	U[35.053/32.8821]	U[18.6011/15.4444]	U[34.9574/32.8821]	D[14.8679/15.4444]	Supported	LOC_Os05g38810.1	Aldolase-Related	aldolase	lyase activity#GO:0016829
Topology-1	OG830	PC_04518	PC_07589	U[0.61638/0.0591602]	U[0.661939/0.317664]	U[0.263919/0.0591602]	D[0.0472336/0.317664]	Supported	LOC_Os05g38990.1	Zinc Finger Protein Constans-Like 4	-	-
Topology-1	OG458	PC_30976	PC_14413	U[7.0715/0.221295]	U[1.01885/0.837839]	U[2.78977/0.221295]	D[0.621507/0.837839]	Supported	LOC_Os04g56390.1	-	-	-
Topology-1	OG473	PC_29522	PC_32971	U[70.3387/52.1044]	U[50.3867/50.1889]	U[56.3015/52.1044]	D[45.9423/50.1889]	Supported	LOC_Os03g64210.1	60 Kda Heat Shock Protein, Mitochondrial	-	-
Topology-1	OG764	PC_33442	PC_28161	U[8.55439/4.37393]	U[8.99527/8.69758]	U[5.55285/4.37393]	D[8.28461/8.69758]	Supported	LOC_Os03g57780.1	Leucine-Rich Repeat Protein Kinase Family Protein	-	-
Topology-1	OG1202	PC_08364	PC_21928	U[0.353624/0.254478]	U[0.161591/0.139587]	U[0.472545/0.254478]	D[0.0346035/0.139587]	Supported	LOC_Os03g42430.1	Ap2/B3-Like Transcriptional Factor Family Protein	-	-
Topology-1	OG234	PC_26283	PC_21225	U[112.427/92.8879]	U[120.201/115.98]	U[103.602/92.8879]	D[100.695/115.98]	Supported	LOC_Os02g43500.1	-	-	-
Topology-1	OG594	PC_35437	PC_21467	U[22.4584/18.6715]	U[49.4988/43.2458]	U[20.1488/18.6715]	D[37.9943/43.2458]	Supported	LOC_Os01g01800.1	Expressed Protein	-	-
Topology-1	OG464	PC_11860	PC_10569	U[7.96672/5.43722]	U[19.2142/17.4671]	U[5.48778/5.43722]	D[17.3779/17.4671]	Supported	-	-	-	-
Topology-1	OG723	PC_33071	PC_46548	U[1.07133/0.377735]	U[0.46196/0.0950135]	D[0.304421/0.377735]	U[0.188485/0.0950135]	Supported	LOC_Os07g15370.1	Natural Resistance-Associated Macrophage Protein 5	secondary carrier transporter	transmembrane transporter activity#GO:0022857
Topology-1	OG373	PC_22637	PC_26220	U[0.680911/0.553006]	U[0.139674/0]	D[0.448846/0.553006]	U[0.0187019/0]	Supported	LOC_Os05g08430.1	Efflux Boron Transporter 4	secondary carrier transporter	transmembrane transporter activity#GO:0022857
Topology-1	OG1006	PC_23698	PC_47184	U[46.5648/37.1868]	U[16.2846/6.99971]	D[36.3668/37.1868]	U[10.7891/6.99971]	Supported	LOC_Os03g19970.1	N-Acetylneuraminate 9-O-Acetyltransferase	acetyltransferase	transferase activity#GO:0016740
Topology-1	OG410	PC_02552	PC_50436	U[5.48274/5.38343]	U[0.643123/0]	D[2.77058/5.38343]	U[0.294327/0]	Supported	LOC_Os01g16450.1	Peroxidase Superfamily Protein	peroxidase	oxidoreductase activity#GO:0016491
Topology-1	OG637	PC_36138	PC_30730	U[224.766/203.106]	U[125.392/101.677]	D[200.478/203.106]	U[118.968/101.677]	Supported	LOC_Os11g08300.1	Aldehyde Dehydrogenase 3H2	dehydrogenase	oxidoreductase activity#GO:0016491
Topology-1	OG1205	PC_39128	PC_25667	U[21.2338/18.1697]	U[10.7001/7.64016]	D[17.3112/18.1697]	U[8.40715/7.64016]	Supported	LOC_Os08g41480.1	Scp160	RNA metabolism protein	nucleic acid binding#GO:0003676
Topology-1	OG614	PC_14150	PC_29310	U[2.17123/1.93514]	U[1.62031/0.597665]	D[1.67533/1.93514]	U[1.17636/0.597665]	Supported	LOC_Os07g36150.1	Formin-Related	-	cytoskeletal protein binding#GO:0008092
Topology-1	OG34	PC_03359	PC_42404	U[11.8985/10.881]	U[8.72062/4.58104]	D[9.88378/10.881]	U[6.04463/4.58104]	Supported	LOC_Os07g42410.1	Erect Panicle2	-	-
Topology-1	OG98	PC_03646	PC_43853	U[29.1525/16.3719]	U[20.8441/10.2545]	D[15.1997/16.3719]	U[12.5433/10.2545]	Supported	LOC_Os04g47180.1	Expressed Protein-Related	-	-
Topology-1	OG526	PC_26003	PC_10962	U[0.0893594/0.0643252]	U[2.33122/0.441621]	D[0/0.0643252]	U[0.876114/0.441621]	Supported	LOC_Os03g51150.1	Bnac01G40110D Protein	-	-
Topology-1	OG236	PC_05661	PC_00404	U[0.771147/0.289625]	U[0.0717576/0.0516549]	D[0.287182/0.289625]	U[0.0768238/0.0516549]	Supported	-	-	-	-
Topology-1	OG11	PC_33624	PC_45911	D[14.4897/16.2345]	D[17.43/20.6373]	U[16.62/16.2345]	D[19.7054/20.6373]	Supported	LOC_Os04g42370.1	Trafficking Protein Particle Complex Subunit 9	Membranetrafficking	protein-macromolecule adaptor activity#GO:0030674
Topology-1	OG1014	PC_04603	PC_05557	D[119.58/128.708]	D[274/531.23]	U[129.195/128.708]	D[481.688/531.23]	Supported	LOC_Os05g44050.1	Rab Family	small GTPase	nucleic acid binding#GO:0003676
Topology-1	OG742	PC_17925	PC_11447	D[0.064541/0.17211]	D[0.107139/0.137078]	U[0.184337/0.17211]	D[0.0918014/0.137078]	Supported	LOC_Os01g20980.1	Pectin Methylesterase 2	esterase	enzyme regulator activity#GO:0030234
Topology-1	OG517	PC_17939	PC_24564	D[27.4505/34.3688]	D[12.8954/18.0663]	U[36.001/34.3688]	D[13.8859/18.0663]	Supported	LOC_Os01g65380.1	Sec14 Cytosolic Factor Family Protein / Phosphoglyceride Transfer Family Protein	-	enzyme binding#GO:0019899
Topology-1	OG150	PC_27438	PC_33918	D[0.258127/0.371632]	D[1.07083/2.91347]	U[0.483216/0.371632]	D[1.90882/2.91347]	Supported	LOC_Os09g36910.1	B-Zip Transcription Factor 77	DNA-binding transcription factor	DNA-binding transcription factor activity#GO:0003700
Topology-1	OG109	PC_49364	PC_09527	D[3.8469/4.57074]	D[1.80919/1.84641]	U[5.6154/4.57074]	D[1.45985/1.84641]	Supported	LOC_Os04g56850.1	Auxin Response Factor 11	-	DNA-binding transcription factor activity#GO:0003700
Topology-1	OG834	PC_40934	PC_12479	D[0.581644/0.711792]	D[0.482424/0.625101]	U[0.716257/0.711792]	D[0.568327/0.625101]	Supported	LOC_Os02g53000.1	Lysm Domain-Containing Gpi-Anchored Protein 2	-	carbohydrate derivative binding#GO:0097367
Topology-1	OG879	PC_22985	PC_46907	D[23.8481/25.8267]	D[10.9652/15.7446]	U[26.0219/25.8267]	D[14.403/15.7446]	Supported	LOC_Os06g39870.1	Regulatory Particle Triple-A ATPase 6A	protease	catalytic activity, acting on a protein#GO:0140096
Topology-1	OG873	PC_30229	PC_22938	D[138.033/392.666]	D[0.0732532/0.147651]	U[458.013/392.666]	D[0.0941713/0.147651]	Supported	LOC_Os05g30350.1	Beta-Glucosidase 22	glycosidase	-
Topology-1	OG522	PC_32618	PC_30304	D[6.60536/9.37065]	D[11.1066/13.3253]	U[12.1439/9.37065]	D[12.2619/13.3253]	Supported	LOC_Os09g31360.1	Os02G0717600 Protein	-	-
Topology-1	OG1260	PC_07344	PC_40139	D[9.4745/13.581]	D[16.1361/26.9693]	U[14.3211/13.581]	D[26.3985/26.9693]	Supported	LOC_Os03g62340.1	Receptor-Like Cytoplasmic Kinase 122	-	-
Topology-1	OG680	PC_14529	PC_31508	D[23.1814/26.273]	D[12.7266/14.5199]	U[26.2802/26.273]	D[12.2129/14.5199]	Supported	LOC_Os02g18820.2	Activating Molecule In Becn1-Regulated Autophagy Protein 1	-	-
Topology-1	OG1185	PC_36795	PC_01615	D[28.1542/29.5872]	D[38.1912/50.0663]	D[28.679/29.5872]	U[50.7613/50.0663]	Supported	LOC_Os11g09329.1	Target Of MYB Protein 1	transporter	transmembrane transporter activity#GO:0022857
Topology-1	OG969	PC_25558	PC_23258	D[77.7052/126.914]	D[91.9809/101.918]	D[111.981/126.914]	U[110.287/101.918]	Supported	LOC_Os03g49500.1	Ethylene Receptor	histidine kinase receptor of two-component system	transferase activity#GO:0016740
Topology-1	OG204	PC_14139	PC_29340	D[0.679601/2.12811]	D[0.755002/2.8262]	D[1.01917/2.12811]	U[3.16313/2.8262]	Supported	LOC_Os07g35140.1	Gnk2 Domain Containing Receptor-Like Kinase-5	-	transferase activity#GO:0016740
Topology-1	OG302	PC_34944	PC_15460	D[321.491/417.133]	D[294.039/539.721]	D[407.672/417.133]	U[591.682/539.721]	Supported	LOC_Os07g49400.2	Ascorbate Peroxidase 2	-	oxidoreductase activity#GO:0016491
Topology-1	OG1062	PC_43898	PC_04472	D[0.0320292/1.93674]	D[0/0.054763]	D[0.342944/1.93674]	U[0.447927/0.054763]	Supported	LOC_Os01g64000.1	ABA Insensitive 5	DNA-binding transcription factor	DNA-binding transcription factor activity#GO:0003700
Topology-1	OG1081	PC_39145	PC_48552	D[74.2173/119.53]	D[39.0742/44.1458]	D[100.628/119.53]	U[46.1601/44.1458]	Supported	LOC_Os02g57650.1	NAC Transcription Factor Like Protein 6	DNA-binding transcription factor	DNA-binding transcription factor activity#GO:0003700
Topology-1	OG147	PC_15917	PC_16763	D[0.13971/0.469335]	D[0.04657/0.100572]	D[0.299257/0.469335]	U[0.12469/0.100572]	Supported	LOC_Os03g14010.1	Magnaporthe Oryzae Resistance 1F	metalloprotease	catalytic activity, acting on a protein#GO:0140096
Topology-1	OG59	PC_10052	PC_43037	D[40.009/72.6214]	D[29.4595/32.3282]	D[52.1895/72.6214]	U[32.4371/32.3282]	Supported	LOC_Os07g46220.1	Uncharacterized	-	-
Topology-1	OG6	PC_42587	PC_23601	D[33.907/39.2959]	D[36.3444/41.7849]	D[33.3656/39.2959]	U[42.6315/41.7849]	Supported	LOC_Os06g08740.1	Os02G0793800 Protein	-	-
Topology-1	OG918	PC_12565	PC_35358	U[11.6098/2.73297]	D[53.6829/74.0496]	U[8.69037/2.73297]	U[87.7119/74.0496]	Supported	LOC_Os03g09940.1	Sulphate Transporter 2	transporter	transmembrane transporter activity#GO:0022857
Topology-1	OG1158	PC_31266	PC_45629	U[73.4088/44.9279]	D[88.548/97.2076]	U[65.5528/44.9279]	U[108.753/97.2076]	Supported	LOC_Os07g10830.1	Dolichyl-Diphosphooligosaccharide-Protein Glycosyltransferase 48Kda Subunit	glycosyltransferase	transferase activity#GO:0016740
Topology-1	OG612	PC_00488	PC_02661	U[43.8913/32.9395]	D[4.97066/6.87626]	U[43.2445/32.9395]	U[7.97714/6.87626]	Supported	LOC_Os07g44320.1	Limkain B Lkap	RNA metabolism protein	nucleic acid binding#GO:0003676
Topology-1	OG508	PC_34963	PC_36763	U[7.22658/7.18753]	D[4.71634/5.31997]	U[11.8796/7.18753]	U[12.7126/5.31997]	Supported	LOC_Os05g01030.1	Probable Phospholipid-Transporting Atpase	primary active transporter	lipid transporter activity#GO:0005319
Topology-1	OG1296	PC_38134	PC_16445	U[11.7494/8.2038]	D[17.0501/21.5273]	U[11.4514/8.2038]	U[23.9224/21.5273]	Supported	LOC_Os07g37990.1	Os07G0567300 Protein	-	-
Topology-1	OG645	PC_17977	PC_43607	U[4.69533/3.29278]	D[9.13245/17.7952]	U[3.81295/3.29278]	U[19.1043/17.7952]	Supported	LOC_Os06g33320.1	Extra-Large G-Protein-Like	-	-
Topology-1	OG68	PC_41201	PC_31308	U[10.6114/9.80543]	D[39.8563/49.4468]	U[9.88934/9.80543]	U[50.4093/49.4468]	Supported	LOC_Os02g50360.1	Zn-Dependent Exopeptidases Superfamily Protein	-	-
Topology-1	OG1087	PC_27820	PC_09926	U[41.168/40.2164]	D[50.5873/52.1154]	U[41.6525/40.2164]	U[57.3085/52.1154]	Not Detected	-	-	-	-
Topology-1	OG316	PC_24510	PC_48234	D[11.8365/13.5484]	U[0.764742/0.493558]	U[18.1879/13.5484]	U[0.706/0.493558]	Supported	LOC_Os04g37820.1	Glucosyl/Glucuronosyl Transferases	transferase	transferase activity#GO:0016740
Topology-1	OG387	PC_15909	PC_16765	D[24.6225/32.304]	U[19.6495/18.8599]	U[40.526/32.304]	U[24.9296/18.8599]	Supported	LOC_Os03g14000.1	Acyl-Coa-Binding Protein 5	transfer/carrier protein	transferase activity#GO:0016740
Topology-1	OG530	PC_18186	PC_42694	D[89.914/106.796]	U[105.767/90.599]	U[111.565/106.796]	U[105.526/90.599]	Supported	LOC_Os08g42370.1	DHHC Domain Protein 19	protein modifying enzyme	transferase activity#GO:0016740
Topology-1	OG1310	PC_04438	PC_36199	D[24.1853/28.5023]	U[19.1397/17.9979]	U[29.1228/28.5023]	U[19.5542/17.9979]	Supported	LOC_Os04g49530.1	Alpha- And Gamma-Adaptin-Binding Protein P34	Membranetrafficking	protein-macromolecule adaptor activity#GO:0030674
Topology-1	OG1160	PC_15824	PC_06109	D[4.78535/6.02275]	U[0.377055/0.354812]	U[6.60754/6.02275]	U[0.381377/0.354812]	Supported	LOC_Os03g08999.1	Alcohol Dehydrogenase	dehydrogenase	oxidoreductase activity#GO:0016491
Topology-1	OG889	PC_10686	PC_33610	D[101.696/111.841]	U[31.5997/31.5912]	U[124.708/111.841]	U[32.8046/31.5912]	Supported	LOC_Os03g29760.2	Hap2 Subunit Of Ccaat-Box Binding Complex	DNA-binding transcription factor	DNA-binding transcription factor activity#GO:0003700
Topology-1	OG1051	PC_00917	PC_04092	D[32.2185/32.5388]	U[23.0656/9.8744]	U[35.9177/32.5388]	U[15.6038/9.8744]	Supported	LOC_Os08g09320.1	Yl-1 Protein Transcription Factor-Like 1	DNA-binding transcription factor	DNA-binding transcription factor activity#GO:0003700
Topology-1	OG1287	PC_50500	PC_30265	D[5.34906/5.37081]	U[6.17446/4.36764]	U[5.86871/5.37081]	U[4.92696/4.36764]	Supported	LOC_Os09g32740.1	Lesion Mimic Phenotype 1	cysteine protease	catalytic activity, acting on a protein#GO:0140096
Topology-1	OG805	PC_32536	PC_23454	D[1.82453/2.3564]	U[35.1839/25.4504]	U[3.01698/2.3564]	U[38.7429/25.4504]	Supported	LOC_Os05g48660.1	Protein Male Discoverer 2	-	-
Topology-1	OG323	PC_45841	PC_31822	D[108.863/129.229]	U[52.9262/22.8144]	U[140.866/129.229]	U[41.1676/22.8144]	Supported	LOC_Os02g11740.1	Plastidic Nucleotide Transport Protein 2	-	-
Topology-1	OG1079	PC_32552	PC_11010	D[9.01034/10.1755]	U[6.96922/4.45475]	U[10.5565/10.1755]	U[5.12601/4.45475]	Supported	LOC_Os01g53610.1	Pentatricopeptide Repeat-Containing Protein	-	-
Topology-1	OG1318	PC_41473	PC_11004	U[8.78891/7.36398]	D[40.7285/95.1737]	D[7.25238/7.36398]	D[77.483/95.1737]	Not Detected	LOC_Os04g56580.1	Inositol 1	kinase	transferase activity#GO:0016740
Topology-1	OG1018	PC_18867	PC_05970	U[0.222708/0.106878]	D[0.141709/0.146982]	D[0/0.106878]	D[0/0.146982]	Supported	LOC_Os03g25340.1	Peroxidase Superfamily Protein	peroxidase	oxidoreductase activity#GO:0016491
Topology-1	OG1133	PC_08256	PC_23274	U[70.1229/66.2667]	D[22.2495/34.1168]	D[62.9871/66.2667]	D[21.5215/34.1168]	Supported	LOC_Os03g49180.1	Alkaline Ceramidase	metabolite interconversion enzyme	-
Topology-1	OG244	PC_20759	PC_48278	U[1.00652/0.852424]	D[2.58187/3.08889]	D[0.697588/0.852424]	D[2.25801/3.08889]	Supported	LOC_Os11g31570.1	Uncharacterized	-	-
Topology-1	OG560	PC_03420	PC_17364	U[0.910087/0.335967]	D[0.541249/0.681843]	D[0.22493/0.335967]	D[0.434765/0.681843]	Supported	LOC_Os06g49060.1	Uncharacterized	-	-
Topology-1	OG859	PC_02081	PC_32486	U[0.138651/0.0665382]	D[3.14499/7.13475]	D[0.0494651/0.0665382]	D[2.70291/7.13475]	Supported	LOC_Os04g45460.1	Antifungal Protein Ginkbilobin-2-Like	-	-
Topology-1	OG262	PC_19468	PC_29500	U[8.52889/7.53137]	D[3.86476/5.18222]	D[7.46993/7.53137]	D[4.42482/5.18222]	Supported	LOC_Os03g56430.1	Os01G0228800 Protein-Related	-	-
Topology-1	OG576	PC_25387	PC_36409	D[5.54159/10.74]	U[15.3382/14.9254]	D[9.06733/10.74]	D[12.6776/14.9254]	Supported	LOC_Os05g35570.1	Uncharacterized	secondary carrier transporter	transmembrane transporter activity#GO:0022857
Topology-1	OG1118	PC_17574	PC_45924	D[15.3273/15.3988]	U[6.27373/6.22406]	D[12.5577/15.3988]	D[6.17433/6.22406]	Supported	LOC_Os04g42490.1	Alpha-1,2-Glucosyltransferase Alg10	transferase	transferase activity#GO:0016740
Topology-1	OG304	PC_46263	PC_05475	D[8.39803/16.2993]	U[13.4279/12.9398]	D[12.5357/16.2993]	D[12.4574/12.9398]	Supported	LOC_Os01g56510.1	Periplasmic Beta-Glucosidase-Related	glucosidase	-
Topology-1	OG1285	PC_18521	PC_23361	D[12.0136/12.1519]	U[4.95878/3.95335]	D[6.44076/12.1519]	D[3.34231/3.95335]	Supported	LOC_Os09g29404.1	Isoamylase 3	amylase	ion binding#GO:0043167
Topology-1	OG97	PC_01212	PC_19623	U[4.84244/3.50073]	D[25.7784/36.5261]	U[4.43622/3.50073]	D[23.9162/36.5261]	Supported	LOC_Os01g11414.1	Vacuolar Calcium Ion Transporter	transporter	transmembrane transporter activity#GO:0022857
Topology-1	OG209	PC_04375	PC_03696	U[56.6444/49.2321]	D[58.1712/60.0386]	U[59.2226/49.2321]	D[57.1285/60.0386]	Supported	LOC_Os02g36740.1	Ring-Type E3 Ubiquitin Ligase 314	ubiquitin-protein ligase	transferase activity#GO:0016740
Topology-1	OG868	PC_11499	PC_17661	U[0.646704/0.341395]	D[3.54481/4.67527]	U[0.346325/0.341395]	D[3.98214/4.67527]	Supported	LOC_Os05g50120.1	Mitogen-Activated Protein Kinase 17	non-receptor serine/threonine protein kinase	transferase activity#GO:0016740
Topology-1	OG1031	PC_10141	PC_31873	U[95.4716/77.3481]	D[81.8281/88.9376]	U[86.0183/77.3481]	D[66.4488/88.9376]	Supported	LOC_Os02g47850.1	Carbamoyl Phosphate Synthetase A	metabolite interconversion enzyme	transferase activity#GO:0016740
Topology-1	OG791	PC_44993	PC_22878	U[0.629422/0.580312]	D[0.576157/1.08062]	U[1.11637/0.580312]	D[0.735652/1.08062]	Supported	LOC_Os04g41160.1	Oxidative Signal Inducible 1	-	transferase activity#GO:0016740
Topology-1	OG534	PC_28958	PC_39364	U[9.92808/7.8051]	D[2.0209/2.32763]	U[11.4584/7.8051]	D[1.22492/2.32763]	Supported	LOC_Os03g40170.1	Ring-Type E3 Ubiquitin Ligase 30	-	transferase activity#GO:0016740
Topology-1	OG1289	PC_06307	PC_18092	U[22.0813/16.8666]	D[20.7251/22.933]	U[18.0311/16.8666]	D[19.9539/22.933]	Supported	LOC_Os03g19520.2	Narrow And Rolled Leaf 2	Membranetrafficking	protein-macromolecule adaptor activity#GO:0030674
Topology-1	OG1229	PC_46408	PC_46738	U[12.5957/5.5495]	D[23.9396/26.0418]	U[7.46834/5.5495]	D[23.9391/26.0418]	Not Detected	LOC_Os01g67290.1	Oryza Sativa Short Postembryonic Roots 1	Membranetrafficking	protein-macromolecule adaptor activity#GO:0030674
Topology-1	OG155	PC_26274	PC_21242	U[8.02385/5.95507]	D[12.3777/26.8133]	U[10.3139/5.95507]	D[20.8888/26.8133]	Supported	LOC_Os02g43360.1	Cytochrome B5-5	oxidoreductase	oxidoreductase activity#GO:0016491
Topology-1	OG271	PC_03619	PC_04248	U[35.5469/34.8648]	D[98.043/119.653]	U[40.5004/34.8648]	D[119.042/119.653]	Supported	LOC_Os01g24680.1	3-Hydroxyacyl-Coa Dehyrogenase	dehydrogenase	oxidoreductase activity#GO:0016491
Topology-1	OG337	PC_44517	PC_45283	U[0.23835/0.114384]	D[0.0803408/0.1735]	U[0.425249/0.114384]	D[0.129004/0.1735]	Supported	LOC_Os08g15020.1	Myeloblastosis (Myb) Transcription Factor 36A	Transcriptionfactors	nucleic acid binding#GO:0003676
Topology-1	OG618	PC_25360	PC_50001	U[3.70264/1.57252]	D[15.7102/33.7941]	U[2.19931/1.57252]	D[18.73/33.7941]	Supported	LOC_Os01g71200.1	RNA-Binding Protein-Defense Related 1	RNA metabolism protein	nucleic acid binding#GO:0003676
Topology-1	OG681	PC_33139	PC_11827	U[59.7199/44.6131]	D[70.6554/89.5742]	U[59.7221/44.6131]	D[88.3499/89.5742]	Supported	LOC_Os02g12850.1	RNA-Binding (Rrm/Rbd/Rnp Motifs) Family Protein	RNA metabolism protein	nucleic acid binding#GO:0003676
Topology-1	OG1086	PC_28624	PC_01856	U[61.2659/51.4305]	D[91.5745/111.388]	U[53.1576/51.4305]	D[105.79/111.388]	Supported	LOC_Os05g23610.1	Inhibitor-2	phosphatase modulator	enzyme regulator activity#GO:0030234
Topology-1	OG1124	PC_38944	PC_04271	U[227.244/223.159]	D[167.404/264.923]	U[243.265/223.159]	D[247.876/264.923]	Supported	LOC_Os05g41220.1	5'-Amp-Activated Protein Kinase Beta-2 Subunit Protein	kinase modulator	enzyme regulator activity#GO:0030234
Topology-1	OG997	PC_40319	PC_47855	U[59.6267/36.7191]	D[0.165905/0.597004]	U[51.8007/36.7191]	D[0.0886954/0.597004]	Supported	LOC_Os01g43060.1	Similar To Dna Segment, Chr 10, Wayne State University 102,-Expressed	Ribosomebiogenesis	chromatin binding#GO:0003683
Topology-1	OG1291	PC_00653	PC_35307	U[37.7749/33.8678]	D[44.7312/48.3911]	U[34.5737/33.8678]	D[48.1105/48.3911]	Supported	LOC_Os04g56070.1	Cop9 Signalosome Complex Subunit 5A	translation initiation factor	catalytic activity, acting on a protein#GO:0140096
Topology-1	OG596	PC_26045	PC_01156	U[31.119/29.6989]	D[20.3061/20.3592]	U[34.3854/29.6989]	D[20.2276/20.3592]	Supported	LOC_Os05g08840.1	Hsc70Cb, Isoform G-Related	Hsp70 family chaperone	carbohydrate derivative binding#GO:0097367
Topology-1	OG935	PC_01014	PC_46454	U[3.87482/3.08386]	D[0.358599/0.998147]	U[4.33024/3.08386]	D[0.281637/0.998147]	Supported	LOC_Os10g26060.1	Glutelin Type-A 2	-	-
Topology-1	OG1083	PC_35658	PC_21487	U[103.399/67.5186]	D[62.9418/65.3691]	U[87.6571/67.5186]	D[62.9489/65.3691]	Supported	LOC_Os04g36050.1	Cleft Lip And Palate Associated Transmembrane Protein-Related	-	-
Topology-1	OG733	PC_19166	PC_05987	U[9.18046/5.97559]	D[6.97668/7.49076]	U[8.20952/5.97559]	D[6.45765/7.49076]	Supported	LOC_Os03g25110.1	Os07G0633600 Protein	-	-
Topology-1	OG492	PC_49966	PC_38647	U[3.54936/1.78697]	D[0.972216/1.13169]	U[2.2156/1.78697]	D[1.04132/1.13169]	Supported	LOC_Os03g17960.1	Microtubule-Associated Futsch-Like Protein	-	-
Topology-1	OG940	PC_04836	PC_50241	U[8.37789/3.06546]	D[9.66519/10.2409]	U[4.62785/3.06546]	D[9.6206/10.2409]	Supported	LOC_Os03g17210.1	Afadin	-	-
Topology-1	OG973	PC_14022	PC_43551	D[1.21175/1.46889]	U[385.506/118.229]	D[1.15966/1.46889]	U[207.905/118.229]	Supported	LOC_Os07g38300.1	Ribosome Recycling Factor	translation release factor	ribonucleoprotein complex binding#GO:0043021
Topology-1	OG1008	PC_27620	PC_12025	D[83.4086/125.449]	U[10.1148/7.51496]	D[119.734/125.449]	U[8.70827/7.51496]	Supported	LOC_Os03g50040.1	Phytanoyl-Coa Dioxygenase Domain Containing 1	oxygenase	oxidoreductase activity#GO:0016491
Topology-1	OG1176	PC_11805	PC_18635	D[23.8411/26.056]	U[6.94412/4.84342]	D[23.04/26.056]	U[5.00704/4.84342]	Supported	LOC_Os05g41530.1	Uncharacterized	Spliceosome	nucleic acid binding#GO:0003676
Topology-1	OG1109	PC_14429	PC_30681	D[51.139/60.2095]	U[25.5719/24.6421]	D[55.296/60.2095]	U[26.9875/24.6421]	Supported	LOC_Os02g07070.1	Low Amylose Content 1	Spliceosome	nucleic acid binding#GO:0003676
Topology-1	OG176	PC_18930	PC_36293	D[2.29239/5.36307]	U[57.0823/37.4086]	D[2.23478/5.36307]	U[49.0636/37.4086]	Not Detected	LOC_Os08g40230.1	Mitochondrial 28S Ribosomal Protein S28	ribosomal protein	nucleic acid binding#GO:0003676
Topology-1	OG83	PC_48803	PC_15139	D[0.31165/0.323096]	U[17.9686/10.6259]	D[0.0951963/0.323096]	U[12.7448/10.6259]	Supported	LOC_Os07g08729.1	Rice Homolog Of Ku70	DNA helicase	nucleic acid binding#GO:0003676
Topology-1	OG465	PC_06190	PC_47077	D[66.3908/95.8007]	U[57.8314/55.919]	D[90.2283/95.8007]	U[61.6934/55.919]	Supported	LOC_Os03g17310.1	Endoplasmic Reticulum-Type Ca2+ Atpase 1	primary active transporter	lipid transporter activity#GO:0005319
Topology-1	OG99	PC_02846	PC_16023	D[2.33128/3.71526]	U[1.09031/1.02976]	D[3.31546/3.71526]	U[1.16569/1.02976]	Supported	LOC_Os02g44860.1	Gdsl Esterase/Lipase Protein 42	lipase	ligase activity#GO:0016874
Topology-1	OG542	PC_42495	PC_20502	D[9.45793/16.4154]	U[10.9386/8.58984]	D[15.7997/16.4154]	U[10.0491/8.58984]	Supported	LOC_Os03g60390.1	Cpg Binding Protein	DNA metabolism protein	histone binding#GO:0042393
Topology-1	OG585	PC_32075	PC_00091	D[71.0936/130.053]	U[30.213/28.3381]	D[115.293/130.053]	U[34.2436/28.3381]	Supported	LOC_Os07g49270.1	Amp Deaminase	deaminase	enzyme binding#GO:0019899
Topology-1	OG670	PC_16627	PC_01131	D[0.765818/2.3429]	U[10.1357/6.53932]	D[1.0245/2.3429]	U[6.93279/6.53932]	Supported	LOC_Os08g37580.1	Homeobox Gene 20	DNA-binding transcription factor	DNA-binding transcription factor activity#GO:0003700
Topology-1	OG307	PC_23209	PC_03990	D[9.06732/11.255]	U[6.2561/4.27057]	D[10.5768/11.255]	U[4.90914/4.27057]	Not Detected	LOC_Os11g22404.1	Protein Phosphatase 2C75	protein phosphatase	catalytic activity, acting on a protein#GO:0140096
Topology-1	OG171	PC_18588	PC_07728	D[172.844/188.36]	U[12.6144/12.5407]	D[156.584/188.36]	U[14.7848/12.5407]	Supported	LOC_Os01g71300.1	S-Formylglutathione Hydrolase	serine protease	catalytic activity, acting on a protein#GO:0140096
Topology-1	OG1249	PC_20287	PC_12750	D[6.61947/6.89062]	U[4.3888/2.00976]	D[5.76326/6.89062]	U[3.02717/2.00976]	Supported	LOC_Os01g45960.1	Hydrolase	serine protease	catalytic activity, acting on a protein#GO:0140096
Topology-1	OG823	PC_29263	PC_10436	D[1.33709/1.66782]	U[0.0891393/0]	D[1.61994/1.66782]	U[0.0952908/0]	Supported	LOC_Os06g35940.1	Ft-Like Gene 12	protease inhibitor	catalytic activity, acting on a protein#GO:0140096
Topology-1	OG12	PC_24457	PC_31222	D[146.675/156.903]	U[354.388/317.469]	D[152.687/156.903]	U[384.641/317.469]	Not Detected	LOC_Os11g21990.1	Basic Leucine Zipper And W2 Domain-Containing Protein	basic leucine zipper transcription factor	-
Topology-1	OG349	PC_47472	PC_09933	D[8.46451/11.7367]	U[2.854/2.23472]	D[9.44333/11.7367]	U[2.97711/2.23472]	Not Detected	LOC_Os11g26130.1	Water-Soaked Spot1	-	-
Topology-1	OG660	PC_16181	PC_20836	D[21.5715/29.2103]	U[27.5113/20.6231]	D[19.7983/29.2103]	U[24.5817/20.6231]	Supported	LOC_Os07g48350.1	Os07G0681500 Protein	-	-
Topology-1	OG100	PC_28742	PC_27581	D[5.79839/11.6606]	U[0.365047/0.349961]	D[7.88057/11.6606]	U[0.435283/0.349961]	Supported	LOC_Os03g47540.1	Low-Temperature-Induced 65 Kda Protein-Related	-	-
Topology-1	OG874	PC_27708	PC_23072	D[34.1813/80.6983]	U[33.2252/28.5945]	D[75.0559/80.6983]	U[31.5755/28.5945]	Supported	LOC_Os02g38900.1	Iron-Sulfur Cluster Protein 43	-	-
Topology-1	OG841	PC_03721	PC_01968	D[33.5449/45.5234]	U[48.2908/43.0149]	D[40.0162/45.5234]	U[51.2521/43.0149]	Supported	LOC_Os01g61720.8	Iq-Domain 5-Related	-	-
Topology-1	OG338	PC_01221	PC_06761	D[0/0.0366182]	U[0.339483/0.150388]	D[0/0.0366182]	U[0.223726/0.150388]	Supported	LOC_Os01g11220.1	Turgor Regulation Defect 1	-	-
Topology-1	OG1169	PC_35027	PC_31791	D[70.9687/73.9373]	U[20.9011/16.341]	U[107.508/73.9373]	D[14.9082/16.341]	Supported	LOC_Os01g08270.1	Aspartate Aminotransferase	transaminase	transferase activity#GO:0016740
Topology-1	OG1108	PC_36640	PC_45589	U[3.65752/3.26841]	D[24.4872/28.3836]	D[3.04248/3.26841]	U[30.6745/28.3836]	Supported	LOC_Os08g10450.1	Equilibrative Nucleoside Transporter 1	transporter	transmembrane transporter activity#GO:0022857
Topology-1	OG788	PC_02477	PC_19283	U[137.711/131.825]	D[274.829/343.67]	D[130.654/131.825]	U[359.276/343.67]	Supported	LOC_Os11g03380.1	2-C-Methyl-D-Erythritol 4-Phosphate Cytidylyltransferase	transferase	transferase activity#GO:0016740
Topology-1	OG1215	PC_45008	PC_18118	U[68.7248/59.0986]	D[53.157/55.7461]	D[56.0768/59.0986]	U[56.2191/55.7461]	Supported	LOC_Os03g60530.1	Ld44762P	-	carbohydrate derivative binding#GO:0097367
Topology-1	OG63	PC_35681	PC_13684	U[46.8746/39.7397]	D[22.4883/26.5009]	D[36.9787/39.7397]	U[27.0235/26.5009]	Supported	LOC_Os01g03820.1	N-Terminal-Tm-C2 Domain Protein 3	-	-
Topology-1	OG117	PC_43449	PC_05490	D[0.15243/0.253223]	U[0.819686/0.74626]	D[0.138182/0.253223]	D[0.297026/0.74626]	Supported	-	-	-	-
Topology-1	OG175	PC_23527	PC_39337	D[52.2329/62.18]	E[0/0]	U[74.2205/62.18]	E[0/0]	Supported	LOC_Os06g21980.1	Pantothenate Kinase	kinase	transferase activity#GO:0016740
Topology-1	OG754	PC_12818	PC_11374	U[3.54429/2.93139]	E[0/0]	U[2.93427/2.93139]	E[0/0]	Supported	LOC_Os12g22620.1	Endonuclease/Exonuclease/Phosphatase Family Protein	DNArepairandrecombinationproteins	nucleic acid binding#GO:0003676
Topology-1	OG924	PC_12067	PC_07765	E[0/0]	D[0.0348322/0.150444]	E[0/0]	D[0/0.150444]	Supported	LOC_Os02g36600.1	Aldose-1-Epimerase	epimerase/racemase	isomerase activity#GO:0016853
Topology-1	OG548	PC_34701	PC_50298	E[0/0]	D[0.714771/4.45922]	E[0/0]	D[0.968967/4.45922]	Supported	LOC_Os01g72540.1	Calmodulin-Like Protein 23	calmodulin-related	ion binding#GO:0043167
Topology-1	OG247	PC_10638	PC_24743	E[0/0]	D[79.1007/81.5819]	E[0/0]	D[73.8321/81.5819]	Supported	LOC_Os11g30484.1	Uncharacterized	-	-
Topology-1	OG553	PC_29262	PC_10456	E[0/0]	D[0.133934/0.20298]	E[0/0]	U[0.339893/0.20298]	Supported	LOC_Os06g35590.1	Fad-Binding Berberine Family Protein	-	-
Topology-1	OG370	PC_11625	PC_41014	D[0/0.0441396]	E[0/0]	D[0/0.0441396]	E[0/0]	Not Detected	-	-	-	-
Topology-1	OG484	PC_26290	PC_21226	E[0/0]	U[0.0343603/0]	E[0/0]	E[0/0]	Supported	LOC_Os02g43410.1	Yellow Strip-Like Gene 15	transporter	transmembrane transporter activity#GO:0022857
Topology-1	OG1040	PC_49226	PC_08044	E[0/0]	E[0/0]	E[0/0]	E[0/0]	Supported	LOC_Os10g40090.1	Beta-Expansin 9	-	-
Topology-1	OG986	PC_33015	PC_39762	E[0/0]	E[0/0]	E[0/0]	E[0/0]	Supported	LOC_Os10g37540.1	Paternally Expressed Gene3	-	-
Topology-1	OG291	PC_44053	PC_13561	E[0/0]	E[0/0]	E[0/0]	E[0/0]	Supported	LOC_Os04g50820.1	Isp4 Like Protein	-	transmembrane transporter activity#GO:0022857
Topology-2	OG630	PC_39325	-	U[13.7316/7.13569]	-	U[13.2204/7.13569]	-	Supported	LOC_Os01g44394.1	Transducin/Wd40 Repeat-Like Superfamily Protein	RNA metabolism protein	ubiquitin binding#GO:0043130
Topology-2	OG685	PC_19059	-	U[19.9321/6.18772]	-	U[7.13012/6.18772]	-	Not Detected	LOC_Os05g12320.1	Sweet3A	Transporters	transmembrane transporter activity#GO:0022857
Topology-2	OG130	PC_42786	-	U[0.624349/0.380299]	-	U[0.411483/0.380299]	-	Supported	LOC_Os04g47420.1	Lysine Histidine Transporter	Transporters	transmembrane transporter activity#GO:0022857
Topology-2	OG23	PC_24176	-	U[39.3266/23.7136]	-	U[29.4664/23.7136]	-	Supported	LOC_Os03g14890.1	Mitochondrial Import Inner Membrane Translocase Subunit Tim21	Transporters	transmembrane transporter activity#GO:0022857
Topology-2	OG169	PC_11935	-	U[42.8856/24.8489]	-	U[34.5747/24.8489]	-	Supported	LOC_Os09g06499.1	Sulphate Transporter 4	transporter	transmembrane transporter activity#GO:0022857
Topology-2	OG1119	PC_49761	-	U[33.6529/26.8681]	-	U[29.2413/26.8681]	-	Supported	LOC_Os07g22700.1	Mitochondrial Import Inner Membrane Translocase Subunit Tim44	transporter	transmembrane transporter activity#GO:0022857
Topology-2	OG588	PC_14608	-	U[17.4032/14.7879]	-	U[21.1088/14.7879]	-	Supported	LOC_Os03g21890.1	Potassium Transporter 8	transporter	transmembrane transporter activity#GO:0022857
Topology-2	OG584	PC_33004	-	U[17.15269/8.06368]	-	U[11.36825/8.06368]	-	Supported	LOC_Os10g37520.1	Sam (S-Adenosyl Methionine) Transporter	transporter	transmembrane transporter activity#GO:0022857
Topology-2	OG1021	PC_43546	-	U[44.5471/30.9768]	-	U[38.4598/30.9768]	-	Not Detected	LOC_Os09g33470.1	Mitochondrial Nicotinamide Adenine Dinucleotide Transporter 1-Related-Related	transporter	transmembrane transporter activity#GO:0022857
Topology-2	OG389	PC_32993	-	U[3.7377/2.69062]	-	U[5.06373/2.69062]	-	Not Detected	LOC_Os09g25560.1	Folate-Biopterin Transporter 1, Chloroplastic	transporter	transmembrane transporter activity#GO:0022857
Topology-2	OG105	PC_50054	-	U[126.196/59.1108]	-	U[86.9635/59.1108]	-	Not Detected	LOC_Os01g21820.1	Seca Inner Membrane Component Of Sec Protein Secretion System	transporter	transmembrane transporter activity#GO:0022857
Topology-2	OG356	PC_28632	-	U[188.399/155.316]	-	U[186.637/155.316]	-	Supported	LOC_Os05g23720.1	Adp,Atp Carrier Protein 1-Related-Related	transfer/carrier protein	transmembrane transporter activity#GO:0022857
Topology-2	OG10	PC_42573	-	U[32.0217/24.2856]	-	U[27.4881/24.2856]	-	Supported	LOC_Os06g08860.1	Solute Carrier Family 35	secondary carrier transporter	transmembrane transporter activity#GO:0022857
Topology-2	OG913	PC_39475	-	U[0.42372/0.101673]	-	U[0.327743/0.101673]	-	Supported	LOC_Os02g06540.1	Solute Carrier Family 2, Facilitated Glucose Transporter	secondary carrier transporter	transmembrane transporter activity#GO:0022857
Topology-2	OG66	PC_02161	-	U[20.8003/15.3797]	-	U[21.9086/15.3797]	-	Supported	LOC_Os03g53110.1	Mrs2/Mgt Family Member 7	RNA splicing factor	nucleic acid binding#GO:0003676
Topology-2	OG170	PC_29523	-	U[9.86239/8.82396]	-	U[9.00736/8.82396]	-	Supported	LOC_Os03g64200.1	Abc Transporter G Family Member 7	ATP-binding cassette (ABC) transporter	transmembrane transporter activity#GO:0022857
Topology-2	OG46	PC_33882	-	U[5.52914/2.76757]	-	U[7.44849/2.76757]	-	Not Detected	LOC_Os01g52550.1	Multidrug Resistance 17	ATP-binding cassette (ABC) transporter	transmembrane transporter activity#GO:0022857
Topology-2	OG368	PC_24164	-	U[77.4013/71.9318]	-	U[74.951/71.9318]	-	Supported	LOC_Os01g11946.1	Abc Transporter D Family Member 1	ATP-binding cassette (ABC) transporter	transmembrane transporter activity#GO:0022857
Topology-2	OG1297	PC_02367	-	U[57.129/34.423]	-	U[42.5124/34.423]	-	Supported	LOC_Os03g43430.1	Bacterial Sec-Independent Translocation Protein Mtta/Hcf106	-	transmembrane transporter activity#GO:0022857
Topology-2	OG1177	PC_36023	-	U[35.0142/25.7748]	-	U[31.0365/25.7748]	-	Supported	LOC_Os02g56740.1	Translation Initiation Factor Eif-2B Subunit Epsilon	translation initiation factor	translation regulator activity, nucleic acid binding#GO:0090079
Topology-2	OG672	PC_49882	-	U[15.0684/11.0976]	-	U[11.8946/11.0976]	-	Not Detected	LOC_Os05g33710.1	Transducin Family Protein / Wd-40 Repeat Family Protein	ubiquitin-protein ligase	transferase activity#GO:0016740
Topology-2	OG592	PC_10169	-	U[53.6028/45.8417]	-	U[53.185100000000006/45.8417]	-	Supported	LOC_Os02g47670.1	Plant U-Box-Containing Protein 29	ubiquitin-protein ligase	transferase activity#GO:0016740
Topology-2	OG698	PC_33379	-	U[3.13/2.71965]	-	U[5.1419/2.71965]	-	Supported	LOC_Os06g36270.3	Lrr Receptor-Like Serine/Threonine-Protein Kinase-Related	transmembrane signal receptor	transferase activity#GO:0016740
Topology-2	OG1019	PC_42589	-	U[0.432845/0.335559]	-	U[0.517163/0.335559]	-	Supported	LOC_Os06g08930.1	Ionotropic Glutamate Receptor	transmembrane signal receptor	transferase activity#GO:0016740
Topology-2	OG116	PC_28698	-	U[7.90171/2.17376]	-	U[3.87793/2.17376]	-	Supported	LOC_Os08g06450.1	Phosphorylcholine Cytidylyltransferase2	transferase	transferase activity#GO:0016740
Topology-2	OG225	PC_13636	-	U[16.1506/10.6786]	-	U[13.2568/10.6786]	-	Supported	LOC_Os02g50100.1	Uncharacterized Putative Methyltransferase	transferase	transferase activity#GO:0016740
Topology-2	OG770	PC_34115	-	U[6.88809/2.09911]	-	U[2.92153/2.09911]	-	Supported	LOC_Os07g48370.1	Galacturonosyltransferase 16	transferase	transferase activity#GO:0016740
Topology-2	OG124	PC_45052	-	U[19.8521/17.6608]	-	U[18.8416/17.6608]	-	Supported	LOC_Os01g49670.1	Nicotinamide Mononucleotide Adenylyltransferase	transferase	transferase activity#GO:0016740
Topology-2	OG887	PC_35835	-	U[17.7998/12.8622]	-	U[15.3783/12.8622]	-	Supported	LOC_Os01g70380.1	Long Chain Base2	transaminase	transferase activity#GO:0016740
Topology-2	OG888	PC_35837	-	U[1.57141/0.591702]	-	U[0.776733/0.591702]	-	Supported	LOC_Os01g70360.1	Long Chain Base2	transaminase	transferase activity#GO:0016740
Topology-2	OG374	PC_47703	-	U[18.2869/14.5033]	-	U[16.0945/14.5033]	-	Not Detected	LOC_Os09g07120.1	RNA Polymerase Subunit Tm	RNA metabolism protein	transferase activity#GO:0016740
Topology-2	OG971	PC_00155	-	U[8.68601/2.46646]	-	U[5.0997/2.46646]	-	Supported	LOC_Os01g34350.1	Shootless 2	RNA metabolism protein	transferase activity#GO:0016740
Topology-2	OG1337	PC_36007	-	U[36.7216/25.4229]	-	U[29.0917/25.4229]	-	Supported	LOC_Os02g56200.1	Protein Kinase Superfamily Protein	Proteinkinases	transferase activity#GO:0016740
Topology-2	OG689	PC_06335	-	U[35.9933/28.8963]	-	U[35.3317/28.8963]	-	Supported	LOC_Os09g33920.1	Hepatocellular Carcinoma-Associated Antigen	protein modifying enzyme	transferase activity#GO:0016740
Topology-2	OG1303	PC_19042	-	U[167.493/74.1917]	-	U[125.276/74.1917]	-	Supported	LOC_Os08g01770.1	Adenylate Kinase 1	nucleotide kinase	transferase activity#GO:0016740
Topology-2	OG861	PC_09863	-	U[1340.65/440.229]	-	U[629.753/440.229]	-	Supported	LOC_Os02g47020.1	Phosphoribulokinase	nucleotide kinase	transferase activity#GO:0016740
Topology-2	OG728	PC_33435	-	U[36.5572/20.3106]	-	U[27.3021/20.3106]	-	Supported	LOC_Os03g57940.2	Heading Date 16	non-receptor serine/threonine protein kinase	transferase activity#GO:0016740
Topology-2	OG1221	PC_42678	-	U[520.799/221.488]	-	U[341.41/221.488]	-	Supported	LOC_Os08g41990.1	Glutamate 1-Semialdehyde 2	mutase	transferase activity#GO:0016740
Topology-2	OG15	PC_29463	-	U[12.1279/11.1926]	-	U[15.1596/11.1926]	-	Supported	LOC_Os02g51030.1	S-Adenosyl-L-Methionine-Dependent Methyltransferases Superfamily Protein	methyltransferase	transferase activity#GO:0016740
Topology-2	OG399	PC_16978	-	U[52.9331/19.9177]	-	U[31.5379/19.9177]	-	Supported	LOC_Os03g03470.1	Sam-Dependent Methyltransferase Superfamily Protein	methyltransferase	transferase activity#GO:0016740
Topology-2	OG851	PC_25603	-	U[2.04378/0.55171]	-	U[1.67544/0.55171]	-	Not Detected	LOC_Os06g43044.1	Gdsl Esterase/Lipase Protein 87	metabolite interconversion enzyme	transferase activity#GO:0016740
Topology-2	OG471	PC_15867	-	U[67.5604/60.1621]	-	U[64.0794/60.1621]	-	Supported	LOC_Os01g59850.1	Arfgap/Reco-Related	G-protein modulator	transferase activity#GO:0016740
Topology-2	OG310	PC_36901	-	U[4.98966/4.22791]	-	U[4.81469/4.22791]	-	Supported	LOC_Os03g07310.1	Growth Regulator-Related Protein	Glycosyltransferases	transferase activity#GO:0016740
Topology-2	OG546	PC_30354	-	U[76.0407/34.2464]	-	U[50.4629/34.2464]	-	Not Detected	LOC_Os01g70190.1	Glycosyltransferase 47A	glycosyltransferase	transferase activity#GO:0016740
Topology-2	OG467	PC_10051	-	U[3.84635/2.89317]	-	U[3.96896/2.89317]	-	Supported	LOC_Os07g46300.1	Glycosyltransferase Stello1-Related	glycosyltransferase	transferase activity#GO:0016740
Topology-2	OG903	PC_44986	-	U[49.5933/12.72584]	-	U[23.0709/12.72584]	-	Supported	LOC_Os07g24190.1	Cellulose Synthase A3	DNA-binding transcription factor	transferase activity#GO:0016740
Topology-2	OG818	PC_08304	-	U[68.6821/51.7445]	-	U[58.0805/51.7445]	-	Supported	LOC_Os03g59340.1	Cellulose Synthase A2	DNA-binding transcription factor	transferase activity#GO:0016740
Topology-2	OG998	PC_11799	-	U[1090.74/295.664]	-	U[568.85/295.664]	-	Supported	LOC_Os05g41640.3	Phosphoglycerate Kinase 3	carbohydrate kinase	transferase activity#GO:0016740
Topology-2	OG900	PC_36729	-	U[25.0502/8.97196]	-	U[13.3713/8.97196]	-	Supported	LOC_Os07g20544.1	Aspartate Kinase	amino acid kinase	transferase activity#GO:0016740
Topology-2	OG197	PC_09265	-	U[87.3536/81.4712]	-	U[84.866/81.4712]	-	Supported	LOC_Os07g34730.1	Phospholipid Acyltransferase	acyltransferase	transferase activity#GO:0016740
Topology-2	OG551	PC_14138	-	U[5.11402/4.69116]	-	U[5.51673/4.69116]	-	Supported	LOC_Os07g35280.1	Receptor-Like Cytoplasmic Kinase 234	-	transferase activity#GO:0016740
Topology-2	OG573	PC_33704	-	U[30.1064/6.89316]	-	U[13.309/6.89316]	-	Supported	LOC_Os06g42800.1	Leucine-Rich Repeat-Containing Protein Ddb G0281931-Related	-	transferase activity#GO:0016740
Topology-2	OG774	PC_06869	-	U[0.586812/0.211212]	-	U[0.366596/0.211212]	-	Supported	LOC_Os05g39350.1	Xylan O-Acetyltransferase 2	-	transferase activity#GO:0016740
Topology-2	OG1004	PC_16518	-	U[0.378214/0.165725]	-	U[0.405145/0.165725]	-	Supported	LOC_Os04g01874.1	Receptor-Like Cytoplasmic Kinase 125	-	transferase activity#GO:0016740
Topology-2	OG820	PC_44888	-	U[58.7857/52.6719]	-	U[56.4523/52.6719]	-	Supported	LOC_Os03g20380.1	Cipk-Like Protein 1	-	transferase activity#GO:0016740
Topology-2	OG460	PC_02420	-	U[26.4531/21.9107]	-	U[25.0129/21.9107]	-	Supported	LOC_Os02g10050.1	Mediator Of RNA Polymerase Ii Transcription, Subunit 18	general transcription factor	transcription coregulator activity#GO:0003712
Topology-2	OG233	PC_02613	-	U[41.6106/40.5421]	-	U[46.3479/40.5421]	-	Supported	LOC_Os02g49992.1	Mediator Of RNA Polymerase Ii Transcription Subunit 23	general transcription factor	transcription coregulator activity#GO:0003712
Topology-2	OG846	PC_40581	-	U[35.0049/16.8264]	-	U[25.4648/16.8264]	-	Supported	LOC_Os06g10230.1	Receptor-Like Cytoplasmic Kinase 204	-	signaling receptor binding#GO:0005102
Topology-2	OG1150	PC_40670	-	U[23.7114/10.4916]	-	U[17.2701/10.4916]	-	Supported	LOC_Os06g04610.1	Ribosome-Binding Factor A, Chloroplastic-Related	Ribosomebiogenesis	ribonucleoprotein complex binding#GO:0043021
Topology-2	OG1012	PC_45234	-	U[37.2162/29.9085]	-	U[37.355/29.9085]	-	Supported	LOC_Os07g25440.1	Transducin/Wd40 Repeat-Like Superfamily Protein	ribosomal protein	ribonucleoprotein complex binding#GO:0043021
Topology-2	OG1171	PC_03393	-	U[144.024/117.951]	-	U[130.225/117.951]	-	Supported	LOC_Os03g46650.1	Heterotrimeric G Protein Beta 1 Subunit	heterotrimeric G-protein	protein-macromolecule adaptor activity#GO:0030674
Topology-2	OG1115	PC_36559	-	U[114.338/103.355]	-	U[119.927/103.355]	-	Supported	LOC_Os02g14860.1	Prefoldin Subunit 6	Chaperones and folding catalysts	protein-folding chaperone binding#GO:0051087
Topology-2	OG1251	PC_35051	-	U[8.67879/6.03643]	-	U[8.85375/6.03643]	-	Supported	LOC_Os06g49870.1	tRNA-Dihydrouridine Synthase	RNA processing factor	oxidoreductase activity#GO:0016491
Topology-2	OG122	PC_03929	-	U[0.84208/0.474397]	-	U[0.901514/0.474397]	-	Supported	LOC_Os06g16350.1	Class Iii Peroxidase 77	peroxidase	oxidoreductase activity#GO:0016491
Topology-2	OG933	PC_08985	-	U[4.5012/2.77734]	-	U[3.04595/2.77734]	-	Supported	LOC_Os06g30179.1	Cytochrome P450 71B11-Related	oxygenase	oxidoreductase activity#GO:0016491
Topology-2	OG223	PC_03675	-	U[13.6124/12.9042]	-	U[16.6609/12.9042]	-	Supported	LOC_Os01g59020.1	Cytochrome P450 94D7	oxygenase	oxidoreductase activity#GO:0016491
Topology-2	OG662	PC_32076	-	U[81.6604/17.1219]	-	U[50.0232/17.1219]	-	Supported	LOC_Os07g49310.1	Omega-3 Fatty Acid Desaturase 8	Lipidbiosynthesisproteins	oxidoreductase activity#GO:0016491
Topology-2	OG25	PC_21237	-	U[72.8698/16.0137]	-	U[41.3006/16.0137]	-	Supported	LOC_Os02g43280.1	Aldehyde Dehydrogenase 3E2	dehydrogenase	oxidoreductase activity#GO:0016491
Topology-2	OG1317	PC_04101	-	U[11.7501/10.4633]	-	U[12.7438/10.4633]	-	Not Detected	LOC_Os07g22350.1	Glucose-6-Phosphate Dehydrogenase 2	dehydrogenase	oxidoreductase activity#GO:0016491
Topology-2	OG136	PC_48463	-	U[49.4503/37.7878]	-	U[40.5018/37.7878]	-	Not Detected	LOC_Os04g46100.1	Dihydroorotate Dehydrogenase (Duf3598)	dehydrogenase	oxidoreductase activity#GO:0016491
Topology-2	OG293	PC_04894	-	U[35.8789/17.0074]	-	U[21.8407/17.0074]	-	Not Detected	LOC_Os01g39960.1	Epsilon-Ionone-Forming Lycopene Cyclase	-	oxidoreductase activity#GO:0016491
Topology-2	OG491	PC_23914	-	U[6.54648/5.74698]	-	U[5.91531/5.74698]	-	Supported	LOC_Os04g45650.2	Gata Transcription Factor 5	zinc finger transcription factor	nucleic acid binding#GO:0003676
Topology-2	OG9	PC_46758	-	U[14.6262/9.47184]	-	U[11.1397/9.47184]	-	Supported	LOC_Os04g41300.1	Ribosome Recycling Factor	translation release factor	nucleic acid binding#GO:0003676
Topology-2	OG1336	PC_12228	-	U[12.1141/7.68776]	-	U[11.9203/7.68776]	-	Supported	LOC_Os05g02400.1	Phragmoplastin Interacting Protein 1	translation initiation factor	nucleic acid binding#GO:0003676
Topology-2	OG390	PC_29875	-	U[21.2987/18.6258]	-	U[20.007/18.6258]	-	Not Detected	LOC_Os04g06770.2	Argonaute 4B	translation initiation factor	nucleic acid binding#GO:0003676
Topology-2	OG1055	PC_06779	-	U[112.778/82.5263]	-	U[103.213/82.5263]	-	Supported	LOC_Os04g01290.1	Eukaryotic Initiation Factor 3M	Translation factors	nucleic acid binding#GO:0003676
Topology-2	OG243	PC_11925	-	U[12.8845/11.9351]	-	U[13.0468/11.9351]	-	Supported	LOC_Os08g38570.1	Elongator Complex Protein 2	TransferRNA biogenesis	nucleic acid binding#GO:0003676
Topology-2	OG35	PC_08139	-	U[49.0724/48.3171]	-	U[50.6952/48.3171]	-	Supported	LOC_Os06g11170.1	Ww Domain Binding Protein 4	Spliceosome	nucleic acid binding#GO:0003676
Topology-2	OG1028	PC_15908	-	U[10.0006/7.8595]	-	U[8.84367/7.8595]	-	Supported	LOC_Os03g13960.2	Integrator Complex Subunit 9	Spliceosome	nucleic acid binding#GO:0003676
Topology-2	OG582	PC_46507	-	U[121.661/92.8862]	-	U[99.0779/92.8862]	-	Supported	LOC_Os01g66300.1	RNA-Binding Kh Domain-Containing Protein	RNA splicing factor	nucleic acid binding#GO:0003676
Topology-2	OG40	PC_44114	-	U[13.0317/8.58592]	-	U[10.3033/8.58592]	-	Not Detected	LOC_Os02g49090.1	Enhancer Of mRNA-Decapping Protein 4	RNA processing factor	nucleic acid binding#GO:0003676
Topology-2	OG1106	PC_02654	-	U[8.23987/5.17594]	-	U[7.50329/5.17594]	-	Supported	LOC_Os04g55700.1	Small RNA Degrading Nuclease 1	RNA metabolism protein	nucleic acid binding#GO:0003676
Topology-2	OG299	PC_43354	-	U[11.8505/5.5497]	-	U[8.39882/5.5497]	-	Supported	LOC_Os08g39600.1	tRNA (Cytidine(34)-2'-O)-Methyltransferase	RNA metabolism protein	nucleic acid binding#GO:0003676
Topology-2	OG375	PC_25447	-	U[23.2711/21.2521]	-	U[21.6091/21.2521]	-	Supported	LOC_Os04g44560.1	Ribosomal RNA Small Subunit Methyltransferase J	RNA metabolism protein	nucleic acid binding#GO:0003676
Topology-2	OG272	PC_27241	-	U[20.3433/14.78]	-	U[19.1069/14.78]	-	Supported	LOC_Os11g20554.1	ATP-Dependent RNA Helicase	RNA helicase	nucleic acid binding#GO:0003676
Topology-2	OG1042	PC_31309	-	U[21.3149/15.7369]	-	U[20.251/15.7369]	-	Not Detected	LOC_Os02g50370.1	ATP-Dependent RNA Helicase	RNA helicase	nucleic acid binding#GO:0003676
Topology-2	OG676	PC_41991	-	U[140.066/92.3653]	-	U[115.638/92.3653]	-	Supported	LOC_Os02g30050.1	Ribosomal Protein L35	ribosomal protein	nucleic acid binding#GO:0003676
Topology-2	OG1328	PC_24154	-	U[29.4602/25.0344]	-	U[32.3427/25.0344]	-	Supported	LOC_Os01g12090.1	Mitochondrial 28S Ribosomal Protein S6	ribosomal protein	nucleic acid binding#GO:0003676
Topology-2	OG1236	PC_05664	-	U[142.082/96.784]	-	U[127.309/96.784]	-	Not Detected	LOC_Os01g47660.1	60S Ribosomal Protein L18A	ribosomal protein	nucleic acid binding#GO:0003676
Topology-2	OG76	PC_40938	-	U[203.12650000000002/168.8727]	-	U[231.80900000000003/168.8727]	-	Supported	LOC_Os02g52860.1	Phosphate Transporter 15	mitochondrial carrier protein	nucleic acid binding#GO:0003676
Topology-2	OG1005	PC_04957	-	U[10.0223/9.18864]	-	U[9.44491/9.18864]	-	Supported	LOC_Os03g16080.1	Mitochondrial Substrate Carrier Family Protein	mitochondrial carrier protein	nucleic acid binding#GO:0003676
Topology-2	OG1101	PC_01578	-	U[18.0223/8.71407]	-	U[11.7148/8.71407]	-	Not Detected	LOC_Os06g16390.1	Curly Leaf	histone modifying enzyme	nucleic acid binding#GO:0003676
Topology-2	OG782	PC_42995	-	U[35.2124/17.2453]	-	U[22.6903/17.2453]	-	Supported	LOC_Os09g36730.1	MYB Transcription Factor 108	DNA-binding transcription factor	nucleic acid binding#GO:0003676
Topology-2	OG1007	PC_17135	-	U[555.929/486.71]	-	U[528.372/486.71]	-	Supported	LOC_Os03g53190.2	Histone H2A	chromatin/chromatin-binding, or -regulatory protein	nucleic acid binding#GO:0003676
Topology-2	OG449	PC_48407	-	U[20.294/8.11184]	-	U[15.0478/8.11184]	-	Not Detected	LOC_Os07g06644.1	Os07G0160300 Protein	-	nucleic acid binding#GO:0003676
Topology-2	OG404	PC_05683	-	U[5.66851/3.25459]	-	U[3.52214/3.25459]	-	Not Detected	LOC_Os06g30940.1	Pentatricopeptide Repeat-Containing Protein	-	nucleic acid binding#GO:0003676
Topology-2	OG436	PC_01253	-	U[18.2007/9.78221]	-	U[12.614/9.78221]	-	Supported	LOC_Os03g63260.3	Pentatricopeptide Repeat-Containing Protein	-	nucleic acid binding#GO:0003676
Topology-2	OG1123	PC_06983	-	U[54.0319/28.7091]	-	U[41.5133/28.7091]	-	Supported	LOC_Os01g59980.1	Zinc Finger Protein	-	nucleic acid binding#GO:0003676
Topology-2	OG965	PC_44139	-	U[54.4319/54.042]	-	U[64.7882/54.042]	-	Not Detected	LOC_Os07g39560.3	RNA-Binding Protein Musashi Homolog Rbp6	-	nucleic acid binding#GO:0003676
Topology-2	OG497	PC_19335	-	U[120.641/25.5422]	-	U[44.1982/25.5422]	-	Supported	LOC_Os02g17920.1	Glyoxalase I-2	lyase	lyase activity#GO:0016829
Topology-2	OG421	PC_01655	-	U[7.00252/3.95373]	-	U[5.14024/3.95373]	-	Supported	LOC_Os02g44290.1	Sphingosine-1-Phosphate Phosphohydrolase	hydrolase	lyase activity#GO:0016829
Topology-2	OG880	PC_43708	-	U[31.4773/19.7339]	-	U[25.8283/19.7339]	-	Supported	LOC_Os02g43710.1	ATP-Dependent Caseinolytic (Clp) Protease/Crotonase Family Protein	hydratase	lyase activity#GO:0016829
Topology-2	OG1058	PC_47048	-	U[2.6199/1.38249]	-	U[1.62567/1.38249]	-	Supported	LOC_Os04g52230.1	Ent-Kaurene Synthase 1	-	lyase activity#GO:0016829
Topology-2	OG869	PC_26025	-	U[48.3994/37.6831]	-	U[53.3519/37.6831]	-	Supported	LOC_Os03g51430.1	Sec14P-Like Phosphatidylinositol Transfer Family Protein	-	lipid transporter activity#GO:0005319
Topology-2	OG1022	PC_05429	-	U[96.7546/57.0384]	-	U[84.5843/57.0384]	-	Supported	LOC_Os09g27830.1	Protein Disulfide Isomerase-Like 2	chaperone	isomerase activity#GO:0016853
Topology-2	OG30	PC_50557	-	U[71.1878/64.099]	-	U[72.4248/64.099]	-	Supported	LOC_Os03g62030.3	Peptidyl-Prolyl Cis-Trans Isomerase G	chaperone	isomerase activity#GO:0016853
Topology-2	OG916	PC_43176	-	U[301.78409999999997/295.2922]	-	U[336.099/295.2922]	-	Supported	LOC_Os02g43930.1	Dnaj-Like-2, Isoform A-Related	chaperone	isomerase activity#GO:0016853
Topology-2	OG229	PC_01691	-	U[41.5287/30.4884]	-	U[31.6704/30.4884]	-	Supported	LOC_Os08g19610.2	Cyclophilin 28	chaperone	isomerase activity#GO:0016853
Topology-2	OG783	PC_01787	-	U[55.4501/34.31]	-	U[41.2257/34.31]	-	Not Detected	LOC_Os09g10600.1	Enoyl-[Acyl-Carrier-Protein] Reductase	reductase	ion binding#GO:0043167
Topology-2	OG776	PC_48387	-	U[16.7677/12.718]	-	U[12.8566/12.718]	-	Supported	LOC_Os07g44710.1	Calcium-Dependent Protein Kinase 30	non-receptor serine/threonine protein kinase	ion binding#GO:0043167
Topology-2	OG43	PC_09043	-	U[23.748/17.6085]	-	U[21.4213/17.6085]	-	Not Detected	LOC_Os06g29430.1	Cytosine Deaminase Family Member	deaminase	ion binding#GO:0043167
Topology-2	OG980	PC_17186	-	U[373.816/273.739]	-	U[394.625/273.739]	-	Not Detected	LOC_Os04g32950.1	Calnexin	chaperone	ion binding#GO:0043167
Topology-2	OG1274	PC_28995	-	U[1.44262/0.958591]	-	U[1.34642/0.958591]	-	Supported	LOC_Os03g05750.1	Heavy-Metal-Associated Isoprenylated Plant Protein 36	-	ion binding#GO:0043167
Topology-2	OG920	PC_19324	-	U[13.0661/6.84628]	-	U[9.44505/6.84628]	-	Not Detected	LOC_Os07g15680.1	Phospholipase D Delta 3	phospholipase	enzyme regulator activity#GO:0030234
Topology-2	OG944	PC_18497	-	U[0.753455/0.361585]	-	U[0.499355/0.361585]	-	Supported	LOC_Os09g29100.1	D-Type Cyclin 4	kinase activator	enzyme regulator activity#GO:0030234
Topology-2	OG604	PC_03366	-	U[1.83595/0.362796]	-	U[0.924971/0.362796]	-	Supported	LOC_Os07g42860.1	D-Type Cyclin 2	kinase activator	enzyme regulator activity#GO:0030234
Topology-2	OG1025	PC_08610	-	U[2.95424/1.69085]	-	U[2.1131/1.69085]	-	Supported	LOC_Os12g20324.1	Cyclin-A1-3	kinase activator	enzyme regulator activity#GO:0030234
Topology-2	OG572	PC_16163	-	U[0.240876/0.0288916]	-	U[0.128965/0.0288916]	-	Supported	LOC_Os07g47830.1	Pectin Methylesterase 40	esterase	enzyme regulator activity#GO:0030234
Topology-2	OG295	PC_42062	-	U[15.0913/11.2856]	-	U[12.0972/11.2856]	-	Not Detected	LOC_Os10g33690.1	Gdsl Esterase/Lipase Protein 109	esterase	enzyme regulator activity#GO:0030234
Topology-2	OG345	PC_22129	-	U[8.8097/7.92712]	-	U[10.8009/7.92712]	-	Supported	LOC_Os06g11910.1	Metallo Phosphoesterase Related	esterase	enzyme regulator activity#GO:0030234
Topology-2	OG280	PC_33028	-	U[0.904946/0.461028]	-	U[0.643551/0.461028]	-	Supported	LOC_Os10g42490.1	Rice Outmost Cell-Specific Gene 3	homeodomain transcription factor	DNA-binding transcription factor activity#GO:0003700
Topology-2	OG156	PC_32638	-	U[58.3043/29.2754]	-	U[33.736/29.2754]	-	Not Detected	LOC_Os10g41260.1	Transcription Factor MYBs2	DNA-binding transcription factor	DNA-binding transcription factor activity#GO:0003700
Topology-2	OG1335	PC_45065	-	U[35.1843/21.4533]	-	U[26.3791/21.4533]	-	Not Detected	LOC_Os07g03770.1	Homeobox 15	DNA-binding transcription factor	DNA-binding transcription factor activity#GO:0003700
Topology-2	OG411	PC_15454	-	U[6.32861/4.53257]	-	U[4.95314/4.53257]	-	Supported	LOC_Os07g49530.1	MYB Transcription Factor	DNA-binding transcription factor	DNA-binding transcription factor activity#GO:0003700
Topology-2	OG520	PC_36588	-	U[15.7379/10.2814]	-	U[13.5162/10.2814]	-	Supported	LOC_Os04g54474.1	Bzip Transcription Factor 37	DNA-binding transcription factor	DNA-binding transcription factor activity#GO:0003700
Topology-2	OG790	PC_28561	-	U[1.86408/0.802797]	-	U[1.35175/0.802797]	-	Supported	LOC_Os02g50900.1	Transcription Factor Myc/Myb-Related	DNA-binding transcription factor	DNA-binding transcription factor activity#GO:0003700
Topology-2	OG459	PC_30091	-	U[0.122285/0]	-	U[0.0327348/0]	-	Not Detected	LOC_Os02g26140.1	Microtubule-Binding Protein Tangled-Related	Cytoskeletonproteins	cytoskeletal protein binding#GO:0008092
Topology-2	OG1278	PC_37629	-	U[70.8084/7.59161]	-	U[37.6401/7.59161]	-	Supported	LOC_Os10g22520.1	Glycosyl Hydrolase Family 5 &Beta	cytoskeletal protein	cytoskeletal protein binding#GO:0008092
Topology-2	OG1162	PC_31136	-	U[8.37935/3.01599]	-	U[5.41523/3.01599]	-	Supported	LOC_Os02g48830.1	Microtubule-Associated Proteins 65-1	cytoskeletal protein	cytoskeletal protein binding#GO:0008092
Topology-2	OG1065	PC_48567	-	U[72.4733/52.7436]	-	U[62.825100000000006/52.7436]	-	Supported	LOC_Os01g49000.1	Dwarf And Gladius Leaf 1	cytoskeletal protein	cytoskeletal protein binding#GO:0008092
Topology-2	OG278	PC_06239	-	U[41.243/38.2478]	-	U[39.4239/38.2478]	-	Supported	LOC_Os03g46710.1	Myosin-11	actin binding motor protein	cytoskeletal protein binding#GO:0008092
Topology-2	OG863	PC_04516	-	U[2.29289/0.910665]	-	U[1.00232/0.910665]	-	Supported	LOC_Os05g39000.1	Kinase Interacting (Kip1-Like) Family Protein	-	cytoskeletal protein binding#GO:0008092
Topology-2	OG695	PC_34064	-	U[2.99122/1.95673]	-	U[2.61614/1.95673]	-	Not Detected	LOC_Os02g32650.1	Rab6-Interacting Protein Gorab	-	cytoskeletal protein binding#GO:0008092
Topology-2	OG627	PC_31621	-	U[15.5558/4.61654]	-	U[8.60751/4.61654]	-	Supported	LOC_Os01g50010.1	Anth Domain-Containing Protein 1	vesicle coat protein	clathrin binding#GO:0030276
Topology-2	OG847	PC_45095	-	U[103.499/78.6247]	-	U[110.143/78.6247]	-	Supported	LOC_Os03g19410.1	Serine Peptidase S9 Family Member	serine protease	catalytic activity, acting on a protein#GO:0140096
Topology-2	OG922	PC_31271	-	U[52.5252/45.5774]	-	U[49.5052/45.5774]	-	Supported	LOC_Os07g10690.1	Shattering-H	protein phosphatase	catalytic activity, acting on a protein#GO:0140096
Topology-2	OG504	PC_37137	-	U[75.0812/57.8206]	-	U[66.9779/57.8206]	-	Not Detected	LOC_Os03g04430.1	Protein Phosphatase 2C28	protein phosphatase	catalytic activity, acting on a protein#GO:0140096
Topology-2	OG87	PC_16669	-	U[0.265218/0.254478]	-	U[0.567053/0.254478]	-	Supported	LOC_Os11g18870.1	Flowering Time Like Gene 11	protease inhibitor	catalytic activity, acting on a protein#GO:0140096
Topology-2	OG242	PC_02652	-	U[0.304382/0.262935]	-	U[0.455905/0.262935]	-	Supported	LOC_Os04g55710.1	Asparaginase 2	protease	catalytic activity, acting on a protein#GO:0140096
Topology-2	OG769	PC_43000	-	U[55.3698/52.3639]	-	U[60.7289/52.3639]	-	Supported	LOC_Os09g37000.1	Regulatory Particle Non-Atpase 3	protease	catalytic activity, acting on a protein#GO:0140096
Topology-2	OG1135	PC_36122	-	U[0.659008/0.122425]	-	U[0.409839/0.122425]	-	Supported	LOC_Os01g04300.1	Magnaporthe Oryzae Resistance 1H	metalloprotease	catalytic activity, acting on a protein#GO:0140096
Topology-2	OG667	PC_18234	-	U[2.7111/1.06891]	-	U[1.15446/1.06891]	-	Not Detected	LOC_Os01g18630.1	Aspartic Proteinase A1	aspartic protease	catalytic activity, acting on a protein#GO:0140096
Topology-2	OG438	PC_01343	-	U[1.51961/0.0446491]	-	U[0.597721/0.0446491]	-	Supported	LOC_Os03g08790.1	Aspartic Protease 25	aspartic protease	catalytic activity, acting on a protein#GO:0140096
Topology-2	OG617	PC_34283	-	U[194.121/112.141]	-	U[141.589/112.141]	-	Supported	LOC_Os05g51830.1	Histone Deacetylase 1	-	catalytic activity, acting on a protein#GO:0140096
Topology-2	OG981	PC_22927	-	U[62.6205/54.1981]	-	U[66.6212/54.1981]	-	Not Detected	LOC_Os07g25680.1	Protein Kinase Superfamily Protein With Octicosapeptide/Phox/Bem1P Domain	non-receptor serine/threonine protein kinase	carbohydrate derivative binding#GO:0097367
Topology-2	OG778	PC_45822	-	U[0.734535/0.697974]	-	U[0.865567/0.697974]	-	Supported	LOC_Os01g70080.1	Disease Resistance Protein Rp	defense/immunity protein	carbohydrate derivative binding#GO:0097367
Topology-2	OG1092	PC_37890	-	U[1.48572/0.997015]	-	U[1.03865/0.997015]	-	Supported	LOC_Os06g06380.1	Disease Resistance Protein Rp	defense/immunity protein	carbohydrate derivative binding#GO:0097367
Topology-2	OG84	PC_07282	-	U[0.0937371/0.0578386]	-	U[0.114766/0.0578386]	-	Supported	LOC_Os11g11350.1	Caskin	scaffold/adaptor protein	-
Topology-2	OG1256	PC_08694	-	U[14.9309/10.9241]	-	U[13.8834/10.9241]	-	Supported	LOC_Os02g48590.1	Alpha/Beta-Hydrolases Superfamily Protein	metabolite interconversion enzyme	-
Topology-2	OG1173	PC_11701	-	U[3.077677/2.7990589999999997]	-	U[4.0890699999999995/2.7990589999999997]	-	Supported	LOC_Os09g38755.1	Regulator Of Chromosome Condensation	guanyl-nucleotide exchange factor	-
Topology-2	OG580	PC_20482	-	U[6.79832/4.52217]	-	U[4.97711/4.52217]	-	Supported	LOC_Os08g43380.1	Ypt/Rab-Gap Domain Of Gyp1P Superfamily Protein	G-protein modulator	-
Topology-2	OG470	PC_22251	-	U[13.0407/7.96966]	-	U[9.31681/7.96966]	-	Not Detected	LOC_Os03g20720.1	Arfgap/Reco-Related	G-protein modulator	-
Topology-2	OG289	PC_31157	-	U[67.5368/24.765]	-	U[42.3518/24.765]	-	Not Detected	LOC_Os01g53150.2	Mss1/Trme-Related Gtp-Binding Protein	G-protein	-
Topology-2	OG1271	PC_35249	-	U[0.807435/0.170953]	-	U[0.406939/0.170953]	-	Supported	LOC_Os03g12140.1	Glucan Endo-1,3-Beta-Glucosidase Bg1-Related-Related	glucosidase	-
Topology-2	OG51	PC_20857	-	U[32.8896/28.4151]	-	U[32.2033/28.4151]	-	Supported	LOC_Os03g15020.1	Beta-Galactosidase 8	galactosidase	-
Topology-2	OG26	PC_14048	-	U[25.5916/20.9964]	-	U[21.3391/20.9964]	-	Supported	LOC_Os01g40990.2	Zinc Finger Fyve Domain Protein	DNA repair and recombination proteins	nucleic acid binding#GO:0003676
Topology-2	OG284	PC_12256	-	U[7.08812/3.46715]	-	U[4.19757/3.46715]	-	Supported	LOC_Os02g37920.1	Dna Mismatch Repair Protein Mlh, Pms, Mutl	DNA metabolism protein	nucleic acid binding#GO:0003676
Topology-2	OG1286	PC_16281	-	U[233.565/115.128]	-	U[129.736/115.128]	-	Supported	LOC_Os05g32140.1	Sulfoquinovosyl Diacylglycerol 1	dehydratase	lyase activity#GO:0016829
Topology-2	OG910	PC_15449	-	U[189.923/95.9268]	-	U[154.676/95.9268]	-	Supported	LOC_Os11g14190.1	Auxin-Regulated Gene Involved In Organ Size	-	-
Topology-2	OG1316	PC_07292	-	U[72.2486/47.5759]	-	U[56.8298/47.5759]	-	Supported	LOC_Os11g11020.1	Multiple Organellar RNA Editing Factor 1	-	-
Topology-2	OG1067	PC_34850	-	U[115.828/10.0318]	-	U[36.4426/10.0318]	-	Supported	LOC_Os11g05290.1	-	-	-
Topology-2	OG402	PC_26141	-	U[2.83592/1.20086]	-	U[1.66729/1.20086]	-	Not Detected	LOC_Os10g36190.1	Pentatricopeptide Repeat-Containing Protein 3, Mitochondrial	-	-
Topology-2	OG1298	PC_44600	-	U[34.11676/24.5507]	-	U[34.91044/24.5507]	-	Not Detected	LOC_Os10g33970.1	Double-Stranded RNA-Binding2	-	-
Topology-2	OG766	PC_27052	-	U[14.836/8.66582]	-	U[13.2489/8.66582]	-	Supported	LOC_Os10g05750.1	Proline-Rich Protein 3	-	-
Topology-2	OG639	PC_16147	-	U[31.164/14.788]	-	U[23.4255/14.788]	-	Not Detected	LOC_Os09g35810.1	Os05G0310600 Protein	-	-
Topology-2	OG899	PC_01425	-	U[56.3689/55.2134]	-	U[60.7543/55.2134]	-	Supported	LOC_Os09g03090.1	Ubiquitin System Component Cue Protein	-	-
Topology-2	OG767	PC_18151	-	U[0.88668/0.521422]	-	U[0.655583/0.521422]	-	Not Detected	LOC_Os07g48700.1	Cap-Gly Domain Linker	-	-
Topology-2	OG762	PC_16173	-	U[24.8491/15.5772]	-	U[29.8303/15.5772]	-	Supported	LOC_Os07g48310.2	Leucine-Rich Repeat Protein Kinase Family Protein	-	-
Topology-2	OG382	PC_37777	-	U[0.309373/0.288209]	-	U[1.67642/0.288209]	-	Supported	LOC_Os07g36570.1	S-Domain Receptor Like Kinase-40	-	-
Topology-2	OG1198	PC_25294	-	U[21.998/13.8049]	-	U[17.683/13.8049]	-	Supported	LOC_Os07g29240.1	Expressed Protein	-	-
Topology-2	OG406	PC_24029	-	U[67.0822/62.044]	-	U[71.7462/62.044]	-	Supported	LOC_Os07g05880.1	Galactose Oxidase/Kelch Repeat Superfamily Protein	-	-
Topology-2	OG198	PC_07606	-	U[4.5124/2.80027]	-	U[3.54163/2.80027]	-	Supported	LOC_Os06g13950.1	Atpase Expression Protein 3	-	-
Topology-2	OG313	PC_34984	-	U[3.79464/1.2913]	-	U[1.66202/1.2913]	-	Supported	LOC_Os06g01840.1	Wat1-Related Protein	-	-
Topology-2	OG838	PC_34440	-	U[8.21854/3.51764]	-	U[5.58523/3.51764]	-	Supported	LOC_Os05g49040.1	Cytochrome B561/Ferric Reductase Transmembrane Protein Family	-	-
Topology-2	OG624	PC_50485	-	U[6.68026/6.04912]	-	U[10.6163/6.04912]	-	Supported	LOC_Os05g46510.1	Pectin Lyase-Like Superfamily Protein	-	-
Topology-2	OG905	PC_19906	-	U[1.52948/1.00927]	-	U[1.10934/1.00927]	-	Supported	LOC_Os05g45690.1	Nb-Arc Domain-Containing Disease Resistance Protein	-	-
Topology-2	OG192	PC_41446	-	U[8.53388/5.21541]	-	U[6.93641/5.21541]	-	Supported	LOC_Os05g43470.1	Outer Membrane Omp85 Family Protein	-	-
Topology-2	OG153	PC_49724	-	U[13.33711/6.99587]	-	U[7.00247/6.99587]	-	Not Detected	LOC_Os05g32350.1	Ring/U-Box Superfamily Protein	-	-
Topology-2	OG807	PC_17711	-	U[1.29309/0.0979848]	-	U[0.495785/0.0979848]	-	Supported	LOC_Os05g04914.1	Arm Repeat Superfamily Protein	-	-
Topology-2	OG1070	PC_49359	-	U[38.3924/26.3241]	-	U[32.3172/26.3241]	-	Supported	LOC_Os04g56720.1	Protein Rcc2	-	-
Topology-2	OG877	PC_17576	-	U[9.97809/4.11089]	-	U[6.98185/4.11089]	-	Supported	LOC_Os04g42610.1	Filament-Like Plant Protein 4	-	-
Topology-2	OG131	PC_21496	-	U[20.2412/8.35925]	-	U[11.0496/8.35925]	-	Supported	LOC_Os04g35760.1	Osjnba0006B20.18 Protein	-	-
Topology-2	OG285	PC_26699	-	U[7.8191/4.38151]	-	U[4.76052/4.38151]	-	Supported	LOC_Os04g03990.1	Werner Syndrome-Like Exonuclease	-	-
Topology-2	OG886	PC_02386	-	U[10.1882/7.06644]	-	U[9.63677/7.06644]	-	Supported	LOC_Os03g43510.1	Expressed Protein	-	-
Topology-2	OG1038	PC_38100	-	U[0.222399/0]	-	U[0.118833/0]	-	Not Detected	LOC_Os03g19000.1	Peroxisomal Biogenesis Factor 11	-	-
Topology-2	OG692	PC_43682	-	U[110.6885/40.52993]	-	U[62.433080000000004/40.52993]	-	Not Detected	LOC_Os03g14250.1	Filament-Like Plant Protein 4	-	-
Topology-2	OG721	PC_16975	-	U[38.8164/37.4264]	-	U[46.4012/37.4264]	-	Supported	LOC_Os03g03460.1	Nad(P)-Binding Rossmann-Fold Superfamily Protein	-	-
Topology-2	OG101	PC_16951	-	U[1.60585/0.80651]	-	U[0.900046/0.80651]	-	Supported	LOC_Os03g02800.1	Rice Dwarf Virus Multiplication 1	-	-
Topology-2	OG842	PC_08210	-	U[1.4225/0.221403]	-	U[0.493886/0.221403]	-	Supported	LOC_Os03g02190.1	Receptor-Like Cytoplasmic Kinase 95	-	-
Topology-2	OG993	PC_22584	-	U[162.968/149.83]	-	U[163.806/149.83]	-	Supported	LOC_Os02g55200.1	No Catalase Activity 1B	-	-
Topology-2	OG726	PC_14569	-	U[40.254000000000005/27.05963]	-	U[33.64683/27.05963]	-	Supported	LOC_Os02g54710.1	Nuclear Transport Factor 2 (Ntf2) Family Protein	-	-
Topology-2	OG184	PC_10184	-	U[20.2369/14.3181]	-	U[17.5192/14.3181]	-	Supported	LOC_Os02g47360.1	Organelle Transcript Processing 51	-	-
Topology-2	OG268	PC_45475	-	U[161.497/106.997]	-	U[192.108/106.997]	-	Not Detected	LOC_Os02g46830.1	Protein, Putative-Related	-	-
Topology-2	OG418	PC_02422	-	U[2.90989/1.24949]	-	U[1.69524/1.24949]	-	Supported	LOC_Os02g10110.1	Leucine-Rich Repeat-Containing Protein Ddb G0281931-Related	-	-
Topology-2	OG434	PC_46219	-	U[0.162643/0]	-	U[0.423031/0]	-	Supported	LOC_Os02g03120.1	Endo-1,4-Beta-Glucanase	-	-
Topology-2	OG609	PC_44797	-	U[4.53479/1.89958]	-	U[4.77224/1.89958]	-	Supported	LOC_Os01g74200.1	Receptor-Like Cytoplasmic Kinase 57	-	-
Topology-2	OG443	PC_06982	-	U[1.3018/0.884071]	-	U[1.0259/0.884071]	-	Supported	LOC_Os01g60010.1	Pentatricopeptide Repeat-Containing Protein 3, Mitochondrial	-	-
Topology-2	OG829	PC_13252	-	U[0.509863/0.314574]	-	U[0.467413/0.314574]	-	Supported	LOC_Os01g57880.1	Early Nodulin Like Protein 5	-	-
Topology-2	OG1283	PC_16591	-	U[4.71504/2.07219]	-	U[2.76198/2.07219]	-	Supported	LOC_Os01g56460.1	Expressed Protein	-	-
Topology-2	OG27	PC_49939	-	U[183.41/124.045]	-	U[146.199/124.045]	-	Not Detected	LOC_Os01g40710.1	-	-	-
Topology-2	OG1305	PC_19249	-	U[35.3178/24.0545]	-	U[30.5752/24.0545]	-	Not Detected	LOC_Os01g22500.1	Craniofacial Development Protein 1	-	-
Topology-2	OG1191	PC_09154	-	U[21.83/8.07395]	-	U[12.8133/8.07395]	-	Supported	LOC_Os01g20110.1	Folate Receptor-Like	-	-
Topology-2	OG317	PC_00444	-	U[67.1249/60.8725]	-	U[62.5896/60.8725]	-	Supported	LOC_Os01g15470.1	Receptor-Like Cytoplasmic Kinase 28	-	-
Topology-2	OG1068	PC_16292	-	U[13.9376/9.85608]	-	U[11.2253/9.85608]	-	Not Detected	LOC_Os01g13520.1	Auxin Response Factor 16	-	-
Topology-2	OG281	PC_27567	-	U[1.17229/0.595765]	-	U[0.837095/0.595765]	-	Supported	LOC_Os01g05480.3	Expressed Protein	-	-
Topology-2	OG5	PC_24163	-	U[0.660067/0.16225]	-	U[0.189703/0.16225]	-	Supported	-	-	-	-
Topology-2	OG248	PC_41580	-	U[33.5878/30.7552]	-	U[36.8741/30.7552]	-	Not Detected	-	-	-	-
Topology-2	OG456	PC_46980	-	U[39.3962/29.8084]	-	U[32.5057/29.8084]	-	Not Detected	-	-	-	-
Topology-2	OG506	PC_38507	-	U[9.00821/2.31474]	-	U[5.03905/2.31474]	-	Supported	-	-	-	-
Topology-2	OG699	PC_14234	-	U[0.743766/0.15299]	-	U[0.39829/0.15299]	-	Supported	-	-	-	-
Topology-2	OG775	PC_40036	-	U[16.7599/11.647]	-	U[14.8321/11.647]	-	Supported	-	-	-	-
Topology-2	OG931	PC_23639	-	U[9.03094/5.4232]	-	U[5.7887/5.4232]	-	Supported	-	-	-	-
Topology-2	OG943	PC_18254	-	U[122.345/73.5941]	-	U[74.9249/73.5941]	-	Supported	-	-	-	-
Topology-2	OG1241	PC_23463	-	U[8.60702/4.97881]	-	U[6.72105/4.97881]	-	Supported	-	-	-	-
Topology-2	OG1276	PC_49018	-	U[35.6174/20.7749]	-	U[35.7854/20.7749]	-	Supported	-	-	-	-
Topology-2	OG1304	PC_43896	-	U[11.9373/4.4812]	-	U[7.19401/4.4812]	-	Supported	-	-	-	-
Topology-2	OG58	PC_12718	-	U[37.8132/21.0919]	-	U[25.1412/21.0919]	-	Supported	LOC_Os08g06230.1	Nucleolar Gtp-Binding Protein 1	-	-
Topology-2	OG1222	PC_22890	-	U[827.442/197.4612]	-	U[400.725/197.4612]	-	Supported	LOC_Os07g05480.1	Photosystem I Subunit	-	-
Topology-2	OG127	PC_27290	-	U[31.0842/16.9804]	-	U[22.7245/16.9804]	-	Supported	LOC_Os06g43690.1	Wd Repeat-Containing Protein 36	-	-
Topology-2	OG1330	PC_39481	-	U[17.1318/15.3459]	-	U[18.0595/15.3459]	-	Supported	LOC_Os02g06570.2	Calcineurin B-Like Protein-Interacting Protein Kinase 26	-	-
Topology-2	OG945	PC_31335	-	D[24.2255/30.9913]	-	D[24.9734/30.9913]	-	Not Detected	LOC_Os03g33580.1	mRNA Export Factor And Bub3	RNA metabolism protein	ubiquitin binding#GO:0043130
Topology-2	OG1279	PC_11487	-	D[33.936/69.8079]	-	D[59.6259/69.8079]	-	Supported	LOC_Os05g50280.1	Major Facilitator Superfamily Protein	Transporters	transmembrane transporter activity#GO:0022857
Topology-2	OG238	PC_28295	-	D[4.45282/6.55904]	-	D[6.25706/6.55904]	-	Supported	LOC_Os06g08170.1	Glycerol-3-Phosphate Transporter 2	transporter	transmembrane transporter activity#GO:0022857
Topology-2	OG574	PC_26652	-	D[52.3398/56.5505]	-	D[46.4449/56.5505]	-	Supported	LOC_Os02g40090.3	Solute Carrier Family 35	secondary carrier transporter	transmembrane transporter activity#GO:0022857
Topology-2	OG259	PC_28278	-	D[4.32423/7.7691099999999995]	-	D[5.77334/7.7691099999999995]	-	Not Detected	LOC_Os04g38026.1	Major Facilitator Superfamily Protein	secondary carrier transporter	transmembrane transporter activity#GO:0022857
Topology-2	OG96	PC_14158	-	D[32.1809/47.2543]	-	D[41.869/47.2543]	-	Supported	LOC_Os07g36200.1	Eukaryotic Translation Initiation Factor 4B	translation initiation factor	translation regulator activity, nucleic acid binding#GO:0090079
Topology-2	OG1309	PC_23850	-	D[0.193615/0.780494]	-	D[0.331628/0.780494]	-	Not Detected	LOC_Os04g33030.1	Sbp (S-Ribonuclease Binding Protein) Family Protein	Ubiquitinsystem	transferase activity#GO:0016740
Topology-2	OG1137	PC_29686	-	D[236.084/338.892]	-	D[262.575/338.892]	-	Not Detected	LOC_Os06g43210.1	Ring-Type E3 Ubiquitin Ligase 407	ubiquitin-protein ligase	transferase activity#GO:0016740
Topology-2	OG1200	PC_06088	-	D[5.2276/12.1534]	-	D[8.95395/12.1534]	-	Supported	LOC_Os03g44810.1	Nitrogen Limitation Adaptation 2	ubiquitin-protein ligase	transferase activity#GO:0016740
Topology-2	OG235	PC_25112	-	D[0.326766/0.53679]	-	D[0.523432/0.53679]	-	Not Detected	LOC_Os03g12470.1	Wall-Associated Kinase Gene 25	transmembrane signal receptor	transferase activity#GO:0016740
Topology-2	OG780	PC_02911	-	D[3.60363/8.16267]	-	D[5.29439/8.16267]	-	Supported	LOC_Os09g15700.1	Lrr Receptor-Like Serine/Threonine-Protein Kinase-Related	transmembrane signal receptor	transferase activity#GO:0016740
Topology-2	OG1257	PC_43367	-	D[28.7445/44.6078]	-	D[38.327/44.6078]	-	Supported	LOC_Os04g58250.1	Receptor-Like Cytoplasmic Kinase 172	transmembrane signal receptor	transferase activity#GO:0016740
Topology-2	OG4	PC_19071	-	D[1.38658/10.2772]	-	D[2.63984/10.2772]	-	Supported	LOC_Os07g13634.1	UDP-Glycosyltransferase Superfamily Protein	transferase	transferase activity#GO:0016740
Topology-2	OG813	PC_00407	-	D[239.79/266.781]	-	D[262.632/266.781]	-	Supported	LOC_Os07g27930.1	Dna-Directed RNA Polymerase Subunit K	RNA metabolism protein	transferase activity#GO:0016740
Topology-2	OG57	PC_28299	-	D[1.922/2.57194]	-	D[2.39448/2.57194]	-	Supported	LOC_Os06g08180.1	Peptidyl Serine Alpha-Galactosyltransferase	protein modifying enzyme	transferase activity#GO:0016740
Topology-2	OG658	PC_50306	-	D[43.836600000000004/64.8149]	-	D[64.0553/64.8149]	-	Supported	LOC_Os01g72690.1	Nad Kinase 1	nucleotide kinase	transferase activity#GO:0016740
Topology-2	OG290	PC_41715	-	D[13.1554/15.7487]	-	D[14.6214/15.7487]	-	Not Detected	LOC_Os04g21110.1	Uridine Kinase	nucleotide kinase	transferase activity#GO:0016740
Topology-2	OG454	PC_06952	-	D[33.7711/36.4918]	-	D[31.9693/36.4918]	-	Supported	LOC_Os03g02980.2	Serine/Threonine-Protein Kinase Unc-51-Related	non-receptor serine/threonine protein kinase	transferase activity#GO:0016740
Topology-2	OG715	PC_35245	-	D[82.6233/98.3138]	-	D[83.929/98.3138]	-	Supported	LOC_Os02g40860.1	Hybrid Breakdown 2	non-receptor serine/threonine protein kinase	transferase activity#GO:0016740
Topology-2	OG1195	PC_47837	-	D[66.4187/75.91159999999999]	-	D[63.8158/75.91159999999999]	-	Supported	LOC_Os01g42950.1	Scy1-Like2	non-receptor serine/threonine protein kinase	transferase activity#GO:0016740
Topology-2	OG222	PC_18259	-	D[31.5287/32.0731]	-	D[29.9512/32.0731]	-	Supported	LOC_Os03g54780.1	Serine/Threonine-Protein Kinase Tao	non-receptor serine/threonine protein kinase	transferase activity#GO:0016740
Topology-2	OG1147	PC_10175	-	D[158.999/286.299]	-	D[203.691/286.299]	-	Supported	LOC_Os02g47310.1	Vitamin E Deficient 4	methyltransferase	transferase activity#GO:0016740
Topology-2	OG748	PC_04486	-	D[10.1026/17.3119]	-	D[11.5204/17.3119]	-	Supported	LOC_Os05g39520.1	S-Adenosyl-L-Methionine-Dependent Methyltransferases Superfamily Protein	methyltransferase	transferase activity#GO:0016740
Topology-2	OG137	PC_38530	-	D[9.45227/12.9005]	-	D[12.3227/12.9005]	-	Supported	LOC_Os08g39380.1	Reduced Culm Number 11	glycosyltransferase	transferase activity#GO:0016740
Topology-2	OG276	PC_27393	-	D[12.8574/260.013]	-	D[30.5302/260.013]	-	Supported	LOC_Os03g20120.1	Galactinol Synthase 1	glycosyltransferase	transferase activity#GO:0016740
Topology-2	OG37	PC_20121	-	D[49.5947/53.6426]	-	D[50.8176/53.6426]	-	Supported	LOC_Os03g07990.1	Acyl-Coa N-Acyltransferases (Nat) Superfamily Protein	acyltransferase	transferase activity#GO:0016740
Topology-2	OG297	PC_28513	-	D[19.1277/39.0413]	-	D[26.5954/39.0413]	-	Supported	LOC_Os03g04140.1	Serine Acetyltransferase 3	acetyltransferase	transferase activity#GO:0016740
Topology-2	OG1110	PC_09588	-	D[7.10885/8.7774]	-	D[6.80143/8.7774]	-	Supported	LOC_Os02g14720.1	Grain Weight 2	-	transferase activity#GO:0016740
Topology-2	OG55	PC_06333	-	D[140.897/379.013]	-	D[186.711/379.013]	-	Supported	LOC_Os09g33800.1	WW Domain Binding Protein 2, Isoform E	-	transcription coregulator activity#GO:0003712
Topology-2	OG1153	PC_50462	-	D[73.83/102.295]	-	D[95.2164/102.295]	-	Not Detected	LOC_Os03g54920.1	Transmembrane Protein Adipocyte-Associated 1	-	signaling receptor activity#GO:0038023
Topology-2	OG133	PC_04551	-	D[71.2811/102.561]	-	D[77.307/102.561]	-	Supported	LOC_Os05g38180.1	Uncharacterized	Membranetrafficking	protein-macromolecule adaptor activity#GO:0030674
Topology-2	OG1089	PC_42043	-	D[141.715/185.269]	-	D[176.736/185.269]	-	Supported	LOC_Os04g52760.1	Gamma-Soluble Nsf Attachment Protein	membrane traffic protein	protein-macromolecule adaptor activity#GO:0030674
Topology-2	OG796	PC_43112	-	D[1.89651/17.2302]	-	D[3.2924/17.2302]	-	Not Detected	LOC_Os08g36440.1	Hva22-Like Proteins	membrane traffic protein	protein-macromolecule adaptor activity#GO:0030674
Topology-2	OG749	PC_34964	-	D[61.7746/91.5238]	-	D[80.694/91.5238]	-	Supported	LOC_Os05g01250.1	Charged Multivesicular Body Protein	membrane traffic protein	protein-macromolecule adaptor activity#GO:0030674
Topology-2	OG385	PC_43221	-	D[33.7788/37.4514]	-	D[32.2183/37.4514]	-	Not Detected	LOC_Os04g29920.1	Reticulon	membrane traffic protein	protein-macromolecule adaptor activity#GO:0030674
Topology-2	OG1197	PC_44506	-	D[126.048/148.682]	-	D[132/148.682]	-	Supported	LOC_Os03g15480.1	Chaperone Dnaj-Domain Superfamily Protein	Chaperones and folding catalysts	protein-folding chaperone binding#GO:0051087
Topology-2	OG708	PC_08579	-	D[2.25139/2.3866]	-	D[1.50397/2.3866]	-	Supported	LOC_Os02g38410.1	Os02G0597700 Protein	-	protein-folding chaperone binding#GO:0051087
Topology-2	OG700	PC_25251	-	D[0/0.0999224]	-	D[0/0.0999224]	-	Supported	LOC_Os11g10170.1	Yucca-Like Gene 14	oxygenase	oxidoreductase activity#GO:0016491
Topology-2	OG759	PC_24830	-	D[0.0700067/0.10079]	-	D[0/0.10079]	-	Supported	LOC_Os02g32770.1	P-450 71Z5	oxygenase	oxidoreductase activity#GO:0016491
Topology-2	OG958	PC_14327	-	D[311.057/498.734]	-	D[454.607/498.734]	-	Supported	LOC_Os07g04240.1	Succinate Dehydrogenase Subunit 1	dehydrogenase	oxidoreductase activity#GO:0016491
Topology-2	OG1190	PC_11803	-	D[3.22804/6.1405]	-	D[4.94493/6.1405]	-	Supported	LOC_Os05g41590.1	Glycerol-3-Phosphate Dehydrogenase	dehydrogenase	oxidoreductase activity#GO:0016491
Topology-2	OG341	PC_40808	-	D[28.8001/36.822900000000004]	-	D[27.1044/36.822900000000004]	-	Not Detected	LOC_Os04g57950.1	Dihydroorotate Dehydrogenase (Quinone), Mitochondrial-Related	dehydrogenase	oxidoreductase activity#GO:0016491
Topology-2	OG694	PC_09037	-	D[279.331/400.957]	-	D[382.855/400.957]	-	Supported	LOC_Os02g32120.1	Cytochrome B-C1 Complex Subunit Rieske, Mitochondrial	-	oxidoreductase activity#GO:0016491
Topology-2	OG42	PC_14555	-	D[9.99941/15.5609]	-	D[9.15391/15.5609]	-	Supported	LOC_Os02g54770.2	Serine/Arginine Rich Splicing Factor	RNA splicing factor	nucleic acid binding#GO:0003676
Topology-2	OG1128	PC_20727	-	D[21.1446/43.4771]	-	D[31.6865/43.4771]	-	Supported	LOC_Os03g53770.1	Serine/Arginine-Rich Splicing Factor	RNA splicing factor	nucleic acid binding#GO:0003676
Topology-2	OG952	PC_48492	-	D[18.9528/24.6116]	-	D[21.5161/24.6116]	-	Supported	LOC_Os04g51940.1	Yth Yt521-B Homology Domain-Containing	RNA metabolism protein	nucleic acid binding#GO:0003676
Topology-2	OG897	PC_46143	-	D[37.9809/101.933]	-	D[64.6218/101.933]	-	Supported	LOC_Os03g25770.1	Sc35-Like Protein 26	RNA metabolism protein	nucleic acid binding#GO:0003676
Topology-2	OG219	PC_27394	-	D[88.1959/102.648]	-	D[84.3518/102.648]	-	Supported	LOC_Os03g20180.2	Yth Yt521-B Homology Domain-Containing	RNA metabolism protein	nucleic acid binding#GO:0003676
Topology-2	OG687	PC_40550	-	D[40.3821/50.8061]	-	D[41.8021/50.8061]	-	Supported	LOC_Os08g32080.1	Homeobox Gene 5	DNA-binding transcription factor	nucleic acid binding#GO:0003676
Topology-2	OG590	PC_16416	-	D[25.4752/39.0176]	-	D[30.9071/39.0176]	-	Supported	LOC_Os07g47360.1	Wide Grain 7	-	nucleic acid binding#GO:0003676
Topology-2	OG201	PC_08255	-	D[23.4987/26.0335]	-	D[25.0596/26.0335]	-	Supported	LOC_Os03g49170.1	Zinc Finger Ccch Domain-Containing Protein 24	-	nucleic acid binding#GO:0003676
Topology-2	OG1235	PC_14090	-	D[32.0554/42.3303]	-	D[35.7805/42.3303]	-	Not Detected	LOC_Os08g36420.3	Zinc Transporter Slc39A7 Histidine-Rich Membrane Protein Ke4	primary active transporter	modification-dependent protein binding#GO:0140030
Topology-2	OG179	PC_25859	-	D[2.97586/3.93367]	-	D[3.03855/3.93367]	-	Supported	LOC_Os08g44040.1	Rhamnogalacturonate Lyase Family Protein	lyase	lyase activity#GO:0016829
Topology-2	OG213	PC_00816	-	D[74.7951/110.809]	-	D[97.3876/110.809]	-	Supported	LOC_Os02g36340.1	GTP Cyclohydrolase Ii-Related	hydrolase	lyase activity#GO:0016829
Topology-2	OG477	PC_06397	-	D[16.659/29.8022]	-	D[23.7205/29.8022]	-	Not Detected	LOC_Os01g06660.1	Pyruvate Decarboxylase	decarboxylase	lyase activity#GO:0016829
Topology-2	OG261	PC_24142	-	D[34.8933/47.6606]	-	D[46.1246/47.6606]	-	Supported	LOC_Os01g11880.1	Class I Glutamine Amidotransferase-Like Superfamily Protein	-	lyase activity#GO:0016829
Topology-2	OG224	PC_38107	-	D[52.4453/98.3938]	-	D[71.5209/98.3938]	-	Supported	LOC_Os01g01080.1	Sphingosine-1-Phosphate Lyase 1	-	lyase activity#GO:0016829
Topology-2	OG1082	PC_13823	-	D[2.13348/4.56222]	-	D[4.06489/4.56222]	-	Supported	LOC_Os08g40590.2	Oxysterol-Binding Related Protein 4B	transfer/carrier protein	lipid transporter activity#GO:0005319
Topology-2	OG1069	PC_21861	-	D[21.3423/26.1863]	-	D[24.1662/26.1863]	-	Not Detected	LOC_Os03g49770.1	Oxysterol-Binding Related Protein 1C	transfer/carrier protein	lipid transporter activity#GO:0005319
Topology-2	OG89	PC_41048	-	D[7.22783/84.1975]	-	D[23.3153/84.1975]	-	Supported	LOC_Os03g21260.1	2,3-Bisphosphoglycerate-Independent Phosphoglycerate Mutase	mutase	isomerase activity#GO:0016853
Topology-2	OG416	PC_29143	-	D[55.5123/61.3478]	-	D[44.8291/61.3478]	-	Supported	LOC_Os06g13060.1	DNAj Domain (Prokaryotic Heat Shock Protein)	chaperone	isomerase activity#GO:0016853
Topology-2	OG275	PC_36133	-	D[92.7464/191.461]	-	D[130.075/191.461]	-	Supported	LOC_Os11g07916.1	Iron-Sulfur Cluster Protein 12	-	iron-sulfur cluster binding#GO:0051536
Topology-2	OG254	PC_32429	-	D[18.0054/27.3689]	-	D[17.4844/27.3689]	-	Supported	LOC_Os02g09840.1	Phosphatase 2A Regulatory Subunit-Related	protein phosphatase	enzyme regulator activity#GO:0030234
Topology-2	OG60	PC_43671	-	D[30.4739/56.4716]	-	D[48.7946/56.4716]	-	Not Detected	LOC_Os09g37100.1	Phospholipase D Delta 1	phospholipase	enzyme regulator activity#GO:0030234
Topology-2	OG187	PC_26791	-	D[0.357227/1.67253]	-	D[0.503657/1.67253]	-	Not Detected	LOC_Os07g16970.1	Rab Gdp-Dissociation Inhibitor	G-protein modulator	enzyme regulator activity#GO:0030234
Topology-2	OG1321	PC_35742	-	D[29.4548/42.5499]	-	D[37.6101/42.5499]	-	Supported	LOC_Os03g59620.1	Patatin-Like Phospholipase Family Protein	esterase	enzyme regulator activity#GO:0030234
Topology-2	OG472	PC_36518	-	D[8.44233/9.49173]	-	D[9.27141/9.49173]	-	Supported	LOC_Os10g32700.1	Stomatin-Like Protein 2, Mitochondrial	transporter	enzyme binding#GO:0019899
Topology-2	OG287	PC_43374	-	D[97.1531/130.145]	-	D[119.088/130.145]	-	Supported	LOC_Os04g58020.1	MYB Transcription Factor 6	DNA-binding transcription factor	DNA-binding transcription factor activity#GO:0003700
Topology-2	OG824	PC_13549	-	D[0/0.107564]	-	D[0.0266705/0.107564]	-	Supported	LOC_Os04g50920.1	WRKY Gene 37	DNA-binding transcription factor	DNA-binding transcription factor activity#GO:0003700
Topology-2	OG938	PC_32416	-	D[22.1241/46.6754]	-	D[46.558/46.6754]	-	Supported	LOC_Os06g45890.1	Myb-Like Gene Of Plant Height 1	DNA-binding transcription factor	DNA-binding transcription factor activity#GO:0003700
Topology-2	OG104	PC_38849	-	D[0/0.243616]	-	D[0.0603514/0.243616]	-	Supported	LOC_Os05g49310.1	MYB Transcription Factor-Related-Related	DNA-binding transcription factor	DNA-binding transcription factor activity#GO:0003700
Topology-2	OG982	PC_18290	-	D[0.0303984/0.131295]	-	D[0.130199/0.131295]	-	Supported	LOC_Os03g19900.1	Apetala2/Ethylene-Responsive Element Binding Protein 86	DNA-binding transcription factor	DNA-binding transcription factor activity#GO:0003700
Topology-2	OG74	PC_25401	-	D[0/0.0461128]	-	D[0.0342944/0.0461128]	-	Not Detected	LOC_Os04g51000.1	Flo-Lfy Homolog Of Rice	-	DNA-binding transcription factor activity#GO:0003700
Topology-2	OG543	PC_05435	-	D[61.0749/89.1203]	-	D[69.4826/89.1203]	-	Supported	LOC_Os09g27700.1	Microtubule Associated Protein (Map65/Ase1) Family Protein	cytoskeletal protein	cytoskeletal protein binding#GO:0008092
Topology-2	OG1187	PC_15403	-	D[3.62854/4.13411]	-	D[3.00492/4.13411]	-	Not Detected	LOC_Os06g29350.1	Myosin	actin binding motor protein	cytoskeletal protein binding#GO:0008092
Topology-2	OG653	PC_29490	-	D[40.971/47.392]	-	D[40.168/47.392]	-	Not Detected	LOC_Os02g50850.2	Bah And Tfiis Domain-Containing Protein-Related	-	chromatin binding#GO:0003682
Topology-2	OG468	PC_28589	-	D[2.57588/16.4392]	-	D[5.88548/16.4392]	-	Not Detected	LOC_Os03g08110.1	Si:Dkey-122A22.2	serine protease	catalytic activity, acting on a protein#GO:0140096
Topology-2	OG737	PC_03627	-	D[5.772/7.50716]	-	D[5.6/7.50716]	-	Supported	LOC_Os01g24470.1	Dual Specificity Protein Phosphatase Phs1	protein phosphatase	catalytic activity, acting on a protein#GO:0140096
Topology-2	OG892	PC_41067	-	D[137.421/146.295]	-	D[127.603/146.295]	-	Supported	LOC_Os03g07150.1	Protein Phosphatase 2A-5	protein phosphatase	catalytic activity, acting on a protein#GO:0140096
Topology-2	OG513	PC_06326	-	D[237.223/312.495]	-	D[272.449/312.495]	-	Supported	LOC_Os09g33986.1	Proteasome Subunit Alpha/Beta	protease	catalytic activity, acting on a protein#GO:0140096
Topology-2	OG563	PC_32923	-	D[10.9609/13.504]	-	D[5.43708/13.504]	-	Supported	LOC_Os04g36070.1	A-Type Response Regulator 1	helix-turn-helix transcription factor	catalytic activity, acting on a protein#GO:0140096
Topology-2	OG923	PC_29583	-	D[43.5565/57.4204]	-	D[46.9176/57.4204]	-	Supported	LOC_Os05g10770.1	Jumonji 703	chromatin/chromatin-binding, or -regulatory protein	catalytic activity, acting on a protein#GO:0140096
Topology-2	OG511	PC_36140	-	D[2.3614/2.36691]	-	D[1.98444/2.36691]	-	Supported	LOC_Os11g08200.1	Aspartic Protease 1	aspartic protease	catalytic activity, acting on a protein#GO:0140096
Topology-2	OG514	PC_11790	-	D[1.2336/1.92613]	-	D[1.54473/1.92613]	-	Supported	LOC_Os08g32890.1	Disease Resistance Protein Rp	defense/immunity protein	carbohydrate derivative binding#GO:0097367
Topology-2	OG999	PC_18933	-	D[23.104/85.6243]	-	D[47.867/85.6243]	-	Not Detected	LOC_Os02g24080.4	Synaptosome-Associated Protein Of 32 Kda	SNARE protein	-
Topology-2	OG510	PC_43384	-	D[24.512/30.4652]	-	D[25.8358/30.4652]	-	Not Detected	LOC_Os05g48980.1	Drab11-Related	small GTPase	nucleic acid binding#GO:0003676
Topology-2	OG162	PC_01353	-	D[8.61939/13.2567]	-	D[8.54152/13.2567]	-	Supported	LOC_Os03g08700.1	Serac1	Mitochondrial biogenesis	-
Topology-2	OG1145	PC_31977	-	D[14.2509/29.7902]	-	D[18.0532/29.7902]	-	Supported	LOC_Os11g32750.1	Nudix Hydrolase 13	metabolite interconversion enzyme	-
Topology-2	OG1151	PC_49962	-	D[20.5773/44.6054]	-	D[38.0213/44.6054]	-	Supported	LOC_Os03g17900.1	Hydrolase, Alpha/Beta Fold Family Protein, Expressed-Related	metabolite interconversion enzyme	-
Topology-2	OG1084	PC_33702	-	D[9.91089/84.4308]	-	D[25.0672/84.4308]	-	Supported	LOC_Os06g42850.1	Ras Guanine Nucleotide Exchange Factor K	guanyl-nucleotide exchange factor	-
Topology-2	OG992	PC_08578	-	D[16.5446/19.4964]	-	D[16.3188/19.4964]	-	Supported	LOC_Os02g38350.1	Regulator Of Chromosome Condensation	guanyl-nucleotide exchange factor	-
Topology-2	OG655	PC_10053	-	D[8.73775/15.9616]	-	D[9.63473/15.9616]	-	Supported	LOC_Os07g46280.1	Beta-Glucosidase 26	glycosidase	-
Topology-2	OG734	PC_09550	-	D[43.4868/64.4412]	-	D[47.4409/64.4412]	-	Supported	LOC_Os10g33420.1	Bile Acid Beta-Glucosidase-Related	glucosidase	-
Topology-2	OG1125	PC_20815	-	D[38.5734/52.3844]	-	D[46.5758/52.3844]	-	Supported	LOC_Os05g37700.1	Periplasmic Beta-Glucosidase-Related	glucosidase	-
Topology-2	OG91	PC_20724	-	D[73.7469/143.333]	-	D[135.105/143.333]	-	Supported	LOC_Os03g53800.3	Periplasmic Beta-Glucosidase-Related	glucosidase	-
Topology-2	OG417	PC_08248	-	D[11.7338/14.9135]	-	D[10.3757/14.9135]	-	Supported	LOC_Os01g39830.1	Beta-Galactosidase 3	galactosidase	-
Topology-2	OG226	PC_05432	-	D[2.62087/7.68082]	-	D[1.98547/7.68082]	-	Supported	LOC_Os09g27990.1	Annexin 10	calcium-binding protein	-
Topology-2	OG481	PC_27502	-	D[0.563276/0.694999]	-	D[0.516286/0.694999]	-	Supported	LOC_Os11g18140.1	Protein, Putative (Duf239)-Related-Related	-	-
Topology-2	OG1093	PC_34848	-	D[11.9445/18.2628]	-	D[13.7539/18.2628]	-	Supported	LOC_Os11g05100.1	Os11G0148400 Protein	-	-
Topology-2	OG985	PC_37027	-	D[27.1129/32.3111]	-	D[29.3652/32.3111]	-	Not Detected	LOC_Os10g40580.1	Transcription Factor, Putative (Duf863)-Related	-	-
Topology-2	OG1311	PC_02912	-	D[7.78719/10.4244]	-	D[4.87019/10.4244]	-	Supported	LOC_Os09g15480.1	Ser/Thr-Rich Protein T10 In Dgcr Region	-	-
Topology-2	OG800	PC_37240	-	D[0.654717/1.10654]	-	D[0.640127/1.10654]	-	Supported	LOC_Os08g36570.1	Os10G0396666 Protein	-	-
Topology-2	OG494	PC_04417	-	D[0.645561/1.20146]	-	D[1.06261/1.20146]	-	Supported	LOC_Os07g45370.1	Arm Repeat Superfamily Protein	-	-
Topology-2	OG433	PC_38204	-	D[12.0798/13.3467]	-	D[12.227/13.3467]	-	Supported	LOC_Os07g37680.1	-	-	-
Topology-2	OG1179	PC_45346	-	D[13.4746/16.1711]	-	D[14.1966/16.1711]	-	Supported	LOC_Os07g12220.1	Os07G0223700 Protein	-	-
Topology-2	OG843	PC_09059	-	D[3.25861/10.6103]	-	D[9.44768/10.6103]	-	Supported	LOC_Os07g02460.1	Os01G0778500 Protein	-	-
Topology-2	OG528	PC_30013	-	D[4.26699/4.95427]	-	D[4.00173/4.95427]	-	Supported	LOC_Os05g37880.1	Os02G0726500 Protein-Related	-	-
Topology-2	OG378	PC_33422	-	D[69.4036/157.21]	-	D[97.5714/157.21]	-	Supported	LOC_Os05g34650.1	Root Uv-B Sensitive 6B	-	-
Topology-2	OG195	PC_05055	-	D[46.3651/89.9693]	-	D[89.4835/89.9693]	-	Not Detected	LOC_Os05g24020.1	Retinal-Binding Protein	-	-
Topology-2	OG819	PC_41585	-	D[0.106264/0.15299]	-	D[0.0853479/0.15299]	-	Not Detected	LOC_Os04g59310.1	Uncharacterized	-	-
Topology-2	OG432	PC_16545	-	D[0/0.0296104]	-	D[0.0220285/0.0296104]	-	Supported	LOC_Os04g55110.1	Transmembrane Protein Ddb G0292058	-	-
Topology-2	OG1096	PC_28037	-	D[20.7456/61.3606]	-	D[31.6717/61.3606]	-	Supported	LOC_Os04g42700.1	Leucine-Rich Repeat Protein Kinase Family Protein	-	-
Topology-2	OG253	PC_08315	-	D[86.2372/356.722]	-	D[341.603/356.722]	-	Supported	LOC_Os03g59320.1	Chaperonin-Like Rbcx Protein 1, Chloroplastic	-	-
Topology-2	OG177	PC_43295	-	D[21.6865/26.1474]	-	D[24.2566/26.1474]	-	Not Detected	LOC_Os03g57170.1	Cell Cycle Control Protein 50	-	-
Topology-2	OG110	PC_27614	-	D[14.5847/20.6499]	-	D[15.4021/20.6499]	-	Supported	LOC_Os03g49700.1	-	-	-
Topology-2	OG1102	PC_25562	-	D[15.1168/16.0972]	-	D[15.6873/16.0972]	-	Supported	LOC_Os03g49490.1	Ring Finger Protein	-	-
Topology-2	OG537	PC_11741	-	D[6.84493/7.93362]	-	D[5.73481/7.93362]	-	Supported	LOC_Os03g48010.1	Glucosamine Inositolphosphorylceramide Transferase 2	-	-
Topology-2	OG659	PC_48130	-	D[42.4341/54.9499]	-	D[49.1993/54.9499]	-	Not Detected	LOC_Os03g09840.1	C2 Domain-Containing Protein 28	-	-
Topology-2	OG126	PC_09852	-	D[8.51255/8.66736]	-	D[7.65992/8.66736]	-	Supported	LOC_Os02g46980.1	Pentatricopeptide Repeat-Containing Protein	-	-
Topology-2	OG279	PC_00817	-	D[3.57685/5.58978]	-	D[4.74655/5.58978]	-	Supported	LOC_Os02g36360.1	C2H2 And C2Hc Zinc Fingers Superfamily Protein	-	-
Topology-2	OG67	PC_32302	-	D[30.5902/63.0794]	-	D[57.6031/63.0794]	-	Supported	LOC_Os02g27480.1	Macpf Domain-Containing Protein Cad1	-	-
Topology-2	OG663	PC_11251	-	D[4.94813/6.63936]	-	D[5.49872/6.63936]	-	Supported	LOC_Os02g15980.1	Gb|Aaf24581.1	-	-
Topology-2	OG120	PC_25361	-	D[13.5758/65.2812]	-	D[19.2311/65.2812]	-	Supported	LOC_Os01g70820.1	-	-	-
Topology-2	OG424	PC_05930	-	D[34.9758/79.1421]	-	D[50.0721/79.1421]	-	Supported	LOC_Os01g56180.1	Tunicamycin Induced Protein	-	-
Topology-2	OG381	PC_06534	-	D[16.4848/36.3332]	-	D[20.4094/36.3332]	-	Supported	LOC_Os01g33000.1	T15D22.8	-	-
Topology-2	OG936	PC_49462	-	D[0.199303/0.286939]	-	D[0.248956/0.286939]	-	Not Detected	LOC_Os01g21630.1	Notum-Related	-	-
Topology-2	OG1264	PC_24155	-	D[0.585856/1.37618]	-	D[0.858425/1.37618]	-	Supported	LOC_Os01g11990.1	Zygotene1	-	-
Topology-2	OG206	PC_36245	-	D[0.0652248/0.18781]	-	D[0.0698364/0.18781]	-	Supported	-	-	-	-
Topology-2	OG366	PC_08622	-	D[0.485483/0.495103]	-	D[0.314256/0.495103]	-	Not Detected	-	-	-	-
Topology-2	OG600	PC_43364	-	D[79.6024/92.3761]	-	D[82.934/92.3761]	-	Supported	-	-	-	-
Topology-2	OG956	PC_13981	-	D[20.4172/24.0488]	-	D[23.2394/24.0488]	-	Supported	-	-	-	-
Topology-2	OG1146	PC_19825	-	D[39.9548/53.8967]	-	D[24.4445/53.8967]	-	Supported	-	-	-	-
Topology-2	OG365	PC_16177	-	D[456.627/472.783]	-	D[377.977/472.783]	-	Supported	LOC_Os07g48100.1	Calcineurin B-Like Interacting Protein Kinase 2	-	-
Topology-2	OG771	PC_06046	-	D[44.6326/63.2319]	-	D[61.7331/63.2319]	-	Supported	LOC_Os07g07270.1	Btb-Poz And Math Domain 4	-	-
Topology-2	OG988	PC_45840	-	D[12.186/27.6672]	-	D[22.9203/27.6672]	-	Supported	LOC_Os02g11760.1	Pleiotropic Drug Resistance 7	-	-
Topology-2	OG282	PC_43458	-	D[13.1545/21.6133]	-	D[17.6287/21.6133]	-	Supported	LOC_Os01g13550.1	Beta-Amylase 4	-	-
Topology-2	OG912	PC_39800	-	U[2.72082/1.68908]	-	D[1.47028/1.68908]	-	Not Detected	LOC_Os03g11734.2	Frd3-Like Protein 1	transporter	transmembrane transporter activity#GO:0022857
Topology-2	OG741	PC_29699	-	U[19.1698/10.2512]	-	D[7.74334/10.2512]	-	Supported	LOC_Os10g41190.1	Major Facilitator Superfamily Protein	secondary carrier transporter	transmembrane transporter activity#GO:0022857
Topology-2	OG128	PC_44142	-	U[14.1471/13.1124]	-	D[12.5611/13.1124]	-	Not Detected	LOC_Os06g41750.1	Cell Division Cycle 16,23,27	ubiquitin-protein ligase	transferase activity#GO:0016740
Topology-2	OG79	PC_46134	-	U[6.92983/6.60455]	-	D[6.46081/6.60455]	-	Supported	LOC_Os03g26090.1	Transferases, Transferring Acyl Groups	transferase	transferase activity#GO:0016740
Topology-2	OG832	PC_22409	-	U[45.4234/41.7709]	-	D[31.9177/41.7709]	-	Not Detected	LOC_Os03g31750.3	Phosphoenolpyruvate Dikinase-Related	transferase	transferase activity#GO:0016740
Topology-2	OG1164	PC_46842	-	U[27.1852/26.528]	-	D[21.6722/26.528]	-	Not Detected	LOC_Os10g34740.1	Protein Arginine Methyltransferase 6A	protein modifying enzyme	transferase activity#GO:0016740
Topology-2	OG451	PC_12268	-	U[33.2757/28.0982]	-	D[25.6155/28.0982]	-	Supported	LOC_Os02g37880.1	Serine/Threonine Protein Kinase	non-receptor serine/threonine protein kinase	transferase activity#GO:0016740
Topology-2	OG1266	PC_19594	-	U[1.31324/0.658379]	-	D[0.628102/0.658379]	-	Not Detected	LOC_Os06g44410.1	Histidine Kinase 1	histidine kinase receptor of two-component system	transferase activity#GO:0016740
Topology-2	OG914	PC_37154	-	U[1.1144/1.01505]	-	D[0.901243/1.01505]	-	Supported	LOC_Os04g48950.1	Fringe-Related	glycosyltransferase	transferase activity#GO:0016740
Topology-2	OG1312	PC_19190	-	U[4.86949/3.18158]	-	D[2.57646/3.18158]	-	Supported	LOC_Os03g48610.1	Galactosyltransferase Family Protein	glycosyltransferase	transferase activity#GO:0016740
Topology-2	OG264	PC_49129	-	U[46.4664/45.2289]	-	D[37.275/45.2289]	-	Not Detected	LOC_Os03g31690.1	Amino-Acid Acetyltransferase	acetyltransferase	transferase activity#GO:0016740
Topology-2	OG865	PC_44388	-	U[7.7875/7.13818]	-	D[6.34071/7.13818]	-	Not Detected	LOC_Os02g44610.1	Receptor-Like Cytoplasmic Kinase 81	-	transferase activity#GO:0016740
Topology-2	OG157	PC_43084	-	U[62.0379/58.2921]	-	D[54.2903/58.2921]	-	Supported	LOC_Os03g56900.1	Reticulon	membrane traffic protein	protein-macromolecule adaptor activity#GO:0030674
Topology-2	OG1154	PC_46229	-	U[74.1238/73.7545]	-	D[70.5016/73.7545]	-	Supported	LOC_Os02g02990.1	Eukaryotic Translation Initiation Factor 3 Subunit J	translation initiation factor	nucleic acid binding#GO:0003676
Topology-2	OG1009	PC_31206	-	U[90.8753/89.8273]	-	D[89.2482/89.8273]	-	Supported	LOC_Os01g65220.1	5'-3' Exoribonuclease 3	RNA metabolism protein	nucleic acid binding#GO:0003676
Topology-2	OG45	PC_27242	-	U[26.427/20.818]	-	D[19.3701/20.818]	-	Supported	LOC_Os11g20689.1	Exosome Complex Exonuclease Ribosomal RNA Processing Protein	RNA metabolism protein	nucleic acid binding#GO:0003676
Topology-2	OG111	PC_03637	-	U[6.37613/2.96992]	-	D[2.60993/2.96992]	-	Supported	LOC_Os04g46930.1	Serine / Threonine Racemase Family Member	epimerase/racemase	lyase activity#GO:0016829
Topology-2	OG237	PC_26999	-	U[722.982/672.985]	-	D[627.386/672.985]	-	Supported	LOC_Os01g67860.1	Cytoplast Aldolase 1	aldolase	lyase activity#GO:0016829
Topology-2	OG502	PC_09446	-	U[5.01059/4.06938]	-	D[3.34214/4.06938]	-	Supported	LOC_Os04g40010.1	Respiratory Complex I Chaperone (Cia84)-Related	chaperone	isomerase activity#GO:0016853
Topology-2	OG420	PC_06240	-	U[5.71839/4.23338]	-	D[2.44588/4.23338]	-	Supported	LOC_Os06g12500.1	Casparian Strip Domain Protein 3	-	iron-sulfur cluster binding#GO:0051536
Topology-2	OG1345	PC_35435	-	U[10.423/7.79079]	-	D[7.11114/7.79079]	-	Supported	LOC_Os01g01600.1	Transcription Factor Bhlh83-Related	DNA-binding transcription factor	DNA-binding transcription factor activity#GO:0003700
Topology-2	OG524	PC_39198	-	U[47.8537/39.2281]	-	D[35.7489/39.2281]	-	Supported	LOC_Os01g15900.1	Rice Dof Daily Fluctuations 1	-	DNA-binding transcription factor activity#GO:0003700
Topology-2	OG864	PC_23198	-	U[0.451764/0.406514]	-	D[0.350904/0.406514]	-	Not Detected	LOC_Os05g02790.1	Protein Networked 2D	-	cytoskeletal protein binding#GO:0008092
Topology-2	OG649	PC_49482	-	U[59.2636/56.4395]	-	D[54.5814/56.4395]	-	Supported	LOC_Os01g32800.1	Regulatory Particle Non-Atpase 9A	protease	catalytic activity, acting on a protein#GO:0140096
Topology-2	OG1114	PC_26439	-	U[19.2934/14.9602]	-	D[13.9566/14.9602]	-	Supported	LOC_Os08g30810.1	Protease M1 Zinc Metalloprotease	metalloprotease	catalytic activity, acting on a protein#GO:0140096
Topology-2	OG545	PC_02253	-	U[10.9611/9.49655]	-	D[8.38745/9.49655]	-	Supported	LOC_Os09g28940.1	Ubiquitin-Specific Processing Protease 7-7	cysteine protease	catalytic activity, acting on a protein#GO:0140096
Topology-2	OG711	PC_23434	-	U[17.8167/14.6879]	-	D[14.5133/14.6879]	-	Supported	LOC_Os03g09180.1	Exonuclease	Enzymes	catalytic activity, acting on a nucleic acid#GO:0140640
Topology-2	OG493	PC_13634	-	U[12.6863/4.74348]	-	D[4.6973/4.74348]	-	Supported	LOC_Os02g50130.1	Nudix Hydrolase 8	metabolite interconversion enzyme	-
Topology-2	OG463	PC_06126	-	U[0.120062/0.115236]	-	D[0/0.115236]	-	Supported	LOC_Os04g21160.1	Arbuscular Mycorrhiza20	lipase	ligase activity#GO:0016874
Topology-2	OG475	PC_25739	-	U[9.85414/8.61673]	-	D[7.67094/8.61673]	-	Supported	LOC_Os07g46400.1	8-Oxoguanine Dna Glycosylase	DNA metabolism protein	catalytic activity, acting on a nucleic acid#GO:0140640
Topology-2	OG300	PC_20781	-	U[4.50525/2.01294]	-	D[1.1083/2.01294]	-	Supported	LOC_Os10g30280.1	F-Box Protein Skip27	-	-
Topology-2	OG394	PC_00518	-	U[1.01333/0.941242]	-	D[0.717823/0.941242]	-	Supported	LOC_Os09g38700.1	Leucine Rich Repeat Kinase 2	-	-
Topology-2	OG1149	PC_17721	-	U[38.0859/35.9678]	-	D[34.7594/35.9678]	-	Supported	LOC_Os05g46770.1	-	-	-
Topology-2	OG761	PC_08334	-	U[18.1844/13.8087]	-	D[12.3717/13.8087]	-	Supported	LOC_Os03g21510.1	Leucine-Rich Repeat Protein Kinase Family Protein	-	-
Topology-2	OG1112	PC_48772	-	U[0.430409/0.247867]	-	D[0.0307262/0.247867]	-	Supported	LOC_Os01g67010.1	Cytochrome B561 And Domon Domain-Containing Protein	-	-
Topology-2	OG329	PC_27544	-	U[1.62783/1.35862]	-	D[1.16225/1.35862]	-	Supported	LOC_Os01g48140.1	Ppr Long Domain-Containing Protein	-	-
Topology-2	OG1035	PC_20551	-	U[0.367223/0.176235]	-	D[0.174863/0.176235]	-	Supported	LOC_Os01g10950.1	Peptide-N4-(N-Acetyl-Beta-Glucosaminyl)Asparagine Amidase A Protein	-	-
Topology-2	OG1228	PC_49497	-	U[5.22788/2.85818]	-	D[1.5863/2.85818]	-	Supported	-	-	-	-
Topology-2	OG143	PC_36968	-	U[2.69581/2.11669]	-	D[1.83441/2.11669]	-	Supported	LOC_Os03g47990.1	Recq-Mediated Genome Instability Protein 2 Rmi2	-	-
Topology-2	OG22	PC_34865	-	D[3.50877/3.78868]	-	U[4.48166/3.78868]	-	Supported	LOC_Os11g05390.1	Efflux Transporter Of Nicotianamine 1	secondary carrier transporter	transmembrane transporter activity#GO:0022857
Topology-2	OG955	PC_36702	-	D[2.42486/3.63833]	-	U[3.9056/3.63833]	-	Not Detected	LOC_Os01g50160.1	Multidrug Resistance 8	ATP-binding cassette (ABC) transporter	transmembrane transporter activity#GO:0022857
Topology-2	OG716	PC_07362	-	D[15.7233/19.6366]	-	U[19.8255/19.6366]	-	Supported	LOC_Os02g05692.1	Drought	ubiquitin-protein ligase	transferase activity#GO:0016740
Topology-2	OG566	PC_02657	-	D[38.4925/39.0195]	-	U[39.62/39.0195]	-	Not Detected	LOC_Os01g63420.1	Coronatine Insensitive 1A	ubiquitin-protein ligase	transferase activity#GO:0016740
Topology-2	OG1144	PC_01637	-	D[69.89869999999999/70.1029]	-	U[73.3395/70.1029]	-	Supported	LOC_Os01g03520.1	Ubiquitin-Conjugating Enzyme 34	ubiquitin-protein ligase	transferase activity#GO:0016740
Topology-2	OG625	PC_04945	-	D[62.1089/64.9494]	-	U[77.0347/64.9494]	-	Supported	LOC_Os10g38950.1	Map Kinase 4	non-receptor serine/threonine protein kinase	transferase activity#GO:0016740
Topology-2	OG518	PC_09467	-	D[40.2817/49.5143]	-	U[50.2753/49.5143]	-	Supported	LOC_Os01g43910.1	Map Kinase 10	non-receptor serine/threonine protein kinase	transferase activity#GO:0016740
Topology-2	OG896	PC_15355	-	D[212.801/305.241]	-	U[321.856/305.241]	-	Supported	LOC_Os01g14860.3	Shaggy-Like Kinase Gamma	non-receptor serine/threonine protein kinase	transferase activity#GO:0016740
Topology-2	OG29	PC_45820	-	D[31.3596/46.8747]	-	U[59.7602/46.8747]	-	Supported	LOC_Os01g70130.1	Protein Kinase Superfamily Protein	non-receptor serine/threonine protein kinase	transferase activity#GO:0016740
Topology-2	OG1168	PC_38961	-	D[95.42660000000001/114.2439]	-	U[123.69/114.2439]	-	Supported	LOC_Os03g51030.3	Phytochrome A	histidine kinase receptor of two-component system	transferase activity#GO:0016740
Topology-2	OG440	PC_43734	-	D[0/0.0174528]	-	U[0.025974/0.0174528]	-	Not Detected	LOC_Os08g25710.1	Cellulose Synthase Like D3	DNA-binding transcription factor	transferase activity#GO:0016740
Topology-2	OG1107	PC_13355	-	D[72.3012/75.0829]	-	U[78.319/75.0829]	-	Not Detected	LOC_Os01g68750.1	Adaptin, Alpha/Gamma/Epsilon	membrane traffic protein	protein-macromolecule adaptor activity#GO:0030674
Topology-2	OG431	PC_28963	-	D[25.3292/56.8082]	-	U[66.0153/56.8082]	-	Supported	LOC_Os03g39760.1	Cytochrome P450 71B11-Related	oxygenase	oxidoreductase activity#GO:0016491
Topology-2	OG256	PC_21630	-	D[47.4243/62.9852]	-	U[81.3244/62.9852]	-	Supported	LOC_Os08g14570.1	Nitric Oxide Synthase-Related	oxidoreductase	oxidoreductase activity#GO:0016491
Topology-2	OG1265	PC_19659	-	D[13.9304/28.7571]	-	U[52.3281/28.7571]	-	Supported	LOC_Os06g37224.1	Ent-Kaurene Oxidase-Like 5	oxidase	oxidoreductase activity#GO:0016491
Topology-2	OG355	PC_13723	-	D[46.6347/50.8457]	-	U[60.0578/50.8457]	-	Supported	LOC_Os11g29400.1	6-Phosphogluconate Dehydrogenase 2	dehydrogenase	oxidoreductase activity#GO:0016491
Topology-2	OG860	PC_18175	-	D[88.9165/96.3852]	-	U[130.452/96.3852]	-	Supported	LOC_Os08g42410.1	Dehydrogenase Related	dehydrogenase	oxidoreductase activity#GO:0016491
Topology-2	OG793	PC_12004	-	D[37.3308/58.7858]	-	U[61.053/58.7858]	-	Not Detected	LOC_Os04g40310.1	Decarboxylating Dehydrogenases-Isocitrate, Isopropylmalate, Tartrate	dehydrogenase	oxidoreductase activity#GO:0016491
Topology-2	OG1212	PC_45106	-	D[9.5846/9.75093]	-	U[9.81954/9.75093]	-	Supported	LOC_Os03g19300.1	Peptide Chain Release Factor 2	translation release factor	nucleic acid binding#GO:0003676
Topology-2	OG240	PC_14034	-	D[37.6047/43.8381]	-	U[45.5777/43.8381]	-	Supported	LOC_Os07g38420.1	Pre-mRNA Splicing Factor-Related	RNA splicing factor	nucleic acid binding#GO:0003676
Topology-2	OG756	PC_27395	-	D[141.321/174.726]	-	U[223.098/174.726]	-	Supported	LOC_Os03g20310.4	B-Zip Transcription Factor 28	DNA-binding transcription factor	nucleic acid binding#GO:0003676
Topology-2	OG41	PC_28997	-	D[192.802/216.752]	-	U[219.526/216.752]	-	Not Detected	LOC_Os03g05730.1	Cell Division Cycle 48	primary active transporter	modification-dependent protein binding#GO:0140030
Topology-2	OG928	PC_33862	-	D[57.1462/60.8123]	-	U[76.2876/60.8123]	-	Not Detected	LOC_Os09g14670.1	Phosphoenolpyruvate Carboxylase 2B	lyase	lyase activity#GO:0016829
Topology-2	OG228	PC_02560	-	D[53.2743/92.5849]	-	U[107.717/92.5849]	-	Supported	LOC_Os01g16350.1	Aldolase Superfamily Protein	lyase	lyase activity#GO:0016829
Topology-2	OG1159	PC_31760	-	D[251.532/261.57]	-	U[283.465/261.57]	-	Supported	LOC_Os04g32020.1	Alpha-Ketoglutarate Dehydrogenase	dehydrogenase	oxidoreductase activity#GO:0016491
Topology-2	OG650	PC_02176	-	D[157.98/216.035]	-	U[226.851/216.035]	-	Supported	LOC_Os03g28940.1	Jasmonate-Zim Domain Protein 6	-	identical protein binding#GO:0042802
Topology-2	OG149	PC_03717	-	D[27.2153/31.2707]	-	U[33.2818/31.2707]	-	Supported	LOC_Os01g61780.1	Vacuolar Proton Atpases	ATP synthase	enzyme binding#GO:0019899
Topology-2	OG856	PC_40199	-	D[0.263296/0.37907]	-	U[0.387626/0.37907]	-	Supported	LOC_Os06g12230.1	Teosinte Branched1	DNA-binding transcription factor	DNA-binding transcription factor activity#GO:0003700
Topology-2	OG752	PC_24051	-	D[175.15/186.823]	-	U[205.273/186.823]	-	Supported	LOC_Os08g42050.1	Emp24/Gp25L/P24 Family/Gold Family Protein	vesicle coat protein	clathrin binding#GO:0030276
Topology-2	OG146	PC_29650	-	D[22.6629/34.7891]	-	U[38.4515/34.7891]	-	Supported	LOC_Os02g08440.1	WRKY Gene 71	DNA-binding transcription factor	chromatin binding#GO:0003682
Topology-2	OG1248	PC_25450	-	D[24.7346/59.9128]	-	U[61.4791/59.9128]	-	Supported	LOC_Os04g44550.1	Coiled-Coil-Helix-Coiled-Coil-Helix Domain Containing 4	Transporters	catalytic activity, acting on a protein#GO:0140096
Topology-2	OG107	PC_27937	-	D[16.146/18.1198]	-	U[19.1488/18.1198]	-	Not Detected	LOC_Os03g25600.2	Protein Phosphatase 2C Family Protein	protein phosphatase	catalytic activity, acting on a protein#GO:0140096
Topology-2	OG1057	PC_14163	-	D[72.2094/78.7773]	-	U[81.2665/78.7773]	-	Supported	LOC_Os07g36420.1	Proteasome Inhibitor	protease inhibitor	catalytic activity, acting on a protein#GO:0140096
Topology-2	OG314	PC_41438	-	D[53.3031/58.454]	-	U[60.1757/58.454]	-	Supported	LOC_Os05g43480.1	Ubiquitin-Specific Processing Protease 7-3	cysteine protease	catalytic activity, acting on a protein#GO:0140096
Topology-2	OG1085	PC_18568	-	D[6.35236/6.36569]	-	U[7.36998/6.36569]	-	Supported	LOC_Os03g63670.2	Gc-Rich Sequence Dna-Binding Factor	chromatin/chromatin-binding, or -regulatory protein	catalytic activity, acting on a protein#GO:0140096
Topology-2	OG1331	PC_29036	-	D[13.8879/14.6117]	-	U[17.0312/14.6117]	-	Not Detected	LOC_Os10g01060.1	Receptor-Like Cytoplasmic Kinase 285	-	-
Topology-2	OG812	PC_45412	-	D[0.105523/0.151922]	-	U[0.263608/0.151922]	-	Supported	LOC_Os09g32280.1	Os03G0233200 Protein	-	-
Topology-2	OG1239	PC_45531	-	D[10.3943/11.2571]	-	U[11.6257/11.2571]	-	Not Detected	LOC_Os09g25410.1	Os08G0270800 Protein	-	-
Topology-2	OG121	PC_36234	-	D[49.4827/73.6881]	-	U[89.2846/73.6881]	-	Supported	LOC_Os06g43270.1	Protein Kinase Superfamily Protein	-	-
Topology-2	OG729	PC_46378	-	D[1.27771/2.08666]	-	U[2.43078/2.08666]	-	Supported	LOC_Os06g14050.1	Macpf Domain-Containing Protein Cad1	-	-
Topology-2	OG803	PC_26043	-	D[33.9775/39.6581]	-	U[40.8307/39.6581]	-	Supported	LOC_Os05g09000.1	Osjnbb0050O03.9 Protein-Related	-	-
Topology-2	OG845	PC_36573	-	D[1.15954/3.76587]	-	U[13.3702/3.76587]	-	Supported	LOC_Os04g54370.1	Os08G0177500 Protein	-	-
Topology-2	OG270	PC_19228	-	D[1.09954/1.32472]	-	U[1.43419/1.32472]	-	Supported	LOC_Os03g49930.1	Pentatricopeptide Repeat-Containing Protein	-	-
Topology-2	OG148	PC_19189	-	D[14.0827/15.526]	-	U[19.2935/15.526]	-	Supported	LOC_Os03g48600.1	Upstream Of Flc Protein (Duf966)	-	-
Topology-2	OG1052	PC_03456	-	D[191.023/207.676]	-	U[236.525/207.676]	-	Supported	LOC_Os03g41080.1	Os02G0833400 Protein	-	-
Topology-2	OG926	PC_16974	-	D[0.0996516/0.191293]	-	U[0.320086/0.191293]	-	Supported	LOC_Os03g03540.1	Vascular Related Nac-Domain Protein 1	-	-
Topology-2	OG357	PC_44168	-	D[80.0669/81.9477]	-	U[85.1693/81.9477]	-	Supported	LOC_Os02g51770.1	Nucleolar Protein 7/Estrogen Receptor Coactivator-Related	-	-
Topology-2	OG730	PC_40743	-	D[0.41659/0.708828]	-	U[1.37923/0.708828]	-	Not Detected	LOC_Os02g50340.1	Macpf Domain-Containing Protein Cad1	-	-
Topology-2	OG934	PC_34694	-	D[58.8137/67.4312]	-	U[75.157/67.4312]	-	Supported	LOC_Os01g72860.1	Macpf Domain-Containing Protein Cad1	-	-
Topology-2	OG1246	PC_12757	-	D[44.4865/60.4329]	-	U[84.2845/60.4329]	-	Supported	LOC_Os01g45910.1	Plastidic Nucleotide Transport Protein 1	-	-
Topology-2	OG21	PC_35022	-	D[16.7276/17.6553]	-	U[19.7698/17.6553]	-	Supported	LOC_Os01g08420.1	Substandard Starch Grain4	-	-
Topology-2	OG72	PC_02400	-	D[3.6860709999999997/5.338226]	-	U[9.334062000000001/5.338226]	-	Supported	-	-	-	-
Topology-2	OG114	PC_09235	-	D[7.43943/7.73267]	-	U[8.58506/7.73267]	-	Not Detected	-	-	-	-
Topology-2	OG870	PC_45270	-	D[26.291850000000004/32.020700000000005]	-	U[39.1561/32.020700000000005]	-	Supported	-	-	-	-
Topology-2	OG535	PC_12547	-	D[86.2705/120.302]	-	U[130.278/120.302]	-	Supported	LOC_Os01g53880.1	Aux/Iaa Protein 6	-	-
Topology-2	OG164	PC_05619	-	D[6.5424/6.83648]	-	U[7.41869/6.83648]	-	Not Detected	LOC_Os01g22336.1	Peroxidase Superfamily Protein	-	-
Topology-2	OG575	PC_24732	-	U[0.0249616/0]	-	E[0/0]	-	Supported	LOC_Os05g31110.1	Hexokinase 10	kinase	transferase activity#GO:0016740
Topology-2	OG49	PC_17899	-	U[0.0175162/0]	-	E[0/0]	-	Supported	LOC_Os04g40580.1	Long-Chain-Alcohol O-Fatty-Acyltransferase 3-Related	acyltransferase	transferase activity#GO:0016740
Topology-2	OG908	PC_28737	-	U[0.041092/0]	-	E[0/0]	-	Not Detected	LOC_Os06g35490.1	Peroxidase Superfamily Protein	peroxidase	oxidoreductase activity#GO:0016491
Topology-2	OG603	PC_42263	-	U[0.103823/0]	-	E[0/0]	-	Not Detected	LOC_Os03g27420.1	Cyclin-D2-3	kinase activator	enzyme regulator activity#GO:0030234
Topology-2	OG822	PC_17055	-	U[0.112359/0]	-	E[0/0]	-	Supported	LOC_Os02g13830.1	Flowering Time Like Gene 13	protease inhibitor	catalytic activity, acting on a protein#GO:0140096
Topology-2	OG450	PC_25419	-	U[0.0157223/0]	-	E[0/0]	-	Supported	LOC_Os04g44090.1	Wpp Domain-Associated Protein	-	-
Topology-2	OG359	PC_33433	-	U[0.0268985/0]	-	E[0/0]	-	Supported	LOC_Os03g57960.1	Cupin Domain Protein 3.10	-	-
Topology-2	OG267	PC_26267	-	U[0.0450543/0]	-	E[0/0]	-	Not Detected	LOC_Os01g49810.1	Expressed Protein	-	-
Topology-2	OG1090	PC_42163	-	E[0/0]	-	U[0.0720199/0]	-	Not Detected	LOC_Os11g05970.1	Apoptosis-Inducing Factor 1	metabolite interconversion enzyme	oxidoreductase activity#GO:0016491
Topology-2	OG704	PC_28998	-	E[0/0]	-	U[0.056781/0]	-	Supported	LOC_Os03g06010.1	Alpha-Expansin 25	-	-
Topology-2	OG901	PC_20204	-	E[0/0]	-	U[0.0253777/0]	-	Supported	LOC_Os02g28970.1	Microspore And Tapetum Regulator1	-	-
Topology-2	OG241	PC_33506	-	E[0/0]	-	U[0.0294684/0]	-	Supported	-	-	-	-
Topology-2	OG369	PC_04484	-	E[0/0]	-	E[0/0]	-	Supported	LOC_Os05g39600.1	Cation/H+ Exchanger 5	transporter	transmembrane transporter activity#GO:0022857
Topology-2	OG1258	PC_14346	-	E[0/0]	-	E[0/0]	-	Not Detected	LOC_Os01g38680.1	Monosaccharide Transporter 7	secondary carrier transporter	transmembrane transporter activity#GO:0022857
Topology-2	OG430	PC_15529	-	E[0/0]	-	E[0/0]	-	Supported	LOC_Os06g10910.1	Fucosyltransferase 2-Related	transferase	transferase activity#GO:0016740
Topology-2	OG871	PC_31196	-	E[0/0]	-	E[0/0]	-	Not Detected	LOC_Os06g12800.1	Protein Trichome Birefringence-Like 9-Related	-	transferase activity#GO:0016740
Topology-2	OG423	PC_46235	-	E[0/0]	-	E[0/0]	-	Supported	LOC_Os02g03200.1	Gulonolactone Oxidase	oxidase	oxidoreductase activity#GO:0016491
Topology-2	OG1017	PC_45759	-	E[0/0]	-	E[0/0]	-	Supported	LOC_Os09g28420.1	Alpha-Amylase	amylase	ion binding#GO:0043167
Topology-2	OG1063	PC_38132	-	E[0/0]	-	E[0/0]	-	Supported	LOC_Os07g37920.1	NAC Domain-Containing Protein 10	DNA-binding transcription factor	DNA-binding transcription factor activity#GO:0003700
Topology-2	OG305	PC_02158	-	E[0/0]	-	E[0/0]	-	Supported	LOC_Os03g53100.1	Two-Component Response Regulator	helix-turn-helix transcription factor	catalytic activity, acting on a protein#GO:0140096
Topology-2	OG703	PC_20774	-	E[0/0]	-	E[0/0]	-	Supported	LOC_Os10g30340.1	Alpha-Expansin 28	-	-
Topology-2	OG1032	PC_10563	-	E[0/0]	-	E[0/0]	-	Supported	LOC_Os09g29710.1	Eg45-Like Domain Containing Protein 1-Related	-	-
Topology-2	OG125	PC_41537	-	E[0/0]	-	E[0/0]	-	Supported	LOC_Os08g36140.1	Dnaj/Hsp40 Cysteine-Rich Domain Superfamily Protein	-	-
Topology-2	OG266	PC_37889	-	E[0/0]	-	E[0/0]	-	Supported	LOC_Os06g06260.1	Gdsl Lipase 2	-	-
Topology-2	OG840	PC_32822	-	E[0/0]	-	E[0/0]	-	Not Detected	LOC_Os05g38790.1	Iq-Domain 5-Related	-	-
Topology-2	OG490	PC_26600	-	E[0/0]	-	E[0/0]	-	Supported	LOC_Os03g61530.1	Pectin Methylesterases Inhibitor 16	-	-
Topology-2	OG1000	PC_05923	-	E[0/0]	-	E[0/0]	-	Supported	LOC_Os03g22210.1	Pollen Ole E 1 Allergen And Extensin Family Protein	-	-
Topology-2	OG665	PC_31430	-	E[0/0]	-	E[0/0]	-	Supported	LOC_Os01g52650.1	Pollen Ole E 1 Allergen And Extensin Family Protein	-	-
Topology-2	OG1170	PC_45679	-	E[0/0]	-	E[0/0]	-	Supported	LOC_Os08g23790.1	Galacturan 1,4-Alpha-Galacturonidase	-	-
Topology-3	OG724	-	PC_08456	-	U[0.0875396/0]	-	U[0.0936987/0]	Supported	LOC_Os04g55200.1	Coatomer Epsilon Subunit	vesicle coat protein	clathrin binding#GO:0030276
Topology-3	OG529	-	PC_13241	-	U[88.0113/80.1605]	-	U[95.6637/80.1605]	Not Detected	LOC_Os01g27150.1	Cullin 1-1	ubiquitin-protein ligase	transferase activity#GO:0016740
Topology-3	OG288	-	PC_31225	-	U[220.647/70.7388]	-	U[103.321/70.7388]	Supported	LOC_Os01g50622.1	Von Hippel-Lindau Protein	ubiquitin-protein ligase	nucleic acid binding#GO:0003676
Topology-3	OG1138	-	PC_31630	-	U[29.6609/28.6852]	-	U[38.8075/28.6852]	Supported	LOC_Os01g49770.1	Salt-Induced Ring Finger Protein H2-23	ubiquitin-protein ligase	nucleic acid binding#GO:0003676
Topology-3	OG1189	-	PC_12589	-	U[44.9433/32.4355]	-	U[38.7289/32.4355]	Supported	LOC_Os06g07160.1	Metaxin Related	transporter	transmembrane transporter activity#GO:0022857
Topology-3	OG372	-	PC_43386	-	U[2.89088/1.22815]	-	U[1.95408/1.22815]	Not Detected	LOC_Os03g48810.1	Xanthine-Uracil / Vitamin C Permease Family Member	transporter	transmembrane transporter activity#GO:0022857
Topology-3	OG439	-	PC_12546	-	U[2.46059/1.10899]	-	U[3.79389/1.10899]	Supported	LOC_Os01g53920.1	ABA Sensitivity-Related Lrr-Rlk	transmembrane signal receptor	transferase activity#GO:0016740
Topology-3	OG948	-	PC_04400	-	U[3.04561/1.53659]	-	U[1.69204/1.53659]	Supported	LOC_Os04g23700.1	S-Domain Receptor Like Kinase-24	transmembrane signal receptor	transferase activity#GO:0016740
Topology-3	OG1343	-	PC_17663	-	U[141.587/68.4472]	-	U[106.199/68.4472]	Supported	LOC_Os05g49970.1	Translation Initiation Factor If-2-Related	translation initiation factor	translation regulator activity, nucleic acid binding#GO:0090079
Topology-3	OG334	-	PC_22256	-	U[5.92469/2.40382]	-	U[3.57327/2.40382]	Supported	LOC_Os07g01200.1	Tetraacyldisaccharide 4'-Kinase	transferase	transferase activity#GO:0016740
Topology-3	OG962	-	PC_33494	-	U[12.4709/7.44598]	-	U[10.5359/7.44598]	Supported	LOC_Os10g41150.1	Class Ii Aminotransferase/8-Amino-7-Oxononanoate Synthase	transaminase	transferase activity#GO:0016740
Topology-3	OG90	-	PC_34806	-	U[0.0717198/0]	-	U[0.0256033/0]	Supported	LOC_Os06g51370.1	Serine Carboxypeptidase 38	serine protease	catalytic activity, acting on a protein#GO:0140096
Topology-3	OG142	-	PC_43871	-	U[61.6064/41.7479]	-	U[54.6987/41.7479]	Not Detected	LOC_Os01g07310.1	Solute Carrier Family 35	secondary carrier transporter	transmembrane transporter activity#GO:0022857
Topology-3	OG608	-	PC_21218	-	U[148.971/95.9024]	-	U[114.769/95.9024]	Supported	LOC_Os02g43590.1	Engulfment And Cell Motility	scaffold/adaptor protein	-
Topology-3	OG810	-	PC_12243	-	U[0.452213/0.102799]	-	U[0.56078/0.102799]	Not Detected	LOC_Os05g37600.1	Glycerol-3-Phosphate Acyltransferase 6	scaffold/adaptor protein	transferase activity#GO:0016740
Topology-3	OG1001	-	PC_44488	-	U[0.462064/0.44346]	-	U[1.64712/0.44346]	Supported	LOC_Os03g15080.1	Caskin	scaffold/adaptor protein	-
Topology-3	OG73	-	PC_16670	-	U[16.3679/13.3172]	-	U[15.5362/13.3172]	Supported	LOC_Os11g18830.1	Gemin2	RNA splicing factor	nucleic acid binding#GO:0003676
Topology-3	OG48	-	PC_39565	-	U[31.8238/21.7907]	-	U[25.4917/21.7907]	Supported	LOC_Os02g30840.1	Mitochondrial RNA Pseudouridine Synthase	RNA processing factor	isomerase activity#GO:0016853
Topology-3	OG65	-	PC_42810	-	U[2.98581/1.11946]	-	U[2.16468/1.11946]	Supported	LOC_Os04g43230.1	Aspartyl/Glutamyl-tRNA(Asn/Gln) Amidotransferase Subunit	RNA processing factor	isomerase activity#GO:0016853
Topology-3	OG189	-	PC_22615	-	U[57.9132/41.287]	-	U[54.1974/41.287]	Supported	LOC_Os03g03710.1	Ribonuclease	RNA metabolism protein	catalytic activity, acting on a nucleic acid#GO:0140640
Topology-3	OG979	-	PC_46515	-	U[22.8872/13.2608]	-	U[19.1603/13.2608]	Supported	LOC_Os02g34570.1	Eceriferum 7	RNA metabolism protein	catalytic activity, acting on a nucleic acid#GO:0140640
Topology-3	OG552	-	PC_20003	-	U[1.07642/0.374073]	-	U[0.71527/0.374073]	Supported	LOC_Os07g39440.1	Zinc Finger Ccch Domain-Containing Protein 51	RNA metabolism protein	nucleic acid binding#GO:0003676
Topology-3	OG232	-	PC_22681	-	U[61.9776/52.9589]	-	U[68.707/52.9589]	Supported	LOC_Os02g01230.1	Ribosomal S Subunit	ribosomal protein	structural constituent of ribosome#GO:0003735
Topology-3	OG836	-	PC_13899	-	U[246.117/138.266]	-	U[184.262/138.266]	Supported	LOC_Os09g24690.1	Ribosomal Protein L34	ribosomal protein	structural constituent of ribosome#GO:0003735
Topology-3	OG1155	-	PC_15660	-	U[38.6228/34.204]	-	U[36.1611/34.204]	Supported	LOC_Os01g32790.1	39S Ribosomal Protein L40, Mitochondrial	ribosomal protein	structural constituent of ribosome#GO:0003735
Topology-3	OG1284	-	PC_38556	-	U[26.9164/14.2737]	-	U[20.4064/14.2737]	Supported	LOC_Os08g39100.1	Protein Phosphatase 2C66	protein phosphatase	transferase activity#GO:0016740
Topology-3	OG989	-	PC_02672	-	U[0.19244/0]	-	U[0.274487/0]	Supported	LOC_Os07g44430.1	1 Cys-Peroxiredoxin A	peroxidase	oxidoreductase activity#GO:0016491
Topology-3	OG558	-	PC_05326	-	U[0.907494/0.534485]	-	U[1.23635/0.534485]	Supported	LOC_Os03g22010.1	Peroxidase 72-Related	peroxidase	oxidoreductase activity#GO:0016491
Topology-3	OG1301	-	PC_39719	-	U[4.90603/1.58132]	-	U[2.90052/1.58132]	Supported	LOC_Os01g19020.1	Peroxidase 11	peroxidase	oxidoreductase activity#GO:0016491
Topology-3	OG521	-	PC_40837	-	U[30.08/19.4151]	-	U[35.9868/19.4151]	Supported	LOC_Os01g55240.1	Gibberellin 2-Oxidase 3	oxygenase	oxidoreductase activity#GO:0016491
Topology-3	OG705	-	PC_14649	-	U[1.18547/0.600523]	-	U[1.1286/0.600523]	Not Detected	LOC_Os02g09190.1	Cytochrome P450	oxygenase	oxidoreductase activity#GO:0016491
Topology-3	OG852	-	PC_47669	-	U[12.9981/10.0327]	-	U[15.4665/10.0327]	Supported	LOC_Os03g04650.1	Cytochrome P450	oxygenase	oxidoreductase activity#GO:0016491
Topology-3	OG1341	-	PC_40023	-	U[11.5769/3.4849]	-	U[5.80814/3.4849]	Supported	LOC_Os02g51080.1	Light-Induced Yellow Leaf 1	oxidoreductase	oxidoreductase activity#GO:0016491
Topology-3	OG1105	-	PC_07722	-	U[26.5999/17.6891]	-	U[18.1231/17.6891]	Supported	LOC_Os01g72090.1	Photosensitivity 13	oxidoreductase	oxidoreductase activity#GO:0016491
Topology-3	OG1340	-	PC_11655	-	U[370.517/267.312]	-	U[342.743/267.312]	Supported	LOC_Os08g44770.1	Superoxide Dismutase 4	oxidoreductase	oxidoreductase activity#GO:0016491
Topology-3	OG422	-	PC_20062	-	U[0.0384821/0]	-	U[0.0412189/0]	Supported	LOC_Os03g36530.1	D-Arabinono-1,4-Lactone Oxidase Family Protein	oxidase	oxidoreductase activity#GO:0016491
Topology-3	OG1156	-	PC_48381	-	U[26.553/16.5441]	-	U[26.0426/16.5441]	Supported	LOC_Os07g44630.2	P-Loop Containing Nucleoside Triphosphate Hydrolases Superfamily Protein	nucleotide kinase	transferase activity#GO:0016740
Topology-3	OG666	-	PC_09036	-	U[6.63734/3.81298]	-	U[5.56893/3.81298]	Supported	LOC_Os09g38340.1	Indeterminate Domain 3	non-receptor serine/threonine protein kinase	DNA-binding transcription factor activity#GO:0003700
Topology-3	OG781	-	PC_13101	-	U[5.13163/3.4683]	-	U[4.83901/3.4683]	Not Detected	LOC_Os02g44642.1	Map Kinase Kinase Kinase Ssk2-Related-Related	non-receptor serine/threonine protein kinase	-
Topology-3	OG996	-	PC_11074	-	U[30.6291/16.373]	-	U[24.7268/16.373]	Not Detected	LOC_Os01g66520.1	Ser/Thr-Protein Kinase Rio2	non-receptor serine/threonine protein kinase	-
Topology-3	OG161	-	PC_06969	-	U[0.930857/0.433585]	-	U[0.70364/0.433585]	Not Detected	LOC_Os10g28330.1	Early Heading Date 2	non-receptor serine/threonine protein kinase	DNA-binding transcription factor activity#GO:0003700
Topology-3	OG898	-	PC_05577	-	U[86.7874/53.5822]	-	U[67.1834/53.5822]	Supported	LOC_Os05g44290.2	Protein Kinase Superfamily Protein	non-receptor serine/threonine protein kinase	transferase activity#GO:0016740
Topology-3	OG1203	-	PC_23431	-	U[31.5651/22.9078]	-	U[26.5075/22.9078]	Supported	LOC_Os03g09110.1	Mitochondrial Substrate Carrier Family Protein	mitochondrial carrier protein	nucleic acid binding#GO:0003676
Topology-3	OG1342	-	PC_07669	-	U[40.1571/33.8036]	-	U[48.9884/33.8036]	Supported	LOC_Os09g24900.1	Sam-Dependent Methyltransferase	methyltransferase	transferase activity#GO:0016740
Topology-3	OG878	-	PC_43557	-	U[125.096/57.406]	-	U[83.0864/57.406]	Not Detected	LOC_Os08g25720.1	Pyrophosphate-Fructose 6-Phosphate 1-Phosphotransferase Alpha Subunit 3	metabolite interconversion enzyme	transferase activity#GO:0016740
Topology-3	OG251	-	PC_15310	-	U[5.61825/0.925809]	-	U[2.9714/0.925809]	Supported	LOC_Os02g01140.1	Gdsl Esterase/Lipase Protein 29	metabolite interconversion enzyme	-
Topology-3	OG1182	-	PC_37458	-	U[15.6825/9.74106]	-	U[12.4159/9.74106]	Supported	LOC_Os03g10350.2	Tetratricopeptide Repeat Protein 075	Membranetrafficking	protein-macromolecule adaptor activity#GO:0030674
Topology-3	OG134	-	PC_27272	-	U[18.9753/16.4862]	-	U[17.7632/16.4862]	Supported	LOC_Os11g06810.1	Vesicle Protein Sorting-Associated	membrane trafficking regulatory protein	protein-macromolecule adaptor activity#GO:0030674
Topology-3	OG85	-	PC_09130	-	U[39.9898/36.0274]	-	U[37.6087/36.0274]	Not Detected	LOC_Os08g22864.1	Exocyst Complex Component 4	membrane traffic protein	protein-macromolecule adaptor activity#GO:0030674
Topology-3	OG386	-	PC_50178	-	U[0.436695/0.224541]	-	U[0.801583/0.224541]	Supported	LOC_Os02g42640.1	Amp-Activated Protein Kinase, Gamma Regulatory Subunit	kinase modulator	enzyme regulator activity#GO:0030234
Topology-3	OG541	-	PC_21535	-	U[14.9869/11.3565]	-	U[14.4242/11.3565]	Supported	LOC_Os03g28140.1	1-Phosphatidylinositol 3-Phosphate 5-Kinase-Related	kinase	transferase activity#GO:0016740
Topology-3	OG1327	-	PC_03379	-	U[124.937/119.625]	-	U[122.843/119.625]	Supported	LOC_Os02g22140.1	Titin 5	GTP-bindingproteins	carbohydrate derivative binding#GO:0097367
Topology-3	OG516	-	PC_23474	-	U[58.4316/41.7228]	-	U[42.8699/41.7228]	Supported	LOC_Os05g48600.1	Beta-1,3-Glucuronyltransferase	glycosyltransferase	transferase activity#GO:0016740
Topology-3	OG683	-	PC_06856	-	U[12.2161/8.92514]	-	U[13.8646/8.92514]	Not Detected	LOC_Os06g27560.1	Glycosyltransferase	glycosyltransferase	transferase activity#GO:0016740
Topology-3	OG702	-	PC_01635	-	U[3.98193/3.53084]	-	U[6.4952/3.53084]	Supported	LOC_Os01g02930.1	Glycosyltransferase	glycosyltransferase	transferase activity#GO:0016740
Topology-3	OG1295	-	PC_05109	-	U[12.6708/5.98293]	-	U[7.94511/5.98293]	Supported	LOC_Os08g04300.1	Fringe-Related	glycosyltransferase	transferase activity#GO:0016740
Topology-3	OG163	-	PC_32348	-	U[6.15858/2.80344]	-	U[3.84708/2.80344]	Supported	LOC_Os07g32600.1	Glucan Endo-1,3-Beta-Glucosidase Bg1-Related-Related	glucosidase	-
Topology-3	OG221	-	PC_11034	-	U[8.59669/2.94482]	-	U[5.96757/2.94482]	Supported	LOC_Os01g53750.1	Glucan Endo-1,3-Beta-Glucosidase Bg1-Related-Related	glucosidase	-
Topology-3	OG872	-	PC_13255	-	U[27.108/21.3684]	-	U[25.3688/21.3684]	Supported	LOC_Os01g57770.1	Methylesterase Family Member	esterase	lyase activity#GO:0016829
Topology-3	OG593	-	PC_03811	-	U[121.329/107.487]	-	U[122.934/107.487]	Supported	LOC_Os03g24600.1	Methionine Sulfoxide Reductase B5	Enzymes	oxidoreductase activity#GO:0016491
Topology-3	OG215	-	PC_07280	-	U[0.165905/0]	-	U[0.0886954/0]	Supported	LOC_Os11g11420.1	Auxin-Responsive Protein Iaa17	-	-
Topology-3	OG817	-	PC_42980	-	U[84.2216/71.6502]	-	U[87.241/71.6502]	Not Detected	LOC_Os03g57130.1	Uncharacterized	-	-
Topology-3	OG789	-	PC_06683	-	U[112.643/84.8254]	-	U[105.359/84.8254]	Not Detected	LOC_Os08g25390.1	Bifunctional Aspartokinase / Homoserine Dehydrogenase 1	-	oxidoreductase activity#GO:0016491
Topology-3	OG509	-	PC_21223	-	U[18.0537/16.464]	-	U[18.0544/16.464]	Supported	LOC_Os02g43130.1	Centromere Protein E	-	cytoskeletal protein binding#GO:0008092;carbohydrate derivative binding#GO:0097367
Topology-3	OG426	-	PC_23341	-	U[25.6169/15.7583]	-	U[21.2679/15.7583]	Not Detected	ChrSy.fgenesh.mRNA.49	Urease	-	-
Topology-3	OG641	-	PC_36958	-	U[73.1675/41.5884]	-	U[52.4406/41.5884]	Supported	LOC_Os04g53310.1	Soluble Starch Synthase Iiib	-	transferase activity#GO:0016740
Topology-3	OG1175	-	PC_45576	-	U[60.5555/31.4821]	-	U[34.6069/31.4821]	Supported	LOC_Os08g10570.1	Aicar Formyl Transferase	-	transferase activity#GO:0016740
Topology-3	OG102	-	PC_46674	-	U[40.9007/32.2469]	-	U[44.1683/32.2469]	Supported	LOC_Os05g05150.1	Dna Replication Protein-Related	DNAreplicationproteins	-
Topology-3	OG652	-	PC_12124	-	U[9.23449/7.14346]	-	U[8.89281/7.14346]	Supported	LOC_Os01g53070.1	Replication Factor C / Dna Polymerase Iii Gamma-Tau Subunit	DNA-directed DNA polymerase	nucleic acid binding#GO:0003676
Topology-3	OG927	-	PC_09343	-	U[27.5055/10.1566]	-	U[15.2973/10.1566]	Supported	LOC_Os04g43130.1	Transcriptional Regulator Of Filamentous Growth Flo8	DNA-binding transcription factor	DNA-binding transcription factor activity#GO:0003700
Topology-3	OG932	-	PC_31687	-	U[78.6346/30.6835]	-	U[32.6691/30.6835]	Supported	LOC_Os09g30120.1	Cellulose Synthase Like E1	DNA-binding transcription factor	transferase activity#GO:0016740
Topology-3	OG1302	-	PC_15812	-	U[12.0768/5.77714]	-	U[7.43487/5.77714]	Not Detected	LOC_Os01g72049.1	Single-Stranded Dna-Binding Protein	DNA metabolism protein	nucleic acid binding#GO:0003676
Topology-3	OG1073	-	PC_31357	-	U[78.9413/76.3843]	-	U[82.8656/76.3843]	Supported	LOC_Os09g04730.1	Dehydrogenase/Reductase (Sdr Family) Member 4	dehydrogenase	oxidoreductase activity#GO:0016491
Topology-3	OG393	-	PC_14895	-	U[7.67687/6.64305]	-	U[7.74132/6.64305]	Not Detected	LOC_Os05g15890.1	Chromatin Remodeling Factor 713	damaged DNA-binding protein	-
Topology-3	OG160	-	PC_16568	-	U[25.4288/13.9425]	-	U[19.702/13.9425]	Supported	LOC_Os03g08140.1	Tubulin Tyrosine Ligase-Like 12	Cytoskeletonproteins	cytoskeletal protein binding#GO:0008092
Topology-3	OG173	-	PC_22229	-	U[15.5263/14.1022]	-	U[17.0457/14.1022]	Supported	LOC_Os02g45600.1	Mkiaa1688 Protein	cytoskeletal protein	cytoskeletal protein binding#GO:0008092
Topology-3	OG1243	-	PC_32217	-	U[103.625/96.8169]	-	U[96.9179/96.8169]	Supported	LOC_Os02g09420.1	Cyclase-Like Protein 2	cyclase	isomerase activity#GO:0016853
Topology-3	OG80	-	PC_07078	-	U[91.1815/83.9914]	-	U[86.4403/83.9914]	Supported	LOC_Os11g16320.1	Chromatin Complexes Subunit Bap18-Related	chromatin/chromatin-binding, or -regulatory protein	chromatin binding#GO:0003683
Topology-3	OG746	-	PC_24708	-	U[78.1527/77.5901]	-	U[79.9647/77.5901]	Supported	LOC_Os05g05780.1	Chromatin Remodeling Factor 727	chromatin/chromatin-binding, or -regulatory protein	chromatin binding#GO:0003682
Topology-3	OG1320	-	PC_04901	-	U[15.611/10.3867]	-	U[13.1131/10.3867]	Not Detected	LOC_Os09g12270.1	Fkbp-Like Peptidyl-Prolyl Cis-Trans Isomerase Family Protein	chaperone	histone binding#GO:0042393
Topology-3	OG919	-	PC_28363	-	U[0.189764/0]	-	U[0.0507734/0]	Supported	LOC_Os04g39590.1	Fasciclin-Like Arabinogalactan Protein 14	cell adhesion molecule	-
Topology-3	OG18	-	PC_05126	-	U[19.4508/17.1434]	-	U[19.3447/17.1434]	Supported	-	-	-	-
Topology-3	OG24	-	PC_15751	-	U[5.49672/3.37553]	-	U[4.46368/3.37553]	Supported	LOC_Os07g46730.1	Os07G0661900 Protein	-	-
Topology-3	OG31	-	PC_12072	-	U[4.49002/3.9361]	-	U[4.80925/3.9361]	Supported	LOC_Os05g03060.1	Os05G0121800 Protein	-	cytoskeletal protein binding#GO:0008092
Topology-3	OG50	-	PC_31793	-	U[28.5448/22.6995]	-	U[24.0485/22.6995]	Supported	-	-	-	-
Topology-3	OG108	-	PC_18683	-	U[16.4242173/11.2545]	-	U[14.6679/11.2545]	Not Detected	-	-	-	-
Topology-3	OG113	-	PC_07409	-	U[0.911071/0.546494]	-	U[0.811947/0.546494]	Supported	LOC_Os04g38840.1	Bifunctional Inhibitor/Lipid-Transfer Protein/Seed Storage 2S Albumin Superfamily Protein	-	-
Topology-3	OG183	-	PC_23433	-	U[0.391349/0.328667]	-	U[0.349182/0.328667]	Supported	LOC_Os03g09200.1	Upstream Of Flc Protein (Duf966)	-	identical protein binding#GO:0042802
Topology-3	OG191	-	PC_36164	-	U[33.5423/28.9335]	-	U[31.5845/28.9335]	Supported	LOC_Os03g16730.1	Os01G0252900 Protein	-	-
Topology-3	OG200	-	PC_25188	-	U[10.3824/5.72063]	-	U[7.45451/5.72063]	Not Detected	LOC_Os05g18850.1	RNAse Three-Like Protein 2	-	nucleic acid binding#GO:0003676
Topology-3	OG309	-	PC_44429	-	U[45.2129/38.1746]	-	U[38.7054/38.1746]	Supported	LOC_Os09g15430.3	Heat Tolerance At Seedling Stage	-	-
Topology-3	OG336	-	PC_15395	-	U[67.9812/36.4216]	-	U[42.3537/36.4216]	Supported	LOC_Os04g36850.1	Obp3-Responsive Protein 4 (Org4)	-	-
Topology-3	OG407	-	PC_19439	-	U[1.13988/0.476455]	-	U[0.846809/0.476455]	Supported	LOC_Os08g37520.1	Pentatricopeptide Repeat-Containing Protein	-	nucleic acid binding#GO:0003676
Topology-3	OG409	-	PC_23815	-	U[2.26526/1.77651]	-	U[4.00457/1.77651]	Supported	-	-	-	-
Topology-3	OG415	-	PC_21713	-	U[3.00419/1.09318]	-	U[1.87338/1.09318]	Supported	LOC_Os11g32720.1	Zinc Knuckle (Cchc-Type) Family Protein	-	-
Topology-3	OG427	-	PC_14292	-	U[1.37851/1.02241]	-	U[1.14091/1.02241]	Supported	LOC_Os01g68610.1	Pentatricopeptide Repeat-Containing Protein	-	-
Topology-3	OG447	-	PC_17662	-	U[14.9258/6.64316]	-	U[10.9322/6.64316]	Supported	LOC_Os05g49920.1	Pentatricopeptide Repeat Protein 6	-	nucleic acid binding#GO:0003676
Topology-3	OG448	-	PC_17141	-	U[3.74887/3.2247]	-	U[4.06692/3.2247]	Supported	LOC_Os05g30710.1	Pentatricopeptide Repeat-Containing Protein	-	-
Topology-3	OG452	-	PC_44975	-	U[40.3044/30.1715]	-	U[33.2554/30.1715]	Supported	LOC_Os03g15040.1	Far-Red Impaired Responsive (Far1) Family Protein-Related	-	nucleic acid binding#GO:0003676
Topology-3	OG455	-	PC_19244	-	U[12.2954/6.08042]	-	U[8.97064/6.08042]	Supported	LOC_Os01g58080.1	Membrane-Associated Salt-Inducible Protein-Like	-	-
Topology-3	OG488	-	PC_03665	-	U[6.37332/4.81508]	-	U[8.15292/4.81508]	Supported	-	-	-	-
Topology-3	OG489	-	PC_14236	-	U[0.0261777/0]	-	U[0.0560676/0]	Not Detected	LOC_Os04g30340.1	Osjnba0016N04.9 Protein	-	-
Topology-3	OG505	-	PC_00151	-	U[4.21005/1.57089]	-	U[3.32886/1.57089]	Supported	LOC_Os04g49440.3	Nucleolar Protein 8	-	nucleic acid binding#GO:0003676
Topology-3	OG549	-	PC_27553	-	U[1.22207/0.548822]	-	U[0.840825/0.548822]	Supported	LOC_Os01g47810.1	S-Domain Receptor Like Kinase-1	-	transferase activity#GO:0016740
Topology-3	OG570	-	PC_11429	-	U[9.52707/3.1038]	-	U[6.0992/3.1038]	Not Detected	-	-	-	-
Topology-3	OG587	-	PC_16569	-	U[3.8126/1.70771]	-	U[2.69155/1.70771]	Supported	LOC_Os03g08170.1	Receptor-Like Cytoplasmic Kinase 103	-	transferase activity#GO:0016740
Topology-3	OG602	-	PC_29985	-	U[7.2578/2.04492]	-	U[2.19032/2.04492]	Not Detected	LOC_Os05g50910.1	Extra-Large G-Protein-Like	-	-
Topology-3	OG640	-	PC_07220	-	U[2.16547/1.03923]	-	U[1.60436/1.03923]	Supported	LOC_Os03g55890.1	Uncharacterized	-	-
Topology-3	OG709	-	PC_17159	-	U[11.1647/7.4346]	-	U[10.3867/7.4346]	Supported	LOC_Os08g42870.1	Expressed Protein	-	cytoskeletal protein binding#GO:0008092
Topology-3	OG710	-	PC_37937	-	U[1.6582/1.40431]	-	U[1.56657/1.40431]	Supported	LOC_Os02g51660.1	Exonuclease	-	catalytic activity, acting on a nucleic acid#GO:0140640
Topology-3	OG757	-	PC_45568	-	U[91.9179/86.9583]	-	U[88.8942/86.9583]	Supported	LOC_Os07g12730.1	-	-	-
Topology-3	OG862	-	PC_01982	-	U[4.66262/3.22448]	-	U[3.26927/3.22448]	Supported	LOC_Os01g61910.1	Protein Networked 2D	-	cytoskeletal protein binding#GO:0008092
Topology-3	OG902	-	PC_39806	-	U[68.458/42.7003]	-	U[53.6799/42.7003]	Supported	-	-	-	-
Topology-3	OG929	-	PC_22759	-	U[6.40119/3.91238]	-	U[5.06211/3.91238]	Not Detected	LOC_Os05g32130.1	Expressed Protein	-	-
Topology-3	OG937	-	PC_22254	-	U[35.2228/22.7892]	-	U[31.9006/22.7892]	Supported	-	-	-	-
Topology-3	OG984	-	PC_19793	-	U[28.9721/19.1403]	-	U[23.6122/19.1403]	Not Detected	-	-	-	-
Topology-3	OG1020	-	PC_05714	-	U[6.71602/3.30739]	-	U[3.6659699999999997/3.30739]	Supported	-	-	-	-
Topology-3	OG1100	-	PC_16443	-	U[33.5845/22.5465]	-	U[27.4459/22.5465]	Supported	LOC_Os07g38080.2	Dln Repressor 187	-	-
Topology-3	OG1104	-	PC_28044	-	U[48.7049/43.9818]	-	U[47.271/43.9818]	Not Detected	LOC_Os06g06160.2	Iq-Domain 5-Related	-	-
Topology-3	OG1122	-	PC_11038	-	U[22.6183/16.2258]	-	U[20.2608/16.2258]	Supported	LOC_Os01g53710.1	Phosphotyrosine Protein Phosphatases Superfamily Protein	-	catalytic activity, acting on a protein#GO:0140096
Topology-3	OG1139	-	PC_01044	-	U[12.4613/7.52584]	-	U[12.2045/7.52584]	Supported	LOC_Os03g63370.1	Sec14P-Like Phosphatidylinositol Transfer Family Protein	-	-
Topology-3	OG1180	-	PC_30901	-	U[3.43464/3.25715]	-	U[3.76688/3.25715]	Supported	LOC_Os04g45140.1	Kdel Lys-Asp-Glu-Leu Containing - Related	-	-
Topology-3	OG1188	-	PC_25016	-	U[3.09392/1.91819]	-	U[1.97767/1.91819]	Supported	LOC_Os08g43950.1	Os06G0725500 Protein	-	-
Topology-3	OG1225	-	PC_44647	-	U[6.21522/3.86182]	-	U[6.51454/3.86182]	Not Detected	LOC_Os01g71420.1	Purple Acid Phosphatase 16	-	-
Topology-3	OG1227	-	PC_32437	-	U[58.7107/13.71407]	-	U[26.25636/13.71407]	Not Detected	-	-	-	-
Topology-3	OG1275	-	PC_17397	-	U[9.9316/6.21934]	-	U[6.44652/6.21934]	Supported	LOC_Os02g52280.1	Pesticidal Crystal Cry8Ba Protein	-	-
Topology-3	OG1306	-	PC_23188	-	U[89.5671/70.7033]	-	U[74.8434/70.7033]	Supported	LOC_Os05g34820.1	Arm-Repeat/Tetratricopeptide Repeat (Tpr)-Like Protein	-	-
Topology-3	OG717	-	PC_09435	-	D[32.5751/51.0426]	-	D[36.7925/51.0426]	Supported	LOC_Os06g48040.1	Microtubule-Associated Ring Finger Protein 1	ubiquitin-protein ligase	transferase activity#GO:0016740
Topology-3	OG960	-	PC_21304	-	D[98.6784/146.195]	-	D[128.026/146.195]	Supported	LOC_Os05g03430.1	Sap And Miz 1	ubiquitin-protein ligase	transferase activity#GO:0016740
Topology-3	OG718	-	PC_00302	-	D[6.05572/13.1706]	-	D[6.16034/13.1706]	Supported	LOC_Os05g51630.1	Hyperosmolality-Gated Calcium-Permeable Channel 1.2	Transporters	transmembrane transporter activity#GO:0022857
Topology-3	OG1136	-	PC_18427	-	D[38.7578/62.2814]	-	D[36.8614/62.2814]	Supported	LOC_Os01g36070.1	Sweet2A	Transporters	transmembrane transporter activity#GO:0022857
Topology-3	OG917	-	PC_35357	-	D[2.4207/8.16523]	-	D[7.44563/8.16523]	Supported	LOC_Os03g09930.1	Sulphate Transporter 2	transporter	transmembrane transporter activity#GO:0022857
Topology-3	OG326	-	PC_13550	-	D[0.0852018/0.214668]	-	D[0.0912558/0.214668]	Supported	LOC_Os04g50930.1	Nrt1/Ptr Family 7.6	transporter	transmembrane transporter activity#GO:0022857
Topology-3	OG855	-	PC_35375	-	D[17.4522/23.9299]	-	D[17.0101/23.9299]	Supported	LOC_Os03g10090.1	Proton Myo-Inositol Cotransporter	transporter	transmembrane transporter activity#GO:0022857
Topology-3	OG763	-	PC_30675	-	D[21.0414/45.059]	-	D[32.5509/45.059]	Supported	LOC_Os02g06930.1	Receptor-Like Cytoplasmic Kinase 63	transmembrane signal receptor	transferase activity#GO:0016740
Topology-3	OG787	-	PC_01355	-	D[27.2558/28.2651]	-	D[21.4717/28.2651]	Supported	LOC_Os03g08550.1	Leucine-Rich Repeat Receptor-Like Protein Kinase Pxc1	transmembrane signal receptor	transferase activity#GO:0016740
Topology-3	OG673	-	PC_13232	-	D[55.1923/102.971]	-	D[73.9207/102.971]	Supported	LOC_Os10g31830.1	Ras-Related Protein Rab	small GTPase	carbohydrate derivative binding#GO:0097367
Topology-3	OG816	-	PC_28999	-	D[48.9531/50.5268]	-	D[47.2145/50.5268]	Supported	LOC_Os03g05740.1	-	small GTPase	carbohydrate derivative binding#GO:0097367
Topology-3	OG301	-	PC_05379	-	D[34.5382/34.6102]	-	D[32.5358/34.6102]	Supported	LOC_Os01g51190.1	Uncharacterized	secondary carrier transporter	transmembrane transporter activity#GO:0022857
Topology-3	OG556	-	PC_33323	-	D[63.6584/139.573]	-	D[79.2252/139.573]	Supported	LOC_Os01g64700.2	Tubby Like Protein 10	scaffold/adaptor protein	-
Topology-3	OG1238	-	PC_29659	-	D[25.4229/44.9421]	-	D[40.8185/44.9421]	Supported	LOC_Os02g08350.1	Rb1-Inducible Coiled-Coil	scaffold/adaptor protein	enzyme binding#GO:0019899
Topology-3	OG245	-	PC_02518	-	D[3.184/3.29915]	-	D[2.35081/3.29915]	Supported	LOC_Os06g18900.1	Caskin	scaffold/adaptor protein	-
Topology-3	OG321	-	PC_31238	-	D[37.1392/43.0545]	-	D[36.9819/43.0545]	Supported	LOC_Os01g50320.1	Swap (Suppressor-Of-White-Apricot)/Surp Domain-Containing Protein	RNA splicing factor	nucleic acid binding#GO:0003676
Topology-3	OG397	-	PC_23716	-	D[25.473/31.4237]	-	D[30.4504/31.4237]	Supported	LOC_Os01g59140.1	Dna-Directed RNA Polymerases I, Ii, And Iii Subunit Rpabc1	RNA metabolism protein	transferase activity#GO:0016740
Topology-3	OG186	-	PC_25788	-	D[11.2512/11.3655]	-	D[9.41238/11.3655]	Supported	LOC_Os09g12730.1	RNA Recognition Motif	RNA metabolism protein	nucleic acid binding#GO:0003676
Topology-3	OG1319	-	PC_36864	-	D[36.1173/50.8083]	-	D[33.7075/50.8083]	Supported	LOC_Os01g63820.1	RNA Polymerase Ii Ctd Phosphatase	protein phosphatase	transferase activity#GO:0016740
Topology-3	OG218	-	PC_14101	-	D[43.4874/43.8115]	-	D[38.5105/43.8115]	Not Detected	LOC_Os01g29469.1	Dual Specificity Protein Phosphatase 1	protein phosphatase	transferase activity#GO:0016740
Topology-3	OG1056	-	PC_45272	-	D[44.6204/54.2633]	-	D[48.3568/54.2633]	Supported	LOC_Os02g47570.1	Phosphatidate Phosphatase 2	protein modifying enzyme	transferase activity#GO:0016740
Topology-3	OG970	-	PC_11283	-	D[0/0.0177125]	-	D[0.0131802/0.0177125]	Supported	LOC_Os02g55400.1	H+-Atpase 6	primary active transporter	transmembrane transporter activity#GO:0022857
Topology-3	OG674	-	PC_40460	-	D[135.634/395.829]	-	D[201.96/395.829]	Supported	LOC_Os01g07760.2	Phospholipase D&Alpha	phospholipase	enzyme regulator activity#GO:0030234
Topology-3	OG784	-	PC_20838	-	D[0.326437/0.469966]	-	D[0.232864/0.469966]	Supported	LOC_Os07g48320.1	Acid Phosphatase-Like Protein	phosphatase	-
Topology-3	OG1244	-	PC_36669	-	D[1.75069/4.11242]	-	D[2.73848/4.11242]	Not Detected	LOC_Os07g44140.1	Cytochrome P450 709C5	oxygenase	oxidoreductase activity#GO:0016491
Topology-3	OG523	-	PC_15752	-	D[552.58/1000.69]	-	D[931.169/1000.69]	Supported	LOC_Os07g46990.1	Cu/Zn-Superoxidase Dismutase2	oxidoreductase	oxidoreductase activity#GO:0016491
Topology-3	OG1077	-	PC_13569	-	D[0.612942/4.90865]	-	D[2.7067/4.90865]	Supported	LOC_Os04g51160.1	Alternative Oxidase 1B	oxidase	oxidoreductase activity#GO:0016491
Topology-3	OG682	-	PC_00680	-	D[35.0712/57.5151]	-	D[44.9239/57.5151]	Supported	LOC_Os02g51150.1	Sphingoid Base Hydroxylase 2	oxidase	oxidoreductase activity#GO:0016491
Topology-3	OG75	-	PC_32487	-	D[0.43821/0.458839]	-	D[0.298688/0.458839]	Supported	LOC_Os08g05820.1	Cupredoxin Superfamily Protein	oxidase	oxidoreductase activity#GO:0016491
Topology-3	OG751	-	PC_16349	-	D[22.9513/32.5569]	-	D[23.4152/32.5569]	Not Detected	LOC_Os03g04050.1	Br-Signaling Kinase 1-1	non-receptor serine/threonine protein kinase	transferase activity#GO:0016740
Topology-3	OG833	-	PC_46523	-	D[49.756/141.16]	-	D[119.823/141.16]	Supported	LOC_Os02g34600.1	Stress/Aba-Activated Protein Kinase 6	non-receptor serine/threonine protein kinase	transferase activity#GO:0016740
Topology-3	OG165	-	PC_43039	-	D[44.1044/49.1982]	-	D[43.6169/49.1982]	Not Detected	LOC_Os01g62080.2	Serine/Threonine-Protein Kinase Doa-Related	non-receptor serine/threonine protein kinase	-
Topology-3	OG651	-	PC_36068	-	D[31.8704/46.1313]	-	D[41.3301/46.1313]	Supported	LOC_Os03g55560.1	Truncated Mitogen-Activated Protein Kinase Kinase Kinase 5	non-receptor serine/threonine protein kinase	-
Topology-3	OG103	-	PC_24718	-	D[53.6221/88.9316]	-	D[81.5766/88.9316]	Supported	LOC_Os05g06330.1	Iron-Sulfur Cluster Protein 15	Mitochondrialbiogenesis	ion binding#GO:0043167
Topology-3	OG621	-	PC_17967	-	D[6.76136/8.89008]	-	D[8.45783/8.89008]	Supported	LOC_Os04g33600.1	Hydrolase, Alpha/Beta Fold Family Protein, Expressed-Related	metabolite interconversion enzyme	-
Topology-3	OG744	-	PC_45626	-	D[5.20361/5.28271]	-	D[4.1336/5.28271]	Supported	LOC_Os07g10550.1	Putative, Expressed-Related	Membranetrafficking	protein-macromolecule adaptor activity#GO:0030674
Topology-3	OG36	-	PC_08441	-	D[55.9538/86.8896]	-	D[79/86.8896]	Not Detected	LOC_Os08g06020.1	Vesicle-Associated Membrane Protein-Associated Protein	membrane trafficking regulatory protein	protein-macromolecule adaptor activity#GO:0030674
Topology-3	OG632	-	PC_16835	-	D[77.7277/538.493]	-	D[151.925/538.493]	Supported	LOC_Os01g51920.1	Protein Kinase Superfamily Protein	kinase	transferase activity#GO:0016740
Topology-3	OG1036	-	PC_30005	-	D[27.4832/32.9672]	-	D[31.6354/32.9672]	Not Detected	LOC_Os04g45800.1	Long-Chain Base Kinase 2	kinase	transferase activity#GO:0016740
Topology-3	OG743	-	PC_00897	-	D[1.83561/2.26822]	-	D[1.9974/2.26822]	Supported	LOC_Os04g48070.1	Rice Outmost Cell-Specific Gene 4	homeodomain transcription factor	DNA-binding transcription factor activity#GO:0003700
Topology-3	OG1097	-	PC_32220	-	D[72.3605/92.2347]	-	D[60.8401/92.2347]	Supported	LOC_Os02g08500.1	B-Type Response Regulator 4	helix-turn-helix transcription factor	nucleic acid binding#GO:0003676
Topology-3	OG1313	-	PC_08280	-	D[7.97727/21.8935]	-	D[9.36513/21.8935]	Supported	LOC_Os03g58920.2	Galactosyltransferase Family Protein	glycosyltransferase	transferase activity#GO:0016740
Topology-3	OG78	-	PC_41847	-	D[35.8088/71.847]	-	D[32.1892/71.847]	Not Detected	LOC_Os02g38140.1	Beta-1,4-N-Acetylglucosaminyltransferase Family Protein	glycosyltransferase	transferase activity#GO:0016740
Topology-3	OG1281	-	PC_09958	-	D[27.532/54.7171]	-	D[36.9144/54.7171]	Not Detected	LOC_Os05g32530.1	Mannosylglycoprotein Endo-Beta-Mannosidase	galactosidase	-
Topology-3	OG798	-	PC_16814	-	D[12.791/20.1077]	-	D[19.5279/20.1077]	Supported	LOC_Os01g51430.1	Uncharacterized	-	-
Topology-3	OG151	-	PC_13878	-	D[2.75471/21.1021]	-	D[18.3404/21.1021]	Supported	LOC_Os03g61270.1	Mannan Endo-1,4-Beta-Mannosidase	-	-
Topology-3	OG1232	-	PC_43847	-	D[7.03823/10.9446]	-	D[7.46721/10.9446]	Supported	LOC_Os04g46940.1	Heavy Metal Atpase 5	-	-
Topology-3	OG364	-	PC_00960	-	D[13.9796/33.6443]	-	D[24.3446/33.6443]	Supported	LOC_Os07g38430.1	Transducin/Wd40 Repeat-Like Superfamily Protein	-	-
Topology-3	OG686	-	PC_48821	-	D[22.3865/40.132]	-	D[22.8408/40.132]	Supported	LOC_Os07g08460.1	Aux/Iaa Protein 24	-	-
Topology-3	OG286	-	PC_41994	-	D[3.25616/3.67816]	-	D[2.2516/3.67816]	Supported	LOC_Os02g30190.1	Rpm1-Interacting Protein 4 (Rin4) Family Protein	-	-
Topology-3	OG720	-	PC_09407	-	D[29.4965/48.3952]	-	D[44.2073/48.3952]	Supported	LOC_Os08g42580.1	Chitin Elicitor Receptor Kinase 1	-	transferase activity#GO:0016740
Topology-3	OG607	-	PC_01203	-	D[21.818/44.2851]	-	D[34.4644/44.2851]	Supported	LOC_Os02g43040.1	Autophagy Associated Gene 13A	-	-
Topology-3	OG437	-	PC_36890	-	D[6.0868/8.81505]	-	D[4.75051/8.81505]	Supported	LOC_Os03g21210.1	Glycoside Hydrolase Family 9 A1	-	-
Topology-3	OG736	-	PC_12235	-	D[2.94005/25.143]	-	D[8.15387/25.143]	Supported	LOC_Os10g32810.1	Beta-Amylase 1	-	-
Topology-3	OG547	-	PC_37037	-	D[0.200379/0.360604]	-	D[0.321657/0.360604]	Supported	LOC_Os04g59210.1	Peroxidase	-	oxidoreductase activity#GO:0016491
Topology-3	OG1002	-	PC_35322	-	D[12.0037/66.7675]	-	D[39.0306/66.7675]	Supported	LOC_Os04g55850.1	Endonuclease 4	DNArepairandrecombinationproteins	catalytic activity, acting on a nucleic acid#GO:0140640
Topology-3	OG1217	-	PC_37144	-	D[17.7275/19.0856]	-	D[15.5605/19.0856]	Not Detected	LOC_Os03g57870.1	Replication Factor C5	DNA-directed DNA polymerase	catalytic activity, acting on a nucleic acid#GO:0140640
Topology-3	OG1120	-	PC_10583	-	D[51.9026/92.9508]	-	D[70.453/92.9508]	Supported	LOC_Os02g07840.1	Rice Seed B-Zipper 4	DNA-binding transcription factor	nucleic acid binding#GO:0003676
Topology-3	OG758	-	PC_45882	-	D[99.2094/135.141]	-	D[99.159/135.141]	Not Detected	LOC_Os07g43030.1	Calmodulin-Binding Transcription Activator 6	DNA-binding transcription factor	transcription coregulator activity#GO:0003712
Topology-3	OG327	-	PC_28408	-	D[2.84686/13.2737]	-	D[4.71694/13.2737]	Not Detected	LOC_Os01g39020.1	Heat Shock Transcription Factor A7	DNA-binding transcription factor	DNA-binding transcription factor activity#GO:0003700
Topology-3	OG298	-	PC_42234	-	D[60.7619/111.224]	-	D[89.5875/111.224]	Not Detected	LOC_Os01g54930.1	Vascular Plant One-Zinc Finger 1	DNA-binding transcription factor	nucleic acid binding#GO:0003676
Topology-3	OG853	-	PC_17176	-	D[0.99576/1.51326]	-	D[1.42176/1.51326]	Supported	LOC_Os08g43160.1	Proliferating Cell Factor 2	DNA-binding transcription factor	DNA-binding transcription factor activity#GO:0003700
Topology-3	OG953	-	PC_10507	-	D[4.71371/12.7241]	-	D[6.41308/12.7241]	Supported	LOC_Os07g44030.1	Cramped Protein	DNA metabolism protein	-
Topology-3	OG555	-	PC_08399	-	D[6.03673/21.9014]	-	D[16.1257/21.9014]	Supported	LOC_Os08g36630.1	Alpha-Carbonic Anhydrase 6	dehydratase	lyase activity#GO:0016829
Topology-3	OG966	-	PC_29437	-	D[3.3201/4.56661]	-	D[4.25348/4.56661]	Supported	LOC_Os09g28280.1	Arylacetamide Deacetylase	deacetylase	-
Topology-3	OG890	-	PC_16228	-	D[66.9781/173.853]	-	D[147.083/173.853]	Supported	LOC_Os05g36270.1	Cytosolic Fructose 1	carbohydrate phosphatase	-
Topology-3	OG1	-	PC_49817	-	D[47.4967/58.3187]	-	D[52.5126/58.3187]	Supported	ChrUn.fgenesh.mRNA.76	RNA-Binding (Rrm/Rbd/Rnp Motifs) Family Protein	-	-
Topology-3	OG7	-	PC_31810,PC_07010	-	D[46.58222/66.29916]	-	D[56.88066/66.29916]	Not Detected	-	-	-	-
Topology-3	OG132	-	PC_05179	-	D[26.2759/28.4676]	-	D[22.5552/28.4676]	Supported	-	-	-	-
Topology-3	OG203	-	PC_48513	-	D[7.057136/8.792962]	-	D[6.239724900000001/8.792962]	Not Detected	-	-	-	-
Topology-3	OG207	-	PC_03544	-	D[39.5793/65.2566]	-	D[45.6187/65.2566]	Supported	LOC_Os06g11430.1	Gem-Like Protein 2	-	-
Topology-3	OG214	-	PC_01055	-	D[3.31241/6.86946]	-	D[3.2082/6.86946]	Supported	LOC_Os03g63280.1	Expressed Protein-Related	-	-
Topology-3	OG230	-	PC_35216	-	D[1.80142/2.11914]	-	D[1.17896/2.11914]	Supported	LOC_Os09g05030.1	Arm Repeat Superfamily Protein	-	-
Topology-3	OG249	-	PC_45198	-	D[1.558224/12.86736]	-	D[5.54086/12.86736]	Not Detected	-	-	-	-
Topology-3	OG252	-	PC_38779	-	D[39.5613/55.744]	-	D[48.1567/55.744]	Supported	LOC_Os08g33320.1	Dentin Sialophosphoprotein-Like Protein	-	-
Topology-3	OG258	-	PC_42949	-	D[17.6056/22.9828]	-	D[17.7763/22.9828]	Not Detected	-	-	-	-
Topology-3	OG320	-	PC_43195	-	D[95.6398/238.385]	-	D[148.485/238.385]	Supported	LOC_Os02g43850.1	Uncharacterized	-	-
Topology-3	OG344	-	PC_03794	-	D[1.45694/2.26022]	-	D[1.56092/2.26022]	Supported	LOC_Os01g66690.1	Tetratricopeptide Repeat (Tpr)-Like Superfamily Protein	-	-
Topology-3	OG350	-	PC_01834	-	D[2.97261/8.09668]	-	D[4.34312/8.09668]	Supported	LOC_Os03g51670.1	Uncharacterized	-	-
Topology-3	OG380	-	PC_21649	-	D[0.0261141/0.263179]	-	D[0.0279657/0.263179]	Supported	LOC_Os04g47620.1	Receptor-Like Cytoplasmic Kinase 157	-	-
Topology-3	OG388	-	PC_01616	-	D[1.34039/13.444]	-	D[3.87358/13.444]	Supported	LOC_Os11g09350.1	Os11G0199801 Protein	-	-
Topology-3	OG395	-	PC_06286	-	D[9.76358/10.0076]	-	D[9.76634/10.0076]	Supported	-	-	-	-
Topology-3	OG408	-	PC_17223	-	D[84.5409/113.19]	-	D[99.1621/113.19]	Not Detected	LOC_Os07g08960.1	Sra Stem-Loop-Interacting RNA-Binding Protein, Mitochondrial	-	-
Topology-3	OG425	-	PC_42831	-	D[7.19038/10.6013]	-	D[9.65551/10.6013]	Supported	LOC_Os04g43670.1	Protodermal Factor 1	-	-
Topology-3	OG498	-	PC_47670	-	D[2.58898/5.61353]	-	D[2.43815/5.61353]	Supported	LOC_Os03g04620.1	Cct Domain-Containing Gene 10	-	-
Topology-3	OG500	-	PC_11023	-	D[0/0.0431547]	-	D[0/0.0431547]	Supported	-	-	-	-
Topology-3	OG565	-	PC_01393	-	D[20.4971/50.8038]	-	D[32.879400000000004/50.8038]	Not Detected	-	-	-	-
Topology-3	OG586	-	PC_36244	-	D[138.875/186.955]	-	D[175.683/186.955]	Supported	LOC_Os06g43550.1	Ubiquitin System Component Cue Protein	-	-
Topology-3	OG611	-	PC_18977	-	D[0.644992/1.26026]	-	D[1.03618/1.26026]	Supported	LOC_Os10g38920.1	Protein Kinase Superfamily Protein	-	-
Topology-3	OG615	-	PC_08287	-	D[22.0689/28.181]	-	D[28.1759/28.181]	Supported	-	-	-	-
Topology-3	OG647	-	PC_32454	-	D[343.354/381.707]	-	D[369.743/381.707]	Supported	LOC_Os03g05520.1	Hr-Like Lesion-Inducer	-	-
Topology-3	OG654	-	PC_38628	-	D[128.721/538.877]	-	D[287.558/538.877]	Supported	LOC_Os03g17870.1	Type 1 Metallothionein B	-	ion binding#GO:0043167
Topology-3	OG657	-	PC_00892	-	D[75.3654/93.1236]	-	D[83.318/93.1236]	Supported	LOC_Os04g48050.1	Ring Zinc Finger Protein 1	-	transferase activity#GO:0016740
Topology-3	OG671	-	PC_24143	-	D[0.0512902/0.0738418]	-	D[0/0.0738418]	Supported	-	-	-	-
Topology-3	OG696	-	PC_03590	-	D[40.6544/54.686]	-	D[41.0705/54.686]	Supported	LOC_Os07g09580.1	Remodeling And Spacing Factor 1	-	-
Topology-3	OG714	-	PC_10555,PC_30344	-	D[198.4617/307.9316]	-	D[252.2224/307.9316]	Supported	-	-	-	-
Topology-3	OG753	-	PC_21011	-	D[62.627/78.9211]	-	D[71.0171/78.9211]	Supported	LOC_Os03g11460.1	Dentin Sialophosphoprotein-Like Protein	-	-
Topology-3	OG794	-	PC_47577	-	D[16.1116/20.5038]	-	D[18.8856/20.5038]	Not Detected	LOC_Os02g33230.1	Ndp Epimerase	-	-
Topology-3	OG804	-	PC_04008	-	D[85.0549/123.958]	-	D[90.208/123.958]	Supported	LOC_Os03g27010.1	N-Lysine Methyltransferase	-	-
Topology-3	OG854	-	PC_48949	-	D[92.9522/93.24]	-	D[90.3586/93.24]	Not Detected	LOC_Os09g26390.1	At-Rich Interaction Domain-Containing Protein 5	-	nucleic acid binding#GO:0003676
Topology-3	OG885	-	PC_41615	-	D[19.9558/22.8465]	-	D[20.5628/22.8465]	Not Detected	-	-	-	-
Topology-3	OG904	-	PC_21074	-	D[132.577/144.272]	-	D[136.292/144.272]	Not Detected	LOC_Os02g48964.1	Salt Responsive Wd40 Protein 2	-	-
Topology-3	OG994	-	PC_36163	-	D[133.591/177.735]	-	D[166.628/177.735]	Supported	LOC_Os03g16700.1	Trf-Like 2	-	nucleic acid binding#GO:0003676
Topology-3	OG1049	-	PC_32859	-	D[104.388/113.228]	-	D[104.111/113.228]	Supported	LOC_Os03g63770.4	Inactive Poly [Adp-Ribose] Polymerase Sro4-Related	-	-
Topology-3	OG1072	-	PC_33021	-	D[3.15813/5.79546]	-	D[4.42103/5.79546]	Supported	-	-	-	-
Topology-3	OG1094	-	PC_43301	-	D[69.6256/75.5228]	-	D[72.8128/75.5228]	Supported	LOC_Os02g51610.1	Sec14P-Like Phosphatidylinositol Transfer Family Protein	-	-
Topology-3	OG1099	-	PC_32457	-	D[2.91594/4.92825]	-	D[2.84818/4.92825]	Supported	LOC_Os03g05530.1	Wat1-Related Protein	-	-
Topology-3	OG1131	-	PC_04699	-	D[87.0743/184.233]	-	D[116.785/184.233]	Supported	LOC_Os08g06140.1	NAC Domain-Containing Protein 37	-	-
Topology-3	OG1165	-	PC_42212	-	D[45.2079/57.5552]	-	D[54.8609/57.5552]	Not Detected	LOC_Os07g47510.1	REF/SRPP-Like Protein	-	-
Topology-3	OG158	-	PC_07759	-	U[39.8176/32.9896]	-	D[32.4398/32.9896]	Supported	LOC_Os03g62750.1	Oxa1	transporter	transmembrane transporter activity#GO:0022857
Topology-3	OG503	-	PC_12645	-	U[528.225/461.737]	-	D[428.359/461.737]	Not Detected	LOC_Os06g23684.1	Nicotinamine Aminotransferase 4	transaminase	transferase activity#GO:0016740
Topology-3	OG1268	-	PC_06766	-	U[24.3863/15.157]	-	D[14.3488/15.157]	Supported	LOC_Os01g11370.1	ATP-Dependent RNA Helicase	RNA helicase	nucleic acid binding#GO:0003676
Topology-3	OG1267	-	PC_20990	-	U[36.4219/35.9914]	-	D[35.2182/35.9914]	Supported	LOC_Os07g32430.1	ATP-Dependent RNA Helicase	RNA helicase	nucleic acid binding#GO:0003676
Topology-3	OG906	-	PC_21180	-	U[0.181209/0.156533]	-	D[0.0388001/0.156533]	Supported	LOC_Os05g04410.1	Peroxidase Superfamily Protein	peroxidase	oxidoreductase activity#GO:0016491
Topology-3	OG950	-	PC_40598	-	U[2.56103/2.03533]	-	D[1.64584/2.03533]	Not Detected	LOC_Os01g62490.1	Laccase 5	oxidase	oxidoreductase activity#GO:0016491
Topology-3	OG867	-	PC_04173	-	U[2.14661/1.68384]	-	D[1.55102/1.68384]	Supported	LOC_Os01g45620.1	Mitogen-Activated Protein Kinase	non-receptor serine/threonine protein kinase	transferase activity#GO:0016740
Topology-3	OG363	-	PC_09439	-	U[18.3187/7.39739]	-	D[6.26468/7.39739]	Supported	LOC_Os06g48160.1	Xyloglucan Endotransglucosydase/Hydrolase 11	metabolite interconversion enzyme	-
Topology-3	OG1192	-	PC_16027	-	U[12.2681/10.3142]	-	D[8.94741/10.3142]	Supported	LOC_Os02g44810.1	Pseudouridine Synthase Family Protein	lyase	lyase activity#GO:0016829
Topology-3	OG77	-	PC_40833	-	U[6.33803/5.06384]	-	D[2.81979/5.06384]	Supported	LOC_Os01g55350.1	Phosphoenolpyruvate Carboxylase 3	lyase	lyase activity#GO:0016829
Topology-3	OG1210	-	PC_06763	-	U[5.97823/4.48535]	-	D[4.14846/4.48535]	Supported	LOC_Os01g11250.1	Shaker Potassium Channel 2	ion channel	transmembrane transporter activity#GO:0022857
Topology-3	OG668	-	PC_43131	-	U[177.698/170.044]	-	D[168.633/170.044]	Not Detected	LOC_Os04g35590.1	Acyl-Coa Thioesterase	esterase	enzyme regulator activity#GO:0030234
Topology-3	OG678	-	PC_07335	-	U[13.459/12.8947]	-	D[11.4799/12.8947]	Supported	LOC_Os10g07994.1	Autophagy Associated Gene 9B	-	-
Topology-3	OG141	-	PC_07204	-	U[225.567/95.9423]	-	D[71.5156/95.9423]	Supported	LOC_Os07g05360.1	Photosystem Ii Subunit	-	-
Topology-3	OG401	-	PC_36083	-	U[17.9046/17.1703]	-	D[14.0504/17.1703]	Supported	LOC_Os03g55490.1	Protein Kinase Superfamily Protein	-	transferase activity#GO:0016740
Topology-3	OG792	-	PC_25513	-	U[5.69994/3.97882]	-	D[1.16273/3.97882]	Not Detected	LOC_Os07g35940.1	Beta-Amylase 2	-	-
Topology-3	OG486	-	PC_08917	-	U[10.1372/8.88644]	-	D[7.9567/8.88644]	Not Detected	LOC_Os04g14680.1	Ascorbate Peroxidase 3	-	oxidoreductase activity#GO:0016491
Topology-3	OG540	-	PC_17997	-	U[135.632/131.99]	-	D[113.481/131.99]	Supported	LOC_Os06g47890.2	Zeitlupe 2	DNA-binding transcription factor	signaling receptor activity#GO:0038023
Topology-3	OG1206	-	PC_14120	-	U[9.22981/8.43409]	-	D[7.00115/8.43409]	Not Detected	LOC_Os03g05480.1	Zinc Finger Protein Zic And Gli	C2H2 zinc finger transcription factor	DNA-binding transcription factor activity#GO:0003700
Topology-3	OG69	-	PC_12777	-	U[3.52983/2.96847]	-	D[2.56201/2.96847]	Supported	LOC_Os08g35960.1	F-Box Protein-Like	-	-
Topology-3	OG129	-	PC_22618	-	U[0.403908/0.217553]	-	D[0.183921/0.217553]	Supported	LOC_Os03g03730.1	Expressed Protein-Related	-	-
Topology-3	OG283	-	PC_07704	-	U[13.3034/12.7896]	-	D[11.9319/12.7896]	Supported	LOC_Os01g72310.1	Chromatin Remodeling Factor 708	-	-
Topology-3	OG462	-	PC_01047	-	U[24.8895/18.7549]	-	D[18.378/18.7549]	Supported	-	-	-	-
Topology-3	OG515	-	PC_24136	-	U[0.132262/0.0952112]	-	D[0.0141693/0.0952112]	Supported	LOC_Os01g11760.1	Gdsl Esterase/Lipase Protein 10	-	-
Topology-3	OG536	-	PC_22732	-	U[0.356924/0.183525]	-	D[0.109211/0.183525]	Supported	LOC_Os06g05300.1	Hxxxd-Type Acyl-Transferase Family Protein	-	-
Topology-3	OG550	-	PC_10486	-	U[9.84526/5.61564]	-	D[4.44809/5.61564]	Supported	LOC_Os07g43570.1	Promastigote Surface Antigen Protein Psa	-	transferase activity#GO:0016740
Topology-3	OG942	-	PC_00301	-	U[39.4263/37.6182]	-	D[20.3459/37.6182]	Supported	LOC_Os05g51690.1	Co2-Responsive Constans	-	-
Topology-3	OG959	-	PC_37749,PC_12592	-	U[227.5505/208.7215]	-	D[205.5584/208.7215]	Supported	-	-	-	-
Topology-3	OG975	-	PC_25705	-	U[3.16695/2.94472]	-	D[2.57968/2.94472]	Supported	LOC_Os05g18730.1	Generative Cell Specific1	-	-
Topology-3	OG1161	-	PC_31178	-	U[32.6672/28.7839]	-	D[27.6337/28.7839]	Supported	LOC_Os03g57430.1	Nuclear Pore Complex Protein Nup1	-	-
Topology-3	OG1174	-	PC_21346	-	U[14.8951/14.8641]	-	D[14.5831/14.8641]	Supported	-	-	-	-
Topology-3	OG1255	-	PC_25958	-	D[56.4598/62.9699]	-	U[67.7702/62.9699]	Supported	LOC_Os01g08960.1	Viral Iap-Associated Factor Homolog	viral or transposable element protein	-
Topology-3	OG1103	-	PC_27576	-	D[55.7611/58.4659]	-	U[64.3933/58.4659]	Supported	LOC_Os01g05090.1	Vacuolar Import And Degradation Protein 24	Ubiquitinsystem	transferase activity#GO:0016740
Topology-3	OG772	-	PC_39962	-	D[52.563/75.3203]	-	U[110.166/75.3203]	Supported	LOC_Os07g39010.1	Major Facilitator Superfamily Domain-Containing Protein	Transporters	transmembrane transporter activity#GO:0022857
Topology-3	OG884	-	PC_21003	-	D[69.8397/87.354]	-	U[95.363/87.354]	Supported	LOC_Os02g06010.1	Golgi Nucleotide Sugar Transporter 3	secondary carrier transporter	transmembrane transporter activity#GO:0022857
Topology-3	OG925	-	PC_08298	-	D[49.7782/57.8109]	-	U[67.4335/57.8109]	Supported	LOC_Os03g59220.1	Ubiquinol-Cytochrome C Reductase Complex 14 Kd Protein	reductase	ion binding#GO:0043167
Topology-3	OG525	-	PC_10217	-	D[67.1648/71.5386]	-	U[83.5088/71.5386]	Supported	LOC_Os10g37899.1	2-Oxoglutarate-Dependent Dioxygenase 9	oxidoreductase	oxidoreductase activity#GO:0016491
Topology-3	OG567	-	PC_00677	-	D[0.124592/0.50824]	-	U[0.733961/0.50824]	Supported	LOC_Os02g51440.1	Laccase 10	oxidase	oxidoreductase activity#GO:0016491
Topology-3	OG62	-	PC_23020	-	D[18.0499/25.9868]	-	U[30.7061/25.9868]	Supported	LOC_Os02g04170.1	L-Aspartate Oxidase	oxidase	oxidoreductase activity#GO:0016491
Topology-3	OG255	-	PC_05381	-	D[203.722/261.656]	-	U[298.226/261.656]	Supported	LOC_Os01g51200.1	Casein Kinase-Related	non-receptor serine/threonine protein kinase	-
Topology-3	OG1003	-	PC_11030	-	D[101.396/112.118]	-	U[117.023/112.118]	Supported	LOC_Os01g53700.1	Metalloprotease	metalloprotease	transferase activity#GO:0016740
Topology-3	OG930	-	PC_14026	-	D[43.9852/45.8028]	-	U[49.8496/45.8028]	Supported	LOC_Os07g38270.1	Nardilysin	metalloprotease	transferase activity#GO:0016740
Topology-3	OG977	-	PC_31611	-	D[18.1127/29.5373]	-	U[35.2414/29.5373]	Supported	LOC_Os01g49820.2	Lipid Phosphate Phosphatase 2	metabolite interconversion enzyme	-
Topology-3	OG441	-	PC_14911	-	D[1.98797/2.83032]	-	U[12.0416/2.83032]	Supported	LOC_Os08g34790.1	4-Coumarate:Coenzyme A Ligase 5	metabolite interconversion enzyme	ligase activity#GO:0016874
Topology-3	OG1263	-	PC_21661	-	D[78.9272/128.754]	-	U[168.238/128.754]	Not Detected	LOC_Os11g29900.1	Lipase/Lipooxygenase, Plat/Lh2 Family Protein	lipase	ligase activity#GO:0016874
Topology-3	OG167	-	PC_21670	-	D[0.0848654/0.122183]	-	U[0.159068/0.122183]	Supported	LOC_Os11g08440.1	Heat Shock Protein 70Kda	Hsp70 family chaperone	carbohydrate derivative binding#GO:0097367
Topology-3	OG168	-	PC_21671	-	D[0/0.0326056]	-	U[0.0485107/0.0326056]	Not Detected	LOC_Os11g08460.1	Heat Shock Cognate Protein 70-1	Hsp70 family chaperone	carbohydrate derivative binding#GO:0097367
Topology-3	OG557	-	PC_18543	-	D[6.39541/12.243]	-	U[14.1269/12.243]	Supported	LOC_Os03g55050.1	UDP-Glycosyltransferase 72B1	glycosyltransferase	transferase activity#GO:0016740
Topology-3	OG559	-	PC_14455	-	D[2.22135/2.24582]	-	U[2.55979/2.24582]	Supported	LOC_Os05g45090.1	UDP-Dependent Glycosyltransferase 706D2	glycosyltransferase	transferase activity#GO:0016740
Topology-3	OG1199	-	PC_42378	-	D[11.2563/12.9128]	-	U[12.9446/12.9128]	Supported	LOC_Os09g26780.1	Tify Gene 10C	-	identical protein binding#GO:0042802
Topology-3	OG106	-	PC_43686	-	D[14.8263/14.9491]	-	U[15.5822/14.9491]	Supported	LOC_Os10g31970.1	Chromatin Remodeling Factor 717	-	histone binding#GO:0042393
Topology-3	OG340	-	PC_13509	-	D[9.83934/10.3126]	-	U[11.2016/10.3126]	Supported	LOC_Os02g54490.1	Transducin/Wd40 Repeat-Like Superfamily Protein	-	-
Topology-3	OG1329	-	PC_03192	-	D[110.587/179.249]	-	U[199.774/179.249]	Supported	LOC_Os02g41550.4	Cryptochrome 2	DNA metabolism protein	transferase activity#GO:0016740
Topology-3	OG95	-	PC_07377	-	D[31.0642/37.8313]	-	U[41.8884/37.8313]	Supported	LOC_Os07g29390.3	Cyclophilin 21-4	chaperone	histone binding#GO:0042393
Topology-3	OG1010	-	PC_05885	-	D[212.931/231.025]	-	U[240.887/231.025]	Supported	LOC_Os07g31300.1	Atpase, F1 Complex, Delta/Epsilon Subunit	ATP synthase	ion binding#GO:0043167
Topology-3	OG16	-	PC_03589	-	D[38.6502/39.5395]	-	U[40.9062/39.5395]	Supported	LOC_Os07g09510.1	Proline-Rich Family Protein	-	-
Topology-3	OG61	-	PC_14161	-	D[32.6781/43.1507]	-	U[48.1657/43.1507]	Supported	LOC_Os07g36450.1	Protein Thylakoid Assembly 8-Like, Chloroplastic	-	nucleic acid binding#GO:0003676
Topology-3	OG181	-	PC_50171	-	D[0.295998/0.340925]	-	U[0.443369/0.340925]	Not Detected	-	-	-	-
Topology-3	OG435	-	PC_32227	-	D[11.2867/13.1307]	-	U[13.8449/13.1307]	Supported	LOC_Os02g08540.1	Dln Repressor 45	-	-
Topology-3	OG485	-	PC_27089	-	D[0.115703/0.166579]	-	U[0.216819/0.166579]	Not Detected	LOC_Os09g39930.1	Receptor-Like Cytoplasmic Kinase 284	-	-
Topology-3	OG583	-	PC_46519	-	D[38.3282/41.3233]	-	U[45.497/41.3233]	Supported	LOC_Os02g34500.1	Defective Microspore Development1	-	-
Topology-3	OG591	-	PC_44505	-	D[0.528853/0.608865]	-	U[1.13032/0.608865]	Supported	-	-	-	-
Topology-3	OG626	-	PC_12410	-	D[34.4854/35.0092]	-	U[37.8793/35.0092]	Supported	LOC_Os07g33330.1	tRNA Selenocysteine 1-Associated Protein 1-Related-Related	-	-
Topology-3	OG826	-	PC_33575	-	D[10.43561/12.383030000000002]	-	U[13.56588/12.383030000000002]	Not Detected	-	-	-	-
Topology-3	OG827	-	PC_03182	-	D[0.314064/0.387562]	-	U[0.624278/0.387562]	Supported	LOC_Os02g41450.1	NAC Domain-Containing Protein 51	-	nucleic acid binding#GO:0003676
Topology-3	OG876	-	PC_03523,PC_36788	-	D[16.50734/26.67261]	-	U[31.08332/26.67261]	Not Detected	-	-	-	-
Topology-3	OG915	-	PC_35573	-	D[0.602598/0.680457]	-	U[0.96206/0.680457]	Supported	-	-	-	-
Topology-3	OG1259	-	PC_28473	-	D[46.772/52.3323]	-	U[54.9503/52.3323]	Supported	LOC_Os06g49700.2	Gcip-Interacting Protein P29	-	-
Topology-3	OG377	-	PC_17246	-	U[0.138651/0]	-	E[0/0]	Supported	LOC_Os02g41930.1	Bnacnng10540D Protein	-	-
Topology-3	OG939	-	PC_16850	-	E[0/0]	-	U[0.0426697/0]	Supported	LOC_Os01g52070.1	Potassium Channel Akt1	ion channel	transmembrane transporter activity#GO:0022857
Topology-3	OG1061	-	PC_14335	-	E[0/0]	-	U[0.207737/0]	Supported	LOC_Os07g03620.1	Cysteine-Rich Secretory Protein-Related	defense/immunity protein	carbohydrate derivative binding#GO:0097367
Topology-3	OG1324	-	PC_49780	-	E[0/0]	-	U[0.0389313/0]	Supported	LOC_Os03g45210.1	Uncharacterized	-	oxidoreductase activity#GO:0016491
Topology-3	OG531	-	PC_48047	-	E[0/0]	-	E[0/0]	Supported	LOC_Os07g14080.1	Acyl Transferase 4	transferase	transferase activity#GO:0016740
Topology-3	OG391	-	PC_47796	-	E[0/0]	-	E[0/0]	Supported	LOC_Os01g71240.1	Ca2+-Atpase 6	primary active transporter	transmembrane transporter activity#GO:0022857
Topology-3	OG821	-	PC_44694	-	E[0/0]	-	E[0/0]	Supported	LOC_Os02g45280.1	Cytochrome P450 26	oxygenase	oxidoreductase activity#GO:0016491
Topology-3	OG367	-	PC_39319	-	E[0/0]	-	E[0/0]	Supported	LOC_Os01g44340.1	Pectin Methylesterase 4	metabolite interconversion enzyme	-
Topology-3	OG495	-	PC_09021	-	E[0/0]	-	E[0/0]	Supported	LOC_Os05g38960.1	Os07G0462200 Protein-Related	-	-
Topology-3	OG811	-	PC_15930	-	E[0/0]	-	E[0/0]	Supported	LOC_Os01g19240.1	Wat1-Related Protein	-	-
Topology-3	OG814	-	PC_13099	-	E[0/0]	-	E[0/0]	Supported	LOC_Os06g11970.1	MADS Box Gene 63	-	DNA-binding transcription factor activity#GO:0003700
Topology-3	OG967	-	PC_36045	-	E[0/0]	-	E[0/0]	Not Detected	-	-	-	-
