# Supplementary material for: Phylogenomic profiles of whole-genome duplications in Poaceae and landscape of differential duplicate retention and losses among major Poaceae lineages
Source: Nat Commun. 2024 Apr 17;15:3305. doi: 10.1038/s41467-024-47428-9 (PMC11024178; doi:10.1038/s41467-024-47428-9)
Supplement: Supplementary file 8 — Supplementary Data 5 [file 41467_2024_47428_MOESM8_ESM.xlsx]

## Sheet: Data 5
Supplementary Data 5 Summary of retention and loss events of the rho-derived genes in different subfamilies
LD: lineage specific duplication. RL: reciprocal loss of species in subfamily. SubRL: reciprocal loss of subfamilies.
OG#	SubTree#	Rentention Type	Number of retentions							Genes retained from rho							Annotated Genes		GO Annotation of Molecular Function
			Chloridoideae	Panicoideae	Pooideae	Bambusoideae	Oryzoideae	Pharoideae	Anomochlooideae	Chloridoideae	Panicoideae	Pooideae	Bambusoideae	Oryzoideae	Pharoideae	Anomochlooideae	in rice	in maize
HOG00001	-	IV-1	1	2	2	2	2	1	0	1: Zoysia_japonica|Zjn_sc00002.1.g00290.1.es.mkhc,Eragrostis_tef|Et_4B_036236-2506517235,Eragrostis_tef|Et_4A_032717-2506510709,Oropetium_thomaeum|Oropetium_20150105_19676A	1: Sorghum_bicolor|Sobic.002G387200.1,Zea_mays|Zm00001d022243_T001,Setaria_italica|Seita.2G402800.1; 2: Cenchrus_americanus|Pgl_GLEAN_10024837,Sorghum_bicolor|Sobic.001G358000.1	1: Triticum_aestivum|TraesCS2D01G160400.1,Triticum_aestivum|TraesCS2A01G155100.1,Triticum_aestivum|TraesCS2B01G180200.1,Thinopyrum_elongatum|Tel2E01T308700.1,Hordeum_vulgare|HORVU.MOREX.r2.2HG0100570.1,Brachypodium_distachyon|Bradi1g20360.1; 2: Brachypodium_distachyon|Bradi1g61330.2	1: Raddia_distichophylla|g005625.t1,Dendrocalamus_latiflorus|evm.model.ORIGINAL_3068.159; 2: Phyllostachys_edulis|PH02Gene36474.t1,Phyllostachys_edulis|PH02Gene07735.t1,Dendrocalamus_latiflorus|evm.model.FRAGSCAFF_187.23	1: Leersia_perrieri|LPERR07G20290.1,Oryza_sativa|LOC_Os07g43950.1,Oryza_brachyantha|OB07G28850.1,Zizania_latifolia|Zla17G010340.1; 2: Leersia_perrieri|LPERR03G16480.2,Oryza_sativa|LOC_Os03g25770.1,Oryza_brachyantha|OB03G28390.1	1: Pharus_latifolius|Pl03g17010.1,Pharus_latifolius|Pl07g04220.1	-	SC35-LIKE_PROTEIN_25;SC35-LIKE_PROTEIN_26	SC35-LIKE_PROTEIN_25	nucleic acid binding#GO:0003676
HOG00002	-	IV-1	2	2	2	2	2	1	0	1: Oropetium_thomaeum|Oropetium_20150105_19679A,Eragrostis_tef|Et_4B_036905-2506515656; 2: Eragrostis_tef|Et_5B_044490-2506538173,Eragrostis_tef|Et_5A_041820-2506527012,Oropetium_thomaeum|Oropetium_20150105_10450A	1: Sorghum_bicolor|Sobic.001G357900.1,Saccharum_hybrid|Sh01_t027580,Cenchrus_americanus|Pgl_GLEAN_10024838; 2: Sorghum_bicolor|Sobic.002G387100.1,Zea_mays|Zm00001d022242_T001,Cenchrus_americanus|Pgl_GLEAN_10015638,Setaria_italica|Seita.2G402500.1	1: Brachypodium_distachyon|Bradi1g61320.2; 2: Brachypodium_distachyon|Bradi1g20370.2	1: Dendrocalamus_latiflorus|evm.model.ORIGINAL_4142.74.2,Phyllostachys_edulis|PH02Gene07736.t1,Dendrocalamus_latiflorus|evm.model.FRAGSCAFF_393.9,Olyra_latifolia|Ola035641.1,Phyllostachys_edulis|PH02Gene36476.t1,Dendrocalamus_latiflorus|evm.model.FRAGSCAFF_187.24; 2: Dendrocalamus_latiflorus|evm.model.ORIGINAL_5103.46,Dendrocalamus_latiflorus|evm.model.ORIGINAL_1673.249,Phyllostachys_edulis|PH02G…	1: Oryza_sativa|LOC_Os03g25790.1,Leersia_perrieri|LPERR03G16490.1,Oryza_brachyantha|OB03G28400.1; 2: Zizania_latifolia|Zla16G002950.1,Zizania_latifolia|Zla17G010330.1,Oryza_officinalis|OoffiChr07g02219.1,Oryza_sativa|LOC_Os07g43940.1,Oryza_brachyantha|OB07G28830.1	1: Pharus_latifolius|Pl07g04210.1	-	BETA-1;GLUCAN_ENDO-1,3-BETA-GLUCOSIDASE_BG1-RELATED-RELATED	BETA-1	hydrolase activity#GO:0016787
HOG00003	-	I	0	1	1	1(LD)	1	1	0	-	Saccharum_hybrid|Sh01_t027410,Sorghum_bicolor|Sobic.001G356400.1,Setaria_italica|Seita.9G385300.1	Brachypodium_distachyon|Bradi1g61190.1	Olyra_latifolia|Ola035628.1,Dendrocalamus_latiflorus|evm.model.FRAGSCAFF_187.44,Phyllostachys_edulis|PH02Gene45046.t1,Phyllostachys_edulis|PH02Gene47499.t1	Oryza_officinalis|OoffiChr03g01766.1,Oryza_sativa|LOC_Os03g25990.1,Oryza_brachyantha|OB03G28510.1,Leersia_perrieri|LPERR03G16590.1	Pharus_latifolius|Pl03g17150.1	-	ALPHA-EXPANSIN_21	-	-
HOG00004	-	III	2	2	2(RL)	2	2	2	2	1: Eragrostis_tef|Et_4B_036241-2506519066,Eragrostis_tef|Et_4A_032038-2506508552,Oropetium_thomaeum|Oropetium_20150105_19692A,Zoysia_japonica|Zjn_sc00002.1.g00130.1.sm.mk; 2: Eragrostis_tef|Et_5A_041832-2506530120,Eragrostis_tef|Et_5B_044512-2506535296,Oropetium_thomaeum|Oropetium_20150105_10473A,Zoysia_japonica|Zjn_sc00044.1.g02640.1.sm.mkhc,Zoysia_japonica|Zjn_sc00001.1.g02990.1.am.mk	1: Cenchrus_americanus|Pgl_GLEAN_10024859,Setaria_italica|Seita.9G384800.1,Sorghum_bicolor|Sobic.001G356000.1,Saccharum_hybrid|Sh01_t027360,Zea_mays|Zm00001d047182_T001; 2: Saccharum_hybrid|Sh02_t028660,Sorghum_bicolor|Sobic.002G385450.1,Zea_mays|Zm00001d022227_T001,Setaria_italica|Seita.2G400600.1	1: Brachypodium_distachyon|Bradi1g61160.1; 2: Puccinellia_tenuiflora|Pt_Chr0304753,Puccinellia_tenuiflora|Pt_Chr0306410,Thinopyrum_elongatum|Tel2E01T313200.1,Hordeum_vulgare|HORVU.MOREX.r2.2HG0100880.1,Triticum_aestivum|TraesCS2D01G163700.1,Triticum_aestivum|TraesCS2A01G157600.1,Triticum_aestivum|TraesCS2B01G183100.1	1: Dendrocalamus_latiflorus|evm.model.ORIGINAL_4142.98,Phyllostachys_edulis|PH02Gene45049.t1,Dendrocalamus_latiflorus|evm.model.FRAGSCAFF_187.45,Phyllostachys_edulis|PH02Gene50223.t1,Dendrocalamus_latiflorus|evm.model.FRAGSCAFF_393.20,Olyra_latifolia|Ola035623.1; 2: Olyra_latifolia|Ola004967.1,Raddia_distichophylla|g005650.t1,Phyllostachys_edulis|PH02Gene02464.t1,Dendrocalamus_latiflorus|evm.mode…	1: Oryza_sativa|LOC_Os03g26130.1,Oryza_officinalis|OoffiChr03g01758.1,Leersia_perrieri|LPERR03G16640.1; 2: Zizania_latifolia|Zla16G003090.1,Zizania_latifolia|Zla17G010200.1,Leersia_perrieri|LPERR07G20060.1,Oryza_sativa|LOC_Os07g43580.1,Oryza_brachyantha|OB07G28650.1	1: Pharus_latifolius|Pl03g17240.1; 2: Pharus_latifolius|Pl07g04420.1	1: Streptochaeta_angustifolia|strangu_015804-RA; 2: Streptochaeta_angustifolia|strangu_032276-RA	R2R3-MYB_TRANSCRIPTION_FACTOR_72;MYB_FAMILY_TRANSCRIPTION_FACTOR	R2R3-MYB_TRANSCRIPTION_FACTOR_72	-
HOG00005	-	IV-3	2	2	2	2	2	2	1	1: Eragrostis_tef|Et_4B_036952-2506520551,Eragrostis_tef|Et_4A_032755-2506512335,Zoysia_japonica|Zjn_sc00010.1.g00250.1.sm.mkhc,Oropetium_thomaeum|Oropetium_20150105_19715A,Zoysia_japonica|Zjn_sc00153.1.g00060.1.sm.mkhc; 2: Eragrostis_tef|Et_5B_044539-2506533637,Eragrostis_tef|Et_5A_041869-2506530981,Zoysia_japonica|Zjn_sc00001.1.g03180.1.sm.mkhc,Oropetium_thomaeum|Oropetium_20150105_10514A	1: Cenchrus_americanus|Pgl_GLEAN_10021852,Setaria_italica|Seita.9G381600.1,Zea_mays|Zm00001d029371_T001,Sorghum_bicolor|Sobic.001G353300.1; 2: Cenchrus_americanus|Pgl_GLEAN_10026580,Setaria_italica|Seita.2G396200.1,Zea_mays|Zm00001d022192_T001,Sorghum_bicolor|Sobic.002G381400.1,Zea_mays|Zm00001d006913_T002	1: Brachypodium_distachyon|Bradi1g60950.1; 2: Triticum_aestivum|TraesCS2D01G168300.1,Triticum_aestivum|TraesCS2B01G187200.1,Triticum_aestivum|TraesCS2A01G161100.1,Thinopyrum_elongatum|Tel2E01T319000.1,Hordeum_vulgare|HORVU.MOREX.r2.2HG0101600.1,Brachypodium_distachyon|Bradi1g21420.1	1: Dendrocalamus_latiflorus|evm.model.FRAGSCAFF_371.15,Phyllostachys_edulis|PH02Gene08532.t1,Raddia_distichophylla|g017675.t1,Olyra_latifolia|Ola035599.1,Phyllostachys_edulis|PH02Gene17805.t1,Dendrocalamus_latiflorus|evm.model.FRAGSCAFF_393.52; 2: Phyllostachys_edulis|PH02Gene47598.t1,Dendrocalamus_latiflorus|evm.model.ORIGINAL_3068.118,Phyllostachys_edulis|PH02Gene03451.t1,Dendrocalamus_latiflor…	1: Oryza_officinalis|OoffiChr03g01734.1,Oryza_sativa|LOC_Os03g26910.1,Leersia_perrieri|LPERR03G16920.1,Oryza_brachyantha|OB03G28930.1,Zizania_latifolia|Zla05G013870.1; 2: Oryza_officinalis|OoffiChr07g02131.1,Oryza_sativa|LOC_Os07g43160.1,Oryza_brachyantha|OB07G28260.1,Leersia_perrieri|LPERR07G19750.1,Zizania_latifolia|Zla16G003340.1	1: Pharus_latifolius|Pl03g17530.1; 2: Pharus_latifolius|Pl07g04800.1	1: Streptochaeta_angustifolia|strangu_016836-RA	TREHALOSE-6-PHOSPHATE_PHOSHPHATASE_3;TREHALOSE-6-PHOSPHATE_PHOSHPHATASE_9	TREHALOSE-6-PHOSPHATE_PHOSHPHATASE_3	hydrolase activity#GO:0016787
HOG00006	-	IV-1	2	2	2	2	2	1	1	1: Eragrostis_tef|Et_4B_036929-2506524471,Eragrostis_tef|Et_4A_032739-2506506305,Zoysia_japonica|Zjn_sc00002.1.g00090.1.sm.mkhc; 2: Zoysia_japonica|Zjn_sc00001.1.g03000.1.sm.mkhc,Oropetium_thomaeum|Oropetium_20150105_10476A,Eragrostis_tef|Et_5B_044514-2506535790,Eragrostis_tef|Et_5A_041839-2506531926	1: Cenchrus_americanus|Pgl_GLEAN_10024864,Setaria_italica|Seita.9G384500.1,Sorghum_bicolor|Sobic.001G355600.1,Saccharum_hybrid|Sh01_t027320; 2: Setaria_italica|Seita.2G400400.1,Cenchrus_americanus|Pgl_GLEAN_10013319,Saccharum_hybrid|Sh02_t028640,Sorghum_bicolor|Sobic.002G385300.1,Zea_mays|Zm00001d022225_T001	1: Brachypodium_distachyon|Bradi1g61110.1; 2: Puccinellia_tenuiflora|Pt_Chr0306406,Puccinellia_tenuiflora|Pt_Chr0304751,Hordeum_vulgare|HORVU.MOREX.r2.2HG0100900.1,Triticum_aestivum|TraesCS2B01G183300.1,Triticum_aestivum|TraesCS2A01G157800.1,Thinopyrum_elongatum|Tel2E01T313400.1,Triticum_aestivum|TraesCS2D01G163900.1,Brachypodium_distachyon|Bradi1g20560.2	1: Phyllostachys_edulis|PH02Gene08513.t1,Phyllostachys_edulis|PH02Gene25375.t2,Dendrocalamus_latiflorus|evm.model.FRAGSCAFF_393.23,Dendrocalamus_latiflorus|evm.model.FRAGSCAFF_187.48,Olyra_latifolia|Ola035620.1; 2: Phyllostachys_edulis|PH02Gene02465.t1,Dendrocalamus_latiflorus|evm.model.ORIGINAL_3068.140,Olyra_latifolia|Ola004965.1,Raddia_distichophylla|g005652.t1,Dendrocalamus_latiflorus|evm.mod…	1: Oryza_sativa|LOC_Os03g26210.1,Oryza_officinalis|OoffiChr03g01756.1,Oryza_brachyantha|OB03G28630.1,Leersia_perrieri|LPERR03G16670.1; 2: Oryza_officinalis|OoffiChr07g02195.1,Oryza_sativa|LOC_Os07g43530.2,Leersia_perrieri|LPERR07G20030.1,Oryza_brachyantha|OB07G28610.1,Zizania_latifolia|Zla16G003110.1	1: Pharus_latifolius|Pl03g17270.1	1: Streptochaeta_angustifolia|strangu_015806-RA	basic_Helix-Loop-Helix_protein_1;Iron-related_transcription_factor_3	basic_Helix-Loop-Helix_protein_1	protein dimerization activity#GO:0046983
HOG00007	-	IV-2	2	2	2	2	2	1(SubRL)	1(SubRL)	1: Eragrostis_tef|Et_4A_035226-2506504741,Eragrostis_tef|Et_4B_039383-2506523191,Zoysia_japonica|Zjn_sc00002.1.g00070.1.sm.mkhc; 2: Eragrostis_tef|Et_5B_044516-2506536282,Eragrostis_tef|Et_5A_041840-2506532184,Oropetium_thomaeum|Oropetium_20150105_10480A,Zoysia_japonica|Zjn_sc00044.1.g02590.1.sm.mkhc	1: Cenchrus_americanus|Pgl_GLEAN_10021872,Setaria_italica|Seita.9G384200.1,Sorghum_bicolor|Sobic.001G355400.2,Saccharum_hybrid|Sh01_t027300,Zea_mays|Zm00001d029340_T001,Zea_mays|Zm00001d047186_T001; 2: Zea_mays|Zm00001d022218_T001,Saccharum_hybrid|Sh02_t028630,Zea_mays|Zm00001d006923_T002,Sorghum_bicolor|Sobic.002G384700.2,Setaria_italica|Seita.2G400200.1,Cenchrus_americanus|Pgl_GLEAN_10013317	1: Brachypodium_distachyon|Bradi1g61090.1; 2: Thinopyrum_elongatum|Tel2E01T313600.1,Hordeum_vulgare|HORVU.MOREX.r2.2HG0100920.1,Puccinellia_tenuiflora|Pt_Chr0306405,Brachypodium_distachyon|Bradi1g20580.1	1: Dendrocalamus_latiflorus|evm.model.ORIGINAL_4142.106,Phyllostachys_edulis|PH02Gene08515.t1,Dendrocalamus_latiflorus|evm.model.FRAGSCAFF_393.26,Olyra_latifolia|Ola035618.1,Phyllostachys_edulis|PH02Gene25372.t1; 2: Phyllostachys_edulis|PH02Gene02467.t1	1: Oryza_sativa|LOC_Os03g26229.1,Oryza_brachyantha|OB03G28650.1,Leersia_perrieri|LPERR03G16690.1; 2: Zizania_latifolia|Zla16G003130.1,Zizania_latifolia|Zla17G010180.1,Oryza_sativa|LOC_Os07g43510.1,Oryza_officinalis|OoffiChr07g02195.1,Oryza_brachyantha|OB07G28590.1,Leersia_perrieri|LPERR07G20010.1	1: Pharus_latifolius|Pl03g17290.1	1: Streptochaeta_angustifolia|strangu_015808-RA	30S_40S_RIBOSOMAL_PROTEIN	30S_40S_RIBOSOMAL_PROTEIN	nucleic acid binding#GO:0003676
HOG00008	-	III	2	2	2	2	2	2	2	1: Eragrostis_tef|Et_4B_036940-2506516149,Eragrostis_tef|Et_4A_032756-2506500038,Oropetium_thomaeum|Oropetium_20150105_19709A; 2: Eragrostis_tef|Et_5B_044530-2506539751,Eragrostis_tef|Et_5A_041859-2506528391	1: Saccharum_hybrid|Sh01_t027200,Sorghum_bicolor|Sobic.001G354600.1,Zea_mays|Zm00001d029352_T001,Zea_mays|Zm00001d047191_T001; 2: Setaria_italica|Seita.2G397100.1,Cenchrus_americanus|Pgl_GLEAN_10006199,Zea_mays|Zm00001d022198_T001	1: Brachypodium_distachyon|Bradi1g61000.1; 2: Triticum_aestivum|TraesCS2D01G167700.1,Triticum_aestivum|TraesCS2A01G160300.1,Thinopyrum_elongatum|Tel2E01T318000.1,Triticum_aestivum|TraesCS2B01G186600.1,Hordeum_vulgare|HORVU.MOREX.r2.2HG0101530.1,Puccinellia_tenuiflora|Pt_Chr0306385,Brachypodium_distachyon|Bradi1g20715.1	1: Dendrocalamus_latiflorus|evm.model.ORIGINAL_4142.117_evm.model.ORIGINAL_4142.118,Phyllostachys_edulis|PH02Gene08524.t1,Phyllostachys_edulis|PH02Gene43834.t1,Olyra_latifolia|Ola035607.1,Dendrocalamus_latiflorus|evm.model.FRAGSCAFF_187.60,Dendrocalamus_latiflorus|evm.model.FRAGSCAFF_393.43; 2: Raddia_distichophylla|g005669.t1,Olyra_latifolia|Ola004947.1,Phyllostachys_edulis|PH02Gene47449.t1,Dend…	1: Oryza_sativa|LOC_Os03g26630.1,Oryza_officinalis|OoffiChr03g01743.1,Oryza_brachyantha|OB03G28830.1,Leersia_perrieri|LPERR03G16820.1; 2: Oryza_officinalis|OoffiChr07g02141.1,Oryza_sativa|LOC_Os07g43316.2,Oryza_brachyantha|OB07G28450.1,Zizania_latifolia|Zla16G003270.1	1: Pharus_latifolius|Pl03g17450.1; 2: Pharus_latifolius|Pl07g04720.1	1: Streptochaeta_angustifolia|strangu_008074-RA; 2: Streptochaeta_angustifolia|strangu_016841-RA	SAP_DNA-BINDING_DOMAIN-CONTAINING_PROTEIN	SAP_DNA-BINDING_DOMAIN-CONTAINING_PROTEIN	nucleic acid binding#GO:0003676
HOG00009	-	I	1(LD)	1(LD)	1(LD)	1(LD)	1(LD)	1(LD)	1(LD)	Oropetium_thomaeum|Oropetium_20150105_10466A,Eragrostis_tef|Et_5A_041837-2506531410,Eragrostis_tef|Et_4B_036932-2506513197,Oropetium_thomaeum|Oropetium_20150105_19689A,Zoysia_japonica|Zjn_sc00003.1.g11160.1.sm.mk	Sorghum_bicolor|Sobic.002G385800.1,Saccharum_hybrid|Sh02_t028710,Cenchrus_americanus|Pgl_GLEAN_10015628,Cenchrus_americanus|Pgl_GLEAN_10024855,Setaria_italica|Seita.9G385200.1	Triticum_aestivum|TraesCS2D01G163000.1,Triticum_aestivum|TraesCS2A01G157100.1,Triticum_aestivum|TraesCS2B01G182700.1,Thinopyrum_elongatum|Tel2E01T311000.1,Hordeum_vulgare|HORVU.MOREX.r2.2HG0100800.1,Puccinellia_tenuiflora|Pt_Chr0304756,Puccinellia_tenuiflora|Pt_Chr0306414,Brachypodium_distachyon|Bradi1g20500.2	Phyllostachys_edulis|PH02Gene18181.t2,Phyllostachys_edulis|PH02Gene02461.t1,Dendrocalamus_latiflorus|evm.model.ORIGINAL_1673.260,Dendrocalamus_latiflorus|evm.model.ORIGINAL_3068.146,Raddia_distichophylla|g005641.t1,Olyra_latifolia|Ola004976.1,Dendrocalamus_latiflorus|evm.model.ORIGINAL_4142.90,Raddia_distichophylla|g010383.t1	Oryza_officinalis|OoffiChr07g02207.1,Oryza_sativa|LOC_Os07g43710.1,Oryza_brachyantha|OB07G28680.1,Leersia_perrieri|LPERR07G20130.1,Zizania_latifolia|Zla16G003060.1,Oryza_officinalis|OoffiChr03g01763.1,Oryza_sativa|LOC_Os03g26044.1,Leersia_perrieri|LPERR03G16610.2,Oryza_brachyantha|OB03G28550.1,Zizania_latifolia|Zla09G013510.1,Zizania_latifolia|Zla05G024150.1	Pharus_latifolius|Pl07g04370.1,Pharus_latifolius|Pl03g17200.1	Streptochaeta_angustifolia|strangu_015796-RA,Streptochaeta_angustifolia|strangu_032283-RA	CELLULOSE_SYNTHASE_LIKE_A7;CELLULOSE_SYNTHASE_LIKE_A5	CELLULOSE_SYNTHASE_LIKE_A7	-
HOG00010	-	IV-2	2	2	2(RL)	2	1(SubRL)	2	1(SubRL)	1: Eragrostis_tef|Et_4B_036951-2506520185,Eragrostis_tef|Et_4A_032753-2506511585; 2: Eragrostis_tef|Et_5A_041863-2506529433,Eragrostis_tef|Et_5B_044535-2506540996	1: Sorghum_bicolor|Sobic.001G353400.1,Saccharum_hybrid|Sh01_t027130,Setaria_italica|Seita.9G381700.1; 2: Cenchrus_americanus|Pgl_GLEAN_10026575,Setaria_italica|Seita.2G396300.1,Sorghum_bicolor|Sobic.002G381700.2,Saccharum_hybrid|Sh02_t028390	1: Brachypodium_distachyon|Bradi1g60960.2; 2: Thinopyrum_elongatum|Tel2E01T319400.1,Hordeum_vulgare|HORVU.MOREX.r2.2HG0101730.1,Triticum_aestivum|TraesCS2B01G187400.1,Triticum_aestivum|TraesCS2D01G168500.1	1: Dendrocalamus_latiflorus|evm.model.FRAGSCAFF_371.14,Phyllostachys_edulis|PH02Gene08530.t1,Dendrocalamus_latiflorus|evm.model.FRAGSCAFF_393.46,Olyra_latifolia|Ola035602.1; 2: Phyllostachys_edulis|PH02Gene47596.t1,Dendrocalamus_latiflorus|evm.model.ORIGINAL_1673.287	1: Oryza_sativa|LOC_Os03g26870.1,Oryza_officinalis|OoffiChr03g01736.1,Leersia_perrieri|LPERR03G16910.1,Oryza_brachyantha|OB03G28910.1	1: Pharus_latifolius|Pl03g17480.1; 2: Pharus_latifolius|Pl07g04780.1	1: Streptochaeta_angustifolia|strangu_016837-RA	SALT_RESPONSIVE_WD40_PROTEIN_5	-	protein binding#GO:0005515
HOG00011	-	I	1(LD)	1	1(LD)	1(LD)	1(LD)	1	1(LD)	Oropetium_thomaeum|Oropetium_20150105_10482A,Zoysia_japonica|Zjn_sc00044.1.g02550.1.am.mkhc,Eragrostis_tef|Et_5A_041841-2506532442,Eragrostis_tef|Et_5B_044517-2506536528	Setaria_italica|Seita.2G399900.1,Cenchrus_americanus|Pgl_GLEAN_10013308,Saccharum_hybrid|Sh02_t028560,Sorghum_bicolor|Sobic.002G384300.1,Zea_mays|Zm00001d006922_T001	Puccinellia_tenuiflora|Pt_Chr0306396,Puccinellia_tenuiflora|Pt_Chr0304742,Triticum_aestivum|TraesCS2A01G158900.1,Triticum_aestivum|TraesCS2D01G165900.1,Triticum_aestivum|TraesCS2B01G184500.1,Thinopyrum_elongatum|Tel2E01T315000.1,Hordeum_vulgare|HORVU.MOREX.r2.2HG0101090.1,Brachypodium_distachyon|Bradi1g20586.2	Dendrocalamus_latiflorus|evm.model.ORIGINAL_3068.138,Phyllostachys_edulis|PH02Gene02469.t1,Phyllostachys_edulis|PH02Gene18189.t1,Dendrocalamus_latiflorus|evm.model.ORIGINAL_5103.21,Dendrocalamus_latiflorus|evm.model.ORIGINAL_1673.270.1,Olyra_latifolia|Ola004961.1	Zizania_latifolia|Zla16G003140.1,Zizania_latifolia|Zla17G010160.1,Oryza_officinalis|OoffiChr07g02152.1,Oryza_sativa|LOC_Os07g43420.1,Leersia_perrieri|LPERR07G19800.1,Oryza_brachyantha|OB07G28520.1	Pharus_latifolius|Pl07g04570.1	Streptochaeta_angustifolia|strangu_008064-RA,Streptochaeta_angustifolia|strangu_005957-RA	FOUR_LIPS	FOUR_LIPS	nucleic acid binding#GO:0003676
HOG00012	-	I	1(LD)	1	1(LD)	1(LD)	1(LD)	1	1(LD)	Oropetium_thomaeum|Oropetium_20150105_10487A,Zoysia_japonica|Zjn_sc00044.1.g02480.1.sm.mkhc,Eragrostis_tef|Et_5A_041846-2506525035,Eragrostis_tef|Et_5B_044524-2506538257	Setaria_italica|Seita.2G399500.1,Cenchrus_americanus|Pgl_GLEAN_10013303,Saccharum_hybrid|Sh02_t028500,Zea_mays|Zm00001d006920_T001,Sorghum_bicolor|Sobic.002G383900.1	Puccinellia_tenuiflora|Pt_Chr0306399,Puccinellia_tenuiflora|Pt_Chr0304745,Triticum_aestivum|TraesCS2A01G158400.1,Hordeum_vulgare|HORVU.MOREX.r2.2HG0100970.1,Triticum_aestivum|TraesCS2D01G165300.1,Thinopyrum_elongatum|Tel2E01T314300.1,Brachypodium_distachyon|Bradi1g20610.1	Olyra_latifolia|Ola004957.1,Raddia_distichophylla|g005659.t1,Phyllostachys_edulis|PH02Gene02472.t1,Dendrocalamus_latiflorus|evm.model.ORIGINAL_3068.134,Phyllostachys_edulis|PH02Gene18193.t1,Dendrocalamus_latiflorus|evm.model.ORIGINAL_1673.271	Zizania_latifolia|Zla17G010130.1,Zizania_latifolia|Zla16G003190.1,Oryza_sativa|LOC_Os07g43460.1,Oryza_officinalis|OoffiChr07g02156.2,Leersia_perrieri|LPERR07G19840.1,Oryza_brachyantha|OB07G28550.1	Pharus_latifolius|Pl07g04620.1	Streptochaeta_angustifolia|strangu_008071-RA,Streptochaeta_angustifolia|strangu_005953-RA	sphingoid_base_hydroxylase_2	sphingoid_base_hydroxylase_2	ion binding#GO:0043167
HOG00013	-	I	1(LD)	1(LD)	1(LD)	1(LD)	1(LD)	1	1(LD)	Eragrostis_tef|Et_5A_041858-2506528131,Eragrostis_tef|Et_5B_044529-2506539502,Zoysia_japonica|Zjn_sc00001.1.g03090.1.am.mkhc,Zoysia_japonica|Zjn_sc00044.1.g02390.1.sm.mkhc,Oropetium_thomaeum|Oropetium_20150105_10500A	Cenchrus_americanus|Pgl_GLEAN_10006199,Setaria_italica|Seita.2G397000.1,Zea_mays|Zm00001d022199_T001,Zea_mays|Zm00001d006916_T001,Sorghum_bicolor|Sobic.002G382600.1	Triticum_aestivum|TraesCS2D01G167600.1,Triticum_aestivum|TraesCS2A01G160200.1,Thinopyrum_elongatum|Tel2E01T317900.1,Triticum_aestivum|TraesCS2B01G186500.1,Hordeum_vulgare|HORVU.MOREX.r2.2HG0101490.1,Puccinellia_tenuiflora|Pt_Chr0306387,Brachypodium_distachyon|Bradi1g20720.1	Raddia_distichophylla|g005669.t1,Olyra_latifolia|Ola004947.1,Dendrocalamus_latiflorus|evm.model.ORIGINAL_3068.126,Phyllostachys_edulis|PH02Gene18201.t1,Phyllostachys_edulis|PH02Gene47450.t1	Zizania_latifolia|Zla16G003260.1,Zizania_latifolia|Zla17G010040.1,Oryza_sativa|LOC_Os07g43322.1,Oryza_officinalis|OoffiChr07g02142.2,Oryza_brachyantha|OB07G28460.1,Leersia_perrieri|LPERR07G19930.1	Pharus_latifolius|Pl07g04710.1	Streptochaeta_angustifolia|strangu_016842-RA,Streptochaeta_angustifolia|strangu_008073-RA	DNA-directed_RNA_polymerase_II_protein	DNA-directed_RNA_polymerase_II_protein	nucleic acid binding#GO:0003676
HOG00014	-	IV-3	2	2	2	2	2	2	1	1: Eragrostis_tef|Et_4A_035227-2506505119,Eragrostis_tef|Et_4B_036944-2506517623,Oropetium_thomaeum|Oropetium_20150105_19704A; 2: Oropetium_thomaeum|Oropetium_20150105_10485A,Zoysia_japonica|Zjn_sc00044.1.g02520.1.am.mk	1: Saccharum_hybrid|Sh01_t027240,Sorghum_bicolor|Sobic.001G354800.1,Zea_mays|Zm00001d029349_T001,Cenchrus_americanus|Pgl_GLEAN_10021864; 2: Setaria_italica|Seita.2G399700.1,Sorghum_bicolor|Sobic.002G384100.2	1: Brachypodium_distachyon|Bradi1g61030.1; 2: Puccinellia_tenuiflora|Pt_Chr0306398,Puccinellia_tenuiflora|Pt_Chr0304744,Brachypodium_distachyon|Bradi1g20596.1	1: Dendrocalamus_latiflorus|evm.model.ORIGINAL_4142.111,Olyra_latifolia|Ola035611.1; 2: Olyra_latifolia|Ola004959.1,Raddia_distichophylla|g005657.t1,Phyllostachys_edulis|PH02Gene18191.t1,Dendrocalamus_latiflorus|evm.model.ORIGINAL_3068.136	1: Oryza_sativa|LOC_Os03g26490.1,Oryza_officinalis|OoffiChr03g01744.1; 2: Leersia_perrieri|LPERR07G19820.1,Oryza_officinalis|OoffiChr07g02154.1,Zizania_latifolia|Zla16G003170.1	1: Pharus_latifolius|Pl03g17340.1; 2: Pharus_latifolius|Pl07g04600.1	1: Streptochaeta_angustifolia|strangu_005955-RA	TRANSMEMBRANE_PROTEIN	-	-
HOG00015	-	I	1(LD)	1(LD)	1(LD)	1(LD)	1(LD)	1	0	Eragrostis_tef|Et_5B_044520-2506537266,Eragrostis_tef|Et_5A_041845-2506533474,Zoysia_japonica|Zjn_sc00001.1.g03080.1.sm.mkhc,Zoysia_japonica|Zjn_sc00044.1.g02420.1.sm.mkhc,Oropetium_thomaeum|Oropetium_20150105_10497A	Setaria_italica|Seita.2G398100.1,Cenchrus_americanus|Pgl_GLEAN_10013296,Zea_mays|Zm00001d006917_T001,Zea_mays|Zm00001d022201_T001,Sorghum_bicolor|Sobic.002G383100.1	Triticum_aestivum|TraesCS2D01G167300.1,Triticum_aestivum|TraesCS2A01G159900.1,Triticum_aestivum|TraesCS2B01G185800.1,Hordeum_vulgare|HORVU.MOREX.r2.2HG0101420.1,Thinopyrum_elongatum|Tel2E01T317500.1,Puccinellia_tenuiflora|Pt_Chr0306390,Brachypodium_distachyon|Bradi1g20750.1	Olyra_latifolia|Ola004949.1,Raddia_distichophylla|g005667.t1,Dendrocalamus_latiflorus|evm.model.ORIGINAL_1673.279,Phyllostachys_edulis|PH02Gene18199.t1,Dendrocalamus_latiflorus|evm.model.ORIGINAL_5103.11,Phyllostachys_edulis|PH02Gene47451.t2,Dendrocalamus_latiflorus|evm.model.ORIGINAL_3068.128	Zizania_latifolia|Zla17G010060.1,Zizania_latifolia|Zla16G003240.1,Oryza_sativa|LOC_Os07g43350.1,Oryza_officinalis|OoffiChr07g02145.1,Leersia_perrieri|LPERR07G19910.1,Oryza_brachyantha|OB07G28480.1	Pharus_latifolius|Pl07g04690.1	-	Leucine-rich_receptor-like_protein_kinase_family_protein	Leucine-rich_receptor-like_protein_kinase_family_protein	catalytic activity, acting on a protein#GO:0140096
HOG00016	-	I	1(LD)	1	1(LD)	1(LD)	1(LD)	1	1	Eragrostis_tef|Et_5A_041847-2506525293,Eragrostis_tef|Et_5B_044525-2506538506,Zoysia_japonica|Zjn_sc00044.1.g02470.1.sm.mkhc,Zoysia_japonica|Zjn_sc00001.1.g03030.1.sm.mkhc,Oropetium_thomaeum|Oropetium_20150105_10488A	Zea_mays|Zm00001d022209_T001,Sorghum_bicolor|Sobic.002G383800.1,Setaria_italica|Seita.2G399400.1,Cenchrus_americanus|Pgl_GLEAN_10013302	Puccinellia_tenuiflora|Pt_Chr0304746,Puccinellia_tenuiflora|Pt_Chr0306400,Thinopyrum_elongatum|Tel2E01T314200.1,Triticum_aestivum|TraesCS2A01G158300.1,Hordeum_vulgare|HORVU.MOREX.r2.2HG0100960.1,Brachypodium_distachyon|Bradi1g20620.1	Dendrocalamus_latiflorus|evm.model.ORIGINAL_3068.133,Phyllostachys_edulis|PH02Gene02473.t1,Phyllostachys_edulis|PH02Gene18194.t2,Olyra_latifolia|Ola004956.1,Raddia_distichophylla|g005660.t1	Zizania_latifolia|Zla16G003200.1,Zizania_latifolia|Zla17G010120.1,Oryza_sativa|LOC_Os07g43470.1,Oryza_officinalis|OoffiChr07g02157.1,Leersia_perrieri|LPERR07G19850.1,Oryza_brachyantha|OB07G28560.1	Pharus_latifolius|Pl07g04630.1	Streptochaeta_angustifolia|strangu_005952-RA	DEVELOPMENTALLY-REGULATED_GTP-BINDING_PROTEIN_2	DEVELOPMENTALLY-REGULATED_GTP-BINDING_PROTEIN_2	ion binding#GO:0043167
HOG00017	-	I	1(LD)	1	1(LD)	1	1(LD)	1	1	Eragrostis_tef|Et_5B_044526-2506538755,Eragrostis_tef|Et_5A_041848-2506525551,Oropetium_thomaeum|Oropetium_20150105_10489A,Zoysia_japonica|Zjn_sc00044.1.g02460.1.sm.mkhc	Zea_mays|Zm00001d022206_T001,Sorghum_bicolor|Sobic.002G383700.1,Setaria_italica|Seita.2G398700.1	Triticum_aestivum|TraesCS2D01G166600.1,Thinopyrum_elongatum|Tel2E01T315700.1,Triticum_aestivum|TraesCS2A01G159300.1,Triticum_aestivum|TraesCS2B01G184900.1,Hordeum_vulgare|HORVU.MOREX.r2.2HG0101220.1,Puccinellia_tenuiflora|Pt_Chr0306392,Brachypodium_distachyon|Bradi1g20790.1	Raddia_distichophylla|g005662.t1,Olyra_latifolia|Ola004953.1,Phyllostachys_edulis|PH02Gene02475.t1,Dendrocalamus_latiflorus|evm.model.ORIGINAL_1673.277	Zizania_latifolia|Zla17G010110.1,Zizania_latifolia|Zla16G003210.1,Oryza_sativa|LOC_Os07g43390.1,Oryza_officinalis|OoffiChr07g02150.2,Leersia_perrieri|LPERR07G19870.1	Pharus_latifolius|Pl07g04650.1	Streptochaeta_angustifolia|strangu_005951-RA	disproportionating_enzyme1	disproportionating_enzyme1	transferase activity#GO:0016740
HOG00018	-	I	1(LD)	1	1(LD)	1	0	1	0	Oropetium_thomaeum|Oropetium_20150105_10457A,Zoysia_japonica|Zjn_sc00044.1.g02740.1.sm.mkhc,Eragrostis_tef|Et_5B_044500-2506540663,Eragrostis_tef|Et_5A_041836-2506531152	Cenchrus_americanus|Pgl_GLEAN_10015633,Setaria_italica|Seita.2G401600.1,Sorghum_bicolor|Sobic.002G386300.1,Zea_mays|Zm00001d022236_T001,Saccharum_hybrid|Sh02_t028760	Puccinellia_tenuiflora|Pt_Chr0304760,Puccinellia_tenuiflora|Pt_Chr0306419,Thinopyrum_elongatum|Tel2E01T309700.1,Triticum_aestivum|TraesCS2D01G162000.1,Triticum_aestivum|TraesCS2A01G156200.1,Triticum_aestivum|TraesCS2B01G181700.1,Hordeum_vulgare|HORVU.MOREX.r2.2HG0100700.1,Brachypodium_distachyon|Bradi1g20450.1	Raddia_distichophylla|g005633.t1,Olyra_latifolia|Ola004982.3,Dendrocalamus_latiflorus|evm.model.ORIGINAL_1673.254,Phyllostachys_edulis|PH02Gene02456.t1	-	Pharus_latifolius|Pl07g04300.1	-	-	-	nucleic acid binding#GO:0003676
HOG00019	-	I	1(LD)	1	1	1(LD)	1	1(LD)	1	Eragrostis_tef|Et_4B_036942-2506516887,Eragrostis_tef|Et_4A_032039-2506508930,Zoysia_japonica|Zjn_sc00002.1.g00050.1.sm.mkhc,Oropetium_thomaeum|Oropetium_20150105_19702A	Setaria_italica|Seita.9G383800.1,Cenchrus_americanus|Pgl_GLEAN_10021868,Sorghum_bicolor|Sobic.001G355000.1,Saccharum_hybrid|Sh01_t027260,Zea_mays|Zm00001d047187_T001	Brachypodium_distachyon|Bradi1g61040.1	Dendrocalamus_latiflorus|evm.model.FRAGSCAFF_187.53.1,Dendrocalamus_latiflorus|evm.model.ORIGINAL_4142.109,Phyllostachys_edulis|PH02Gene08519.t1,Phyllostachys_edulis|PH02Gene25362.t1,Olyra_latifolia|Ola035613.1	Oryza_sativa|LOC_Os03g26460.1,Oryza_officinalis|OoffiChr03g01746.1,Oryza_brachyantha|OB03G28770.1,Leersia_perrieri|LPERR03G16770.1	Pharus_latifolius|Pl03g17320.1,Pharus_latifolius|Pl07g04580.1	Streptochaeta_angustifolia|strangu_008068-RA	HSP20-like_chaperones_superfamily_protein	-	-
HOG00020	-	I	1(LD)	1	1(LD)	1	1	1	1	Eragrostis_tef|Et_5A_041843-2506532958,Eragrostis_tef|Et_5B_044519-2506537020,Zoysia_japonica|Zjn_sc00044.1.g02440.1.am.mk	Zea_mays|Zm00001d022203_T001,Sorghum_bicolor|Sobic.002G383400.1,Cenchrus_americanus|Pgl_GLEAN_10013298,Setaria_italica|Seita.2G398500.1	Thinopyrum_elongatum|Tel2E01T315900.1,Triticum_aestivum|TraesCS2A01G159500.1,Triticum_aestivum|TraesCS2B01G185100.1,Brachypodium_distachyon|Bradi1g20780.1	Dendrocalamus_latiflorus|evm.model.ORIGINAL_5103.14,Phyllostachys_edulis|PH02Gene47453.t1,Olyra_latifolia|Ola004951.1,Raddia_distichophylla|g005664.t1	Oryza_sativa|LOC_Os07g43370.1,Oryza_officinalis|OoffiChr07g02147.1,Zizania_latifolia|Zla17G010080.1,Leersia_perrieri|LPERR07G19890.1	Pharus_latifolius|Pl07g04670.1	Streptochaeta_angustifolia|strangu_005948-RA	FAD/NAD(P)-binding_oxidoreductase_family_protein	FAD/NAD(P)-binding_oxidoreductase_family_protein	oxidoreductase activity#GO:0016491
HOG00021	-	I	1(LD)	1	1	1(LD)	1	1	0	Eragrostis_tef|Et_4B_036923-2506522258,Eragrostis_tef|Et_4A_032735-2506504793,Oropetium_thomaeum|Oropetium_20150105_19686A	Setaria_italica|Seita.9G385500.1,Cenchrus_americanus|Pgl_GLEAN_10024852,Sorghum_bicolor|Sobic.001G356600.1,Saccharum_hybrid|Sh01_t027440,Zea_mays|Zm00001d029328_T001	Brachypodium_distachyon|Bradi1g61230.2	Olyra_latifolia|Ola035631.1,Dendrocalamus_latiflorus|evm.model.ORIGINAL_4142.84,Phyllostachys_edulis|PH02Gene45044.t1,Dendrocalamus_latiflorus|evm.model.FRAGSCAFF_187.40,Phyllostachys_edulis|PH02Gene41516.t1,Dendrocalamus_latiflorus|evm.model.FRAGSCAFF_393.15.2	Oryza_sativa|LOC_Os03g25970.1,Oryza_officinalis|OoffiChr03g01768.2,Leersia_perrieri|LPERR03G16570.1,Oryza_brachyantha|OB03G28490.1	Pharus_latifolius|Pl03g17120.1	-	KH_DOMAIN_CONTAINING_RNA_BINDING_PROTEIN	-	nucleic acid binding#GO:0003676
HOG00022	-	I	1(LD)	1(LD)	1	1	1	1	1	Eragrostis_tef|Et_4A_032732-2506503662,Eragrostis_tef|Et_4B_036925-2506522995,Oropetium_thomaeum|Oropetium_20150105_19690A,Zoysia_japonica|Zjn_sc00002.1.g00150.1.am.mkhc	Cenchrus_americanus|Pgl_GLEAN_10024857,Setaria_italica|Seita.9G385000.1,Sorghum_bicolor|Sobic.001G356200.1,Saccharum_hybrid|Sh01_t027390,Zea_mays|Zm00001d029331_T001,Zea_mays|Zm00001d047178_T001	Brachypodium_distachyon|Bradi1g61180.1	Dendrocalamus_latiflorus|evm.model.FRAGSCAFF_393.18,Olyra_latifolia|Ola035625.1,Phyllostachys_edulis|PH02Gene45048.t1	Oryza_officinalis|OoffiChr03g01760.1,Oryza_sativa|LOC_Os03g26080.1,Oryza_brachyantha|OB03G28570.1,Leersia_perrieri|LPERR03G16620.1	Pharus_latifolius|Pl03g17230.1	Streptochaeta_angustifolia|strangu_032280-RA	ADENOSINE/GUANOSINE_DIPHOSPHATASE	-	hydrolase activity#GO:0016787
HOG00023	-	I	1(LD)	1(LD)	1	1(LD)	1	1	1	Eragrostis_tef|Et_4B_036926-2506523364,Eragrostis_tef|Et_4A_032733-2506504037,Oropetium_thomaeum|Oropetium_20150105_19691A	Setaria_italica|Seita.9G384900.1,Cenchrus_americanus|Pgl_GLEAN_10024858,Zea_mays|Zm00001d029333_T001,Zea_mays|Zm00001d047181_T001,Sorghum_bicolor|Sobic.001G356100.1	Brachypodium_distachyon|Bradi1g61170.1	Olyra_latifolia|Ola035624.1,Dendrocalamus_latiflorus|evm.model.FRAGSCAFF_393.19,Phyllostachys_edulis|PH02Gene50019.t1,Dendrocalamus_latiflorus|evm.model.ORIGINAL_4142.96	Oryza_sativa|LOC_Os03g26090.1,Oryza_officinalis|OoffiChr03g01759.1,Leersia_perrieri|LPERR03G16630.1,Oryza_brachyantha|OB03G28580.1	Pharus_latifolius|Pl07g04410.1	Streptochaeta_angustifolia|strangu_032277-RA	transferases,_transferring_acyl_groups	-	-
HOG00024	-	I	1(LD)	1	1	1	1	1	1	Eragrostis_tef|Et_4B_036935-2506514304,Eragrostis_tef|Et_4A_032742-2506507439,Oropetium_thomaeum|Oropetium_20150105_19700A	Zea_mays|Zm00001d029342_T001,Sorghum_bicolor|Sobic.001G355200.3,Cenchrus_americanus|Pgl_GLEAN_10021870,Setaria_italica|Seita.9G384000.1	Brachypodium_distachyon|Bradi1g61057.2	Dendrocalamus_latiflorus|evm.model.ORIGINAL_4142.107,Phyllostachys_edulis|PH02Gene08517.t2	Oryza_officinalis|OoffiChr03g01748.1,Oryza_sativa|LOC_Os03g26440.1,Oryza_brachyantha|OB03G28750.1,Leersia_perrieri|LPERR03G16750.1	Pharus_latifolius|Pl03g17310.1	Streptochaeta_angustifolia|strangu_008066-RA	Pseudouridine_synthase_family_protein	-	-
HOG00025	-	I	1(LD)	1	1	1(LD)	1	0	0	Eragrostis_tef|Et_4B_036009-2506520401,Eragrostis_tef|Et_4A_031773-2506510181,Oropetium_thomaeum|Oropetium_20150105_19693A	Saccharum_hybrid|Sh01_t027350,Sorghum_bicolor|Sobic.001G355900.1,Setaria_italica|Seita.9G384700.1	Brachypodium_distachyon|Bradi1g61145.1	Dendrocalamus_latiflorus|evm.model.ORIGINAL_4142.99,Dendrocalamus_latiflorus|evm.model.FRAGSCAFF_393.22,Olyra_latifolia|Ola035622.1	Leersia_perrieri|LPERR03G16650.1,Oryza_sativa|LOC_Os03g26180.1,Oryza_brachyantha|OB03G28600.1	-	-	-	-	-
HOG00026	-	I	1(LD)	1	1(LD)	1	1(LD)	0	0	Zoysia_japonica|Zjn_sc00002.1.g13250.1.am.mkhc,Zoysia_japonica|Zjn_sc00003.1.g11150.1.sm.mkhc	Zea_mays|Zm00001d027846_T001	Triticum_aestivum|TraesCS4A01G017700.1,Triticum_aestivum|TraesCS4D01G285100.1,Thinopyrum_elongatum|Tel4E01T480400.1,Triticum_aestivum|TraesCS4B01G286400.1,Hordeum_vulgare|HORVU.MOREX.r2.4HG0335780.1	Raddia_distichophylla|g010381.t1	Zizania_latifolia|Zla05G024140.1,Zizania_latifolia|Zla09G013500.1	-	-	-	-	nucleic acid binding#GO:0003676
HOG00027	-	I	0	1	0	1(LD)	1(LD)	0	1(LD)	-	Zea_mays|Zm00001d022224_T001,Sorghum_bicolor|Sobic.002G384800.1,Setaria_italica|Seita.2G400300.1	-	Olyra_latifolia|Ola004964.1,Raddia_distichophylla|g005653.t1,Phyllostachys_edulis|PH02Gene18188.t1,Raddia_distichophylla|g010391.t1	Zizania_latifolia|Zla16G003120.1,Zizania_latifolia|Zla05G024200.1	-	Streptochaeta_angustifolia|strangu_015807-RA,Streptochaeta_angustifolia|strangu_032281-RA	-	-	protein binding#GO:0005515
HOG00028	-	I	1	1	1(LD)	1	1	0	1	Zoysia_japonica|Zjn_sc00002.1.g13180.1.am.mk	Saccharum_hybrid|Sh02_t028530	Triticum_aestivum|TraesCS4B01G287400.1,Thinopyrum_elongatum|Tel4E01T481600.1,Triticum_aestivum|TraesCS4A01G016700.1,Triticum_aestivum|TraesCS4D01G286200.1	Raddia_distichophylla|g010374.t1	Zizania_latifolia|Zla09G013450.1	-	Streptochaeta_angustifolia|strangu_005959-RA	-	-	-
HOG00029	-	I	1	1	1(LD)	1	1	0	0	Zoysia_japonica|Zjn_sc00003.1.g11220.1.sm.mk	Zea_mays|Zm00001d027838_T001	Triticum_aestivum|TraesCS4D01G283500.1,Hordeum_vulgare|HORVU.MOREX.r2.4HG0335640.1,Triticum_aestivum|TraesCS4B01G284800.1,Thinopyrum_elongatum|Tel4E01T478300.1,Triticum_aestivum|TraesCS4A01G019300.1	Raddia_distichophylla|g010389.t1	Zizania_latifolia|Zla09G013550.1	-	-	-	-	protein binding#GO:0005515
HOG00030	-	I	1	0	1(LD)	1	1(LD)	0	0	Zoysia_japonica|Zjn_sc00002.1.g13190.1.cf.mkhc	-	Triticum_aestivum|TraesCS4D01G286100.1,Triticum_aestivum|TraesCS4A01G016800.1,Triticum_aestivum|TraesCS4B01G287300.1,Thinopyrum_elongatum|Tel4E01T481500.1,Hordeum_vulgare|HORVU.MOREX.r2.4HG0335890.1	Raddia_distichophylla|g010375.t1	Zizania_latifolia|Zla09G013460.1,Zizania_latifolia|Zla05G024100.1	-	-	-	-	catalytic activity, acting on a protein#GO:0140096
HOG00033	-	IV-3	2	2	2	2	2	2	1	1: Zoysia_japonica|Zjn_sc00153.1.g00430.1.sm.mkhc,Oropetium_thomaeum|Oropetium_20150105_19744A,Eragrostis_tef|Et_4B_036992-2506522874,Eragrostis_tef|Et_4A_032777-2506507944; 2: Eragrostis_tef|Et_5A_041913-2506524951,Eragrostis_tef|Et_5B_044580-2506535464,Oropetium_thomaeum|Oropetium_20150105_10544A,Zoysia_japonica|Zjn_sc00001.1.g03390.1.sm.mkhc	1: Cenchrus_americanus|Pgl_GLEAN_10009185,Setaria_italica|Seita.9G377700.1,Sorghum_bicolor|Sobic.001G349500.1,Zea_mays|Zm00001d029408_T001; 2: Setaria_italica|Seita.2G393300.1,Cenchrus_americanus|Pgl_GLEAN_10026619,Sorghum_bicolor|Sobic.002G378300.1,Saccharum_hybrid|Sh02_t028080,Zea_mays|Zm00001d022172_T001	1: Brachypodium_distachyon|Bradi1g60630.1; 2: Triticum_aestivum|TraesCS2B01G191100.1,Thinopyrum_elongatum|Tel2E01T324900.1,Triticum_aestivum|TraesCS2D01G172000.1,Brachypodium_distachyon|Bradi1g21210.3	1: Phyllostachys_edulis|PH02Gene27940.t1,Dendrocalamus_latiflorus|evm.model.FRAGSCAFF_371.56,Dendrocalamus_latiflorus|evm.model.FRAGSCAFF_393.88,Olyra_latifolia|Ola035566.2; 2: Olyra_latifolia|Ola038702.1,Dendrocalamus_latiflorus|evm.model.ORIGINAL_1673.324,Phyllostachys_edulis|PH02Gene10624.t1,Dendrocalamus_latiflorus|evm.model.ORIGINAL_3068.98,Phyllostachys_edulis|PH02Gene03456.t1	1: Oryza_sativa|LOC_Os03g27450.1,Oryza_officinalis|OoffiChr03g01795.1,Oryza_brachyantha|OB03G29330.1,Leersia_perrieri|LPERR03G17210.1,Zizania_latifolia|Zla05G013590.1; 2: Zizania_latifolia|Zla17G009840.1,Zizania_latifolia|Zla16G003540.1,Oryza_brachyantha|OB07G28030.1,Leersia_perrieri|LPERR07G19520.1,Oryza_officinalis|OoffiChr07g02110.2,Oryza_sativa|LOC_Os07g42820.1	1: Pharus_latifolius|Pl03g17760.1; 2: Pharus_latifolius|Pl07g05040.1	1: Streptochaeta_angustifolia|strangu_025559-RA	GTP-BINDING_PROTEIN_1B;GTP-BINDING_PROTEIN_1A	GTP-BINDING_PROTEIN_1B	ion binding#GO:0043167
HOG00034	-	II	1	1	1	1	1	1	0	Zoysia_japonica|Zjn_sc00010.1.g01020.1.sm.mkhc,Eragrostis_tef|Et_4B_039400-2506517083	Sorghum_bicolor|Sobic.001G344600.1,Saccharum_hybrid|Sh01_t026400,Zea_mays|Zm00001d029444_T001,Setaria_italica|Seita.9G372100.1,Cenchrus_americanus|Pgl_GLEAN_10034916	Brachypodium_distachyon|Bradi1g60350.1	Phyllostachys_edulis|PH02Gene49815.t1	Oryza_officinalis|OoffiChr07g02088.2,Oryza_sativa|LOC_Os03g28260.1,Leersia_perrieri|LPERR03G17740.1	Pharus_latifolius|Pl03g18160.1	-	LATE_EMBRYOGENESIS_ABUNDANT_PROTEIN_11	-	-
HOG00035	-	III	2	2	2	2	2	2	2	1: Eragrostis_tef|Et_4A_031781-2506500509,Eragrostis_tef|Et_4B_036013-2506521865,Oropetium_thomaeum|Oropetium_20150105_19755A,Zoysia_japonica|Zjn_sc00010.1.g00690.1.am.mkhc; 2: Zoysia_japonica|Zjn_sc00001.1.g03490.1.sm.mkhc,Oropetium_thomaeum|Oropetium_20150105_10555A,Eragrostis_tef|Et_5A_042770-2506528940,Eragrostis_tef|Et_5B_045522-2506535326	1: Cenchrus_americanus|Pgl_GLEAN_10034879,Setaria_italica|Seita.9G375900.1,Zea_mays|Zm00001d029420_T001,Zea_mays|Zm00001d047240_T001,Sorghum_bicolor|Sobic.001G347600.1; 2: Zea_mays|Zm00001d022161_T001,Sorghum_bicolor|Sobic.002G376600.1,Cenchrus_americanus|Pgl_GLEAN_10007261,Setaria_italica|Seita.2G392100.1	1: Triticum_aestivum|TraesCS4B01G300400.1,Thinopyrum_elongatum|Tel4E01T501500.1,Triticum_aestivum|TraesCS4A01G004600.1,Hordeum_vulgare|HORVU.MOREX.r2.4HG0337850.1,Brachypodium_distachyon|Bradi1g60510.1,Puccinellia_tenuiflora|Pt_Chr0105183; 2: Triticum_aestivum|TraesCS2A01G166400.1,Thinopyrum_elongatum|Tel2E01T327300.1,Triticum_aestivum|TraesCS2B01G192300.1,Triticum_aestivum|TraesCS2D01G173700.1,H…	1: Raddia_distichophylla|g004094.t1,Dendrocalamus_latiflorus|evm.model.FRAGSCAFF_187.183,Olyra_latifolia|Ola035553.1,Phyllostachys_edulis|PH02Gene04406.t3,Dendrocalamus_latiflorus|evm.model.ORIGINAL_3934.248,Phyllostachys_edulis|PH02Gene26574.t1,Dendrocalamus_latiflorus|evm.model.FRAGSCAFF_393.111; 2: Dendrocalamus_latiflorus|evm.model.ORIGINAL_2563.34,Dendrocalamus_latiflorus|evm.model.ORIGINAL_…	1: Leersia_perrieri|LPERR03G17390.1,Oryza_brachyantha|OB03G29570.1,Oryza_sativa|LOC_Os03g27800.1,Oryza_officinalis|OoffiChr03g01811.1,Zizania_latifolia|Zla05G013490.1; 2: Zizania_latifolia|Zla17G009770.1,Zizania_latifolia|Zla16G003630.1,Oryza_sativa|LOC_Os07g42700.1,Oryza_officinalis|OoffiChr07g02101.1,Oryza_brachyantha|OB07G27930.1,Leersia_perrieri|LPERR07G19430.1	1: Pharus_latifolius|Pl03g17910.1; 2: Pharus_latifolius|Pl07g05130.1	1: Streptochaeta_angustifolia|strangu_014220-RA; 2: Streptochaeta_angustifolia|strangu_013925-RA	HEAVY_CHAIN,_PUTATIVE,_EXPRESSED-RELATED-RELATED	HEAVY_CHAIN,_PUTATIVE,_EXPRESSED-RELATED-RELATED	-
HOG00036	1	IV-3	2	2	2	2	2	2	1	1: Eragrostis_tef|Et_4B_036976-2506517011,Eragrostis_tef|Et_4A_032764-2506503038,Zoysia_japonica|Zjn_sc00010.1.g00410.1.sm.mkhc; 2: Eragrostis_tef|Et_5A_041871-2506531497,Eragrostis_tef|Et_5B_044542-2506534384,Zoysia_japonica|Zjn_sc00001.1.g03260.1.sm.mkhc,Zoysia_japonica|Zjn_sc00044.1.g02180.1.sm.mkhc,Oropetium_thomaeum|Oropetium_20150105_10525A	1: Cenchrus_americanus|Pgl_GLEAN_10021836,Setaria_italica|Seita.9G380100.1,Saccharum_hybrid|Sh01_t026950,Zea_mays|Zm00001d047209_T001,Sorghum_bicolor|Sobic.001G351700.1; 2: Setaria_italica|Seita.2G395300.1,Cenchrus_americanus|Pgl_GLEAN_10026590,Saccharum_hybrid|Sh02_t028280,Sorghum_bicolor|Sobic.002G380200.1,Zea_mays|Zm00001d022185_T001	1: Brachypodium_distachyon|Bradi1g60817.1; 2: Thinopyrum_elongatum|Tel2E01T322500.1,Triticum_aestivum|TraesCS2B01G188800.1,Triticum_aestivum|TraesCS2A01G163000.1,Triticum_aestivum|TraesCS2D01G169900.1,Hordeum_vulgare|HORVU.MOREX.r2.2HG0102010.1,Brachypodium_distachyon|Bradi1g21372.1	1: Olyra_latifolia|Ola035588.1,Raddia_distichophylla|g017665.t1,Dendrocalamus_latiflorus|evm.model.FRAGSCAFF_371.36,Phyllostachys_edulis|PH02Gene08544.t1; 2: Phyllostachys_edulis|PH02Gene40726.t1,Dendrocalamus_latiflorus|evm.model.ORIGINAL_3068.116,Dendrocalamus_latiflorus|evm.model.ORIGINAL_2563.12,Olyra_latifolia|Ola038721.1,Raddia_distichophylla|g029859.t1,Phyllostachys_edulis|PH02Gene18220.t1…	1: Oryza_brachyantha|OB03G29080.1,Leersia_perrieri|LPERR03G17060.1,Oryza_sativa|LOC_Os03g27080.1,Oryza_officinalis|OoffiChr03g01722.3,Zizania_latifolia|Zla05G013770.1; 2: Zizania_latifolia|Zla17G009970.1,Zizania_latifolia|Zla16G003390.1,Oryza_officinalis|OoffiChr07g02125.2,Oryza_sativa|LOC_Os07g43030.1,Oryza_brachyantha|OB07G28190.1,Leersia_perrieri|LPERR07G19680.1	1: Pharus_latifolius|Pl03g17600.1; 2: Pharus_latifolius|Pl07g04870.1	1: Streptochaeta_angustifolia|strangu_026010-RA	CALMODULIN-BINDING_TRANSCRIPTION_ACTIVATOR_6;CALMODULIN-BINDING_TRANSCRIPTION_ACTIVATOR__CAMTA	CALMODULIN-BINDING_TRANSCRIPTION_ACTIVATOR_6	nucleic acid binding#GO:0003676
HOG00037	-	IV-3	2	2	2	2	2	2	1	1: Eragrostis_tef|Et_4B_036981-2506518844,Eragrostis_tef|Et_4A_032766-2506503788,Zoysia_japonica|Zjn_sc00153.1.g00310.1.am.mkhc; 2: Eragrostis_tef|Et_5A_041877-2506533045,Eragrostis_tef|Et_5B_044551-2506536611,Zoysia_japonica|Zjn_sc00001.1.g03310.1.sm.mkhc,Zoysia_japonica|Zjn_sc00044.1.g02110.1.am.mkhc	1: Setaria_italica|Seita.9G379300.1,Cenchrus_americanus|Pgl_GLEAN_10000834,Sorghum_bicolor|Sobic.001G351000.1; 2: Setaria_italica|Seita.2G394800.1,Cenchrus_americanus|Pgl_GLEAN_10026596,Saccharum_hybrid|Sh02_t028220,Sorghum_bicolor|Sobic.002G379600.1,Zea_mays|Zm00001d006900_T001	1: Brachypodium_distachyon|Bradi1g60750.1; 2: Triticum_aestivum|TraesCS2B01G189300.1,Thinopyrum_elongatum|Tel2E01T323100.1,Triticum_aestivum|TraesCS2D01G170400.1,Triticum_aestivum|TraesCS2A01G163600.1,Hordeum_vulgare|HORVU.MOREX.r2.2HG0102100.1,Brachypodium_distachyon|Bradi1g21330.1	1: Phyllostachys_edulis|PH02Gene27922.t1,Dendrocalamus_latiflorus|evm.model.FRAGSCAFF_371.41,Phyllostachys_edulis|PH02Gene48249.t1,Olyra_latifolia|Ola035582.1,Dendrocalamus_latiflorus|evm.model.FRAGSCAFF_187.118; 2: Raddia_distichophylla|g029864.t1,Olyra_latifolia|Ola038716.1,Dendrocalamus_latiflorus|evm.model.ORIGINAL_3068.112,Phyllostachys_edulis|PH02Gene40731.t1,Dendrocalamus_latiflorus|evm.mo…	1: Oryza_sativa|LOC_Os03g27230.1,Oryza_officinalis|OoffiChr03g01715.1,Oryza_brachyantha|OB03G29160.1,Leersia_perrieri|LPERR03G17110.1,Zizania_latifolia|Zla05G013710.1; 2: Oryza_sativa|LOC_Os07g42960.1,Oryza_officinalis|OoffiChr07g02121.1,Leersia_perrieri|LPERR07G19620.1,Oryza_brachyantha|OB07G28130.1,Zizania_latifolia|Zla16G003430.1	1: Pharus_latifolius|Pl03g17630.1; 2: Pharus_latifolius|Pl07g04930.1	1: Streptochaeta_angustifolia|strangu_026020-RA	phospho-2-dehydro-3-deoxyheptonate_aldolase;3-deoxy-D-arabino-heptulosonate_7-phosphate_synthase_1	phospho-2-dehydro-3-deoxyheptonate_aldolase	transferase activity#GO:0016740
HOG00038	-	IV-3	2	2	2	2	2	2	1	1: Eragrostis_tef|Et_4B_039393-2506514500,Eragrostis_tef|Et_4A_035234-2506507765,Zoysia_japonica|Zjn_sc00153.1.g00440.1.sm.mk,Zoysia_japonica|Zjn_sc00010.1.g00570.1.am.mk; 2: Eragrostis_tef|Et_5B_045529-2506537050,Eragrostis_tef|Et_5A_042778-2506531008,Zoysia_japonica|Zjn_sc00001.1.g03410.1.sm.mk	1: Cenchrus_americanus|Pgl_GLEAN_10009186,Setaria_italica|Seita.9G377600.1,Zea_mays|Zm00001d029409_T001,Sorghum_bicolor|Sobic.001G349400.1,Zea_mays|Zm00001d047214_T001; 2: Cenchrus_americanus|Pgl_GLEAN_10026621,Setaria_italica|Seita.2G393100.1,Sorghum_bicolor|Sobic.002G377800.1,Zea_mays|Zm00001d022168_T001	1: Brachypodium_distachyon|Bradi1g60620.2; 2: Thinopyrum_elongatum|Tel2E01T325100.1,Triticum_aestivum|TraesCS2B01G191300.1,Triticum_aestivum|TraesCS2D01G172200.1,Triticum_aestivum|TraesCS2A01G165100.1,Hordeum_vulgare|HORVU.MOREX.r2.2HG0102350.1,Brachypodium_distachyon|Bradi1g21190.1	1: Olyra_latifolia|Ola035565.1,Phyllostachys_edulis|PH02Gene35860.t1,Dendrocalamus_latiflorus|evm.model.FRAGSCAFF_393.89,Phyllostachys_edulis|PH02Gene27941.t1,Dendrocalamus_latiflorus|evm.model.FRAGSCAFF_371.58,Dendrocalamus_latiflorus|evm.model.FRAGSCAFF_187.153; 2: Raddia_distichophylla|g029878.t1,Olyra_latifolia|Ola038700.1,Dendrocalamus_latiflorus|evm.model.ORIGINAL_2563.24,Phyllostachys_edul…	1: Oryza_officinalis|OoffiChr03g01796.1,Oryza_sativa|LOC_Os03g27460.2,Leersia_perrieri|LPERR03G17200.1,Oryza_brachyantha|OB03G29350.1,Zizania_latifolia|Zla05G013580.1; 2: Zizania_latifolia|Zla16G003560.1,Zizania_latifolia|Zla17G009820.1,Oryza_officinalis|OoffiChr07g02108.1,Oryza_sativa|LOC_Os07g42800.1,Oryza_brachyantha|OB07G28010.1	1: Pharus_latifolius|Pl03g17790.1; 2: Pharus_latifolius|Pl07g05060.1	1: Streptochaeta_angustifolia|strangu_025561-RA	CHAPERONE_DNAJ-DOMAIN_SUPERFAMILY_PROTEIN	CHAPERONE_DNAJ-DOMAIN_SUPERFAMILY_PROTEIN	-
HOG00039	-	III	2	2	2	2	2	2	2	1: Oropetium_thomaeum|Oropetium_20150105_19742A,Zoysia_japonica|Zjn_sc00153.1.g00410.1.sm.mk,Eragrostis_tef|Et_4B_036994-2506523612,Eragrostis_tef|Et_4A_032779-2506508700; 2: Zoysia_japonica|Zjn_sc00044.1.g02020.1.sm.mk,Eragrostis_tef|Et_5B_044564-2506539835	1: Sorghum_bicolor|Sobic.001G349600.2,Zea_mays|Zm00001d029407_T001,Cenchrus_americanus|Pgl_GLEAN_10009183,Setaria_italica|Seita.9G377900.1; 2: Cenchrus_americanus|Pgl_GLEAN_10026615,Setaria_italica|Seita.2G393400.1,Saccharum_hybrid|Sh02_t028100,Sorghum_bicolor|Sobic.002G378600.1,Zea_mays|Zm00001d022175_T001	1: Brachypodium_distachyon|Bradi1g60647.1; 2: Triticum_aestivum|TraesCS2D01G171700.1,Triticum_aestivum|TraesCS2A01G164800.1,Triticum_aestivum|TraesCS2B01G190700.1,Thinopyrum_elongatum|Tel2E01T324700.1,Hordeum_vulgare|HORVU.MOREX.r2.2HG0102320.1,Brachypodium_distachyon|Bradi1g21237.2	1: Dendrocalamus_latiflorus|evm.model.FRAGSCAFF_371.53,Phyllostachys_edulis|PH02Gene27933.t1,Dendrocalamus_latiflorus|evm.model.FRAGSCAFF_393.87,Dendrocalamus_latiflorus|evm.model.FRAGSCAFF_187.151,Olyra_latifolia|Ola035570.1; 2: Olyra_latifolia|Ola038704.1,Raddia_distichophylla|g029873.t1,Dendrocalamus_latiflorus|evm.model.ORIGINAL_3068.102,Phyllostachys_edulis|PH02Gene03455.t1,Dendrocalamus_lat…	1: Oryza_officinalis|OoffiChr03g01794.1,Oryza_sativa|LOC_Os03g27420.1,Oryza_brachyantha|OB03G29310.1,Leersia_perrieri|LPERR03G17230.1,Zizania_latifolia|Zla05G013610.1; 2: Zizania_latifolia|Zla17G009870.1,Zizania_latifolia|Zla16G003520.1,Oryza_officinalis|OoffiChr07g02113.1,Oryza_sativa|LOC_Os07g42860.1,Oryza_brachyantha|OB07G28060.1,Leersia_perrieri|LPERR07G19540.1	1: Pharus_latifolius|Pl03g17740.1; 2: Pharus_latifolius|Pl07g05020.1	1: Streptochaeta_angustifolia|strangu_025557-RA; 2: Streptochaeta_angustifolia|strangu_024602-RA	D-TYPE_CYCLIN_2;CYCLIN-D2-3	D-TYPE_CYCLIN_2	-
HOG00040	-	IV-3	2	2	2(RL)	2	2	2	1	1: Eragrostis_tef|Et_4A_032812-2506508449,Eragrostis_tef|Et_4B_039397-2506515976,Oropetium_thomaeum|Oropetium_20150105_19770A,Zoysia_japonica|Zjn_sc00010.1.g00900.1.sm.mk; 2: Eragrostis_tef|Et_5A_042760-2506526352,Eragrostis_tef|Et_5B_045518-2506534330,Zoysia_japonica|Zjn_sc00001.1.g03610.1.am.mk,Zoysia_japonica|Zjn_sc00044.1.g01900.1.am.mk,Oropetium_thomaeum|Oropetium_20150105_10565A	1: Setaria_italica|Seita.9G372500.1,Cenchrus_americanus|Pgl_GLEAN_10034912,Saccharum_hybrid|Sh01_t026430,Sorghum_bicolor|Sobic.001G345200.1,Zea_mays|Zm00001d029442_T001; 2: Saccharum_hybrid|Sh02_t027820,Sorghum_bicolor|Sobic.002G375701.1,Zea_mays|Zm00001d022151_T001,Zea_mays|Zm00001d006874_T001,Setaria_italica|Seita.2G390300.1	1: Brachypodium_distachyon|Bradi1g60370.1; 2: Triticum_aestivum|TraesCS2A01G167400.1,Thinopyrum_elongatum|Tel2E01T328700.1,Triticum_aestivum|TraesCS2B01G193700.1,Triticum_aestivum|TraesCS2D01G175100.1,Hordeum_vulgare|HORVU.MOREX.r2.2HG0102900.1	1: Dendrocalamus_latiflorus|evm.model.ORIGINAL_3934.227,Phyllostachys_edulis|PH02Gene04419.t1,Dendrocalamus_latiflorus|evm.model.FRAGSCAFF_393.140,Olyra_latifolia|Ola035538.1; 2: Olyra_latifolia|Ola038679.1,Raddia_distichophylla|g029893.t1,Dendrocalamus_latiflorus|evm.model.ORIGINAL_3068.79,Phyllostachys_edulis|PH02Gene10605.t1,Phyllostachys_edulis|PH02Gene21870.t1,Dendrocalamus_latiflorus|evm.mo…	1: Oryza_sativa|LOC_Os03g28130.1,Leersia_perrieri|LPERR03G17680.1,Oryza_brachyantha|OB03G29740.1,Zizania_latifolia|Zla05G013310.1; 2: Zizania_latifolia|Zla16G003710.1,Zizania_latifolia|Zla17G009700.1,Oryza_officinalis|OoffiChr07g02081.1,Oryza_sativa|LOC_Os07g42590.1,Leersia_perrieri|LPERR07G19350.1,Oryza_brachyantha|OB07G27850.1	1: Pharus_latifolius|Pl03g18100.1; 2: Pharus_latifolius|Pl07g05200.1	1: Streptochaeta_angustifolia|strangu_013879-RA	BNACNNG10540D_PROTEIN	BNACNNG10540D_PROTEIN	protein binding#GO:0005515
HOG00041	-	IV-3	2	2	2	2	2	2	1	1: Eragrostis_tef|Et_4B_036973-2506515904,Eragrostis_tef|Et_4A_035230-2506506253,Zoysia_japonica|Zjn_sc00010.1.g00340.1.am.mkhc,Zoysia_japonica|Zjn_sc00153.1.g00130.1.sm.mkhc,Oropetium_thomaeum|Oropetium_20150105_19723A; 2: Zoysia_japonica|Zjn_sc00044.1.g02240.1.sm.mkhc,Oropetium_thomaeum|Oropetium_20150105_10521A,Eragrostis_tef|Et_5B_044540-2506533886,Eragrostis_tef|Et_5A_041866-2506530207	1: Zea_mays|Zm00001d029376_T001,Sorghum_bicolor|Sobic.001G352600.1,Setaria_italica|Seita.9G380900.1,Cenchrus_americanus|Pgl_GLEAN_10021846; 2: Cenchrus_americanus|Pgl_GLEAN_10026584,Setaria_italica|Seita.2G395800.1,Zea_mays|Zm00001d006910_T002,Saccharum_hybrid|Sh02_t028380,Sorghum_bicolor|Sobic.002G380700.1	1: Brachypodium_distachyon|Bradi1g60852.1; 2: Thinopyrum_elongatum|Tel2E01T321800.1,Triticum_aestivum|TraesCS2B01G188200.1,Triticum_aestivum|TraesCS2D01G169300.1,Brachypodium_distachyon|Bradi1g21410.1	1: Raddia_distichophylla|g017670.t1,Olyra_latifolia|Ola035593.2,Dendrocalamus_latiflorus|evm.model.FRAGSCAFF_371.26,Dendrocalamus_latiflorus|evm.model.FRAGSCAFF_187.101,Dendrocalamus_latiflorus|evm.model.FRAGSCAFF_393.62; 2: Dendrocalamus_latiflorus|evm.model.ORIGINAL_2563.10,Phyllostachys_edulis|PH02Gene40721.t1,Olyra_latifolia|Ola038731.1,Phyllostachys_edulis|PH02Gene18224.t1,Dendrocalamus_lati…	1: Oryza_officinalis|OoffiChr03g01727.1,Oryza_sativa|LOC_Os03g27010.1,Leersia_perrieri|LPERR03G17020.1,Oryza_brachyantha|OB03G29020.1,Zizania_latifolia|Zla05G013810.1; 2: Oryza_officinalis|OoffiChr07g02129.1,Oryza_sativa|LOC_Os07g43070.1,Leersia_perrieri|LPERR07G19720.1,Oryza_brachyantha|OB07G28230.1,Zizania_latifolia|Zla17G010020.1	1: Pharus_latifolius|Pl03g17580.1; 2: Pharus_latifolius|Pl07g04840.1	1: Streptochaeta_angustifolia|strangu_026004-RA	N-LYSINE_METHYLTRANSFERASE	N-LYSINE_METHYLTRANSFERASE	-
HOG00042	-	IV-3	2	2	2	2	2	2	1	1: Eragrostis_tef|Et_4A_032807-2506506559,Eragrostis_tef|Et_4B_037001-2506513814,Oropetium_thomaeum|Oropetium_20150105_19766A; 2: Eragrostis_tef|Et_5B_044567-2506540582,Eragrostis_tef|Et_5A_041902-2506530810,Zoysia_japonica|Zjn_sc00001.1.g03540.1.sm.mk,Oropetium_thomaeum|Oropetium_20150105_10560A	1: Cenchrus_americanus|Pgl_GLEAN_10034905,Setaria_italica|Seita.9G373600.1,Sorghum_bicolor|Sobic.001G346100.1; 2: Cenchrus_americanus|Pgl_GLEAN_10007267,Setaria_italica|Seita.2G390900.1,Sorghum_bicolor|Sobic.002G376100.1,Zea_mays|Zm00001d022155_T001	1: Puccinellia_tenuiflora|Pt_Chr0105197,Brachypodium_distachyon|Bradi1g60397.2; 2: Hordeum_vulgare|HORVU.MOREX.r2.2HG0102770.1,Thinopyrum_elongatum|Tel2E01T328000.1,Triticum_aestivum|TraesCS2B01G193000.1,Triticum_aestivum|TraesCS2D01G174500.1,Triticum_aestivum|TraesCS2A01G166900.1,Puccinellia_tenuiflora|Pt_Chr0306338,Brachypodium_distachyon|Bradi1g21040.2	1: Dendrocalamus_latiflorus|evm.model.FRAGSCAFF_393.131,Dendrocalamus_latiflorus|evm.model.ORIGINAL_3934.232,Phyllostachys_edulis|PH02Gene04416.t1,Phyllostachys_edulis|PH02Gene26586.t1,Olyra_latifolia|Ola035542.1,Dendrocalamus_latiflorus|evm.model.FRAGSCAFF_187.191.1; 2: Phyllostachys_edulis|PH02Gene21866.t1,Dendrocalamus_latiflorus|evm.model.ORIGINAL_2563.39,Olyra_latifolia|Ola038683.1,Raddia_di…	1: Oryza_sativa|LOC_Os03g27990.1,Oryza_officinalis|OoffiChr03g01804.1,Oryza_brachyantha|OB03G29690.1,Leersia_perrieri|LPERR03G17620.1,Zizania_latifolia|Zla05G013360.1; 2: Oryza_officinalis|OoffiChr07g02096.1,Oryza_sativa|LOC_Os07g42626.1,Oryza_brachyantha|OB07G27890.1,Leersia_perrieri|LPERR07G19390.1,Zizania_latifolia|Zla16G003680.1	1: Pharus_latifolius|Pl03g18050.1; 2: Pharus_latifolius|Pl07g05170.1	1: Streptochaeta_angustifolia|strangu_013903-RA	LEUCINE-RICH_REPEAT_RECEPTOR-LIKE_PROTEIN_KINASE_PXC1	LEUCINE-RICH_REPEAT_RECEPTOR-LIKE_PROTEIN_KINASE_PXC1	catalytic activity, acting on a protein#GO:0140096
HOG00043	-	IV-1	2	2	1	2	2	1	1	1: Eragrostis_tef|Et_5B_045504-2506539199,Eragrostis_tef|Et_5A_042751-2506532727,Zoysia_japonica|Zjn_sc00001.1.g03200.1.am.mk,Oropetium_thomaeum|Oropetium_20150105_10518A; 2: Zoysia_japonica|Zjn_sc00010.1.g00280.1.sm.mk,Zoysia_japonica|Zjn_sc00153.1.g00100.1.sm.mk,Eragrostis_tef|Et_4B_036245-2506520530	1: Sorghum_bicolor|Sobic.002G381300.1,Zea_mays|Zm00001d022191_T001,Setaria_italica|Seita.2G396000.1; 2: Zea_mays|Zm00001d047202_T001,Sorghum_bicolor|Sobic.001G352700.2,Setaria_italica|Seita.9G381000.1	1: Brachypodium_distachyon|Bradi1g60860.1	1: Dendrocalamus_latiflorus|evm.model.ORIGINAL_1673.291,Olyra_latifolia|Ola038737.1,Phyllostachys_edulis|PH02Gene03450.t1,Phyllostachys_edulis|PH02Gene40718.t1,Dendrocalamus_latiflorus|evm.model.ORIGINAL_2563.8; 2: Dendrocalamus_latiflorus|evm.model.FRAGSCAFF_371.23,Phyllostachys_edulis|PH02Gene08537.t1,Raddia_distichophylla|g017672.t1,Olyra_latifolia|Ola035594.1,Dendrocalamus_latiflorus|evm.mode…	1: Oryza_sativa|LOC_Os07g43140.1,Oryza_officinalis|OoffiChr07g02130.1,Leersia_perrieri|LPERR07G19740.1,Oryza_brachyantha|OB07G28250.1,Zizania_latifolia|Zla16G003360.1; 2: Oryza_officinalis|OoffiChr03g01728.1,Leersia_perrieri|LPERR03G17010.1,Oryza_sativa|LOC_Os03g26990.1,Zizania_latifolia|Zla05G013820.1	1: Pharus_latifolius|Pl07g04820.1,Pharus_latifolius|Pl03g17570.1	1: Streptochaeta_angustifolia|strangu_026003-RA	VQ_MOTIF-CONTAINING_PROTEIN;VQ_MOTIF-CONTAINING_PROTEIN_12	VQ_MOTIF-CONTAINING_PROTEIN	-
HOG00044	-	IV-2	1(SubRL)	1(SubRL)	2	2	2	2	1(SubRL)	1: Zoysia_japonica|Zjn_sc00044.1.g02080.1.sm.mkhc,Zoysia_japonica|Zjn_sc00001.1.g03320.1.am.mkhc,Eragrostis_tef|Et_5B_044558-2506538341,Eragrostis_tef|Et_5A_041882-2506525638	1: Cenchrus_americanus|Pgl_GLEAN_10026597,Setaria_italica|Seita.2G394600.1,Zea_mays|Zm00001d006899_T001,Zea_mays|Zm00001d022180_T001,Saccharum_hybrid|Sh02_t028200,Sorghum_bicolor|Sobic.002G379500.3	1: Brachypodium_distachyon|Bradi1g60730.1; 2: Triticum_aestivum|TraesCS2B01G189500.1,Triticum_aestivum|TraesCS2D01G170600.1,Triticum_aestivum|TraesCS2A01G163700.1,Hordeum_vulgare|HORVU.MOREX.r2.2HG0102110.1,Thinopyrum_elongatum|Tel2E01T323200.1,Brachypodium_distachyon|Bradi1g21320.2	1: Phyllostachys_edulis|PH02Gene27923.t1,Dendrocalamus_latiflorus|evm.model.FRAGSCAFF_371.42,Dendrocalamus_latiflorus|evm.model.FRAGSCAFF_187.127,Olyra_latifolia|Ola035580.1,Phyllostachys_edulis|PH02Gene48246.t1; 2: Dendrocalamus_latiflorus|evm.model.ORIGINAL_1673.305,Dendrocalamus_latiflorus|evm.model.ORIGINAL_3068.110,Phyllostachys_edulis|PH02Gene18208.t1,Olyra_latifolia|Ola038715.1,Raddia_dist…	1: Oryza_sativa|LOC_Os03g27260.1,Oryza_officinalis|OoffiChr03g01713.1,Oryza_brachyantha|OB03G29180.1,Leersia_perrieri|LPERR03G17130.2; 2: Oryza_officinalis|OoffiChr07g02120.2,Oryza_sativa|LOC_Os07g42950.1,Leersia_perrieri|LPERR07G19610.1,Oryza_brachyantha|OB07G28120.1,Zizania_latifolia|Zla16G003450.1	1: Pharus_latifolius|Pl03g17650.1; 2: Pharus_latifolius|Pl07g04950.1	1: Streptochaeta_angustifolia|strangu_026024-RA	Ribosomal_protein_S6e	Ribosomal_protein_S6e	structural constituent of ribosome#GO:0003735
HOG00045	-	IV-1	2	2	2	2	2	1	1	1: Zoysia_japonica|Zjn_sc00001.1.g03360.1.sm.mk,Eragrostis_tef|Et_5B_044554-2506537349; 2: Eragrostis_tef|Et_4A_035232-2506507009,Eragrostis_tef|Et_4B_036987-2506521040,Zoysia_japonica|Zjn_sc00010.1.g00470.1.sm.mkhc,Zoysia_japonica|Zjn_sc00153.1.g00330.1.sm.mkhc	1: Setaria_italica|Seita.2G394200.1,Sorghum_bicolor|Sobic.002G379000.1; 2: Cenchrus_americanus|Pgl_GLEAN_10009174,Setaria_italica|Seita.9G378900.1,Zea_mays|Zm00001d029393_T001,Zea_mays|Zm00001d047218_T001,Sorghum_bicolor|Sobic.001G350600.1,Saccharum_hybrid|Sh01_t026790	1: Thinopyrum_elongatum|Tel2E01T323700.1,Triticum_aestivum|TraesCS2A01G164000.1,Triticum_aestivum|TraesCS2B01G189900.1,Triticum_aestivum|TraesCS2D01G171000.1,Hordeum_vulgare|HORVU.MOREX.r2.2HG0102180.1,Brachypodium_distachyon|Bradi1g21290.1; 2: Brachypodium_distachyon|Bradi1g60710.1	1: Phyllostachys_edulis|PH02Gene10630.t1,Dendrocalamus_latiflorus|evm.model.ORIGINAL_3068.106; 2: Dendrocalamus_latiflorus|evm.model.FRAGSCAFF_371.45,Phyllostachys_edulis|PH02Gene27925.t1,Dendrocalamus_latiflorus|evm.model.FRAGSCAFF_187.134,Olyra_latifolia|Ola035578.1,Dendrocalamus_latiflorus|evm.model.FRAGSCAFF_393.74	1: Oryza_sativa|LOC_Os07g42910.1,Oryza_officinalis|OoffiChr07g02117.2,Zizania_latifolia|Zla16G003480.1,Oryza_brachyantha|OB07G28090.1,Leersia_perrieri|LPERR07G19580.1; 2: Oryza_officinalis|OoffiChr03g01786.1,Oryza_sativa|LOC_Os03g27290.1,Oryza_brachyantha|OB03G29210.1,Zizania_latifolia|Zla05G013670.1	1: Pharus_latifolius|Pl07g04970.1	1: Streptochaeta_angustifolia|strangu_024608-RA	CYTOCHROME_C_OXIDASE_SUBUNIT_6B	CYTOCHROME_C_OXIDASE_SUBUNIT_6B	ion binding#GO:0043167
HOG00046	-	IV-4	2	2	2	2	2	2	0	1: Oropetium_thomaeum|Oropetium_20150105_19726A,Zoysia_japonica|Zjn_sc00153.1.g00170.1.sm.mkhc; 2: Eragrostis_tef|Et_5B_044547-2506535627,Zoysia_japonica|Zjn_sc00044.1.g02200.1.sm.mkhc	1: Sorghum_bicolor|Sobic.001G352200.2,Zea_mays|Zm00001d047207_T001,Cenchrus_americanus|Pgl_GLEAN_10021839,Setaria_italica|Seita.9G380400.1; 2: Setaria_italica|Seita.2G395500.1,Cenchrus_americanus|Pgl_GLEAN_10026588,Sorghum_bicolor|Sobic.002G380400.2,Saccharum_hybrid|Sh02_t028320,Zea_mays|Zm00001d022188_T001	1: Brachypodium_distachyon|Bradi1g60840.1; 2: Triticum_aestivum|TraesCS2B01G188700.1,Thinopyrum_elongatum|Tel2E01T322400.1,Triticum_aestivum|TraesCS2D01G169800.1,Triticum_aestivum|TraesCS2A01G162900.1,Brachypodium_distachyon|Bradi1g21380.1	1: Phyllostachys_edulis|PH02Gene08540.t1,Dendrocalamus_latiflorus|evm.model.FRAGSCAFF_393.64,Raddia_distichophylla|g017667.t1,Dendrocalamus_latiflorus|evm.model.FRAGSCAFF_187.102; 2: Phyllostachys_edulis|PH02Gene18221.t1,Phyllostachys_edulis|PH02Gene40724.t1,Olyra_latifolia|Ola038728.1,Dendrocalamus_latiflorus|evm.model.ORIGINAL_1673.298.1	1: Oryza_officinalis|OoffiChr03g01724.1,Oryza_sativa|LOC_Os03g27040.1,Leersia_perrieri|LPERR03G17050.1; 2: Oryza_officinalis|OoffiChr07g02126.1,Oryza_sativa|LOC_Os07g43040.1,Zizania_latifolia|Zla17G009980.1,Leersia_perrieri|LPERR07G19690.1,Oryza_brachyantha|OB07G28200.1	1: Pharus_latifolius|Pl03g17590.1; 2: Pharus_latifolius|Pl07g04850.1	-	-	-	ion binding#GO:0043167
HOG00047	-	I	1(LD)	1(LD)	1(LD)	1(LD)	1(LD)	1	0	Eragrostis_tef|Et_5A_042771-2506529201,Eragrostis_tef|Et_5B_045524-2506535820,Zoysia_japonica|Zjn_sc00044.1.g01960.1.am.mk,Zoysia_japonica|Zjn_sc00001.1.g03470.1.am.mk	Setaria_italica|Seita.2G392500.1,Cenchrus_americanus|Pgl_GLEAN_10026623,Sorghum_bicolor|Sobic.002G377100.1,Saccharum_hybrid|Sh02_t028030,Zea_mays|Zm00001d022163_T001,Zea_mays|Zm00001d006883_T001	Triticum_aestivum|TraesCS2A01G166000.1,Triticum_aestivum|TraesCS2B01G192000.1,Triticum_aestivum|TraesCS2D01G173300.1,Thinopyrum_elongatum|Tel2E01T326800.1,Hordeum_vulgare|HORVU.MOREX.r2.2HG0102570.1	Raddia_distichophylla|g029883.t1,Olyra_latifolia|Ola038693.1,Dendrocalamus_latiflorus|evm.model.ORIGINAL_1673.327,Dendrocalamus_latiflorus|evm.model.ORIGINAL_2563.30,Phyllostachys_edulis|PH02Gene21860.t1,Phyllostachys_edulis|PH02Gene10617.t1,Dendrocalamus_latiflorus|evm.model.ORIGINAL_3068.90	Zizania_latifolia|Zla17G009790.1,Zizania_latifolia|Zla16G003600.1,Oryza_officinalis|OoffiChr07g02104.1,Oryza_sativa|LOC_Os07g42740.1	Pharus_latifolius|Pl07g05110.1	-	OS07G0619500_PROTEIN	OS07G0619500_PROTEIN	-
HOG00048	-	I	1(LD)	1	1(LD)	1(LD)	1	1	1	Zoysia_japonica|Zjn_sc00044.1.g01930.1.sm.mkhc,Oropetium_thomaeum|Oropetium_20150105_10558A,Eragrostis_tef|Et_5A_041904-2506531326,Eragrostis_tef|Et_5B_044568-2506540831	Sorghum_bicolor|Sobic.002G376300.1,Zea_mays|Zm00001d022159_T001,Saccharum_hybrid|Sh02_t027950,Setaria_italica|Seita.2G391400.1	Triticum_aestivum|TraesCS2B01G192800.1,Thinopyrum_elongatum|Tel2E01T327800.1,Triticum_aestivum|TraesCS2A01G166700.1,Triticum_aestivum|TraesCS2D01G174300.1,Hordeum_vulgare|HORVU.MOREX.r2.2HG0102740.1,Puccinellia_tenuiflora|Pt_Chr0306333,Brachypodium_distachyon|Bradi1g21060.1	Raddia_distichophylla|g029888.t1,Olyra_latifolia|Ola038685.1,Dendrocalamus_latiflorus|evm.model.ORIGINAL_2563.38,Dendrocalamus_latiflorus|evm.model.ORIGINAL_3068.82.2,Dendrocalamus_latiflorus|evm.model.ORIGINAL_1673.334,Phyllostachys_edulis|PH02Gene21864.t3	Oryza_officinalis|OoffiChr07g02098.2,Oryza_sativa|LOC_Os07g42640.1,Oryza_brachyantha|OB07G27910.1,Leersia_perrieri|LPERR07G19400.1,Zizania_latifolia|Zla16G003660.1	Pharus_latifolius|Pl07g05160.1	Streptochaeta_angustifolia|strangu_013913-RA	VACUOLAR_PROTEIN_SORTING-ASSOCIATED_PROTEIN_27	VACUOLAR_PROTEIN_SORTING-ASSOCIATED_PROTEIN_27	ion binding#GO:0043167
HOG00049	-	I	1(LD)	1	1(LD)	1(LD)	1(LD)	0	0	Eragrostis_tef|Et_5A_042756-2506525320,Eragrostis_tef|Et_5B_045507-2506539946,Zoysia_japonica|Zjn_sc00001.1.g03270.1.sm.mk,Zoysia_japonica|Zjn_sc00044.1.g02180.1.sm.mkhc	Zea_mays|Zm00001d006904_T001,Sorghum_bicolor|Sobic.002G380000.1,Setaria_italica|Seita.2G395200.1,Cenchrus_americanus|Pgl_GLEAN_10026591	Hordeum_vulgare|HORVU.MOREX.r2.2HG0102020.1,Thinopyrum_elongatum|Tel2E01T322600.1,Triticum_aestivum|TraesCS2B01G188900.1,Triticum_aestivum|TraesCS2D01G170000.1,Triticum_aestivum|TraesCS2A01G163100.1,Brachypodium_distachyon|Bradi1g21366.1	Olyra_latifolia|Ola038720.1,Raddia_distichophylla|g029861.t1,Dendrocalamus_latiflorus|evm.model.ORIGINAL_3068.115,Dendrocalamus_latiflorus|evm.model.ORIGINAL_2563.13,Phyllostachys_edulis|PH02Gene40727.t1	Zizania_latifolia|Zla17G009960.1,Zizania_latifolia|Zla16G003400.1,Oryza_brachyantha|OB07G28180.1,Oryza_sativa|LOC_Os07g43020.1,Leersia_perrieri|LPERR07G19670.1	-	-	UPF0315_PROTEIN-RELATED	UPF0315_PROTEIN-RELATED	nucleic acid binding#GO:0003676
HOG00050	-	I	1(LD)	1	1(LD)	1(LD)	1(LD)	1	1	Zoysia_japonica|Zjn_sc00001.1.g03350.1.sm.mk,Eragrostis_tef|Et_5B_044553-2506537103,Eragrostis_tef|Et_5A_041878-2506533303,Zoysia_japonica|Zjn_sc00044.1.g02070.1.sm.mk	Cenchrus_americanus|Pgl_GLEAN_10026600,Setaria_italica|Seita.2G394400.1,Saccharum_hybrid|Sh02_t028140,Sorghum_bicolor|Sobic.002G379200.1	Thinopyrum_elongatum|Tel4E01T509100.1,Hordeum_vulgare|HORVU.MOREX.r2.2HG0102160.1,Thinopyrum_elongatum|Tel2E01T323400.1,Triticum_aestivum|TraesCS2A01G163900.1,Triticum_aestivum|TraesCS2D01G170900.1,Triticum_aestivum|TraesCS2B01G189800.1,Brachypodium_distachyon|Bradi1g21300.2	Raddia_distichophylla|g029867.t1,Dendrocalamus_latiflorus|evm.model.ORIGINAL_1673.307,Dendrocalamus_latiflorus|evm.model.ORIGINAL_3068.107,Phyllostachys_edulis|PH02Gene10631.t1	Oryza_sativa|LOC_Os07g42924.1,Oryza_officinalis|OoffiChr07g02118.1,Leersia_perrieri|LPERR07G19590.1,Oryza_brachyantha|OB07G28100.1,Zizania_latifolia|Zla09G012660.1,Zizania_latifolia|Zla16G003470.1	Pharus_latifolius|Pl07g04970.1	Streptochaeta_angustifolia|strangu_024609-RA	ALCOHOL_DEHYDROGENASE	ALCOHOL_DEHYDROGENASE	ion binding#GO:0043167
HOG00051	-	I	1(LD)	1(LD)	1	1(LD)	1(LD)	1	0	Zoysia_japonica|Zjn_sc00044.1.g02170.1.am.mk,Zoysia_japonica|Zjn_sc00001.1.g03290.1.sm.mk,Eragrostis_tef|Et_5B_045508-2506540195,Eragrostis_tef|Et_5A_042757-2506525578	Zea_mays|Zm00001d022184_T001,Sorghum_bicolor|Sobic.002G379866.1,Zea_mays|Zm00001d006903_T001,Saccharum_hybrid|Sh02_t028250,Setaria_italica|Seita.2G395100.1	Thinopyrum_elongatum|Tel2E01T322800.1,Triticum_aestivum|TraesCS2B01G189000.1,Brachypodium_distachyon|Bradi1g21360.1	Olyra_latifolia|Ola038718.1,Dendrocalamus_latiflorus|evm.model.ORIGINAL_3068.114,Dendrocalamus_latiflorus|evm.model.ORIGINAL_1673.300	Zizania_latifolia|Zla16G003410.1,Zizania_latifolia|Zla17G009950.1,Oryza_officinalis|OoffiChr07g02124.2,Oryza_sativa|LOC_Os07g43010.1,Leersia_perrieri|LPERR07G19660.1	Pharus_latifolius|Pl07g04890.1	-	DEFECTIVE_TAPETUM_AND_MEIOCYTES_1	DEFECTIVE_TAPETUM_AND_MEIOCYTES_1	-
HOG00052	-	I	1(LD)	1	1(LD)	1(LD)	1	0	0	Eragrostis_tef|Et_4B_039399-2506516714,Eragrostis_tef|Et_4A_035238-2506509277,Zoysia_japonica|Zjn_sc00153.1.g00560.1.am.mkhc	Setaria_italica|Seita.9G376100.1,Cenchrus_americanus|Pgl_GLEAN_10034877,Saccharum_hybrid|Sh01_t026580,Zea_mays|Zm00001d047238_T001	Brachypodium_distachyon|Bradi1g60540.1,Thinopyrum_elongatum|Tel4E01T502900.1,Triticum_aestivum|TraesCS4B01G301800.1,Triticum_aestivum|TraesCS4D01G300100.1,Triticum_aestivum|TraesCS4A01G003600.1,Hordeum_vulgare|HORVU.MOREX.r2.4HG0337970.1	Phyllostachys_edulis|PH02Gene04402.t1,Dendrocalamus_latiflorus|evm.model.ORIGINAL_3934.254,Phyllostachys_edulis|PH02Gene26569.t1,Olyra_latifolia|Ola035556.1,Dendrocalamus_latiflorus|evm.model.FRAGSCAFF_393.105,Raddia_distichophylla|g004086.t1	Leersia_perrieri|LPERR03G17360.1,Oryza_sativa|LOC_Os03g27770.1,Zizania_latifolia|Zla05G013510.1	-	-	heme_oxgenase_2	-	oxidoreductase activity#GO:0016491
HOG00053	-	I	1(LD)	1(LD)	1	1(LD)	1	1	1	Eragrostis_tef|Et_4A_032790-2506500164,Eragrostis_tef|Et_4B_037013-2506518235,Zoysia_japonica|Zjn_sc00010.1.g00680.1.sm.mkhc,Oropetium_thomaeum|Oropetium_20150105_19754A	Setaria_italica|Seita.9G376000.1,Cenchrus_americanus|Pgl_GLEAN_10034878,Zea_mays|Zm00001d047239_T001,Saccharum_hybrid|Sh01_t026560,Sorghum_bicolor|Sobic.001G347700.1,Zea_mays|Zm00001d029419_T001	Puccinellia_tenuiflora|Pt_Chr0105182,Brachypodium_distachyon|Bradi1g60520.2	Olyra_latifolia|Ola035555.1,Phyllostachys_edulis|PH02Gene26572.t2,Phyllostachys_edulis|PH02Gene04407.t1,Dendrocalamus_latiflorus|evm.model.ORIGINAL_3934.250,Dendrocalamus_latiflorus|evm.model.FRAGSCAFF_187.177	Oryza_officinalis|OoffiChr03g01810.1,Oryza_sativa|LOC_Os03g27780.1,Oryza_brachyantha|OB03G29550.1,Leersia_perrieri|LPERR03G17370.1,Zizania_latifolia|Zla05G013500.1	Pharus_latifolius|Pl03g17900.1	Streptochaeta_angustifolia|strangu_013933-RA	PROTEIN_PHOSPHATASE	-	catalytic activity, acting on a protein#GO:0140096
HOG00054	-	I	1(LD)	1	1	1(LD)	1(LD)	1	0	Eragrostis_tef|Et_4B_036254-2506523836,Eragrostis_tef|Et_4A_032049-2506500017,Zoysia_japonica|Zjn_sc00010.1.g00520.1.am.mk	Cenchrus_americanus|Pgl_GLEAN_10009180,Setaria_italica|Seita.9G378400.1,Sorghum_bicolor|Sobic.001G350100.1,Saccharum_hybrid|Sh01_t026740,Zea_mays|Zm00001d029395_T001	Triticum_aestivum|TraesCS4A01G404600.1,Thinopyrum_elongatum|Tel4E01T507000.1,Hordeum_vulgare|HORVU.MOREX.r2.4HG0338390.1	Dendrocalamus_latiflorus|evm.model.FRAGSCAFF_187.140,Olyra_latifolia|Ola035575.1,Phyllostachys_edulis|PH02Gene29722.t1,Dendrocalamus_latiflorus|evm.model.FRAGSCAFF_393.78	Zizania_latifolia|Zla09G012730.1,Oryza_sativa|LOC_Os03g27360.1,Oryza_brachyantha|OB03G29250.1,Leersia_perrieri|LPERR03G17260.1,Zizania_latifolia|Zla05G013650.1	Pharus_latifolius|Pl03g17710.1	-	RING-TYPE_E3_UBIQUITIN_LIGASE_63;RING-TYPE_E3_UBIQUITIN_LIGASE_4	RING-TYPE_E3_UBIQUITIN_LIGASE_63	-
HOG00055	-	I	1(LD)	1	1(LD)	1(LD)	1(LD)	0	0	Eragrostis_tef|Et_5A_041906-2506531842,Eragrostis_tef|Et_5B_044570-2506541329,Oropetium_thomaeum|Oropetium_20150105_10556A,Zoysia_japonica|Zjn_sc00001.1.g03500.1.sm.mkhc	Cenchrus_americanus|Pgl_GLEAN_10007262,Setaria_italica|Seita.2G391900.1,Sorghum_bicolor|Sobic.002G376500.1,Zea_mays|Zm00001d022160_T001,Saccharum_hybrid|Sh02_t027980	Triticum_aestivum|TraesCS2D01G173900.1,Triticum_aestivum|TraesCS2A01G166500.1,Triticum_aestivum|TraesCS2B01G192400.1,Thinopyrum_elongatum|Tel2E01T327400.1,Hordeum_vulgare|HORVU.MOREX.r2.2HG0102680.1,Brachypodium_distachyon|Bradi1g21070.1	Olyra_latifolia|Ola038689.1,Dendrocalamus_latiflorus|evm.model.ORIGINAL_3068.85,Dendrocalamus_latiflorus|evm.model.ORIGINAL_1673.332	Zizania_latifolia|Zla17G009760.1,Zizania_latifolia|Zla16G003640.1,Leersia_perrieri|LPERR07G19420.1,Oryza_brachyantha|OB07G27920.1,Oryza_officinalis|OoffiChr07g02100.1	-	-	-	-	ion binding#GO:0043167
HOG00056	-	I	1(LD)	1(LD)	1	1(LD)	1	1	1	Eragrostis_tef|Et_4B_036953-2506520917,Eragrostis_tef|Et_4A_032759-2506501163,Zoysia_japonica|Zjn_sc00153.1.g00080.1.sm.mk,Oropetium_thomaeum|Oropetium_20150105_19716A	Sorghum_bicolor|Sobic.001G353000.2,Saccharum_hybrid|Sh01_t027060,Zea_mays|Zm00001d029373_T001,Zea_mays|Zm00001d047201_T001,Setaria_italica|Seita.9G381300.1,Cenchrus_americanus|Pgl_GLEAN_10021851	Brachypodium_distachyon|Bradi1g60910.1	Dendrocalamus_latiflorus|evm.model.FRAGSCAFF_371.21,Phyllostachys_edulis|PH02Gene08534.t1,Olyra_latifolia|Ola035598.1,Dendrocalamus_latiflorus|evm.model.FRAGSCAFF_187.89	Zizania_latifolia|Zla05G013850.1,Oryza_officinalis|OoffiChr03g01731.1,Oryza_sativa|LOC_Os03g26920.1,Leersia_perrieri|LPERR03G16930.5,Oryza_brachyantha|OB03G28940.1	Pharus_latifolius|Pl03g17550.1	Streptochaeta_angustifolia|strangu_025994-RA	SERINE_CARBOXYPEPTIDASE_12	-	hydrolase activity#GO:0016787
HOG00057	-	I	1(LD)	1	1	1(LD)	1	1	1	Eragrostis_tef|Et_4B_036954-2506521283,Eragrostis_tef|Et_4A_032760-2506501538,Oropetium_thomaeum|Oropetium_20150105_19717A,Zoysia_japonica|Zjn_sc00010.1.g00270.1.sm.mkhc	Setaria_italica|Seita.9G381200.1,Cenchrus_americanus|Pgl_GLEAN_10021849,Saccharum_hybrid|Sh01_t027030,Sorghum_bicolor|Sobic.001G352900.1,Zea_mays|Zm00001d029375_T001	Brachypodium_distachyon|Bradi1g60890.1	Olyra_latifolia|Ola035596.1,Raddia_distichophylla|g017673.t1,Phyllostachys_edulis|PH02Gene17804.t1,Phyllostachys_edulis|PH02Gene08535.t1,Dendrocalamus_latiflorus|evm.model.FRAGSCAFF_393.55	Oryza_officinalis|OoffiChr03g01730.2,Oryza_sativa|LOC_Os03g26960.1,Leersia_perrieri|LPERR03G16980.1,Oryza_brachyantha|OB03G28970.1,Zizania_latifolia|Zla05G013840.1	Pharus_latifolius|Pl03g17560.1	Streptochaeta_angustifolia|strangu_026002-RA	DNA2/NAM7_HELICASE_FAMILY	-	catalytic activity, acting on a nucleic acid#GO:0140640
HOG00058	-	I	1(LD)	1(LD)	1	1(LD)	1	1	1	Eragrostis_tef|Et_4B_036975-2506516642,Eragrostis_tef|Et_4A_032762-2506502288,Oropetium_thomaeum|Oropetium_20150105_19724A,Zoysia_japonica|Zjn_sc00153.1.g00140.1.sm.mkhc	Setaria_italica|Seita.9G380600.1,Cenchrus_americanus|Pgl_GLEAN_10021844,Zea_mays|Zm00001d047204_T001,Sorghum_bicolor|Sobic.001G352400.1,Zea_mays|Zm00001d029378_T001	Brachypodium_distachyon|Bradi1g60846.2	Dendrocalamus_latiflorus|evm.model.FRAGSCAFF_371.30,Phyllostachys_edulis|PH02Gene08538.t3,Dendrocalamus_latiflorus|evm.model.FRAGSCAFF_393.63,Olyra_latifolia|Ola035593.2,Phyllostachys_edulis|PH02Gene34438.t1,Dendrocalamus_latiflorus|evm.model.FRAGSCAFF_187.101	Oryza_sativa|LOC_Os03g27019.1,Oryza_officinalis|OoffiChr03g01726.4,Oryza_brachyantha|OB03G29040.1,Leersia_perrieri|LPERR03G17030.2,Zizania_latifolia|Zla05G013800.1	Pharus_latifolius|Pl03g17580.1	Streptochaeta_angustifolia|strangu_026005-RA	PROTEIN_LNK1	-	-
HOG00059	-	I	1(LD)	1(LD)	1	1(LD)	1	1	1	Zoysia_japonica|Zjn_sc00153.1.g00270.1.am.mk,Eragrostis_tef|Et_4A_032771-2506505676,Eragrostis_tef|Et_4B_036985-2506520308,Zoysia_japonica|Zjn_sc00010.1.g00430.1.am.mk	Sorghum_bicolor|Sobic.001G351200.1,Saccharum_hybrid|Sh01_t026900,Zea_mays|Zm00001d047211_T001,Setaria_italica|Seita.9G379700.1,Zea_mays|Zm00001d029389_T001,Cenchrus_americanus|Pgl_GLEAN_10021833	Brachypodium_distachyon|Bradi1g60762.1	Dendrocalamus_latiflorus|evm.model.FRAGSCAFF_371.40,Dendrocalamus_latiflorus|evm.model.FRAGSCAFF_187.110,Phyllostachys_edulis|PH02Gene27921.t1,Olyra_latifolia|Ola035583.1	Oryza_brachyantha|OB03G29130.1,Leersia_perrieri|LPERR03G17100.1,Zizania_latifolia|Zla05G013730.1,Oryza_sativa|LOC_Os03g27210.1,Oryza_officinalis|OoffiChr03g01716.1	Pharus_latifolius|Pl03g17620.1	Streptochaeta_angustifolia|strangu_026019-RA	Metacaspase_2	-	catalytic activity, acting on a protein#GO:0140096
HOG00060	-	I	1(LD)	1(LD)	1	1(LD)	1	1	0	Eragrostis_tef|Et_4B_036996-2506524350,Eragrostis_tef|Et_4A_032786-2506511336,Zoysia_japonica|Zjn_sc00010.1.g00590.1.sm.mkhc	Zea_mays|Zm00001d029410_T001,Sorghum_bicolor|Sobic.001G348800.1,Cenchrus_americanus|Pgl_GLEAN_10005702,Saccharum_hybrid|Sh01_t026690,Zea_mays|Zm00001d047223_T001,Setaria_italica|Seita.9G377100.1	Brachypodium_distachyon|Bradi1g60600.1	Phyllostachys_edulis|PH02Gene27942.t1,Phyllostachys_edulis|PH02Gene29720.t1,Dendrocalamus_latiflorus|evm.model.FRAGSCAFF_187.154,Dendrocalamus_latiflorus|evm.model.FRAGSCAFF_393.94,Dendrocalamus_latiflorus|evm.model.ORIGINAL_2236.50	Oryza_officinalis|OoffiChr03g01797.1,Oryza_sativa|LOC_Os03g27480.1,Leersia_perrieri|LPERR03G17190.1,Oryza_brachyantha|OB03G29360.1,Zizania_latifolia|Zla05G013570.1	Pharus_latifolius|Pl03g17810.1	-	SERINE_CARBOXYPEPTIDASE_14	-	hydrolase activity#GO:0016787
HOG00061	-	I	1(LD)	1(LD)	1	1(LD)	1	1	0	Eragrostis_tef|Et_4B_036258-2506512931,Eragrostis_tef|Et_4A_035245-2506511909,Oropetium_thomaeum|Oropetium_20150105_19769A,Zoysia_japonica|Zjn_sc00010.1.g00890.1.am.mk	Cenchrus_americanus|Pgl_GLEAN_10034910,Setaria_italica|Seita.9G373000.1,Saccharum_hybrid|Sh01_t026440,Sorghum_bicolor|Sobic.001G345300.1,Zea_mays|Zm00001d047251_T001,Zea_mays|Zm00001d029441_T001	Puccinellia_tenuiflora|Pt_Chr0105200,Brachypodium_distachyon|Bradi1g60380.1	Olyra_latifolia|Ola035539.1,Raddia_distichophylla|g012992.t1,Phyllostachys_edulis|PH02Gene04418.t1,Dendrocalamus_latiflorus|evm.model.ORIGINAL_3934.228,Dendrocalamus_latiflorus|evm.model.FRAGSCAFF_393.138	Oryza_sativa|LOC_Os03g28090.1,Oryza_officinalis|OoffiChr07g02095.1,Leersia_perrieri|LPERR03G17670.1,Oryza_brachyantha|OB03G29710.1,Zizania_latifolia|Zla05G013330.1	Pharus_latifolius|Pl03g18090.1	-	PECTIN_METHYLESTERASE_12	-	enzyme regulator activity#GO:0030234
HOG00062	-	I	1(LD)	1	1	1(LD)	1	1	0	Eragrostis_tef|Et_4A_032791-2506500539,Eragrostis_tef|Et_4B_037011-2506517503,Zoysia_japonica|Zjn_sc00010.1.g00650.1.sm.mkhc,Oropetium_thomaeum|Oropetium_20150105_19751A,Zoysia_japonica|Zjn_sc00153.1.g00530.1.es.mkhc	Cenchrus_americanus|Pgl_GLEAN_10034876,Setaria_italica|Seita.9G376300.1,Zea_mays|Zm00001d029417_T001,Saccharum_hybrid|Sh01_t026610,Sorghum_bicolor|Sobic.001G348000.1	Brachypodium_distachyon|Bradi1g60550.1	Olyra_latifolia|Ola035557.1,Phyllostachys_edulis|PH02Gene26567.t1,Phyllostachys_edulis|PH02Gene04401.t1,Dendrocalamus_latiflorus|evm.model.FRAGSCAFF_393.103,Dendrocalamus_latiflorus|evm.model.FRAGSCAFF_187.174	Oryza_sativa|LOC_Os03g27760.1,Oryza_brachyantha|OB03G29530.1,Leersia_perrieri|LPERR03G17350.1,Zizania_latifolia|Zla05G013520.1	Pharus_latifolius|Pl03g17880.1	-	P-loop_containing_nucleoside_triphosphate_hydrolases_superfamily_protein	-	oxidoreductase activity#GO:0016491
HOG00063	-	I	1(LD)	1(LD)	1	1(LD)	1	1	1	Eragrostis_tef|Et_4A_031779-2506499759,Eragrostis_tef|Et_4B_037005-2506515290,Oropetium_thomaeum|Oropetium_20150105_19765A,Zoysia_japonica|Zjn_sc00010.1.g00870.1.sm.mkhc	Sorghum_bicolor|Sobic.001G346300.1,Zea_mays|Zm00001d047245_T001,Zea_mays|Zm00001d029435_T001,Setaria_italica|Seita.9G374100.1	Brachypodium_distachyon|Bradi1g60430.1,Puccinellia_tenuiflora|Pt_Chr0105195	Dendrocalamus_latiflorus|evm.model.ORIGINAL_3934.234,Phyllostachys_edulis|PH02Gene04414.t1,Phyllostachys_edulis|PH02Gene26584.t1,Dendrocalamus_latiflorus|evm.model.FRAGSCAFF_187.189,Olyra_latifolia|Ola035544.1	Oryza_officinalis|OoffiChr03g01805.1,Oryza_sativa|LOC_Os03g27970.1,Leersia_perrieri|LPERR03G17600.1,Oryza_brachyantha|OB03G29670.1,Zizania_latifolia|Zla05G013380.1	Pharus_latifolius|Pl03g18010.1	Streptochaeta_angustifolia|strangu_013905-RA	Transducin/WD40_repeat-like_superfamily_protein	-	protein binding#GO:0005515
HOG00064	-	I	1	1	1(LD)	1	1	0	0	Zoysia_japonica|Zjn_sc00044.1.g02050.1.sm.mk	Zea_mays|Zm00001d006894_T001,Sorghum_bicolor|Sobic.002G378700.1,Setaria_italica|Seita.2G393500.1,Cenchrus_americanus|Pgl_GLEAN_10026613	Triticum_aestivum|TraesCS2D01G171600.1,Triticum_aestivum|TraesCS2A01G164700.1,Triticum_aestivum|TraesCS2B01G190500.1,Thinopyrum_elongatum|Tel2E01T324600.1,Hordeum_vulgare|HORVU.MOREX.r2.2HG0102310.1,Brachypodium_distachyon|Bradi1g21250.1	Dendrocalamus_latiflorus|evm.model.ORIGINAL_3068.103,Phyllostachys_edulis|PH02Gene10626.t1,Olyra_latifolia|Ola038705.1,Raddia_distichophylla|g029872.t1	Oryza_sativa|LOC_Os07g42880.1,Oryza_officinalis|OoffiChr07g02114.2,Leersia_perrieri|LPERR07G19550.1,Oryza_brachyantha|OB07G28070.1,Zizania_latifolia|Zla16G003510.1	-	-	RESPIRATORY_COMPLEX_I_CHAPERONE_(CIA84),_PUTATIVE_(AFU_ORTHOLOGUE_AFUA_2G06020)-RELATED	RESPIRATORY_COMPLEX_I_CHAPERONE_(CIA84),_PUTATIVE_(AFU_ORTHOLOGUE_AFUA_2G06020)-RELATED	protein binding#GO:0005515
HOG00065	-	IV-2	0	1(SubRL)	1(SubRL)	2	1(SubRL)	1(SubRL)	0	-	1: Zea_mays|Zm00001d022149_T001,Saccharum_hybrid|Sh02_t027800,Sorghum_bicolor|Sobic.002G375500.1,Setaria_italica|Seita.2G390100.1	1: Brachypodium_distachyon|Bradi1g60340.1	1: Olyra_latifolia|Ola032311.1,Dendrocalamus_latiflorus|evm.model.ORIGINAL_3068.74_evm.model.ORIGINAL_3068.75,Phyllostachys_edulis|PH02Gene10602.t1; 2: Olyra_latifolia|Ola035534.1,Raddia_distichophylla|g012996.t1,Phyllostachys_edulis|PH02Gene46030.t1,Phyllostachys_edulis|PH02Gene04421.t1,Dendrocalamus_latiflorus|evm.model.FRAGSCAFF_371.350,Dendrocalamus_latiflorus|evm.model.FRAGSCAFF_393.170	1: Oryza_sativa|LOC_Os03g28300.1,Oryza_officinalis|OoffiChr07g02087.3,Leersia_perrieri|LPERR03G17750.1,Oryza_brachyantha|OB03G29810.1,Zizania_latifolia|Zla05G013260.1	1: Pharus_latifolius|Pl03g18170.1	-	Protein_kinase_superfamily_protein_with_octicosapeptide/Phox/Bem1p_domain	-	catalytic activity, acting on a protein#GO:0140096
HOG00066	-	I	1(LD)	1	1	1(LD)	1	1	1	Eragrostis_tef|Et_4B_036986-2506520674,Eragrostis_tef|Et_4A_032767-2506504164,Oropetium_thomaeum|Oropetium_20150105_19734A	Saccharum_hybrid|Sh01_t026840,Zea_mays|Zm00001d029392_T002,Setaria_italica|Seita.9G379200.1	Brachypodium_distachyon|Bradi1g60740.1	Phyllostachys_edulis|PH02Gene48247.t1,Dendrocalamus_latiflorus|evm.model.FRAGSCAFF_187.126,Olyra_latifolia|Ola035581.1,Dendrocalamus_latiflorus|evm.model.FRAGSCAFF_393.72	Oryza_officinalis|OoffiChr03g01714.1,Oryza_sativa|LOC_Os03g27250.1,Oryza_brachyantha|OB03G29170.1,Leersia_perrieri|LPERR03G17120.1,Zizania_latifolia|Zla05G013700.1	Pharus_latifolius|Pl03g17640.1	Streptochaeta_angustifolia|strangu_026023-RA	ARGININE_DEMETHYLASE_AND_LYSYL-HYDROXYLASE_JMJD	-	protein binding#GO:0005515
HOG00067	-	I	1(LD)	1	1	1(LD)	1	1	0	Eragrostis_tef|Et_4A_032803-2506505047,Eragrostis_tef|Et_4B_037008-2506516397,Oropetium_thomaeum|Oropetium_20150105_19761A,Zoysia_japonica|Zjn_sc00010.1.g00820.1.cf-es.mkhc	Setaria_italica|Seita.9G374700.1,Cenchrus_americanus|Pgl_GLEAN_10034890,Zea_mays|Zm00001d029429_T001,Sorghum_bicolor|Sobic.001G346900.1,Saccharum_hybrid|Sh01_t026480	Brachypodium_distachyon|Bradi1g60460.3,Puccinellia_tenuiflora|Pt_Chr0105191	Dendrocalamus_latiflorus|evm.model.ORIGINAL_3934.239,Phyllostachys_edulis|PH02Gene04412.t1,Dendrocalamus_latiflorus|evm.model.FRAGSCAFF_393.122,Olyra_latifolia|Ola035549.1	Oryza_officinalis|OoffiChr03g01808.3,Oryza_sativa|LOC_Os03g27930.1,Oryza_brachyantha|OB03G29640.1,Zizania_latifolia|Zla05G013410.1	Pharus_latifolius|Pl03g17980.1	-	S-ADENOSYLMETHIONINE-DEPENDENT_METHYLTRANSFERASE_RELATED	-	protein binding#GO:0005515
HOG00068	-	I	1(LD)	1	1	1	1	1	1	Eragrostis_tef|Et_4B_037007-2506516028,Eragrostis_tef|Et_4A_032804-2506505425,Zoysia_japonica|Zjn_sc00010.1.g00840.1.am.mkhc	Zea_mays|Zm00001d047241_T001,Sorghum_bicolor|Sobic.001G346700.2,Setaria_italica|Seita.9G374500.1,Cenchrus_americanus|Pgl_GLEAN_10034891	Puccinellia_tenuiflora|Pt_Chr0105193,Brachypodium_distachyon|Bradi1g60450.3	Dendrocalamus_latiflorus|evm.model.FRAGSCAFF_393.129,Phyllostachys_edulis|PH02Gene26580.t1,Olyra_latifolia|Ola035548.1	Oryza_sativa|LOC_Os03g27950.1,Oryza_officinalis|OoffiChr03g01807.4,Leersia_perrieri|LPERR03G17490.1,Oryza_brachyantha|OB03G29650.1,Zizania_latifolia|Zla05G013400.1	Pharus_latifolius|Pl03g17980.1	Streptochaeta_angustifolia|strangu_013914-RA	Calcineurin-like_metallo-phosphoesterase_superfamily_protein	-	protein binding#GO:0005515
HOG00069	-	I	1(LD)	1	1	1(LD)	1	1	1	Eragrostis_tef|Et_4A_032802-2506504669,Eragrostis_tef|Et_4B_037009-2506516766,Zoysia_japonica|Zjn_sc00010.1.g00760.1.sm.mkhc,Oropetium_thomaeum|Oropetium_20150105_19759A	Sorghum_bicolor|Sobic.001G347300.3,Setaria_italica|Seita.9G375600.1	Puccinellia_tenuiflora|Pt_Chr0105186,Brachypodium_distachyon|Bradi1g60480.1	Dendrocalamus_latiflorus|evm.model.FRAGSCAFF_393.120,Olyra_latifolia|Ola035550.1,Dendrocalamus_latiflorus|evm.model.ORIGINAL_3934.243.1,Phyllostachys_edulis|PH02Gene04410.t1,Phyllostachys_edulis|PH02Gene26578.t1	Oryza_sativa|LOC_Os03g27840.1,Oryza_officinalis|OoffiChr03g01814.3,Oryza_brachyantha|OB03G29600.1,Zizania_latifolia|Zla05G013460.1	Pharus_latifolius|Pl03g17950.1	Streptochaeta_angustifolia|strangu_013917-RA	SPLICING_FACTOR__SUPPRESSOR_OF_WHITE_APRICOT	-	-
HOG00070	-	I	1(LD)	1	1	1(LD)	1	1	1	Eragrostis_tef|Et_4B_037004-2506514921,Eragrostis_tef|Et_4A_031780-2506500134	Setaria_italica|Seita.9G373900.1,Cenchrus_americanus|Pgl_GLEAN_10034900,Sorghum_bicolor|Sobic.001G346200.1	Brachypodium_distachyon|Bradi1g60410.1	Dendrocalamus_latiflorus|evm.model.ORIGINAL_3934.233,Phyllostachys_edulis|PH02Gene04415.t1,Dendrocalamus_latiflorus|evm.model.FRAGSCAFF_187.190,Dendrocalamus_latiflorus|evm.model.FRAGSCAFF_393.130,Olyra_latifolia|Ola035543.1,Phyllostachys_edulis|PH02Gene26585.t1	Leersia_perrieri|LPERR03G17610.1,Oryza_sativa|LOC_Os03g27980.1,Oryza_brachyantha|OB03G29680.1	Pharus_latifolius|Pl03g18040.1	Streptochaeta_angustifolia|strangu_013904-RA	GLUCAN_ENDO-1,3-BETA-GLUCOSIDASE_BG1-RELATED-RELATED	-	hydrolase activity#GO:0016787
HOG00071	-	I	1(LD)	1	1	1(LD)	1	0	1	Eragrostis_tef|Et_4A_032768-2506504542,Eragrostis_tef|Et_4B_036983-2506519576,Oropetium_thomaeum|Oropetium_20150105_19727A,Zoysia_japonica|Zjn_sc00010.1.g00380.1.sm.mkhc	Setaria_italica|Seita.9G380300.1,Cenchrus_americanus|Pgl_GLEAN_10021839	Brachypodium_distachyon|Bradi1g60830.1	Olyra_latifolia|Ola035589.1,Raddia_distichophylla|g017666.t1,Phyllostachys_edulis|PH02Gene34440.t1,Dendrocalamus_latiflorus|evm.model.FRAGSCAFF_393.65,Dendrocalamus_latiflorus|evm.model.FRAGSCAFF_187.103	Zizania_latifolia|Zla05G013780.1	-	Streptochaeta_angustifolia|strangu_026008-RA	-	-	structural constituent of ribosome#GO:0003735
HOG00072	-	I	0	0	1(LD)	1(LD)	1	1	1	-	-	Puccinellia_tenuiflora|Pt_Chr0105181,Brachypodium_distachyon|Bradi1g60531.3,Triticum_aestivum|TraesCS4A01G003900.1,Triticum_aestivum|TraesCS4D01G299700.1,Triticum_aestivum|TraesCS4B01G301400.1,Thinopyrum_elongatum|Tel4E01T502300.1,Hordeum_vulgare|HORVU.MOREX.r2.4HG0337930.1	Dendrocalamus_latiflorus|evm.model.ORIGINAL_3934.251,Phyllostachys_edulis|PH02Gene04403.t1,Phyllostachys_edulis|PH02Gene26571.t1,Raddia_distichophylla|g004091.t1	Zizania_latifolia|Zla15G015650.1	Pharus_latifolius|Pl03g17890.1	Streptochaeta_angustifolia|strangu_013936-RA	-	-	nucleic acid binding#GO:0003676
HOG00073	-	I	0	0	0	1(LD)	1	1	1(LD)	-	-	-	Olyra_latifolia|Ola038703.1,Raddia_distichophylla|g029874.t1,Dendrocalamus_latiflorus|evm.model.ORIGINAL_3068.99,Dendrocalamus_latiflorus|evm.model.ORIGINAL_1673.322	Oryza_brachyantha|OB07G28050.1,Oryza_officinalis|OoffiChr07g02112.1,Leersia_perrieri|LPERR07G19530.1,Zizania_latifolia|Zla17G009860.1	Pharus_latifolius|Pl07g05030.1	Streptochaeta_angustifolia|strangu_025558-RA,Streptochaeta_angustifolia|strangu_024600-RA	-	-	-
HOG00079	-	IV-3	2	2	2	2	2	2	1	1: Eragrostis_tef|Et_4B_037020-2506520797,Eragrostis_tef|Et_4A_032817-2506510337,Oropetium_thomaeum|Oropetium_20150105_19779A,Zoysia_japonica|Zjn_sc00010.1.g01080.1.sm.mkhc; 2: Zoysia_japonica|Zjn_sc00044.1.g01800.1.am.mkhc,Zoysia_japonica|Zjn_sc00001.1.g03680.1.sm.mkhc,Eragrostis_tef|Et_5B_044579-2506535215,Eragrostis_tef|Et_5A_041922-2506527273,Oropetium_thomaeum|Oropetium_20150105_10572A,Zoysi…	1: Cenchrus_americanus|Pgl_GLEAN_10034923,Setaria_italica|Seita.9G371500.1,Sorghum_bicolor|Sobic.001G344400.1,Zea_mays|Zm00001d047255_T001; 2: Setaria_italica|Seita.2G389400.1,Cenchrus_americanus|Pgl_GLEAN_10023279,Sorghum_bicolor|Sobic.002G374600.1,Zea_mays|Zm00001d022144_T001,Saccharum_hybrid|Sh02_t027700,Zea_mays|Zm00001d006866_T001	1: Brachypodium_distachyon|Bradi1g60300.1; 2: Triticum_aestivum|TraesCS7A01G160600.1,Triticum_aestivum|TraesCS7B01G065500.1,Thinopyrum_elongatum|Tel2E01T331200.1,Triticum_aestivum|TraesCS2A01G168500.1,Triticum_aestivum|TraesCS2D01G176000.1,Triticum_aestivum|TraesCS2B01G194700.1,Hordeum_vulgare|HORVU.MOREX.r2.2HG0103040.1,Puccinellia_tenuiflora|Pt_Chr0306366,Brachypodium_distachyon|Bradi1g20860.1	1: Phyllostachys_edulis|PH02Gene04425.t1,Dendrocalamus_latiflorus|evm.model.ORIGINAL_3934.216,Raddia_distichophylla|g013000.t1,Olyra_latifolia|Ola035527.1,Dendrocalamus_latiflorus|evm.model.FRAGSCAFF_393.180,Phyllostachys_edulis|PH02Gene39578.t1; 2: Phyllostachys_edulis|PH02Gene10596.t2,Dendrocalamus_latiflorus|evm.model.ORIGINAL_3068.70,Olyra_latifolia|Ola032319.1,Phyllostachys_edulis|PH02Gene21…	1: Oryza_sativa|LOC_Os03g28420.1,Oryza_officinalis|OoffiChr07g02083.2,Oryza_brachyantha|OB03G29900.1,Leersia_perrieri|LPERR03G17820.1,Zizania_latifolia|Zla05G013220.1; 2: Leersia_perrieri|LPERR07G19270.1,Oryza_brachyantha|OB07G27750.1,Oryza_sativa|LOC_Os07g42420.1,Zizania_latifolia|Zla15G015560.1,Zizania_latifolia|Zla17G009640.1,Zizania_latifolia|Zla16G003760.1	1: Pharus_latifolius|Pl03g18230.1; 2: Pharus_latifolius|Pl07g05280.1	1: Streptochaeta_angustifolia|strangu_005530-RA	POLYKETIDE_SYNTHASE-RELATED	POLYKETIDE_SYNTHASE-RELATED	transferase activity#GO:0016740
HOG00080	1	IV-1	2	2	2	2	2	1	1	1: Eragrostis_tef|Et_4B_037019-2506520431,Eragrostis_tef|Et_4A_032816-2506509961,Oropetium_thomaeum|Oropetium_20150105_19778A; 2: Oropetium_thomaeum|Oropetium_20150105_10570A,Eragrostis_tef|Et_5B_044577-2506534717,Zoysia_japonica|Zjn_sc00044.1.g01840.1.am.mkhc	1: Setaria_italica|Seita.9G371600.1,Cenchrus_americanus|Pgl_GLEAN_10034922; 2: Saccharum_hybrid|Sh02_t027740,Sorghum_bicolor|Sobic.002G375100.1,Zea_mays|Zm00001d006871_T001,Setaria_italica|Seita.2G389700.1	1: Brachypodium_distachyon|Bradi1g60310.1; 2: Triticum_aestivum|TraesCS2A01G168300.1,Triticum_aestivum|TraesCS2D01G175700.1,Triticum_aestivum|TraesCS2B01G194400.1,Hordeum_vulgare|HORVU.MOREX.r2.2HG0102960.1,Puccinellia_tenuiflora|Pt_Chr0306345,Brachypodium_distachyon|Bradi1g20880.1	1: Phyllostachys_edulis|PH02Gene04424.t1,Dendrocalamus_latiflorus|evm.model.ORIGINAL_3934.221,Dendrocalamus_latiflorus|evm.model.FRAGSCAFF_393.179,Phyllostachys_edulis|PH02Gene39577.t1,Dendrocalamus_latiflorus|evm.model.FRAGSCAFF_371.362,Olyra_latifolia|Ola035528.1; 2: Phyllostachys_edulis|PH02Gene10599.t1,Dendrocalamus_latiflorus|evm.model.ORIGINAL_2563.56,Dendrocalamus_latiflorus|evm.model.ORIG…	1: Oryza_officinalis|OoffiChr07g02084.1,Leersia_perrieri|LPERR03G17810.1,Oryza_brachyantha|OB03G29840.1,Zizania_latifolia|Zla05G013230.1; 2: Zizania_latifolia|Zla17G009660.1,Zizania_latifolia|Zla16G003740.1,Oryza_sativa|LOC_Os07g42450.1,Leersia_perrieri|LPERR07G19290.1,Oryza_brachyantha|OB07G27770.1	1: Pharus_latifolius|Pl03g18210.1,Pharus_latifolius|Pl07g05260.1	1: Streptochaeta_angustifolia|strangu_013867-RA	40S_RIBOSOMAL_PROTEIN_SA;40s_ribosomal_protein_SA_B	40S_RIBOSOMAL_PROTEIN_SA	structural constituent of ribosome#GO:0003735
HOG00080	2	I	0	0	1(LD)	1	1	0	0	-	-	Triticum_aestivum|TraesCS4B01G299100.1,Triticum_aestivum|TraesCS4D01G298000.1,Triticum_aestivum|TraesCS4A01G006000.1,Thinopyrum_elongatum|Tel4E01T499300.1,Hordeum_vulgare|HORVU.MOREX.r2.4HG0337610.1	Raddia_distichophylla|g004104.t1	Zizania_latifolia|Zla09G012990.1	-	-	40S_RIBOSOMAL_PROTEIN_SA;40s_ribosomal_protein_SA_B	40S_RIBOSOMAL_PROTEIN_SA	structural constituent of ribosome#GO:0003735
HOG00081	-	IV-2	2	1(SubRL)	2	2	2	2	1(SubRL)	1: Zoysia_japonica|Zjn_sc00004.1.g01340.1.sm.mkhc; 2: Eragrostis_tef|Et_4A_032822-2506512212,Eragrostis_tef|Et_4B_037022-2506521529,Zoysia_japonica|Zjn_sc00010.1.g01030.1.sm.mkhc	1: Setaria_italica|Seita.9G371700.1,Cenchrus_americanus|Pgl_GLEAN_10034921,Sorghum_bicolor|Sobic.001G344500.2,Saccharum_hybrid|Sh01_t026380,Zea_mays|Zm00001d047253_T001	1: Triticum_aestivum|TraesCS7B01G063400.1,Triticum_aestivum|TraesCS7A01G158900.1,Triticum_aestivum|TraesCS2A01G168200.1,Triticum_aestivum|TraesCS2D01G175600.1,Triticum_aestivum|TraesCS2B01G194200.1,Thinopyrum_elongatum|Tel2E01T330600.1,Hordeum_vulgare|HORVU.MOREX.r2.2HG0102950.1,Puccinellia_tenuiflora|Pt_Chr0306344,Brachypodium_distachyon|Bradi1g20890.1; 2: Brachypodium_distachyon|Bradi1g60320.4	1: Dendrocalamus_latiflorus|evm.model.ORIGINAL_1673.343,Phyllostachys_edulis|PH02Gene10600.t1; 2: Phyllostachys_edulis|PH02Gene04423.t1,Dendrocalamus_latiflorus|evm.model.ORIGINAL_3934.222,Dendrocalamus_latiflorus|evm.model.FRAGSCAFF_393.178,Phyllostachys_edulis|PH02Gene46034.t1,Dendrocalamus_latiflorus|evm.model.FRAGSCAFF_371.354,Olyra_latifolia|Ola035529.1	1: Zizania_latifolia|Zla15G015640.1,Oryza_brachyantha|OB07G27800.1,Leersia_perrieri|LPERR07G19300.1,Zizania_latifolia|Zla17G009670.1,Oryza_sativa|LOC_Os07g42490.1; 2: Oryza_officinalis|OoffiChr07g02085.3,Oryza_sativa|LOC_Os03g28330.4,Leersia_perrieri|LPERR03G17780.1,Oryza_brachyantha|OB03G29830.1,Zizania_latifolia|Zla05G013240.1	1: Pharus_latifolius|Pl07g05240.1; 2: Pharus_latifolius|Pl03g18190.1	1: Streptochaeta_angustifolia|strangu_013870-RA	sucrose_synthase_3;sucrose_synthase_4	sucrose_synthase_3	transferase activity#GO:0016740
HOG00082	-	I	1(LD)	1(LD)	1(LD)	1(LD)	1(LD)	1(LD)	1	Eragrostis_tef|Et_5B_044587-2506537186,Eragrostis_tef|Et_5A_042788-2506524891,Zoysia_japonica|Zjn_sc00044.1.g01790.1.sm.mkhc,Oropetium_thomaeum|Oropetium_20150105_10576A	Cenchrus_americanus|Pgl_GLEAN_10023274,Setaria_italica|Seita.2G388700.1,Zea_mays|Zm00001d022143_T001,Sorghum_bicolor|Sobic.002G374400.1,Saccharum_hybrid|Sh02_t027660,Zea_mays|Zm00001d006864_T001	Triticum_aestivum|TraesCS2A01G168600.1,Thinopyrum_elongatum|Tel2E01T331500.1,Triticum_aestivum|TraesCS2B01G194900.1,Triticum_aestivum|TraesCS2D01G176200.1,Hordeum_vulgare|HORVU.MOREX.r2.2HG0103060.1,Puccinellia_tenuiflora|Pt_Chr0306367,Brachypodium_distachyon|Bradi1g20840.1	Phyllostachys_edulis|PH02Gene21877.t1,Olyra_latifolia|Ola032321.2,Dendrocalamus_latiflorus|evm.model.ORIGINAL_1673.348_evm.model.ORIGINAL_1673.349,Dendrocalamus_latiflorus|evm.model.ORIGINAL_3068.68.3,Phyllostachys_edulis|PH02Gene10594.t1,Dendrocalamus_latiflorus|evm.model.ORIGINAL_2563.62	Zizania_latifolia|Zla17G009630.1,Zizania_latifolia|Zla16G003770.1,Oryza_officinalis|OoffiChr07g02072.1,Oryza_sativa|LOC_Os07g42410.1,Oryza_brachyantha|OB07G27740.1,Leersia_perrieri|LPERR07G19260.1	Pharus_latifolius|Pl07g05300.1,Pharus_latifolius|Pl03g18250.1	Streptochaeta_angustifolia|strangu_005527-RA	ERECT_PANICLE2	ERECT_PANICLE2	-
HOG00083	-	I	1(LD)	1(LD)	0	1(LD)	1(LD)	1	1	Eragrostis_tef|Et_4A_031784-2506501634,Eragrostis_tef|Et_4B_036016-2506522968,Zoysia_japonica|Zjn_sc00010.1.g01150.1.am.mk	Saccharum_hybrid|Sh01_t026350,Setaria_italica|Seita.9G371100.1,Sorghum_bicolor|Sobic.001G344000.1,Zea_mays|Zm00001d047260_T001,Zea_mays|Zm00001d029447_T001	-	Dendrocalamus_latiflorus|evm.model.FRAGSCAFF_371.418,Dendrocalamus_latiflorus|evm.model.ORIGINAL_3934.214,Phyllostachys_edulis|PH02Gene45675.t1,Phyllostachys_edulis|PH02Gene04427.t1,Olyra_latifolia|Ola018327.1,Raddia_distichophylla|g013004.t1	Oryza_officinalis|OoffiChr07g02069.1,Oryza_sativa|LOC_Os07g42390.1,Oryza_brachyantha|OB07G27700.1,Oryza_brachyantha|OB03G29920.1,Leersia_perrieri|LPERR03G17850.1,Oryza_officinalis|OoffiChr03g01817.1,Zizania_latifolia|Zla05G013200.1	Pharus_latifolius|Pl03g18260.1	Streptochaeta_angustifolia|strangu_005524-RA	FCS-LIKE_ZINC_FINGER_PROTEIN_23	FCS-LIKE_ZINC_FINGER_PROTEIN_23	-
HOG00084	-	I	1(LD)	1	1(LD)	1(LD)	1(LD)	1	1	Eragrostis_tef|Et_5A_041915-2506525467,Eragrostis_tef|Et_5B_044581-2506535710,Oropetium_thomaeum|Oropetium_20150105_10568A	Saccharum_hybrid|Sh02_t027770,Sorghum_bicolor|Sobic.002G375300.1,Zea_mays|Zm00001d022148_T001,Setaria_italica|Seita.2G389900.1	Thinopyrum_elongatum|Tel2E01T330500.1,Triticum_aestivum|TraesCS2B01G194100.1,Triticum_aestivum|TraesCS2D01G175500.1,Triticum_aestivum|TraesCS2A01G168100.1,Hordeum_vulgare|HORVU.MOREX.r2.2HG0102940.1,Puccinellia_tenuiflora|Pt_Chr0306342,Brachypodium_distachyon|Bradi1g20900.1	Dendrocalamus_latiflorus|evm.model.ORIGINAL_2563.52,Phyllostachys_edulis|PH02Gene21873.t1,Phyllostachys_edulis|PH02Gene10600.t1,Dendrocalamus_latiflorus|evm.model.ORIGINAL_3068.73,Olyra_latifolia|Ola032313.1	Zizania_latifolia|Zla16G003730.1,Zizania_latifolia|Zla17G009680.1,Oryza_sativa|LOC_Os07g42500.1,Oryza_officinalis|OoffiChr07g02079.1,Leersia_perrieri|LPERR07G19310.1,Oryza_brachyantha|OB07G27810.1	Pharus_latifolius|Pl07g05230.1	Streptochaeta_angustifolia|strangu_013875-RA	SH3YL1_PROTEIN	SH3YL1_PROTEIN	transferase activity#GO:0016740
HOG00085	-	IV-1	2	1	1	2	1	2	1	1: Eragrostis_tef|Et_5B_043106-2506537224,Eragrostis_tef|Et_5A_042787-2506533330; 2: Eragrostis_tef|Et_4A_031783-2506501259,Eragrostis_tef|Et_4B_036014-2506522231,Oropetium_thomaeum|Oropetium_20150105_19780A,Zoysia_japonica|Zjn_sc00010.1.g01090.1.am.mk	1: Sorghum_bicolor|Sobic.001G344300.1,Zea_mays|Zm00001d029446_T001,Setaria_italica|Seita.9G371400.1,Cenchrus_americanus|Pgl_GLEAN_10034926	1: Brachypodium_distachyon|Bradi1g60291.1	1: Phyllostachys_edulis|PH02Gene21876.t1,Dendrocalamus_latiflorus|evm.model.ORIGINAL_2563.61,Phyllostachys_edulis|PH02Gene10595.t1,Olyra_latifolia|Ola032320.1; 2: Olyra_latifolia|Ola035526.1,Raddia_distichophylla|g013001.t1,Phyllostachys_edulis|PH02Gene39579.t1,Phyllostachys_edulis|PH02Gene04426.t1,Dendrocalamus_latiflorus|evm.model.FRAGSCAFF_371.363,Dendrocalamus_latiflorus|evm.model.FRAGSCAFF_3…	1: Leersia_perrieri|LPERR03G17830.1,Oryza_brachyantha|OB03G29910.1,Zizania_latifolia|Zla05G013210.1	1: Pharus_latifolius|Pl07g05290.1; 2: Pharus_latifolius|Pl03g18240.1	1: Streptochaeta_angustifolia|strangu_005529-RA	-	-	-
HOG00086	-	I	1(LD)	1	1(LD)	1(LD)	1(LD)	0	1	Eragrostis_tef|Et_5B_045531-2506537542,Eragrostis_tef|Et_5A_041912-2506533390,Zoysia_japonica|Zjn_sc00044.1.g01860.1.am.mkhc,Zoysia_japonica|Zjn_sc00004.1.g01350.1.cf.mkhc	Sorghum_bicolor|Sobic.002G375400.5,Saccharum_hybrid|Sh02_t027780,Setaria_italica|Seita.2G390000.1	Thinopyrum_elongatum|Tel4E01T499800.1,Triticum_aestivum|TraesCS4B01G299400.1,Hordeum_vulgare|HORVU.MOREX.r2.4HG0337680.1,Triticum_aestivum|TraesCS4A01G005600.1,Triticum_aestivum|TraesCS4D01G298400.1,Puccinellia_tenuiflora|Pt_Chr0701966	Phyllostachys_edulis|PH02Gene10601.t1,Olyra_latifolia|Ola032312.1,Raddia_distichophylla|g004101.t1,Raddia_distichophylla|g012979.t1	Oryza_officinalis|OoffiChr07g02080.1,Oryza_sativa|LOC_Os07g42510.1,Leersia_perrieri|LPERR07G19320.2,Oryza_brachyantha|OB07G27820.1,Zizania_latifolia|Zla16G003720.1,Zizania_latifolia|Zla17G009690.1,Zizania_latifolia|Zla15G015660.1	-	Streptochaeta_angustifolia|strangu_014230-RA	ETHYLENE_RESPONSE_FACTOR_65	ETHYLENE_RESPONSE_FACTOR_65	nucleic acid binding#GO:0003676
HOG00087	-	I	1(LD)	1	1(LD)	1(LD)	1	1	0	Eragrostis_tef|Et_5B_044582-2506535956,Eragrostis_tef|Et_5A_041916-2506525725,Oropetium_thomaeum|Oropetium_20150105_10571A,Zoysia_japonica|Zjn_sc00001.1.g03660.1.am.mkhc	Zea_mays|Zm00001d006868_T001,Sorghum_bicolor|Sobic.002G374650.1,Cenchrus_americanus|Pgl_GLEAN_10023280,Setaria_italica|Seita.2G389600.1	Triticum_aestivum|TraesCS2B01G194600.1,Triticum_aestivum|TraesCS2A01G168400.1,Thinopyrum_elongatum|Tel2E01T331100.1,Triticum_aestivum|TraesCS2D01G175900.1,Hordeum_vulgare|HORVU.MOREX.r2.2HG0102990.1,Puccinellia_tenuiflora|Pt_Chr0306346,Brachypodium_distachyon|Bradi1g20870.3	Olyra_latifolia|Ola032317.1,Phyllostachys_edulis|PH02Gene10597.t4,Dendrocalamus_latiflorus|evm.model.ORIGINAL_2563.58,Dendrocalamus_latiflorus|evm.model.ORIGINAL_1673.347.1	Oryza_sativa|LOC_Os07g42440.1,Oryza_officinalis|OoffiChr07g02074.6,Leersia_perrieri|LPERR07G19280.1	Pharus_latifolius|Pl07g05270.1	-	GLYCOLATE_OXIDASE_4	GLYCOLATE_OXIDASE_4	carbohydrate derivative binding#GO:0097367
HOG00088	-	I	1(LD)	1	1(LD)	1	1(LD)	1	0	Eragrostis_tef|Et_5B_044588-2506537432,Eragrostis_tef|Et_5A_041923-2506527531,Oropetium_thomaeum|Oropetium_20150105_10578A,Zoysia_japonica|Zjn_sc00044.1.g01750.1.sm.mkhc	Sorghum_bicolor|Sobic.002G374200.2,Zea_mays|Zm00001d022141_T001,Cenchrus_americanus|Pgl_GLEAN_10023272,Setaria_italica|Seita.2G388500.1	Thinopyrum_elongatum|Tel2E01T331900.1,Triticum_aestivum|TraesCS2D01G176400.1,Triticum_aestivum|TraesCS2A01G168800.1,Triticum_aestivum|TraesCS2B01G195100.1,Hordeum_vulgare|HORVU.MOREX.r2.2HG0103090.1,Brachypodium_distachyon|Bradi1g20820.1	Dendrocalamus_latiflorus|evm.model.ORIGINAL_3068.65,Phyllostachys_edulis|PH02Gene10592.t2	Zizania_latifolia|Zla16G003790.1,Zizania_latifolia|Zla17G009610.1,Oryza_sativa|LOC_Os07g42395.1,Oryza_officinalis|OoffiChr07g02070.1,Leersia_perrieri|LPERR07G19240.1,Oryza_brachyantha|OB07G27720.1	Pharus_latifolius|Pl07g05310.1	-	DNA-DIRECTED_RNA_POLYMERASE	DNA-DIRECTED_RNA_POLYMERASE	transferase activity#GO:0016740
HOG00089	-	I	1	0	1(LD)	0	1	0	1	Zoysia_japonica|Zjn_sc00004.1.g01100.1.sm.mkhc	-	Triticum_aestivum|TraesCS7B01G066000.1,Triticum_aestivum|TraesCS7A01G161000.1,Puccinellia_tenuiflora|Pt_Chr0701984	-	Zizania_latifolia|Zla15G015530.1	-	Streptochaeta_angustifolia|strangu_025749-RA	-	-	ion binding#GO:0043167
HOG00090	-	IV-4	2	2	2	2	2	2	0	1: Eragrostis_tef|Et_4A_032825-2506500665,Eragrostis_tef|Et_4B_037026-2506522998,Zoysia_japonica|Zjn_sc00010.1.g01190.1.sm.mkhc; 2: Eragrostis_tef|Et_5A_041927-2506528567,Eragrostis_tef|Et_5B_044592-2506538425,Zoysia_japonica|Zjn_sc00044.1.g01710.1.sm.mkhc,Zoysia_japonica|Zjn_sc00001.1.g03760.1.sm.mkhc	1: Cenchrus_americanus|Pgl_GLEAN_10034930,Setaria_italica|Seita.9G371000.1,Sorghum_bicolor|Sobic.001G343900.1,Saccharum_hybrid|Sh01_t026340,Zea_mays|Zm00001d029448_T001; 2: Cenchrus_americanus|Pgl_GLEAN_10023269,Setaria_italica|Seita.2G388400.1,Zea_mays|Zm00001d022139_T001,Zea_mays|Zm00001d006860_T001,Sorghum_bicolor|Sobic.002G374100.1	1: Triticum_aestivum|TraesCS4A01G007900.1,Hordeum_vulgare|HORVU.MOREX.r2.4HG0337360.1; 2: Triticum_aestivum|TraesCS2B01G195600.1,Triticum_aestivum|TraesCS2A01G169300.1,Hordeum_vulgare|HORVU.MOREX.r2.2HG0103320.1,Thinopyrum_elongatum|Tel2E01T332400.1,Triticum_aestivum|TraesCS2D01G176800.1,Brachypodium_distachyon|Bradi1g21490.1	1: Raddia_distichophylla|g004113.t1,Phyllostachys_edulis|PH02Gene04428.t1,Dendrocalamus_latiflorus|evm.model.ORIGINAL_3934.213,Dendrocalamus_latiflorus|evm.model.FRAGSCAFF_371.421,Raddia_distichophylla|g013005.t1; 2: Phyllostachys_edulis|PH02Gene21882.t1,Dendrocalamus_latiflorus|evm.model.ORIGINAL_1673.353,Dendrocalamus_latiflorus|evm.model.ORIGINAL_3068.64,Phyllostachys_edulis|PH02Gene10588.t1,D…	1: Zizania_latifolia|Zla09G013060.1,Oryza_officinalis|OoffiChr03g01820.1,Oryza_sativa|LOC_Os03g28940.1,Leersia_perrieri|LPERR03G17860.1,Oryza_brachyantha|OB03G29930.1; 2: Zizania_latifolia|Zla16G003810.1,Zizania_latifolia|Zla17G009590.1,Oryza_officinalis|OoffiChr07g02067.1,Oryza_sativa|LOC_Os07g42370.1,Leersia_perrieri|LPERR07G19210.1,Oryza_brachyantha|OB07G27680.1	1: Pharus_latifolius|Pl03g18280.1; 2: Pharus_latifolius|Pl07g05390.1	-	TIFY_GENE_10B;JASMONATE-ZIM_DOMAIN_protein_6	TIFY_GENE_10B	-
HOG00091	-	I	1(LD)	1	1	1(LD)	1	1	0	Eragrostis_tef|Et_4A_032827-2506501415,Eragrostis_tef|Et_4B_037028-2506523736,Zoysia_japonica|Zjn_sc00010.1.g01260.1.sm.mkhc,Oropetium_thomaeum|Oropetium_20150105_19786A	Setaria_italica|Seita.9G370100.1,Cenchrus_americanus|Pgl_GLEAN_10034401,Sorghum_bicolor|Sobic.001G342900.1,Saccharum_hybrid|Sh01_t026300,Zea_mays|Zm00001d029455_T001	Brachypodium_distachyon|Bradi1g60270.1	Raddia_distichophylla|g013008.t1,Olyra_latifolia|Ola018321.1,Phyllostachys_edulis|PH02Gene04433.t1,Phyllostachys_edulis|PH02Gene45677.t1,Dendrocalamus_latiflorus|evm.model.FRAGSCAFF_393.198	Oryza_officinalis|OoffiChr03g01823.1,Oryza_sativa|LOC_Os03g29180.1,Oryza_brachyantha|OB03G29970.1,Zizania_latifolia|Zla05G013160.1,Leersia_perrieri|LPERR03G17910.3	Pharus_latifolius|Pl03g18330.1	-	UBIQUINONE_BIOSYNTHESIS_PROTEIN_COQ9,_MITOCHONDRIAL	-	-
HOG00092	-	I	1(LD)	1	1	1(LD)	1	1	0	Eragrostis_tef|Et_4B_037029-2506524105,Eragrostis_tef|Et_4A_032829-2506502165,Zoysia_japonica|Zjn_sc00010.1.g01270.1.am.mkhc,Oropetium_thomaeum|Oropetium_20150105_19787A	Zea_mays|Zm00001d029457_T001,Sorghum_bicolor|Sobic.001G342600.1,Cenchrus_americanus|Pgl_GLEAN_10034397,Setaria_italica|Seita.9G370000.1	Brachypodium_distachyon|Bradi1g60260.1	Raddia_distichophylla|g013009.t1,Olyra_latifolia|Ola018320.1,Phyllostachys_edulis|PH02Gene04434.t2,Dendrocalamus_latiflorus|evm.model.ORIGINAL_3934.209,Dendrocalamus_latiflorus|evm.model.FRAGSCAFF_393.199	Oryza_officinalis|OoffiChr03g01825.1,Oryza_brachyantha|OB03G30010.1,Oryza_sativa|LOC_Os03g29190.1,Leersia_perrieri|LPERR03G17920.1,Zizania_latifolia|Zla05G013150.1	Pharus_latifolius|Pl03g18370.1	-	THIOREDOXIN	-	oxidoreductase activity#GO:0016491
HOG00093	-	IV-2	1(SubRL)	1(SubRL)	2	2	2	2	1(SubRL)	1: Oropetium_thomaeum|Oropetium_20150105_19792A,Eragrostis_tef|Et_4A_032831-2506502915,Zoysia_japonica|Zjn_sc00010.1.g01310.1.am.mk	1: Cenchrus_americanus|Pgl_GLEAN_10034395,Setaria_italica|Seita.9G369800.1,Saccharum_hybrid|Sh01_t026250,Sorghum_bicolor|Sobic.001G342400.1,Zea_mays|Zm00001d029460_T001	1: Hordeum_vulgare|HORVU.MOREX.r2.2HG0103410.1,Thinopyrum_elongatum|Tel2E01T332800.1,Triticum_aestivum|TraesCS2B01G195900.1,Triticum_aestivum|TraesCS2D01G177100.1,Triticum_aestivum|TraesCS2A01G169600.1,Puccinellia_tenuiflora|Pt_Chr0306277,Brachypodium_distachyon|Bradi1g21510.1; 2: Brachypodium_distachyon|Bradi1g60250.1	1: Phyllostachys_edulis|PH02Gene10584.t1,Dendrocalamus_latiflorus|evm.model.ORIGINAL_2563.70,Dendrocalamus_latiflorus|evm.model.ORIGINAL_1673.357,Phyllostachys_edulis|PH02Gene21885.t1,Olyra_latifolia|Ola023692.1,Raddia_distichophylla|g022605.t1; 2: Raddia_distichophylla|g013010.t1,Olyra_latifolia|Ola018317.1,Dendrocalamus_latiflorus|evm.model.ORIGINAL_3934.208,Phyllostachys_edulis|PH02Gene04435.t…	1: Leersia_perrieri|LPERR07G19180.1,Oryza_brachyantha|OB07G27640.1,Zizania_latifolia|Zla16G003840.1; 2: Oryza_sativa|LOC_Os03g29250.1,Oryza_officinalis|OoffiChr03g01827.1,Leersia_perrieri|LPERR03G17930.1,Oryza_brachyantha|OB03G30020.1	1: Pharus_latifolius|Pl07g05410.1; 2: Pharus_latifolius|Pl03g18410.1	1: Streptochaeta_angustifolia|strangu_036612-RA	SPX_(SYG/PHO81/XPR1)_domain_gene_5	-	-
HOG00094	-	IV-3	2	2	2	2	2	2	1	1: Oropetium_thomaeum|Oropetium_20150105_19795A,Zoysia_japonica|Zjn_sc00103.1.g00120.1.sm.mkhc,Eragrostis_tef|Et_4A_032834-2506504040,Eragrostis_tef|Et_4B_037032-2506512831; 2: Oropetium_thomaeum|Oropetium_20150105_16823A,Zoysia_japonica|Zjn_sc00001.1.g03820.1.sm.mkhc,Eragrostis_tef|Et_5B_045537-2506539034,Eragrostis_tef|Et_5A_041935-2506530639	1: Cenchrus_americanus|Pgl_GLEAN_10034391,Setaria_italica|Seita.9G369400.1,Sorghum_bicolor|Sobic.001G341800.1,Zea_mays|Zm00001d029462_T001; 2: Sorghum_bicolor|Sobic.002G373600.1,Saccharum_hybrid|Sh02_t027580,Zea_mays|Zm00001d022132_T001,Zea_mays|Zm00001d006855_T001,Setaria_italica|Seita.2G386800.1	1: Brachypodium_distachyon|Bradi1g60207.1; 2: Triticum_aestivum|TraesCS2A01G170000.1,Triticum_aestivum|TraesCS2D01G177500.1,Triticum_aestivum|TraesCS2B01G196300.1,Hordeum_vulgare|HORVU.MOREX.r2.2HG0103500.1,Thinopyrum_elongatum|Tel2E01T333400.1,Puccinellia_tenuiflora|Pt_Chr0306259,Brachypodium_distachyon|Bradi1g21560.1	1: Olyra_latifolia|Ola018313.1,Raddia_distichophylla|g013014.t1,Phyllostachys_edulis|PH02Gene04438.t1,Phyllostachys_edulis|PH02Gene47456.t1,Dendrocalamus_latiflorus|evm.model.FRAGSCAFF_420.135; 2: Phyllostachys_edulis|PH02Gene10581.t1,Dendrocalamus_latiflorus|evm.model.ORIGINAL_3068.60,Phyllostachys_edulis|PH02Gene21889.t1,Dendrocalamus_latiflorus|evm.model.ORIGINAL_1673.361,Olyra_latifolia|Ola02…	1: Oryza_sativa|LOC_Os03g29350.1,Oryza_officinalis|OoffiChr03g01831.4,Oryza_brachyantha|OB03G30070.1,Leersia_perrieri|LPERR03G17970.1,Zizania_latifolia|Zla05G013110.1; 2: Zizania_latifolia|Zla16G003880.1,Zizania_latifolia|Zla17G009570.1,Oryza_sativa|LOC_Os07g42280.1,Oryza_officinalis|OoffiChr07g02061.1,Leersia_perrieri|LPERR07G19140.1	1: Pharus_latifolius|Pl03g18440.1; 2: Pharus_latifolius|Pl07g05430.1	1: Streptochaeta_angustifolia|strangu_036607-RA	INTER-ALPHA-TRYPSIN_INHIBITOR_HEAVY_CHAIN-LIKE_PROTEIN	INTER-ALPHA-TRYPSIN_INHIBITOR_HEAVY_CHAIN-LIKE_PROTEIN	-
HOG00095	-	IV-3	2	2	2	2	2	2	1	1: Eragrostis_tef|Et_4B_037031-2506512462,Eragrostis_tef|Et_4A_032833-2506503665,Zoysia_japonica|Zjn_sc00103.1.g00070.1.am.mk,Oropetium_thomaeum|Oropetium_20150105_19793A; 2: Eragrostis_tef|Et_5B_045536-2506538785,Eragrostis_tef|Et_5A_041934-2506530381,Zoysia_japonica|Zjn_sc00001.1.g03800.1.am.mk,Zoysia_japonica|Zjn_sc00044.1.g01660.1.am.mk,Oropetium_thomaeum|Oropetium_20150105_16824A	1: Cenchrus_americanus|Pgl_GLEAN_10034394,Setaria_italica|Seita.9G369600.1,Sorghum_bicolor|Sobic.001G342000.1,Saccharum_hybrid|Sh01_t026220,Zea_mays|Zm00001d047263_T001; 2: Sorghum_bicolor|Sobic.002G373700.1,Saccharum_hybrid|Sh02_t027610,Zea_mays|Zm00001d022133_T001,Setaria_italica|Seita.2G386700.1	1: Brachypodium_distachyon|Bradi1g60230.1; 2: Thinopyrum_elongatum|Tel2E01T333200.1,Triticum_aestivum|TraesCS2D01G177400.1,Triticum_aestivum|TraesCS2A01G169900.1,Triticum_aestivum|TraesCS2B01G196200.1,Hordeum_vulgare|HORVU.MOREX.r2.2HG0103490.1,Brachypodium_distachyon|Bradi1g21555.1	1: Olyra_latifolia|Ola018315.1,Raddia_distichophylla|g013012.t1,Phyllostachys_edulis|PH02Gene04437.t1,Phyllostachys_edulis|PH02Gene47458.t1,Dendrocalamus_latiflorus|evm.model.FRAGSCAFF_393.201; 2: Phyllostachys_edulis|PH02Gene21888.t1,Dendrocalamus_latiflorus|evm.model.ORIGINAL_1673.360,Dendrocalamus_latiflorus|evm.model.ORIGINAL_2563.73,Olyra_latifolia|Ola023698.1	1: Oryza_sativa|LOC_Os03g29270.1,Oryza_officinalis|OoffiChr03g01829.1,Leersia_perrieri|LPERR03G17950.1,Zizania_latifolia|Zla05G013130.1; 2: Zizania_latifolia|Zla16G003870.1,Zizania_latifolia|Zla17G009580.1,Oryza_sativa|LOC_Os07g42290.1,Oryza_officinalis|OoffiChr07g02062.1,Leersia_perrieri|LPERR07G19150.1,Oryza_brachyantha|OB07G27610.1	1: Pharus_latifolius|Pl03g18420.1; 2: Pharus_latifolius|Pl07g05430.1	1: Streptochaeta_angustifolia|strangu_036608-RA	quantitative_trait_locus_for_SOIL_SURFACE_ROOTING_1;OS03G0406300_PROTEIN	quantitative_trait_locus_for_SOIL_SURFACE_ROOTING_1	-
HOG00096	-	IV-1	1	2	2	2	2	0	1	1: Eragrostis_tef|Et_5B_044589-2506537678,Eragrostis_tef|Et_5A_041928-2506528828,Zoysia_japonica|Zjn_sc00044.1.g01670.1.sm.mkhc,Zoysia_japonica|Zjn_sc00001.1.g03790.1.sm.mkhc,Oropetium_thomaeum|Oropetium_20150105_16825A	1: Sorghum_bicolor|Sobic.001G342300.2,Saccharum_hybrid|Sh01_t026240; 2: Sorghum_bicolor|Sobic.002G373800.1,Saccharum_hybrid|Sh02_t027620,Zea_mays|Zm00001d022134_T001,Setaria_italica|Seita.2G386600.1,Cenchrus_americanus|Pgl_GLEAN_10023265	1: Brachypodium_distachyon|Bradi1g60237.1; 2: Triticum_aestivum|TraesCS2A01G169800.1,Thinopyrum_elongatum|Tel2E01T333100.1,Hordeum_vulgare|HORVU.MOREX.r2.2HG0103440.1,Triticum_aestivum|TraesCS2D01G177300.1,Triticum_aestivum|TraesCS2B01G196100.1,Puccinellia_tenuiflora|Pt_Chr0306281,Brachypodium_distachyon|Bradi1g21550.2	1: Olyra_latifolia|Ola018316.1,Dendrocalamus_latiflorus|evm.model.ORIGINAL_3934.207; 2: Dendrocalamus_latiflorus|evm.model.ORIGINAL_3068.61,Phyllostachys_edulis|PH02Gene10582.t1,Raddia_distichophylla|g022608.t1,Olyra_latifolia|Ola023697.1,Dendrocalamus_latiflorus|evm.model.ORIGINAL_2563.71,Dendrocalamus_latiflorus|evm.model.ORIGINAL_1673.359,Phyllostachys_edulis|PH02Gene21887.t1	1: Oryza_brachyantha|OB03G30030.1,Oryza_sativa|LOC_Os03g29260.2,Leersia_perrieri|LPERR03G17940.1,Oryza_officinalis|OoffiChr03g01828.1,Zizania_latifolia|Zla05G013140.1; 2: Oryza_sativa|LOC_Os07g42300.1,Oryza_officinalis|OoffiChr07g02063.1,Oryza_brachyantha|OB07G27620.1,Leersia_perrieri|LPERR07G19160.1,Zizania_latifolia|Zla16G003860.1	-	1: Streptochaeta_angustifolia|strangu_036610-RA	EUKARYOTIC_ELONGATION_FACTOR_1-BETA;EF-HAND_AND_COILED-COIL_DOMAIN-CONTAINING_FAMILY_MEMBER	EUKARYOTIC_ELONGATION_FACTOR_1-BETA	translation regulator activity, nucleic acid binding#GO:0090079
HOG00097	-	IV-2	2	2	1(SubRL)	2	2	1(SubRL)	0	1: Eragrostis_tef|Et_4B_037059-2506522753,Eragrostis_tef|Et_4A_032854-2506511588,Zoysia_japonica|Zjn_sc00103.1.g00470.1.am.mk,Zoysia_japonica|Zjn_sc00010.1.g01460.1.am.mk,Oropetium_thomaeum|Oropetium_20150105_26498A; 2: Eragrostis_tef|Et_5B_044640-2506533640,Eragrostis_tef|Et_5A_041954-2506526844,Zoysia_japonica|Zjn_sc00044.1.g01380.1.am.mkhc,Zoysia_japonica|Zjn_sc00001.1.g04120.1.sm.mkhc,Oropeti…	1: Sorghum_bicolor|Sobic.001G339400.1,Zea_mays|Zm00001d029499_T001,Setaria_italica|Seita.9G365200.1; 2: Sorghum_bicolor|Sobic.002G370100.1,Saccharum_hybrid|Sh02_t027100,Zea_mays|Zm00001d006810_T001,Zea_mays|Zm00001d022102_T001,Setaria_italica|Seita.2G384700.1	1: Triticum_aestivum|TraesCS2D01G180500.1,Triticum_aestivum|TraesCS2B01G199600.1,Hordeum_vulgare|HORVU.MOREX.r2.2HG0104270.1,Thinopyrum_elongatum|Tel2E01T339200.1,Brachypodium_distachyon|Bradi1g21880.1,Puccinellia_tenuiflora|Pt_Chr0306233	1: Olyra_latifolia|Ola018287.1,Raddia_distichophylla|g014667.t1,Dendrocalamus_latiflorus|evm.model.FRAGSCAFF_393.257,Dendrocalamus_latiflorus|evm.model.FRAGSCAFF_420.172.1; 2: Olyra_latifolia|Ola023736.1,Raddia_distichophylla|g016013.t1,Dendrocalamus_latiflorus|evm.model.ORIGINAL_3068.35,Phyllostachys_edulis|PH02Gene10555.t1,Dendrocalamus_latiflorus|evm.model.ORIGINAL_2563.98,Dendrocalamus_latifl…	1: Oryza_officinalis|OoffiChr03g01851.1,Oryza_sativa|LOC_Os03g29920.1,Zizania_latifolia|Zla05G012920.1; 2: Oryza_sativa|LOC_Os07g41600.1,Oryza_officinalis|OoffiChr07g02027.1,Leersia_perrieri|LPERR07G18770.1,Zizania_latifolia|Zla17G009380.1,Zizania_latifolia|Zla16G004170.1	1: Pharus_latifolius|Pl03g18800.1	-	HEAVY-METAL-ASSOCIATED_ISOPRENYLATED_PLANT_PROTEIN_7;HEAVY-METAL-ASSOCIATED_ISOPRENYLATED_PLANT_PROTEIN_6	HEAVY-METAL-ASSOCIATED_ISOPRENYLATED_PLANT_PROTEIN_7	ion binding#GO:0043167
HOG00098	-	IV-4	2	2	2	2	2	2	0	1: Eragrostis_tef|Et_4B_036268-2506516621,Eragrostis_tef|Et_4A_032062-2506504899,Zoysia_japonica|Zjn_sc00010.1.g01410.1.am.mk,Zoysia_japonica|Zjn_sc00103.1.g00510.1.sm.mk; 2: Eragrostis_tef|Et_5A_042800-2506527987,Eragrostis_tef|Et_5B_045552-2506534414,Zoysia_japonica|Zjn_sc00044.1.g01350.1.am.mk,Oropetium_thomaeum|Oropetium_20150105_16786A,Zoysia_japonica|Zjn_sc00001.1.g04140.1.am.mk	1: Zea_mays|Zm00001d029505_T001,Sorghum_bicolor|Sobic.001G338700.1,Setaria_italica|Seita.9G365700.1; 2: Zea_mays|Zm00001d022099_T001,Zea_mays|Zm00001d006813_T001,Sorghum_bicolor|Sobic.002G369800.1,Setaria_italica|Seita.2G384900.1	1: Brachypodium_distachyon|Bradi1g60030.1; 2: Triticum_aestivum|TraesCS2D01G180700.1,Triticum_aestivum|TraesCS2A01G173500.1,Thinopyrum_elongatum|Tel2E01T339400.1,Hordeum_vulgare|HORVU.MOREX.r2.2HG0104300.1,Triticum_aestivum|TraesCS2B01G199800.1,Brachypodium_distachyon|Bradi1g21900.1	1: Dendrocalamus_latiflorus|evm.model.FRAGSCAFF_420.178,Phyllostachys_edulis|PH02Gene48972.t1,Dendrocalamus_latiflorus|evm.model.FRAGSCAFF_393.250,Phyllostachys_edulis|PH02Gene37133.t1,Dendrocalamus_latiflorus|evm.model.ORIGINAL_3934.182; 2: Phyllostachys_edulis|PH02Gene10553.t1,Phyllostachys_edulis|PH02Gene16523.t1,Raddia_distichophylla|g016011.t1,Olyra_latifolia|Ola019471.1	1: Oryza_sativa|LOC_Os03g29970.1,Zizania_latifolia|Zla05G012880.1; 2: Leersia_perrieri|LPERR07G18740.1,Oryza_brachyantha|OB07G27220.1,Oryza_sativa|LOC_Os07g41580.1,Zizania_latifolia|Zla16G004190.1,Zizania_latifolia|Zla17G009370.1	1: Pharus_latifolius|Pl03g18860.1; 2: Pharus_latifolius|Pl07g05750.1	-	Nuclear_factor_Y_subunit_B10;Nuclear_factor_Y_subunit_B8	Nuclear_factor_Y_subunit_B10	protein dimerization activity#GO:0046983
HOG00099	-	IV-2	2	2	1(SubRL)	2	2	1(SubRL)	1(SubRL)	1: Eragrostis_tef|Et_4A_032839-2506505930,Zoysia_japonica|Zjn_sc00103.1.g00370.1.sm.mkhc; 2: Eragrostis_tef|Et_5B_044633-2506540252,Eragrostis_tef|Et_5A_041947-2506525038,Zoysia_japonica|Zjn_sc00044.1.g01460.1.sm.mkhc	1: Setaria_italica|Seita.9G367700.1,Sorghum_bicolor|Sobic.001G340500.1; 2: Setaria_italica|Seita.2G385800.1,Cenchrus_americanus|Pgl_GLEAN_10023240,Sorghum_bicolor|Sobic.002G371200.1	1: Triticum_aestivum|TraesCS2A01G171800.1,Triticum_aestivum|TraesCS2B01G198200.1,Hordeum_vulgare|HORVU.MOREX.r2.2HG0103930.1,Thinopyrum_elongatum|Tel2E01T335500.1,Puccinellia_tenuiflora|Pt_Chr0306246,Brachypodium_distachyon|Bradi1g21720.2	1: Phyllostachys_edulis|PH02Gene37437.t1,Dendrocalamus_latiflorus|evm.model.ORIGINAL_3934.195,Olyra_latifolia|Ola018297.1,Raddia_distichophylla|g014674.t1,Dendrocalamus_latiflorus|evm.model.FRAGSCAFF_393.235; 2: Phyllostachys_edulis|PH02Gene16512.t1,Phyllostachys_edulis|PH02Gene10569.t1,Olyra_latifolia|Ola023717.1,Raddia_distichophylla|g022626.t1	1: Oryza_sativa|LOC_Os03g29740.1,Oryza_officinalis|OoffiChr03g01843.1,Zizania_latifolia|Zla05G013010.1,Leersia_perrieri|LPERR03G18090.1,Oryza_brachyantha|OB03G30230.1; 2: Zizania_latifolia|Zla17G009480.1,Leersia_perrieri|LPERR07G18890.1,Zizania_latifolia|Zla16G004040.1,Oryza_brachyantha|OB07G27410.1,Oryza_officinalis|OoffiChr07g02040.1,Oryza_sativa|LOC_Os07g41790.2	1: Pharus_latifolius|Pl07g05560.1	1: Streptochaeta_angustifolia|strangu_009695-RA	SMALL_NUCLEAR_RIBONUCLEOPROTEIN	SMALL_NUCLEAR_RIBONUCLEOPROTEIN	nucleic acid binding#GO:0003676
HOG00100	-	IV-1	2	2	1	2	2	2	0	1: Eragrostis_tef|Et_4B_037039-2506515414,Eragrostis_tef|Et_4A_032844-2506507820,Zoysia_japonica|Zjn_sc00103.1.g00400.1.sm.mkhc; 2: Eragrostis_tef|Et_5A_041950-2506525812,Eragrostis_tef|Et_5B_044635-2506540750,Zoysia_japonica|Zjn_sc00001.1.g04030.1.sm.mkhc	1: Cenchrus_americanus|Pgl_GLEAN_10034364; 2: Cenchrus_americanus|Pgl_GLEAN_10023235,Setaria_italica|Seita.2G383900.1,Zea_mays|Zm00001d022109_T001,Zea_mays|Zm00001d006835_T001,Sorghum_bicolor|Sobic.002G370800.1,Saccharum_hybrid|Sh02_t027190	1: Triticum_aestivum|TraesCS2A01G172500.1,Thinopyrum_elongatum|Tel2E01T338000.1,Triticum_aestivum|TraesCS2D01G179600.1,Hordeum_vulgare|HORVU.MOREX.r2.2HG0104130.1,Puccinellia_tenuiflora|Pt_Chr0306305,Brachypodium_distachyon|Bradi1g21762.1	1: Phyllostachys_edulis|PH02Gene37440.t1,Dendrocalamus_latiflorus|evm.model.FRAGSCAFF_420.162; 2: Raddia_distichophylla|g016019.t1,Olyra_latifolia|Ola023724.1,Phyllostachys_edulis|PH02Gene10564.t1,Dendrocalamus_latiflorus|evm.model.ORIGINAL_3068.44,Dendrocalamus_latiflorus|evm.model.ORIGINAL_2563.90,Phyllostachys_edulis|PH02Gene16516.t1,Dendrocalamus_latiflorus|evm.model.ORIGINAL_1673.382	1: Oryza_officinalis|OoffiChr03g01845.3,Oryza_sativa|LOC_Os03g29760.2,Oryza_brachyantha|OB03G30290.1,Leersia_perrieri|LPERR03G18110.1; 2: Zizania_latifolia|Zla16G004090.1,Zizania_latifolia|Zla17G009450.1,Oryza_sativa|LOC_Os07g41720.1,Oryza_officinalis|OoffiChr07g02036.2,Oryza_brachyantha|OB07G27370.1,Leersia_perrieri|LPERR07G18840.1	1: Pharus_latifolius|Pl03g18660.1; 2: Pharus_latifolius|Pl07g05610.1	-	Nuclear_factor_Y_subunit_A6;HAP2_SUBUNIT_OF_CCAAT-BOX_BINDING_COMPLEX	Nuclear_factor_Y_subunit_A6	DNA-binding transcription factor activity#GO:0003700
HOG00101	-	IV-1	1	1	2	2	2	2	0	1: Oropetium_thomaeum|Oropetium_20150105_16821A,Zoysia_japonica|Zjn_sc00044.1.g01630.1.sm.mk,Zoysia_japonica|Zjn_sc00001.1.g03850.1.am.mk,Eragrostis_tef|Et_5A_040247-2506529385	1: Zea_mays|Zm00001d022130_T001,Sorghum_bicolor|Sobic.002G373001.1,Setaria_italica|Seita.2G387000.1	1: Brachypodium_distachyon|Bradi1g60200.1; 2: Hordeum_vulgare|HORVU.MOREX.r2.2HG0103530.1,Triticum_aestivum|TraesCS2D01G178000.1,Triticum_aestivum|TraesCS2B01G196700.1,Thinopyrum_elongatum|Tel2E01T333800.1,Triticum_aestivum|TraesCS2A01G170400.1,Brachypodium_distachyon|Bradi1g21590.1	1: Raddia_distichophylla|g013015.t1,Olyra_latifolia|Ola018312.1,Dendrocalamus_latiflorus|evm.model.ORIGINAL_3934.205,Phyllostachys_edulis|PH02Gene04440.t1,Phyllostachys_edulis|PH02Gene39774.t1; 2: Phyllostachys_edulis|PH02Gene10579.t1,Dendrocalamus_latiflorus|evm.model.ORIGINAL_1673.368,Dendrocalamus_latiflorus|evm.model.ORIGINAL_2563.75,Olyra_latifolia|Ola023705.1,Phyllostachys_edulis|PH02Gene16…	1: Oryza_sativa|LOC_Os03g29360.1,Oryza_officinalis|OoffiChr03g01832.1,Leersia_perrieri|LPERR03G17980.1,Zizania_latifolia|Zla05G013100.1; 2: Zizania_latifolia|Zla16G003900.1,Zizania_latifolia|Zla17G009550.1,Oryza_sativa|LOC_Os07g42220.1	1: Pharus_latifolius|Pl03g18450.1; 2: Pharus_latifolius|Pl07g05450.1	-	OS01G0745000_PROTEIN	OS01G0745000_PROTEIN	-
HOG00102	-	IV-1	2	2	1	1	1	1	0	1: Eragrostis_tef|Et_5B_044612-2506535050,Zoysia_japonica|Zjn_sc00044.1.g01570.1.am.mk; 2: Oropetium_thomaeum|Oropetium_20150105_19799A,Zoysia_japonica|Zjn_sc00103.1.g00270.1.am.mkhc,Eragrostis_tef|Et_4A_032838-2506505552,Eragrostis_tef|Et_4B_037037-2506514676	1: Setaria_italica|Seita.2G387700.1; 2: Sorghum_bicolor|Sobic.001G341500.1,Saccharum_hybrid|Sh01_t026080,Zea_mays|Zm00001d029473_T001,Zea_mays|Zm00001d047265_T001,Cenchrus_americanus|Pgl_GLEAN_10034389,Setaria_italica|Seita.9G369100.1	1: Thinopyrum_elongatum|Tel2E01T334500.1,Hordeum_vulgare|HORVU.MOREX.r2.2HG0103810.1	1: Raddia_distichophylla|g022620.t1,Dendrocalamus_latiflorus|evm.model.ORIGINAL_3068.54,Olyra_latifolia|Ola023711.1	1: Oryza_officinalis|OoffiChr07g02054.1,Oryza_sativa|LOC_Os07g42150.1	1: Pharus_latifolius|Pl03g18500.1	-	TATA_binding_protein_associated_factor_21kDa_subunit;TAF9_RNA_POLYMERASE_II,_TATA_BOX-BINDING_PROTEIN_(TBP)-ASSOCIATED_FACTOR	TATA_binding_protein_associated_factor_21kDa_subunit	protein dimerization activity#GO:0046983
HOG00103	-	I	1(LD)	1(LD)	1(LD)	1(LD)	1(LD)	1	0	Zoysia_japonica|Zjn_sc00044.1.g01570.1.am.mk,Zoysia_japonica|Zjn_sc00001.1.g03920.1.sm.mk,Oropetium_thomaeum|Oropetium_20150105_16816A,Eragrostis_tef|Et_5A_041932-2506529865,Eragrostis_tef|Et_5B_044613-2506535299	Saccharum_hybrid|Sh02_t027390,Sorghum_bicolor|Sobic.002G372200.1,Zea_mays|Zm00001d006841_T001,Zea_mays|Zm00001d022120_T001,Cenchrus_americanus|Pgl_GLEAN_10023250,Setaria_italica|Seita.2G387800.1	Triticum_aestivum|TraesCS2D01G178700.1,Triticum_aestivum|TraesCS2B01G197400.1,Thinopyrum_elongatum|Tel2E01T334700.1,Hordeum_vulgare|HORVU.MOREX.r2.2HG0103830.1,Puccinellia_tenuiflora|Pt_Chr0306294,Brachypodium_distachyon|Bradi1g21640.1,Hordeum_vulgare|HORVU.MOREX.r2.4HG0336930.1	Dendrocalamus_latiflorus|evm.model.ORIGINAL_1673.374,Phyllostachys_edulis|PH02Gene10573.t1,Dendrocalamus_latiflorus|evm.model.ORIGINAL_3068.50,Raddia_distichophylla|g022622.t1,Olyra_latifolia|Ola023712.1	Oryza_officinalis|OoffiChr07g02052.1,Oryza_sativa|LOC_Os07g42140.1,Oryza_brachyantha|OB07G27470.1,Leersia_perrieri|LPERR07G19050.1,Zizania_latifolia|Zla16G003970.1,Zizania_latifolia|Zla09G013170.1	Pharus_latifolius|Pl07g05510.1	-	SI:DKEY-122A22.2	SI:DKEY-122A22.2	catalytic activity#GO:0003824
HOG00104	-	I	1(LD)	1(LD)	1(LD)	1(LD)	1(LD)	1(LD)	1	Eragrostis_tef|Et_5B_045550-2506533916,Eragrostis_tef|Et_5A_042798-2506527471,Zoysia_japonica|Zjn_sc00044.1.g01480.1.am.mk	Cenchrus_americanus|Pgl_GLEAN_10023242,Setaria_italica|Seita.2G386400.1,Sorghum_bicolor|Sobic.002G371400.2,Saccharum_hybrid|Sh02_t027260,Zea_mays|Zm00001d006840_T001,Zea_mays|Zm00001d022112_T001	Triticum_aestivum|TraesCS2B01G198100.1,Hordeum_vulgare|HORVU.MOREX.r2.2HG0103910.1,Triticum_aestivum|TraesCS2A01G171600.1,Thinopyrum_elongatum|Tel2E01T335300.1,Brachypodium_distachyon|Bradi1g21700.1	Raddia_distichophylla|g022624.t1,Olyra_latifolia|Ola023715.1,Phyllostachys_edulis|PH02Gene16510.t1,Dendrocalamus_latiflorus|evm.model.ORIGINAL_2563.85,Dendrocalamus_latiflorus|evm.model.ORIGINAL_3068.49,Phyllostachys_edulis|PH02Gene10571.t1	Zizania_latifolia|Zla17G009490.1,Zizania_latifolia|Zla16G004020.1,Oryza_sativa|LOC_Os07g41810.4,Leersia_perrieri|LPERR07G18910.1,Oryza_officinalis|OoffiChr07g02042.1	Pharus_latifolius|Pl03g18580.1,Pharus_latifolius|Pl07g05540.1	Streptochaeta_angustifolia|strangu_009693-RA	Stress_responsive_alpha-beta_barrel_domain_protein;UNCHARACTERIZED	Stress_responsive_alpha-beta_barrel_domain_protein	-
HOG00105	-	I	1(LD)	1	1(LD)	1(LD)	1(LD)	1	1	Eragrostis_tef|Et_5B_044634-2506540501,Eragrostis_tef|Et_5A_041948-2506525296,Oropetium_thomaeum|Oropetium_20150105_16789A	Setaria_italica|Seita.2G385700.1,Cenchrus_americanus|Pgl_GLEAN_10023239,Sorghum_bicolor|Sobic.002G371100.1,Saccharum_hybrid|Sh02_t027240,Zea_mays|Zm00001d022111_T001	Triticum_aestivum|TraesCS2A01G172000.1,Triticum_aestivum|TraesCS2B01G198400.1,Triticum_aestivum|TraesCS2D01G179300.1,Thinopyrum_elongatum|Tel2E01T335900.1,Puccinellia_tenuiflora|Pt_Chr0306244,Brachypodium_distachyon|Bradi1g21730.3	Dendrocalamus_latiflorus|evm.model.ORIGINAL_2563.87,Phyllostachys_edulis|PH02Gene10568.t1,Dendrocalamus_latiflorus|evm.model.ORIGINAL_1673.379,Phyllostachys_edulis|PH02Gene16513.t1,Olyra_latifolia|Ola023718.1	Zizania_latifolia|Zla17G009470.1,Zizania_latifolia|Zla16G004050.1,Oryza_officinalis|OoffiChr07g02039.1,Oryza_sativa|LOC_Os07g41750.1,Leersia_perrieri|LPERR07G18880.1,Oryza_brachyantha|OB07G27400.1	Pharus_latifolius|Pl07g05570.1	Streptochaeta_angustifolia|strangu_009696-RA	30S/40S_RIBOSOMAL_PROTEIN_S3	30S/40S_RIBOSOMAL_PROTEIN_S3	nucleic acid binding#GO:0003676
HOG00106	-	I	1(LD)	1	1(LD)	1(LD)	1	1(LD)	0	Eragrostis_tef|Et_5B_044642-2506534138,Eragrostis_tef|Et_5A_041956-2506527360,Oropetium_thomaeum|Oropetium_20150105_16790A,Zoysia_japonica|Zjn_sc00001.1.g04010.1.am.mkhc	Setaria_italica|Seita.2G385600.1,Cenchrus_americanus|Pgl_GLEAN_10023238,Zea_mays|Zm00001d022110_T001,Sorghum_bicolor|Sobic.002G371000.1	Triticum_aestivum|TraesCS2D01G179400.1,Triticum_aestivum|TraesCS2B01G198500.1,Thinopyrum_elongatum|Tel2E01T336100.1,Hordeum_vulgare|HORVU.MOREX.r2.2HG0103990.1,Brachypodium_distachyon|Bradi1g21740.1,Puccinellia_tenuiflora|Pt_Chr0306303	Raddia_distichophylla|g022628.t1,Olyra_latifolia|Ola023719.1,Phyllostachys_edulis|PH02Gene16514.t1,Dendrocalamus_latiflorus|evm.model.ORIGINAL_1673.380,Phyllostachys_edulis|PH02Gene10567.t1,Dendrocalamus_latiflorus|evm.model.ORIGINAL_3068.45	Oryza_officinalis|OoffiChr07g02038.1,Oryza_sativa|LOC_Os07g41740.1,Oryza_brachyantha|OB07G27390.1,Zizania_latifolia|Zla16G004060.1	Pharus_latifolius|Pl03g18640.1,Pharus_latifolius|Pl07g05590.1	-	PHD_FINGER_PROTEIN_35	PHD_FINGER_PROTEIN_35	nucleic acid binding#GO:0003676
HOG00107	-	I	1(LD)	1	1(LD)	1(LD)	1(LD)	0	0	Eragrostis_tef|Et_5B_044638-2506541497,Eragrostis_tef|Et_5A_041952-2506526328,Oropetium_thomaeum|Oropetium_20150105_16799A,Zoysia_japonica|Zjn_sc00044.1.g01410.1.sm.mk	Cenchrus_americanus|Pgl_GLEAN_10023230,Setaria_italica|Seita.2G384400.1,Zea_mays|Zm00001d022104_T001,Saccharum_hybrid|Sh02_t027140,Sorghum_bicolor|Sobic.002G370300.1	Triticum_aestivum|TraesCS2A01G173200.1,Hordeum_vulgare|HORVU.MOREX.r2.2HG0104240.1,Triticum_aestivum|TraesCS2D01G180300.1,Thinopyrum_elongatum|Tel2E01T338700.1,Triticum_aestivum|TraesCS2B01G199400.1,Puccinellia_tenuiflora|Pt_Chr0306236,Brachypodium_distachyon|Bradi1g21810.1	Olyra_latifolia|Ola023732.1,Raddia_distichophylla|g016016.t1,Dendrocalamus_latiflorus|evm.model.ORIGINAL_2563.96,Phyllostachys_edulis|PH02Gene16520.t1,Phyllostachys_edulis|PH02Gene10558.t1,Dendrocalamus_latiflorus|evm.model.ORIGINAL_1673.385	Zizania_latifolia|Zla17G009410.1,Zizania_latifolia|Zla16G004140.1,Oryza_sativa|LOC_Os07g41650.1,Oryza_officinalis|OoffiChr07g02032.1,Leersia_perrieri|LPERR07G18800.1,Oryza_brachyantha|OB07G27320.1	-	-	PECTIN_METHYLESTERASE_20	PECTIN_METHYLESTERASE_20	hydrolase activity#GO:0016787
HOG00108	-	I	1(LD)	1	1(LD)	1(LD)	1(LD)	1	0	Eragrostis_tef|Et_5A_042801-2506528245,Eragrostis_tef|Et_5B_044646-2506535134,Zoysia_japonica|Zjn_sc00001.1.g04070.1.es.mkhc	Cenchrus_americanus|Pgl_GLEAN_10023232,Setaria_italica|Seita.2G384200.1,Zea_mays|Zm00001d022106_T001,Sorghum_bicolor|Sobic.002G370500.2	Triticum_aestivum|TraesCS2B01G199000.1,Thinopyrum_elongatum|Tel2E01T338400.1,Triticum_aestivum|TraesCS2A01G172700.1,Triticum_aestivum|TraesCS2D01G179800.1,Hordeum_vulgare|HORVU.MOREX.r2.2HG0104180.1,Puccinellia_tenuiflora|Pt_Chr0306238,Brachypodium_distachyon|Bradi1g21787.1	Raddia_distichophylla|g016017.t1,Olyra_latifolia|Ola023727.1,Phyllostachys_edulis|PH02Gene10560.t1,Dendrocalamus_latiflorus|evm.model.ORIGINAL_3068.41,Dendrocalamus_latiflorus|evm.model.ORIGINAL_2563.93,Phyllostachys_edulis|PH02Gene16519.t1	Zizania_latifolia|Zla16G004120.1,Zizania_latifolia|Zla17G009420.1,Oryza_officinalis|OoffiChr07g02034.2,Oryza_sativa|LOC_Os07g41694.1,Oryza_brachyantha|OB07G27340.1,Leersia_perrieri|LPERR07G18820.3	Pharus_latifolius|Pl07g05640.1	-	Leucine-rich_repeat_(LRR)_family_protein	Leucine-rich_repeat_(LRR)_family_protein	protein binding#GO:0005515
HOG00109	-	I	1(LD)	1	1(LD)	1(LD)	1(LD)	1	1	Eragrostis_tef|Et_5B_044643-2506534387,Eragrostis_tef|Et_5A_041957-2506527618,Oropetium_thomaeum|Oropetium_20150105_16791A,Zoysia_japonica|Zjn_sc00001.1.g04020.1.am.mk	Sorghum_bicolor|Sobic.002G370900.1,Zea_mays|Zm00001d006836_T001,Saccharum_hybrid|Sh02_t027210,Setaria_italica|Seita.2G385400.1	Brachypodium_distachyon|Bradi1g21755.2,Puccinellia_tenuiflora|Pt_Chr0306242,Triticum_aestivum|TraesCS2D01G179500.1,Triticum_aestivum|TraesCS2A01G172400.1,Triticum_aestivum|TraesCS2B01G198600.1,Thinopyrum_elongatum|Tel2E01T337800.1,Hordeum_vulgare|HORVU.MOREX.r2.2HG0104050.1	Dendrocalamus_latiflorus|evm.model.ORIGINAL_1673.381,Phyllostachys_edulis|PH02Gene16515.t1,Phyllostachys_edulis|PH02Gene10565.t1,Olyra_latifolia|Ola023720.1,Dendrocalamus_latiflorus|evm.model.ORIGINAL_2563.89	Zizania_latifolia|Zla16G004070.1,Zizania_latifolia|Zla17G009460.1,Oryza_officinalis|OoffiChr07g02037.1,Oryza_sativa|LOC_Os07g41730.2,Leersia_perrieri|LPERR07G18860.1	Pharus_latifolius|Pl07g05600.1	Streptochaeta_angustifolia|strangu_009697-RA	alpha/beta-Hydrolases_superfamily_protein	alpha/beta-Hydrolases_superfamily_protein	catalytic activity, acting on a protein#GO:0140096
HOG00110	-	I	1(LD)	1	1(LD)	1(LD)	1	1	1	Eragrostis_tef|Et_5B_044641-2506533889,Eragrostis_tef|Et_5A_041955-2506527102	Cenchrus_americanus|Pgl_GLEAN_10023241,Setaria_italica|Seita.2G386500.1,Saccharum_hybrid|Sh02_t027250,Sorghum_bicolor|Sobic.002G371300.2,Zea_mays|Zm00001d006839_T001	Triticum_aestivum|TraesCS2D01G179200.1,Triticum_aestivum|TraesCS2A01G171700.1,Thinopyrum_elongatum|Tel2E01T335400.1,Hordeum_vulgare|HORVU.MOREX.r2.2HG0103920.1,Puccinellia_tenuiflora|Pt_Chr0306247,Brachypodium_distachyon|Bradi1g21710.1	Phyllostachys_edulis|PH02Gene10570.t1,Dendrocalamus_latiflorus|evm.model.ORIGINAL_2563.86.1,Olyra_latifolia|Ola023716.1,Raddia_distichophylla|g022625.t1,Phyllostachys_edulis|PH02Gene16511.t1	Oryza_officinalis|OoffiChr07g02041.2,Oryza_sativa|LOC_Os07g41800.1,Leersia_perrieri|LPERR07G18900.1,Zizania_latifolia|Zla16G004030.1	Pharus_latifolius|Pl07g05550.1	Streptochaeta_angustifolia|strangu_009694-RA	PEROXISOME_ASSEMBLY_PROTEIN_10	PEROXISOME_ASSEMBLY_PROTEIN_10	-
HOG00111	-	I	1(LD)	1	1(LD)	1	1	1	0	Oropetium_thomaeum|Oropetium_20150105_16785A,Zoysia_japonica|Zjn_sc00001.1.g04160.1.sm.mkhc,Eragrostis_tef|Et_5A_041961-2506528655,Eragrostis_tef|Et_5B_044652-2506536614	Sorghum_bicolor|Sobic.002G369701.1,Zea_mays|Zm00001d022097_T001,Setaria_italica|Seita.2G385100.1,Cenchrus_americanus|Pgl_GLEAN_10023225	Triticum_aestivum|TraesCS2A01G173600.1,Triticum_aestivum|TraesCS2D01G180800.1,Triticum_aestivum|TraesCS2B01G199900.1,Thinopyrum_elongatum|Tel2E01T339500.1,Hordeum_vulgare|HORVU.MOREX.r2.2HG0104320.1,Puccinellia_tenuiflora|Pt_Chr0306232,Brachypodium_distachyon|Bradi1g21914.1	Phyllostachys_edulis|PH02Gene16524.t3,Dendrocalamus_latiflorus|evm.model.ORIGINAL_1673.393,Olyra_latifolia|Ola019472.3,Raddia_distichophylla|g016010.t1	Oryza_sativa|LOC_Os07g41564.1,Oryza_officinalis|OoffiChr07g02025.3,Oryza_brachyantha|OB07G27200.1,Leersia_perrieri|LPERR07G18730.1,Zizania_latifolia|Zla16G004200.1	Pharus_latifolius|Pl07g05760.1	-	ATP-DEPENDENT_HELICASE_HRQ1	ATP-DEPENDENT_HELICASE_HRQ1	nucleic acid binding#GO:0003676
HOG00112	-	I	1(LD)	1	1(LD)	1(LD)	1	1	0	Eragrostis_tef|Et_5A_041930-2506529349,Eragrostis_tef|Et_5B_044611-2506534801	Setaria_italica|Seita.2G387600.1,Cenchrus_americanus|Pgl_GLEAN_10023252,Zea_mays|Zm00001d022122_T001,Sorghum_bicolor|Sobic.002G372300.2,Saccharum_hybrid|Sh02_t027410	Triticum_aestivum|TraesCS2B01G197300.1,Thinopyrum_elongatum|Tel2E01T334400.1,Triticum_aestivum|TraesCS2D01G178600.1,Triticum_aestivum|TraesCS2A01G170900.1,Hordeum_vulgare|HORVU.MOREX.r2.2HG0103800.1,Puccinellia_tenuiflora|Pt_Chr0306251	Raddia_distichophylla|g022618.t1,Olyra_latifolia|Ola023710.1,Phyllostachys_edulis|PH02Gene10575.t1,Phyllostachys_edulis|PH02Gene16508.t2,Dendrocalamus_latiflorus|evm.model.ORIGINAL_1673.373,Dendrocalamus_latiflorus|evm.model.ORIGINAL_2563.79	Oryza_officinalis|OoffiChr07g02055.1,Oryza_sativa|LOC_Os07g42160.1,Leersia_perrieri|LPERR07G19060.1,Zizania_latifolia|Zla16G003960.1	Pharus_latifolius|Pl07g05500.1	-	RelA/SpoT_Homolog_3b	RelA/SpoT_Homolog_3b	-
HOG00113	-	IV-1	1	1	2	1	2	0	0	1: Eragrostis_tef|Et_5B_044590-2506537927,Eragrostis_tef|Et_5A_041929-2506529089	1: Sorghum_bicolor|Sobic.002G373300.1,Saccharum_hybrid|Sh02_t027550,Zea_mays|Zm00001d022131_T001	1: Triticum_aestivum|TraesCS2B01G196400.1,Triticum_aestivum|TraesCS2D01G177600.1,Triticum_aestivum|TraesCS2A01G170100.1,Hordeum_vulgare|HORVU.MOREX.r2.2HG0103510.1,Puccinellia_tenuiflora|Pt_Chr0306258,Brachypodium_distachyon|Bradi1g21570.1; 2: Hordeum_vulgare|HORVU.MOREX.r2.4HG0337290.1,Triticum_aestivum|TraesCS4A01G008300.1	1: Phyllostachys_edulis|PH02Gene21890.t1,Dendrocalamus_latiflorus|evm.model.ORIGINAL_1673.362	1: Oryza_officinalis|OoffiChr07g02060.1,Oryza_sativa|LOC_Os07g42260.1,Leersia_perrieri|LPERR07G19120.1,Oryza_brachyantha|OB07G27580.1,Zizania_latifolia|Zla16G003890.1; 2: Zizania_latifolia|Zla09G013090.1	-	-	PROTEASOME_SUBUNIT_ALPHA/BETA	PROTEASOME_SUBUNIT_ALPHA/BETA	-
HOG00114	-	I	1	1	1	1(LD)	1	0	0	Zoysia_japonica|Zjn_sc00010.1.g01530.1.sm.mkhc,Oropetium_thomaeum|Oropetium_20150105_26515A,Eragrostis_tef|Et_4B_037041-2506516152	Saccharum_hybrid|Sh01_t026040,Setaria_italica|Seita.9G368800.1,Cenchrus_americanus|Pgl_GLEAN_10034384,Zea_mays|Zm00001d029478_T001,Sorghum_bicolor|Sobic.001G341100.1	Brachypodium_distachyon|Bradi1g60120.1	Phyllostachys_edulis|PH02Gene42294.t1,Dendrocalamus_latiflorus|evm.model.FRAGSCAFF_393.222,Dendrocalamus_latiflorus|evm.model.FRAGSCAFF_420.149,Phyllostachys_edulis|PH02Gene39782.t1,Raddia_distichophylla|g014678.t1,Olyra_latifolia|Ola018302.1	Oryza_sativa|LOC_Os03g29570.1,Oryza_officinalis|OoffiChr03g01838.1,Oryza_brachyantha|OB03G30150.1,Leersia_perrieri|LPERR03G18040.1,Zizania_latifolia|Zla05G013050.1	-	-	MPS_ONE_BINDER_KINASE_ACTIVATOR-LIKE__MOB	-	-
HOG00115	-	I	1(LD)	1	1(LD)	1	1	0	0	Eragrostis_tef|Et_5B_045549-2506533667,Eragrostis_tef|Et_5A_041945-2506533219,Zoysia_japonica|Zjn_sc00044.1.g01540.1.sm.mkhc	Cenchrus_americanus|Pgl_GLEAN_10023248,Setaria_italica|Seita.2G385900.1,Saccharum_hybrid|Sh02_t027370	Triticum_aestivum|TraesCS2B01G197600.1,Triticum_aestivum|TraesCS2A01G171100.1,Thinopyrum_elongatum|Tel2E01T334900.1,Hordeum_vulgare|HORVU.MOREX.r2.2HG0103840.1,Puccinellia_tenuiflora|Pt_Chr0306248,Brachypodium_distachyon|Bradi1g21647.2	Dendrocalamus_latiflorus|evm.model.ORIGINAL_2563.84,Raddia_distichophylla|g022623.t1	Oryza_officinalis|OoffiChr07g02050.1,Oryza_sativa|LOC_Os07g42080.1,Oryza_brachyantha|OB07G27460.1,Leersia_perrieri|LPERR07G19040.1,Zizania_latifolia|Zla16G003980.1	-	-	DNA-DIRECTED_RNA_POLYMERASE_III	DNA-DIRECTED_RNA_POLYMERASE_III	-
HOG00116	-	I	1(LD)	1	1	1(LD)	1	0	0	Zoysia_japonica|Zjn_sc00010.1.g01600.1.sm.mkhc,Zoysia_japonica|Zjn_sc00103.1.g00320.1.sm.mk,Eragrostis_tef|Et_4A_035248-2506500362,Eragrostis_tef|Et_4B_039405-2506518916	Setaria_italica|Seita.9G368100.1,Cenchrus_americanus|Pgl_GLEAN_10034380,Sorghum_bicolor|Sobic.001G340700.1,Zea_mays|Zm00001d047269_T001	Brachypodium_distachyon|Bradi1g60090.2	Dendrocalamus_latiflorus|evm.model.FRAGSCAFF_420.153,Phyllostachys_edulis|PH02Gene42869.t1,Dendrocalamus_latiflorus|evm.model.FRAGSCAFF_393.230,Dendrocalamus_latiflorus|evm.model.ORIGINAL_3934.196,Olyra_latifolia|Ola018300.1,Raddia_distichophylla|g014676.t1	Leersia_perrieri|LPERR03G18070.1,Oryza_officinalis|OoffiChr03g01841.1,Oryza_sativa|LOC_Os03g29680.1,Oryza_brachyantha|OB03G30210.1,Zizania_latifolia|Zla05G013030.1	-	-	EARLY_FLOWERING_4b	-	-
HOG00117	-	I	1(LD)	1	1	1(LD)	1	1	0	Eragrostis_tef|Et_4B_037064-2506524598,Eragrostis_tef|Et_4A_032852-2506510838,Zoysia_japonica|Zjn_sc00010.1.g01490.1.am.mk	Zea_mays|Zm00001d029497_T001,Sorghum_bicolor|Sobic.001G339600.1,Setaria_italica|Seita.9G366600.1,Cenchrus_americanus|Pgl_GLEAN_10034360	Brachypodium_distachyon|Bradi1g60110.1	Olyra_latifolia|Ola018290.1,Raddia_distichophylla|g014669.t1,Phyllostachys_edulis|PH02Gene37445.t1,Dendrocalamus_latiflorus|evm.model.FRAGSCAFF_393.242,Phyllostachys_edulis|PH02Gene43410.t1,Dendrocalamus_latiflorus|evm.model.FRAGSCAFF_420.169	Oryza_officinalis|OoffiChr03g01849.1,Oryza_sativa|LOC_Os03g29850.1,Oryza_brachyantha|OB03G30340.1,Leersia_perrieri|LPERR03G18180.1,Zizania_latifolia|Zla05G012940.1	Pharus_latifolius|Pl03g18760.1	-	ZINC_TRANSPORTER_2	-	transmembrane transporter activity#GO:0022857
HOG00118	-	I	1(LD)	1	1	1(LD)	1	1	0	Eragrostis_tef|Et_4A_032843-2506507442,Eragrostis_tef|Et_4B_037042-2506516521,Oropetium_thomaeum|Oropetium_20150105_26511A,Zoysia_japonica|Zjn_sc00103.1.g00340.1.sm.mkhc	Sorghum_bicolor|Sobic.001G340600.1,Zea_mays|Zm00001d029482_T001,Cenchrus_americanus|Pgl_GLEAN_10034376,Setaria_italica|Seita.9G368000.1	Brachypodium_distachyon|Bradi1g60100.1	Olyra_latifolia|Ola018298.1,Raddia_distichophylla|g014675.t1,Dendrocalamus_latiflorus|evm.model.FRAGSCAFF_420.154,Dendrocalamus_latiflorus|evm.model.FRAGSCAFF_393.231_evm.model.FRAGSCAFF_393.232,Phyllostachys_edulis|PH02Gene42868.t1	Oryza_officinalis|OoffiChr03g01842.1,Oryza_sativa|LOC_Os03g29730.1,Leersia_perrieri|LPERR03G18080.1,Oryza_brachyantha|OB03G30220.1,Zizania_latifolia|Zla05G013020.1	Pharus_latifolius|Pl03g18600.1	-	OS03G0410700_PROTEIN	-	-
HOG00119	-	I	1(LD)	1	0	1(LD)	1	1(LD)	0	Eragrostis_tef|Et_4A_032853-2506511213,Eragrostis_tef|Et_4B_037058-2506522384,Oropetium_thomaeum|Oropetium_20150105_26499A,Zoysia_japonica|Zjn_sc00103.1.g00450.1.sm.mkhc	Cenchrus_americanus|Pgl_GLEAN_10034347,Setaria_italica|Seita.9G365100.1,Sorghum_bicolor|Sobic.001G339500.1,Zea_mays|Zm00001d029498_T001	-	Olyra_latifolia|Ola018288.2,Raddia_distichophylla|g014668.t1,Dendrocalamus_latiflorus|evm.model.FRAGSCAFF_393.248,Dendrocalamus_latiflorus|evm.model.FRAGSCAFF_420.171	Oryza_brachyantha|OB03G30350.1,Zizania_latifolia|Zla05G012930.1,Oryza_officinalis|OoffiChr03g01850.1,Oryza_sativa|LOC_Os03g29910.1,Leersia_perrieri|LPERR03G18220.1	Pharus_latifolius|Pl03g18790.1,Pharus_latifolius|Pl07g05710.1	-	BNAA10G09820D_PROTEIN	-	-
HOG00120	-	I	1(LD)	1	1	1(LD)	1	1	0	Oropetium_thomaeum|Oropetium_20150105_25096A,Zoysia_japonica|Zjn_sc00103.1.g00570.1.es.mkhc,Eragrostis_tef|Et_4B_037067-2506513324,Eragrostis_tef|Et_4A_032860-2506501166	Sorghum_bicolor|Sobic.001G338400.1,Zea_mays|Zm00001d029516_T001,Cenchrus_americanus|Pgl_GLEAN_10034353,Setaria_italica|Seita.9G365900.1	Brachypodium_distachyon|Bradi1g60010.1	Phyllostachys_edulis|PH02Gene37136.t1,Dendrocalamus_latiflorus|evm.model.ORIGINAL_3934.176,Olyra_latifolia|Ola020579.1,Dendrocalamus_latiflorus|evm.model.FRAGSCAFF_420.181.1,Phyllostachys_edulis|PH02Gene39230.t1	Oryza_officinalis|OoffiChr03g01856.1,Oryza_sativa|LOC_Os03g30000.1,Leersia_perrieri|LPERR03G18320.1,Oryza_brachyantha|OB03G30480.1,Zizania_latifolia|Zla05G012860.1	Pharus_latifolius|Pl03g18930.1	-	GALACTURONOSYLTRANSFERASE_10	-	transferase activity#GO:0016740
HOG00121	-	I	1(LD)	1	1	1(LD)	1	1	0	Oropetium_thomaeum|Oropetium_20150105_26514A,Zoysia_japonica|Zjn_sc00010.1.g01550.1.am.mk,Eragrostis_tef|Et_4A_032842-2506507064,Eragrostis_tef|Et_4B_039404-2506518550	Setaria_italica|Seita.9G368500.1,Cenchrus_americanus|Pgl_GLEAN_10034383,Sorghum_bicolor|Sobic.001G340900.1	Brachypodium_distachyon|Bradi1g60106.1	Dendrocalamus_latiflorus|evm.model.FRAGSCAFF_393.224,Dendrocalamus_latiflorus|evm.model.FRAGSCAFF_420.150,Olyra_latifolia|Ola018301.1,Phyllostachys_edulis|PH02Gene39783.t1,Raddia_distichophylla|g013003.t1	Oryza_officinalis|OoffiChr03g01839.1,Oryza_sativa|LOC_Os03g29614.1,Oryza_brachyantha|OB03G30160.1,Leersia_perrieri|LPERR03G18050.1,Zizania_latifolia|Zla05G013040.1	Pharus_latifolius|Pl03g18530.1	-	myb_transcription_factor_3	-	-
HOG00122	-	I	1(LD)	1	1	1	1	0	0	Eragrostis_tef|Et_4B_037060-2506523122,Eragrostis_tef|Et_4A_032855-2506511963,Zoysia_japonica|Zjn_sc00010.1.g01430.1.sm.mk	Zea_mays|Zm00001d029502_T001,Sorghum_bicolor|Sobic.001G339100.1,Cenchrus_americanus|Pgl_GLEAN_10034350,Setaria_italica|Seita.9G365500.1	Brachypodium_distachyon|Bradi1g60050.1	Dendrocalamus_latiflorus|evm.model.FRAGSCAFF_393.252,Phyllostachys_edulis|PH02Gene48974.t1	Oryza_sativa|LOC_Os03g29950.1,Oryza_officinalis|OoffiChr03g01853.1,Oryza_brachyantha|OB03G30420.1,Leersia_perrieri|LPERR03G18280.1,Zizania_latifolia|Zla05G012900.1	-	-	GLUCOSE-6-PHOSPHATE_1-DEHYDROGENASE__G6PD	-	oxidoreductase activity#GO:0016491
HOG00123	-	I	1(LD)	1	0	1(LD)	1	1	0	Oropetium_thomaeum|Oropetium_20150105_25095A,Zoysia_japonica|Zjn_sc00103.1.g00550.1.am.mkhc,Eragrostis_tef|Et_4A_032857-2506500041,Eragrostis_tef|Et_4B_039411-2506521112	Cenchrus_americanus|Pgl_GLEAN_10034352,Setaria_italica|Seita.9G365800.1,Sorghum_bicolor|Sobic.001G338500.1	-	Dendrocalamus_latiflorus|evm.model.ORIGINAL_3934.177,Phyllostachys_edulis|PH02Gene37135.t1,Phyllostachys_edulis|PH02Gene39233.t1,Olyra_latifolia|Ola020578.2	Oryza_officinalis|OoffiChr03g01855.1,Oryza_sativa|LOC_Os03g29980.2,Oryza_brachyantha|OB03G30460.1,Leersia_perrieri|LPERR03G18310.1,Zizania_latifolia|Zla05G012870.1	Pharus_latifolius|Pl03g18910.1	-	ACT_Domain_Repeat_Protein_7	-	-
HOG00124	-	I	1(LD)	0	1	1(LD)	1	1	0	Eragrostis_tef|Et_4A_032845-2506508198,Eragrostis_tef|Et_4B_037055-2506521286,Oropetium_thomaeum|Oropetium_20150105_26502A,Zoysia_japonica|Zjn_sc00103.1.g00430.1.sm.mkhc	-	Brachypodium_distachyon|Bradi1g60070.1	Dendrocalamus_latiflorus|evm.model.FRAGSCAFF_393.240,Phyllostachys_edulis|PH02Gene43412.t1,Phyllostachys_edulis|PH02Gene37444.t1,Olyra_latifolia|Ola018291.1	Oryza_officinalis|OoffiChr03g01847.2,Oryza_sativa|LOC_Os03g29810.1,Oryza_brachyantha|OB03G30320.1,Leersia_perrieri|LPERR03G18150.3,Zizania_latifolia|Zla05G012960.1	Pharus_latifolius|Pl03g18690.1	-	VIRESCENT-YELLOW_LEAF	-	hydrolase activity#GO:0016787
HOG00125	1	IV-2	2	2	2	2	2	1(SubRL)	1(SubRL)	1: Eragrostis_tef|Et_4B_037111-2506517138; 2: Eragrostis_tef|Et_5B_045560-2506536395,Eragrostis_tef|Et_5A_041965-2506529694,Zoysia_japonica|Zjn_sc00001.1.g04250.1.am.mkhc	1: Cenchrus_americanus|Pgl_GLEAN_10034330,Setaria_italica|Seita.9G364200.1,Sorghum_bicolor|Sobic.001G336700.1; 2: Sorghum_bicolor|Sobic.002G368300.1,Zea_mays|Zm00001d022082_T001,Setaria_italica|Seita.2G382600.1,Cenchrus_americanus|Pgl_GLEAN_10007044	1: Brachypodium_distachyon|Bradi1g59880.1; 2: Triticum_aestivum|TraesCS2D01G182400.1,Triticum_aestivum|TraesCS2B01G201400.1,Triticum_aestivum|TraesCS2A01G175000.1,Thinopyrum_elongatum|Tel2E01T344300.1,Hordeum_vulgare|HORVU.MOREX.r2.2HG0105030.1,Puccinellia_tenuiflora|Pt_Chr0306211,Brachypodium_distachyon|Bradi1g22030.1	1: Phyllostachys_edulis|PH02Gene47482.t1,Phyllostachys_edulis|PH02Gene47900.t1,Olyra_latifolia|Ola020586.1,Raddia_distichophylla|g020668.t1,Dendrocalamus_latiflorus|evm.model.FRAGSCAFF_420.200,Dendrocalamus_latiflorus|evm.model.FRAGSCAFF_393.269; 2: Raddia_distichophylla|g014384.t1,Olyra_latifolia|Ola019488.1,Dendrocalamus_latiflorus|evm.model.ORIGINAL_2563.105,Phyllostachys_edulis|PH02Gene20376.…	1: Leersia_perrieri|LPERR03G18440.1,Oryza_sativa|LOC_Os03g30250.1,Oryza_officinalis|OoffiChr03g01863.1,Oryza_brachyantha|OB03G30570.1,Zizania_latifolia|Zla05G012770.1; 2: Oryza_sativa|LOC_Os07g41320.1,Oryza_brachyantha|OB07G27080.1,Zizania_latifolia|Zla16G004310.1,Zizania_latifolia|Zla17G009290.1	1: Pharus_latifolius|Pl03g19040.1	1: Streptochaeta_angustifolia|strangu_030518-RA	BRITTLE_CULM-LIKE_7;PROTEIN_COBRA	BRITTLE_CULM-LIKE_7	-
HOG00125	2	I	1	1	1(LD)	0	1	1	1	Zoysia_japonica|Zjn_sc00044.1.g01260.1.sm.mkhc	Zea_mays|Zm00001d013256_T001	Triticum_aestivum|TraesCS5B01G396900.1,Triticum_aestivum|TraesCS5D01G401900.1,Thinopyrum_elongatum|Tel5E01T623100.1,Triticum_aestivum|TraesCS5A01G392000.1,Hordeum_vulgare|HORVU.MOREX.r2.5HG0424740.1	-	Oryza_officinalis|OoffiChr07g02017.1,Leersia_perrieri|LPERR07G18610.1	Pharus_latifolius|Pl07g05930.1	Streptochaeta_angustifolia|strangu_001125-RA	BRITTLE_CULM-LIKE_7;PROTEIN_COBRA	BRITTLE_CULM-LIKE_7	-
HOG00126	1	IV-3	2	2	2	2	2	2	1	1: Eragrostis_tef|Et_4B_037109-2506516400; 2: Eragrostis_tef|Et_5A_041978-2506533048,Eragrostis_tef|Et_5B_044667-2506540336,Zoysia_japonica|Zjn_sc00001.1.g04260.1.sm.mkhc,Zoysia_japonica|Zjn_sc00044.1.g01260.1.sm.mkhc,Oropetium_thomaeum|Oropetium_20150105_16774A	1: Cenchrus_americanus|Pgl_GLEAN_10034329,Sorghum_bicolor|Sobic.001G336600.2; 2: Zea_mays|Zm00001d022081_T001,Sorghum_bicolor|Sobic.002G368100.1,Cenchrus_americanus|Pgl_GLEAN_10007043,Setaria_italica|Seita.2G382500.1	1: Brachypodium_distachyon|Bradi1g59890.1; 2: Triticum_aestivum|TraesCS2D01G182500.1,Triticum_aestivum|TraesCS2B01G201500.1,Triticum_aestivum|TraesCS2A01G175100.1,Thinopyrum_elongatum|Tel2E01T344200.1,Hordeum_vulgare|HORVU.MOREX.r2.2HG0105020.1,Puccinellia_tenuiflora|Pt_Chr0306210,Brachypodium_distachyon|Bradi1g22037.1	1: Raddia_distichophylla|g020667.t1,Olyra_latifolia|Ola020587.1,Phyllostachys_edulis|PH02Gene47899.t1,Dendrocalamus_latiflorus|evm.model.ORIGINAL_3934.165; 2: Olyra_latifolia|Ola019489.1,Raddia_distichophylla|g014383.t1,Phyllostachys_edulis|PH02Gene16538.t1,Phyllostachys_edulis|PH02Gene20375.t1,Dendrocalamus_latiflorus|evm.model.ORIGINAL_2563.106	1: Oryza_sativa|LOC_Os03g30260.1,Oryza_officinalis|OoffiChr03g01864.1,Oryza_brachyantha|OB03G30580.1,Leersia_perrieri|LPERR03G18450.1,Zizania_latifolia|Zla05G012760.1; 2: Oryza_brachyantha|OB07G27070.1,Leersia_perrieri|LPERR07G18610.1,Oryza_sativa|LOC_Os07g41310.1,Oryza_officinalis|OoffiChr07g02017.1,Zizania_latifolia|Zla16G004320.1	1: Pharus_latifolius|Pl03g19060.1; 2: Pharus_latifolius|Pl07g05930.1	1: Streptochaeta_angustifolia|strangu_030517-RA	Brittle_Culm_1-like_6;BRITTLE_CULM1-like_2	Brittle_Culm_1-like_6	-
HOG00126	2	I	0	1	1(LD)	1(LD)	1	0	1	-	Zea_mays|Zm00001d013256_T001,Setaria_italica|Seita.9G364200.1	Triticum_aestivum|TraesCS5B01G396900.1,Triticum_aestivum|TraesCS5D01G401900.1,Thinopyrum_elongatum|Tel5E01T623100.1,Triticum_aestivum|TraesCS5A01G392000.1,Hordeum_vulgare|HORVU.MOREX.r2.5HG0424740.1	Dendrocalamus_latiflorus|evm.model.ORIGINAL_1673.416,Dendrocalamus_latiflorus|evm.model.ORIGINAL_3068.23,Phyllostachys_edulis|PH02Gene47482.t1,Dendrocalamus_latiflorus|evm.model.FRAGSCAFF_420.200,Dendrocalamus_latiflorus|evm.model.FRAGSCAFF_393.269	Zizania_latifolia|Zla17G009290.1	-	Streptochaeta_angustifolia|strangu_001125-RA	Brittle_Culm_1-like_6;BRITTLE_CULM1-like_2	Brittle_Culm_1-like_6	-
HOG00127	-	IV-2	2	2	1(SubRL)	2	2	2	1(SubRL)	1: Eragrostis_tef|Et_4B_037108-2506516031; 2: Eragrostis_tef|Et_5A_041979-2506533306,Eragrostis_tef|Et_5B_044668-2506540585,Oropetium_thomaeum|Oropetium_20150105_16773A,Zoysia_japonica|Zjn_sc00001.1.g04290.1.sm.mkhc	1: Sorghum_bicolor|Sobic.001G336500.1,Zea_mays|Zm00001d029525_T001,Setaria_italica|Seita.9G363900.1,Cenchrus_americanus|Pgl_GLEAN_10034328; 2: Cenchrus_americanus|Pgl_GLEAN_10007041,Setaria_italica|Seita.2G382400.1,Sorghum_bicolor|Sobic.002G368000.2,Zea_mays|Zm00001d022077_T001	1: Triticum_aestivum|TraesCS2D01G182700.1,Triticum_aestivum|TraesCS2A01G175400.1,Triticum_aestivum|TraesCS2B01G201700.1,Thinopyrum_elongatum|Tel2E01T343900.1,Hordeum_vulgare|HORVU.MOREX.r2.2HG0104920.1,Puccinellia_tenuiflora|Pt_Chr0306209,Brachypodium_distachyon|Bradi1g22050.1	1: Phyllostachys_edulis|PH02Gene47483.t1,Dendrocalamus_latiflorus|evm.model.FRAGSCAFF_393.271,Raddia_distichophylla|g020666.t1,Olyra_latifolia|Ola020588.1,Dendrocalamus_latiflorus|evm.model.ORIGINAL_3934.164; 2: Olyra_latifolia|Ola019490.1,Raddia_distichophylla|g014382.t1,Dendrocalamus_latiflorus|evm.model.ORIGINAL_3068.22,Phyllostachys_edulis|PH02Gene20374.t1,Phyllostachys_edulis|PH02Gene16537.t…	1: Oryza_officinalis|OoffiChr03g01865.1,Oryza_sativa|LOC_Os03g30300.1,Oryza_brachyantha|OB03G30650.1,Leersia_perrieri|LPERR03G18480.2,Zizania_latifolia|Zla05G012750.1; 2: Zizania_latifolia|Zla17G009280.1,Zizania_latifolia|Zla16G004330.1,Oryza_brachyantha|OB07G27050.1,Leersia_perrieri|LPERR07G18600.3,Oryza_officinalis|OoffiChr07g02016.1,Oryza_sativa|LOC_Os07g41280.3	1: Pharus_latifolius|Pl03g19100.1; 2: Pharus_latifolius|Pl07g05940.1	1: Streptochaeta_angustifolia|strangu_030516-RA	6-PHOSPHOGLUCONOLACTONASE	6-PHOSPHOGLUCONOLACTONASE	-
HOG00128	-	IV-1	2	2	2	2	2	1	0	1: Eragrostis_tef|Et_4B_039416-2506522946,Oropetium_thomaeum|Oropetium_20150105_25110A; 2: Eragrostis_tef|Et_5A_041984-2506525899,Eragrostis_tef|Et_5B_044673-2506541830,Zoysia_japonica|Zjn_sc00044.1.g01170.1.sm.mk,Oropetium_thomaeum|Oropetium_20150105_16765A	1: Saccharum_hybrid|Sh01_t025830,Sorghum_bicolor|Sobic.001G335500.1,Cenchrus_americanus|Pgl_GLEAN_10034318,Setaria_italica|Seita.9G362600.1; 2: Setaria_italica|Seita.2G381700.1,Cenchrus_americanus|Pgl_GLEAN_10019427,Sorghum_bicolor|Sobic.002G367200.2,Saccharum_hybrid|Sh02_t026950,Zea_mays|Zm00001d022071_T001	1: Brachypodium_distachyon|Bradi1g59930.1; 2: Triticum_aestivum|TraesCS2A01G176100.1,Triticum_aestivum|TraesCS2D01G183500.1,Triticum_aestivum|TraesCS2B01G202200.1,Thinopyrum_elongatum|Tel2E01T342300.1,Hordeum_vulgare|HORVU.MOREX.r2.2HG0104750.1,Puccinellia_tenuiflora|Pt_Chr0306195,Brachypodium_distachyon|Bradi1g22160.1	1: Olyra_latifolia|Ola020595.2,Raddia_distichophylla|g020662.t1,Phyllostachys_edulis|PH02Gene20853.t1,Phyllostachys_edulis|PH02Gene44541.t1,Dendrocalamus_latiflorus|evm.model.FRAGSCAFF_420.209; 2: Raddia_distichophylla|g014371.t1,Olyra_latifolia|Ola019505.1,Phyllostachys_edulis|PH02Gene20366.t1,Dendrocalamus_latiflorus|evm.model.ORIGINAL_2563.118,Phyllostachys_edulis|PH02Gene16529.t3	1: Oryza_sativa|LOC_Os03g30550.1,Oryza_brachyantha|OB03G30720.1; 2: Zizania_latifolia|Zla16G004410.1,Zizania_latifolia|Zla17G009240.1,Oryza_brachyantha|OB07G26930.1,Oryza_sativa|LOC_Os07g41180.1,Leersia_perrieri|LPERR07G18510.1	1: Pharus_latifolius|Pl03g19160.1	-	RAS_GTPASE-ACTIVATING_PROTEIN-BINDING_PROTEIN	RAS_GTPASE-ACTIVATING_PROTEIN-BINDING_PROTEIN	nucleic acid binding#GO:0003676
HOG00129	-	IV-1	1	2	2	1	1	1	2	1: Eragrostis_tef|Et_5A_041971-2506531242,Eragrostis_tef|Et_5B_044657-2506537846,Oropetium_thomaeum|Oropetium_20150105_16780A,Zoysia_japonica|Zjn_sc00001.1.g04220.1.sm.mkhc	1: Zea_mays|Zm00001d013259_T001; 2: Zea_mays|Zm00001d022088_T001,Sorghum_bicolor|Sobic.002G368700.1,Setaria_italica|Seita.2G383000.1,Cenchrus_americanus|Pgl_GLEAN_10007049	1: Hordeum_vulgare|HORVU.MOREX.r2.5HG0424650.1,Thinopyrum_elongatum|Tel5E01T622300.1,Triticum_aestivum|TraesCS5D01G401500.1,Triticum_aestivum|TraesCS5B01G396600.1,Triticum_aestivum|TraesCS5A01G391700.1; 2: Triticum_aestivum|TraesCS2B01G200800.1,Thinopyrum_elongatum|Tel2E01T345300.1,Puccinellia_tenuiflora|Pt_Chr0306220	1: Dendrocalamus_latiflorus|evm.model.ORIGINAL_1673.404,Phyllostachys_edulis|PH02Gene20385.t3,Dendrocalamus_latiflorus|evm.model.ORIGINAL_2563.99,Dendrocalamus_latiflorus|evm.model.ORIGINAL_3068.29,Phyllostachys_edulis|PH02Gene16543.t1,Olyra_latifolia|Ola019483.1	1: Zizania_latifolia|Zla16G004270.1,Zizania_latifolia|Zla17G009330.1,Oryza_sativa|LOC_Os07g41370.1,Oryza_officinalis|OoffiChr07g02023.2,Oryza_brachyantha|OB07G27140.1,Leersia_perrieri|LPERR07G18670.1	1: Pharus_latifolius|Pl07g05880.1	1: Streptochaeta_angustifolia|strangu_001129-RA; 2: Streptochaeta_angustifolia|strangu_030523-RA	MADS_BOX_GENE_18	MADS_BOX_GENE_18	nucleic acid binding#GO:0003676
HOG00130	-	I	1(LD)	1(LD)	1(LD)	1(LD)	1(LD)	1(LD)	1	Zoysia_japonica|Zjn_sc00044.1.g01300.1.sm.mkhc,Zoysia_japonica|Zjn_sc00001.1.g04230.1.sm.mkhc,Oropetium_thomaeum|Oropetium_20150105_16779A,Eragrostis_tef|Et_5A_041974-2506532016,Eragrostis_tef|Et_5B_044658-2506538095,Eragrostis_tef|Et_4A_033118-2506509592	Sorghum_bicolor|Sobic.002G368600.1,Zea_mays|Zm00001d006820_T001,Zea_mays|Zm00001d022085_T001,Cenchrus_americanus|Pgl_GLEAN_10007048,Setaria_italica|Seita.2G382900.1	Triticum_aestivum|TraesCS2D01G181700.1,Triticum_aestivum|TraesCS2B01G200900.1,Triticum_aestivum|TraesCS2A01G174400.1,Thinopyrum_elongatum|Tel2E01T345100.1,Hordeum_vulgare|HORVU.MOREX.r2.2HG0105120.1,Brachypodium_distachyon|Bradi1g21990.1,Puccinellia_tenuiflora|Pt_Chr0306219	Dendrocalamus_latiflorus|evm.model.ORIGINAL_3068.26,Dendrocalamus_latiflorus|evm.model.ORIGINAL_1673.405,Dendrocalamus_latiflorus|evm.model.ORIGINAL_2563.100,Olyra_latifolia|Ola019485.1,Phyllostachys_edulis|PH02Gene16542.t1	Oryza_officinalis|OoffiChr07g02022.1,Oryza_sativa|LOC_Os07g41360.1,Leersia_perrieri|LPERR07G18660.1,Oryza_brachyantha|OB07G27130.1,Zizania_latifolia|Zla16G004280.1,Zizania_latifolia|Zla17G009320.1,Zizania_latifolia|Zla04G030380.1	Pharus_latifolius|Pl07g05890.1,Pharus_latifolius|Pl03g19010.1	Streptochaeta_angustifolia|strangu_030522-RA	UDP-ARABINOPYRANOSE_MUTASE_3	UDP-ARABINOPYRANOSE_MUTASE_3	isomerase activity#GO:0016853
HOG00131	-	IV-2	1(SubRL)	1(SubRL)	1(SubRL)	2	1(SubRL)	1(SubRL)	0	1: Eragrostis_tef|Et_4B_039417-2506523315,Zoysia_japonica|Zjn_sc00103.1.g00690.1.sm.mkhc,Oropetium_thomaeum|Oropetium_20150105_25108A	1: Setaria_italica|Seita.9G362200.1,Cenchrus_americanus|Pgl_GLEAN_10034322,Zea_mays|Zm00001d029527_T001,Sorghum_bicolor|Sobic.001G336050.1	1: Brachypodium_distachyon|Bradi1g22101.1,Puccinellia_tenuiflora|Pt_Chr0306200,Thinopyrum_elongatum|Tel2E01T342800.1,Hordeum_vulgare|HORVU.MOREX.r2.2HG0104840.1,Triticum_aestivum|TraesCS2D01G183100.1	1: Dendrocalamus_latiflorus|evm.model.ORIGINAL_3934.160,Phyllostachys_edulis|PH02Gene20855.t1,Raddia_distichophylla|g020664.t1,Olyra_latifolia|Ola020590.2,Phyllostachys_edulis|PH02Gene45021.t1; 2: Raddia_distichophylla|g014376.t1,Olyra_latifolia|Ola019499.2,Dendrocalamus_latiflorus|evm.model.ORIGINAL_3068.19,Phyllostachys_edulis|PH02Gene20370.t1,Dendrocalamus_latiflorus|evm.model.ORIGINAL_1673.41…	1: Oryza_officinalis|OoffiChr03g01867.1,Oryza_sativa|LOC_Os03g30430.2,Leersia_perrieri|LPERR03G18500.1,Oryza_brachyantha|OB03G30670.1,Zizania_latifolia|Zla05G012730.1	1: Pharus_latifolius|Pl03g19120.1	-	SPR1	-	-
HOG00132	-	I	1	1	1	1(LD)	1	0	0	Zoysia_japonica|Zjn_sc00103.1.g00640.1.am.mk,Oropetium_thomaeum|Oropetium_20150105_25100A,Eragrostis_tef|Et_4B_037068-2506513693	Cenchrus_americanus|Pgl_GLEAN_10034359,Setaria_italica|Seita.9G366500.1,Sorghum_bicolor|Sobic.001G337600.1	Brachypodium_distachyon|Bradi1g59990.1	Dendrocalamus_latiflorus|evm.model.FRAGSCAFF_393.261,Olyra_latifolia|Ola020581.1,Dendrocalamus_latiflorus|evm.model.FRAGSCAFF_420.189	Oryza_officinalis|OoffiChr03g01857.1,Oryza_sativa|LOC_Os03g30092.1,Leersia_perrieri|LPERR03G18350.1,Zizania_latifolia|Zla05G012820.1,Oryza_brachyantha|OB03G30510.1	-	-	HIGH_CHLOROPHYLL_FLUORESCENCE_222	-	-
HOG00134	1	IV-4	2	2	2	2	2	2	0	1: Zoysia_japonica|Zjn_sc00103.1.g00720.1.sm.mkhc,Oropetium_thomaeum|Oropetium_20150105_25111A,Eragrostis_tef|Et_4B_037110-2506516769; 2: Eragrostis_tef|Et_5A_041985-2506526157,Eragrostis_tef|Et_5B_044674-2506533724,Oropetium_thomaeum|Oropetium_20150105_16763A,Zoysia_japonica|Zjn_sc00044.1.g01150.1.am.mkhc,Zoysia_japonica|Zjn_sc00001.1.g04430.1.sm.mk	1: Zea_mays|Zm00001d029529_T001,Sorghum_bicolor|Sobic.001G335400.1,Saccharum_hybrid|Sh01_t025810,Setaria_italica|Seita.9G362700.1; 2: Sorghum_bicolor|Sobic.002G367100.1,Zea_mays|Zm00001d022069_T001,Setaria_italica|Seita.2G381600.1,Cenchrus_americanus|Pgl_GLEAN_10019428	1: Brachypodium_distachyon|Bradi1g59982.1; 2: Puccinellia_tenuiflora|Pt_Chr0307537,Puccinellia_tenuiflora|Pt_Chr0205983,Hordeum_vulgare|HORVU.MOREX.r2.2HG0104720.1,Triticum_aestivum|TraesCS2B01G202700.1,Triticum_aestivum|TraesCS2A01G176300.1,Triticum_aestivum|TraesCS2D01G183700.1,Thinopyrum_elongatum|Tel2E01T342100.1,Brachypodium_distachyon|Bradi1g22180.1	1: Olyra_latifolia|Ola020596.1,Raddia_distichophylla|g020660.t1,Phyllostachys_edulis|PH02Gene44540.t1,Dendrocalamus_latiflorus|evm.model.FRAGSCAFF_420.210,Dendrocalamus_latiflorus|evm.model.ORIGINAL_3934.155,Phyllostachys_edulis|PH02Gene20852.t1; 2: Dendrocalamus_latiflorus|evm.model.ORIGINAL_1673.428,Phyllostachys_edulis|PH02Gene20365.t1,Dendrocalamus_latiflorus|evm.model.ORIGINAL_2563.119,Olyra…	1: Oryza_sativa|LOC_Os03g30570.1,Oryza_brachyantha|OB03G30740.1,Leersia_perrieri|LPERR03G18540.2,Zizania_latifolia|Zla05G012690.1; 2: Oryza_brachyantha|OB07G26910.1,Oryza_officinalis|OoffiChr07g01998.1,Oryza_sativa|LOC_Os07g41160.1,Leersia_perrieri|LPERR07G18500.1,Zizania_latifolia|Zla16G004420.1,Zizania_latifolia|Zla17G009220.1	1: Pharus_latifolius|Pl03g19180.1; 2: Pharus_latifolius|Pl07g06070.1	-	ABI_five_binding_protein_2;ABI_five_binding_protein	ABI_five_binding_protein_2	-
HOG00135	-	IV-1	2	2	1	2	2	2	1	1: Eragrostis_tef|Et_4B_036029-2506515384,Zoysia_japonica|Zjn_sc00010.1.g02020.1.am.mk; 2: Eragrostis_tef|Et_5A_042833-2506527816,Eragrostis_tef|Et_5B_045575-2506540114,Zoysia_japonica|Zjn_sc00001.1.g04650.1.sm.mk,Oropetium_thomaeum|Oropetium_20150105_16749A	1: Saccharum_hybrid|Sh01_t025650,Sorghum_bicolor|Sobic.001G333700.1,Setaria_italica|Seita.9G361000.1; 2: Zea_mays|Zm00001d006768_T001,Sorghum_bicolor|Sobic.002G364700.1,Saccharum_hybrid|Sh02_t026750,Setaria_italica|Seita.2G378400.1	1: Triticum_aestivum|TraesCS2A01G181200.1,Thinopyrum_elongatum|Tel2E01T350400.1,Triticum_aestivum|TraesCS2B01G207800.1,Triticum_aestivum|TraesCS2D01G189100.1,Hordeum_vulgare|HORVU.MOREX.r2.2HG0105810.1,Brachypodium_distachyon|Bradi1g22560.1	1: Raddia_distichophylla|g006130.t1,Olyra_latifolia|Ola020610.1,Dendrocalamus_latiflorus|evm.model.ORIGINAL_3934.138,Phyllostachys_edulis|PH02Gene20840.t1,Dendrocalamus_latiflorus|evm.model.FRAGSCAFF_420.237; 2: Phyllostachys_edulis|PH02Gene26098.t1,Dendrocalamus_latiflorus|evm.model.FRAGSCAFF_391.423,Phyllostachys_edulis|PH02Gene32871.t1,Dendrocalamus_latiflorus|evm.model.ORIGINAL_1673.462,Olyra…	1: Oryza_brachyantha|OB03G31080.1,Oryza_sativa|LOC_Os03g31240.1,Leersia_perrieri|LPERR03G18850.1,Zizania_latifolia|Zla05G012550.1; 2: Zizania_latifolia|Zla16G004680.1,Zizania_latifolia|Zla17G009100.1,Oryza_officinalis|OoffiChr07g01988.1,Oryza_sativa|LOC_Os07g40780.1,Oryza_brachyantha|OB07G26660.1,Leersia_perrieri|LPERR07G18260.1	1: Pharus_latifolius|Pl03g19490.1; 2: Pharus_latifolius|Pl07g06290.1	1: Streptochaeta_angustifolia|strangu_030082-RA	DLN_REPRESSOR_194;DLN_REPRESSOR_89	DLN_REPRESSOR_194	-
HOG00136	-	IV-1	2	2	2	2	2	1	1	1: Eragrostis_tef|Et_4B_037093-2506522877; 2: Eragrostis_tef|Et_5B_045573-2506539616,Eragrostis_tef|Et_5A_042826-2506526010	1: Zea_mays|Zm00001d013250_T001; 2: Cenchrus_americanus|Pgl_GLEAN_10019439,Setaria_italica|Seita.2G380300.1,Sorghum_bicolor|Sobic.002G366000.1,Zea_mays|Zm00001d022059_T001	1: Triticum_aestivum|TraesCS5B01G398000.1,Triticum_aestivum|TraesCS5D01G403000.1,Hordeum_vulgare|HORVU.MOREX.r2.5HG0424890.1,Triticum_aestivum|TraesCS5A01G393200.1,Thinopyrum_elongatum|Tel5E01T625200.1; 2: Puccinellia_tenuiflora|Pt_Chr0307528,Puccinellia_tenuiflora|Pt_Chr0205993,Triticum_aestivum|TraesCS2B01G204700.1,Thinopyrum_elongatum|Tel2E01T345900.1,Triticum_aestivum|TraesCS2A01G177600.1,Tri…	1: Raddia_distichophylla|g006124.t1,Olyra_latifolia|Ola020600.1,Phyllostachys_edulis|PH02Gene44603.t1,Phyllostachys_edulis|PH02Gene20849.t1,Dendrocalamus_latiflorus|evm.model.FRAGSCAFF_420.213; 2: Dendrocalamus_latiflorus|evm.model.FRAGSCAFF_391.433,Phyllostachys_edulis|PH02Gene20358.t1,Olyra_latifolia|Ola019536.1,Phyllostachys_edulis|PH02Gene32880.t1,Dendrocalamus_latiflorus|evm.model.ORIGINAL_1…	1: Oryza_sativa|LOC_Os03g30830.1,Leersia_perrieri|LPERR03G18670.1; 2: Zizania_latifolia|Zla16G004540.1,Zizania_latifolia|Zla17G009150.1,Oryza_sativa|LOC_Os07g40940.1,Leersia_perrieri|LPERR07G18420.1,Oryza_brachyantha|OB07G26790.1	1: Pharus_latifolius|Pl03g19220.1	1: Streptochaeta_angustifolia|strangu_001116-RA	BETA-1,3_GLUCANASE	BETA-1,3_GLUCANASE	-
HOG00137	-	I	1(LD)	1	1(LD)	1(LD)	1	1	0	Eragrostis_tef|Et_5A_041986-2506526415,Eragrostis_tef|Et_5B_044675-2506533973,Oropetium_thomaeum|Oropetium_20150105_16762A,Zoysia_japonica|Zjn_sc00001.1.g04470.1.am.mk,Eragrostis_tef|Et_4A_033126-2506499924	Sorghum_bicolor|Sobic.002G367000.1,Saccharum_hybrid|Sh02_t026920,Zea_mays|Zm00001d022067_T001,Setaria_italica|Seita.2G381500.1,Cenchrus_americanus|Pgl_GLEAN_10019429	Triticum_aestivum|TraesCS2B01G202800.1,Thinopyrum_elongatum|Tel2E01T341800.1,Triticum_aestivum|TraesCS2A01G176400.1,Triticum_aestivum|TraesCS2D01G183800.1,Hordeum_vulgare|HORVU.MOREX.r2.2HG0104710.1,Puccinellia_tenuiflora|Pt_Chr0307535,Puccinellia_tenuiflora|Pt_Chr0205985,Brachypodium_distachyon|Bradi1g22187.1	Olyra_latifolia|Ola019507.1,Raddia_distichophylla|g014369.t1,Dendrocalamus_latiflorus|evm.model.ORIGINAL_2563.123,Phyllostachys_edulis|PH02Gene16545.t1,Phyllostachys_edulis|PH02Gene20364.t2,Dendrocalamus_latiflorus|evm.model.ORIGINAL_1673.429	Oryza_sativa|LOC_Os07g41150.1,Oryza_officinalis|OoffiChr07g01999.1,Leersia_perrieri|LPERR07G18490.1,Oryza_brachyantha|OB07G26900.1,Zizania_latifolia|Zla04G030430.1	Pharus_latifolius|Pl07g06080.1	-	PLC-like_phosphodiesterases_superfamily_protein	PLC-like_phosphodiesterases_superfamily_protein	hydrolase activity#GO:0016787
HOG00138	-	I	1(LD)	1	1(LD)	1(LD)	1(LD)	1	1	Eragrostis_tef|Et_5B_044685-2506536451,Eragrostis_tef|Et_5A_042009-2506532361,Oropetium_thomaeum|Oropetium_20150105_16748A,Zoysia_japonica|Zjn_sc00001.1.g04670.1.am.mkhc	Setaria_italica|Seita.2G378200.1,Cenchrus_americanus|Pgl_GLEAN_10025974,Saccharum_hybrid|Sh02_t026720,Sorghum_bicolor|Sobic.002G364000.1,Zea_mays|Zm00001d006763_T001	Triticum_aestivum|TraesCS2A01G180900.1,Thinopyrum_elongatum|Tel2E01T350600.1,Triticum_aestivum|TraesCS2B01G207900.1,Triticum_aestivum|TraesCS2D01G189200.1,Hordeum_vulgare|HORVU.MOREX.r2.2HG0105820.1,Puccinellia_tenuiflora|Pt_Chr0307506,Brachypodium_distachyon|Bradi1g22566.1	Phyllostachys_edulis|PH02Gene26097.t1,Dendrocalamus_latiflorus|evm.model.FRAGSCAFF_391.422,Phyllostachys_edulis|PH02Gene32870.t1,Olyra_latifolia|Ola019551.1	Zizania_latifolia|Zla16G004690.1,Zizania_latifolia|Zla17G009090.1,Oryza_officinalis|OoffiChr07g01987.1,Oryza_sativa|LOC_Os07g40770.1,Oryza_brachyantha|OB07G26640.1,Leersia_perrieri|LPERR07G18270.1	Pharus_latifolius|Pl07g06300.1	Streptochaeta_angustifolia|strangu_030080-RA	MYOSIN_HEAVY_CHAIN-LIKE_PROTEIN	MYOSIN_HEAVY_CHAIN-LIKE_PROTEIN	-
HOG00139	-	I	1(LD)	1	1(LD)	1(LD)	1(LD)	1	0	Zoysia_japonica|Zjn_sc00044.1.g01100.1.sm.mkhc,Oropetium_thomaeum|Oropetium_20150105_16759A,Eragrostis_tef|Et_5B_044681-2506535467,Eragrostis_tef|Et_5A_041989-2506527189,Zoysia_japonica|Zjn_sc00001.1.g04510.1.sm.mkhc	Cenchrus_americanus|Pgl_GLEAN_10019433,Setaria_italica|Seita.2G380800.1,Zea_mays|Zm00001d006779_T003,Sorghum_bicolor|Sobic.002G366300.1	Thinopyrum_elongatum|Tel2E01T340400.1,Hordeum_vulgare|HORVU.MOREX.r2.2HG0104420.1,Triticum_aestivum|TraesCS2D01G185300.1,Triticum_aestivum|TraesCS2B01G204200.1,Triticum_aestivum|TraesCS2A01G177300.1,Puccinellia_tenuiflora|Pt_Chr0205989,Brachypodium_distachyon|Bradi1g22250.1	Phyllostachys_edulis|PH02Gene20360.t1,Phyllostachys_edulis|PH02Gene16549.t1,Olyra_latifolia|Ola019525.1,Dendrocalamus_latiflorus|evm.model.ORIGINAL_1673.433	Zizania_latifolia|Zla16G004470.1,Zizania_latifolia|Zla17G009160.1,Oryza_officinalis|OoffiChr07g02003.2,Oryza_sativa|LOC_Os07g41080.1,Oryza_brachyantha|OB07G26840.1,Leersia_perrieri|LPERR07G18440.1	Pharus_latifolius|Pl07g06110.1	-	HYDROLASE	HYDROLASE	catalytic activity#GO:0003824
HOG00140	-	I	1(LD)	1	1(LD)	1(LD)	1	1	1	Eragrostis_tef|Et_5B_045572-2506539367,Eragrostis_tef|Et_5A_042832-2506527558,Zoysia_japonica|Zjn_sc00001.1.g04610.1.am.mk,Oropetium_thomaeum|Oropetium_20150105_16752A	Setaria_italica|Seita.2G378900.1,Cenchrus_americanus|Pgl_GLEAN_10019451,Zea_mays|Zm00001d022052_T001,Saccharum_hybrid|Sh02_t026810,Sorghum_bicolor|Sobic.002G365400.1	Triticum_aestivum|TraesCS2B01G206800.1,Thinopyrum_elongatum|Tel2E01T348600.1,Triticum_aestivum|TraesCS2A01G179600.1,Triticum_aestivum|TraesCS2D01G188200.1,Hordeum_vulgare|HORVU.MOREX.r2.2HG0105640.1,Brachypodium_distachyon|Bradi1g22490.1	Dendrocalamus_latiflorus|evm.model.ORIGINAL_1673.459,Olyra_latifolia|Ola019547.1,Dendrocalamus_latiflorus|evm.model.FRAGSCAFF_391.426,Phyllostachys_edulis|PH02Gene32874.t1	Oryza_officinalis|OoffiChr07g01990.1,Oryza_sativa|LOC_Os07g40820.1,Oryza_brachyantha|OB07G26700.1,Leersia_perrieri|LPERR07G18330.1,Zizania_latifolia|Zla17G009130.1	Pharus_latifolius|Pl07g06330.1	Streptochaeta_angustifolia|strangu_030089-RA	PENTATRICOPEPTIDE_REPEAT-CONTAINING_PROTEIN_3,_MITOCHONDRIAL	PENTATRICOPEPTIDE_REPEAT-CONTAINING_PROTEIN_3,_MITOCHONDRIAL	protein binding#GO:0005515
HOG00141	-	I	1(LD)	1(LD)	1(LD)	1	1	1	0	Eragrostis_tef|Et_5A_041988-2506526931,Eragrostis_tef|Et_5B_044676-2506534222,Zoysia_japonica|Zjn_sc00001.1.g04490.1.sm.mkhc,Oropetium_thomaeum|Oropetium_20150105_16761A,Oropetium_thomaeum|Oropetium_20150105_25110A	Zea_mays|Zm00001d022065_T001,Sorghum_bicolor|Sobic.002G366800.1,Cenchrus_americanus|Pgl_GLEAN_10019431,Setaria_italica|Seita.2G381300.1,Saccharum_hybrid|Sh01_t025830,Sorghum_bicolor|Sobic.001G335500.1	Triticum_aestivum|TraesCS2B01G203200.1,Triticum_aestivum|TraesCS2D01G184200.1,Puccinellia_tenuiflora|Pt_Chr0205986,Brachypodium_distachyon|Bradi1g22210.1	Phyllostachys_edulis|PH02Gene20362.t1,Dendrocalamus_latiflorus|evm.model.ORIGINAL_3068.7,Olyra_latifolia|Ola019510.1,Raddia_distichophylla|g014367.t1	Oryza_officinalis|OoffiChr07g02001.1,Leersia_perrieri|LPERR07G18460.1,Zizania_latifolia|Zla16G004440.1	Pharus_latifolius|Pl03g19190.1	-	glycine-rich_RNA-binding_protein_3	glycine-rich_RNA-binding_protein_3	nucleic acid binding#GO:0003676
HOG00142	-	I	1(LD)	1	1(LD)	1(LD)	1	1	0	Eragrostis_tef|Et_5A_041991-2506527705,Eragrostis_tef|Et_5B_044679-2506534969,Zoysia_japonica|Zjn_sc00001.1.g04500.1.sm.mkhc,Oropetium_thomaeum|Oropetium_20150105_16760A	Saccharum_hybrid|Sh02_t026850,Sorghum_bicolor|Sobic.002G366400.1,Zea_mays|Zm00001d006780_T001,Setaria_italica|Seita.2G381100.1	Puccinellia_tenuiflora|Pt_Chr0205988,Puccinellia_tenuiflora|Pt_Chr0307533,Thinopyrum_elongatum|Tel2E01T340500.1,Hordeum_vulgare|HORVU.MOREX.r2.2HG0104600.1,Brachypodium_distachyon|Bradi1g22240.1	Olyra_latifolia|Ola019519.1,Raddia_distichophylla|g014366.t1,Dendrocalamus_latiflorus|evm.model.ORIGINAL_3068.1,Phyllostachys_edulis|PH02Gene20361.t1,Dendrocalamus_latiflorus|evm.model.ORIGINAL_2563.128.2,Phyllostachys_edulis|PH02Gene16548.t1	Oryza_officinalis|OoffiChr07g02002.1,Oryza_sativa|LOC_Os07g41090.1,Oryza_brachyantha|OB07G26850.1,Leersia_perrieri|LPERR07G18450.1,Zizania_latifolia|Zla17G009190.1	Pharus_latifolius|Pl07g06100.1	-	HISTONE_DEACETYLASE_713	HISTONE_DEACETYLASE_713	-
HOG00143	-	I	1(LD)	1(LD)	0	1	1	1(LD)	1	Eragrostis_tef|Et_4B_037086-2506520311,Zoysia_japonica|Zjn_sc00002.1.g10490.1.sm.mkhc,Eragrostis_tef|Et_4B_038822-2506514975	Sorghum_bicolor|Sobic.001G333800.1,Saccharum_hybrid|Sh01_t025660,Zea_mays|Zm00001d029552_T001,Setaria_italica|Seita.9G361100.1,Cenchrus_americanus|Pgl_GLEAN_10013357,Zea_mays|Zm00001d048105_T001	-	Dendrocalamus_latiflorus|evm.model.FRAGSCAFF_420.236	Oryza_sativa|LOC_Os03g31230.2,Oryza_brachyantha|OB03G31070.1,Leersia_perrieri|LPERR03G18820.1	Pharus_latifolius|Pl03g19480.1,Pharus_latifolius|Pl07g06280.1	Streptochaeta_angustifolia|strangu_030083-RA	DNA_BINDING_PROTEIN	-	-
HOG00144	-	I	1	1	0	1(LD)	1	0	1	Eragrostis_tef|Et_4B_039413-2506521844,Zoysia_japonica|Zjn_sc00010.1.g02050.1.sm.mkhc	Saccharum_hybrid|Sh01_t025610,Zea_mays|Zm00001d029555_T001,Setaria_italica|Seita.9G360900.1	-	Raddia_distichophylla|g006131.t1,Olyra_latifolia|Ola020611.1,Phyllostachys_edulis|PH02Gene20838.t1,Dendrocalamus_latiflorus|evm.model.ORIGINAL_3934.132,Dendrocalamus_latiflorus|evm.model.FRAGSCAFF_393.301,Dendrocalamus_latiflorus|evm.model.FRAGSCAFF_420.239.1	Leersia_perrieri|LPERR03G18880.1,Oryza_sativa|LOC_Os03g31290.1,Oryza_brachyantha|OB03G31110.1	-	Streptochaeta_angustifolia|strangu_030078-RA	membrane-anchored_ubiquitin-fold_protein_6_precursor	-	ion binding#GO:0043167
HOG00145	-	I	1	1	1(LD)	1	1	1	1	Eragrostis_tef|Et_4B_039883-2506521370,Zoysia_japonica|Zjn_sc00002.1.g10510.1.sm.mkhc	Zea_mays|Zm00001d013245_T001,Cenchrus_americanus|Pgl_GLEAN_10013353	Triticum_aestivum|TraesCS5D01G404300.1,Triticum_aestivum|TraesCS5A01G394900.1,Thinopyrum_elongatum|Tel5E01T627600.1,Triticum_aestivum|TraesCS5B01G399800.1,Hordeum_vulgare|HORVU.MOREX.r2.5HG0425100.1	Phyllostachys_edulis|PH02Gene20841.t1,Raddia_distichophylla|g022356.t1	Oryza_sativa|LOC_Os03g31210.1,Leersia_perrieri|LPERR03G18830.1	Pharus_latifolius|Pl03g19450.1	Streptochaeta_angustifolia|strangu_024268-RA	UDP-GLUCOSE_DEHYDROGENASE/UDP-MANNAC_DEHYDROGENASE	-	oxidoreductase activity#GO:0016491
HOG00146	-	II	1	1	0	1	1	1	0	Zoysia_japonica|Zjn_sc00010.1.g02000.1.am.mkhc,Oropetium_thomaeum|Oropetium_20150105_25131A,Eragrostis_tef|Et_4B_037085-2506519945	Sorghum_bicolor|Sobic.001G333900.1,Saccharum_hybrid|Sh01_t025670,Zea_mays|Zm00001d029550_T001,Setaria_italica|Seita.9G361200.1	-	Olyra_latifolia|Ola020609.1,Raddia_distichophylla|g006129.t1,Dendrocalamus_latiflorus|evm.model.FRAGSCAFF_393.297	Oryza_brachyantha|OB03G31060.1,Leersia_perrieri|LPERR03G18810.1,Oryza_sativa|LOC_Os03g31180.1	Pharus_latifolius|Pl03g19430.1	-	DIACYLGLYCEROL_KINASE_5	-	transferase activity#GO:0016740
HOG00147	-	II	1	1	0	0	1	0	1	Zoysia_japonica|Zjn_sc00002.1.g10410.1.sm.mkhc,Eragrostis_tef|Et_4B_038834-2506519387	Zea_mays|Zm00001d048096_T001,Cenchrus_americanus|Pgl_GLEAN_10013365	-	-	Zizania_latifolia|Zla05G021750.1,Oryza_officinalis|OoffiChr03g00794.1	-	Streptochaeta_angustifolia|strangu_024274-RA	-	-	-
HOG00149	-	II	1	1	0	0	1	0	1	Eragrostis_tef|Et_4B_038841-2506521949,Zoysia_japonica|Zjn_sc00002.1.g10370.1.sm.mkhc	Cenchrus_americanus|Pgl_GLEAN_10012300	-	-	Zizania_latifolia|Zla05G021720.1,Oryza_officinalis|OoffiChr03g00800.2	-	Streptochaeta_angustifolia|strangu_024281-RA	-	-	nucleic acid binding#GO:0003676
HOG00151	-	I	1(LD)	1(LD)	1(LD)	1(LD)	1(LD)	1	0	Zoysia_japonica|Zjn_sc00044.1.g00890.1.cf-es.mkhc,Zoysia_japonica|Zjn_sc00001.1.g04820.1.sm.mkhc	Cenchrus_americanus|Pgl_GLEAN_10025985,Setaria_italica|Seita.2G376700.1,Sorghum_bicolor|Sobic.002G362800.1,Saccharum_hybrid|Sh02_t026660,Zea_mays|Zm00001d006758_T001,Zea_mays|Zm00001d022040_T003	Triticum_aestivum|TraesCS2A01G182900.1,Triticum_aestivum|TraesCS2D01G190700.1,Triticum_aestivum|TraesCS2B01G209500.1,Hordeum_vulgare|HORVU.MOREX.r2.2HG0106210.1,Thinopyrum_elongatum|Tel2E01T353200.1,Puccinellia_tenuiflora|Pt_Chr0304727,Brachypodium_distachyon|Bradi1g22717.4	Raddia_distichophylla|g012943.t1,Olyra_latifolia|Ola019566.1,Dendrocalamus_latiflorus|evm.model.FRAGSCAFF_330.219,Phyllostachys_edulis|PH02Gene26082.t1,Phyllostachys_edulis|PH02Gene43559.t1,Dendrocalamus_latiflorus|evm.model.ORIGINAL_1673.480	Zizania_latifolia|Zla17G009020.1,Zizania_latifolia|Zla16G004830.1,Oryza_sativa|LOC_Os07g40520.1,Leersia_perrieri|LPERR07G18120.1,Oryza_brachyantha|OB07G26500.1	Pharus_latifolius|Pl07g06450.1	-	FORMIN-J	FORMIN-J	-
HOG00152	-	I	1(LD)	1	1(LD)	1(LD)	1(LD)	1	0	Eragrostis_tef|Et_5B_044730-2506539259,Eragrostis_tef|Et_5A_042042-2506532190,Zoysia_japonica|Zjn_sc00044.1.g00440.1.am.mk,Zoysia_japonica|Zjn_sc00001.1.g05270.1.am.mk,Oropetium_thomaeum|Oropetium_20150105_16690A	Zea_mays|Zm00001d021976_T001,Sorghum_bicolor|Sobic.002G358100.1,Setaria_italica|Seita.2G372500.1	Thinopyrum_elongatum|Tel2E01T358200.1,Triticum_aestivum|TraesCS2B01G213700.1,Triticum_aestivum|TraesCS2A01G192800.1,Triticum_aestivum|TraesCS2D01G194600.1,Hordeum_vulgare|HORVU.MOREX.r2.2HG0107030.1,Puccinellia_tenuiflora|Pt_Chr0304676,Brachypodium_distachyon|Bradi1g23040.1	Raddia_distichophylla|g031444.t1,Olyra_latifolia|Ola016724.1,Dendrocalamus_latiflorus|evm.model.FRAGSCAFF_330.179,Phyllostachys_edulis|PH02Gene13053.t1,Dendrocalamus_latiflorus|evm.model.ORIGINAL_2563.193,Phyllostachys_edulis|PH02Gene25042.t1	Zizania_latifolia|Zla16G005150.1,Zizania_latifolia|Zla17G008740.1,Oryza_officinalis|OoffiChr07g01924.1,Oryza_sativa|LOC_Os07g39850.1,Leersia_perrieri|LPERR07G17760.1,Oryza_brachyantha|OB07G26150.1	Pharus_latifolius|Pl07g06800.1	-	OS12G0117600_PROTEIN	OS12G0117600_PROTEIN	protein binding#GO:0005515
HOG00153	-	I	1(LD)	1	1(LD)	1	1(LD)	1	0	Eragrostis_tef|Et_5B_045592-2506535986,Eragrostis_tef|Et_5A_042039-2506531416,Zoysia_japonica|Zjn_sc00001.1.g05100.1.sm.mk	Zea_mays|Zm00001d006732_T001,Sorghum_bicolor|Sobic.002G359100.1,Setaria_italica|Seita.2G373400.1,Cenchrus_americanus|Pgl_GLEAN_10026021	Triticum_aestivum|TraesCS2D01G193600.1,Triticum_aestivum|TraesCS2A01G194300.1,Triticum_aestivum|TraesCS2B01G212600.1,Thinopyrum_elongatum|Tel2E01T356400.1,Hordeum_vulgare|HORVU.MOREX.r2.2HG0106830.1,Puccinellia_tenuiflora|Pt_Chr0304685,Brachypodium_distachyon|Bradi1g22970.2	Olyra_latifolia|Ola019610.1,Raddia_distichophylla|g031452.t1,Dendrocalamus_latiflorus|evm.model.ORIGINAL_2563.181,Phyllostachys_edulis|PH02Gene25035.t1	Zizania_latifolia|Zla17G008810.1,Zizania_latifolia|Zla16G005070.1,Oryza_brachyantha|OB07G26200.1,Leersia_perrieri|LPERR07G17830.2,Oryza_officinalis|OoffiChr07g01931.1,Oryza_sativa|LOC_Os07g39930.1	Pharus_latifolius|Pl07g06680.1	-	EXPRESSED_PROTEIN	EXPRESSED_PROTEIN	-
HOG00154	-	IV-2	2	2	1(SubRL)	2	2	2	1(SubRL)	1: Eragrostis_tef|Et_4B_037078-2506517383; 2: Zoysia_japonica|Zjn_sc00001.1.g04920.1.sm.mkhc,Zoysia_japonica|Zjn_sc00044.1.g00700.1.sm.mkhc,Eragrostis_tef|Et_5B_044704-2506541167,Eragrostis_tef|Et_5A_042024-2506527534,Oropetium_thomaeum|Oropetium_20150105_16718A	1: Saccharum_hybrid|Sh01_t025450,Sorghum_bicolor|Sobic.001G331200.1,Setaria_italica|Seita.9G358800.1; 2: Setaria_italica|Seita.2G375300.1,Cenchrus_americanus|Pgl_GLEAN_10026000,Zea_mays|Zm00001d022017_T001,Zea_mays|Zm00001d006753_T001,Sorghum_bicolor|Sobic.002G361500.1	1: Triticum_aestivum|TraesCS2A01G183900.1,Triticum_aestivum|TraesCS2D01G191800.1,Triticum_aestivum|TraesCS2B01G210600.1,Thinopyrum_elongatum|Tel2E01T354600.1,Hordeum_vulgare|HORVU.MOREX.r2.2HG0106420.1,Puccinellia_tenuiflora|Pt_Chr0304741,Brachypodium_distachyon|Bradi1g22830.1	1: Phyllostachys_edulis|PH02Gene17808.t1,Dendrocalamus_latiflorus|evm.model.ORIGINAL_3934.82,Dendrocalamus_latiflorus|evm.model.FRAGSCAFF_393.327,Phyllostachys_edulis|PH02Gene24166.t1,Dendrocalamus_latiflorus|evm.model.FRAGSCAFF_420.309,Olyra_latifolia|Ola004423.1; 2: Dendrocalamus_latiflorus|evm.model.ORIGINAL_1673.490,Phyllostachys_edulis|PH02Gene48836.t1,Phyllostachys_edulis|PH02Gene13076.t1,D…	1: Leersia_perrieri|LPERR03G19110.1,Zizania_latifolia|Zla05G012430.1; 2: Zizania_latifolia|Zla16G004940.1,Zizania_latifolia|Zla17G008930.1,Oryza_sativa|LOC_Os07g40290.1,Oryza_officinalis|OoffiChr07g01954.1,Leersia_perrieri|LPERR07G18040.1,Oryza_brachyantha|OB07G26400.1	1: Pharus_latifolius|Pl03g19950.1; 2: Pharus_latifolius|Pl07g06550.1	1: Streptochaeta_angustifolia|strangu_034383-RA	GH3-8	GH3-8	-
HOG00155	-	IV-3	2	2	2	2	2	1	2	1: Zoysia_japonica|Zjn_sc00002.1.g10750.1.am.mk,Zoysia_japonica|Zjn_sc00003.1.g08520.1.am.mk,Eragrostis_tef|Et_4B_039876-2506518808; 2: Eragrostis_tef|Et_5B_044707-2506533559,Eragrostis_tef|Et_5A_042028-2506528570,Oropetium_thomaeum|Oropetium_20150105_16723A,Zoysia_japonica|Zjn_sc00001.1.g04880.1.am.mk	1: Zea_mays|Zm00001d048123_T001; 2: Zea_mays|Zm00001d022025_T001,Zea_mays|Zm00001d006756_T001,Sorghum_bicolor|Sobic.002G361900.1,Setaria_italica|Seita.2G375800.1	1: Hordeum_vulgare|HORVU.MOREX.r2.4HG0331050.1,Triticum_aestivum|TraesCS4B01G252900.1,Triticum_aestivum|TraesCS4A01G051500.1,Thinopyrum_elongatum|Tel4E01T429700.1,Triticum_aestivum|TraesCS4D01G253000.1,Brachypodium_distachyon|Bradi1g70610.1; 2: Triticum_aestivum|TraesCS2B01G210200.1,Thinopyrum_elongatum|Tel2E01T354100.1,Triticum_aestivum|TraesCS2A01G183600.1,Triticum_aestivum|TraesCS2D01G191500.1…	1: Raddia_distichophylla|g022374.t1; 2: Phyllostachys_edulis|PH02Gene26077.t1,Dendrocalamus_latiflorus|evm.model.FRAGSCAFF_330.208,Raddia_distichophylla|g012931.t1,Olyra_latifolia|Ola019574.1,Dendrocalamus_latiflorus|evm.model.ORIGINAL_2563.158,Phyllostachys_edulis|PH02Gene49368.t1,Dendrocalamus_latiflorus|evm.model.ORIGINAL_1673.485	1: Zizania_latifolia|Zla05G022060.1,Oryza_officinalis|OoffiChr03g00763.1; 2: Zizania_latifolia|Zla17G008960.1,Zizania_latifolia|Zla16G004900.1,Oryza_officinalis|OoffiChr07g01958.1,Oryza_sativa|LOC_Os07g40320.1,Leersia_perrieri|LPERR07G18070.1	1: Pharus_latifolius|Pl07g06520.1	1: Streptochaeta_angustifolia|strangu_033227-RA; 2: Streptochaeta_angustifolia|strangu_034378-RA	Got1/Sft2-like_vescicle_transport_protein_family	Got1/Sft2-like_vescicle_transport_protein_family	-
HOG00156	-	IV-1	2	2	1	2	2	2	1	1: Eragrostis_tef|Et_4B_037116-2506518970; 2: Eragrostis_tef|Et_5A_042030-2506529092,Eragrostis_tef|Et_5B_045581-2506541608,Zoysia_japonica|Zjn_sc00001.1.g04980.1.am.mk	1: Saccharum_hybrid|Sh01_t025430,Sorghum_bicolor|Sobic.001G331100.2,Setaria_italica|Seita.9G358700.1; 2: Zea_mays|Zm00001d022006_T001,Sorghum_bicolor|Sobic.002G360500.1,Zea_mays|Zm00001d006749_T001,Setaria_italica|Seita.2G374700.1	1: Triticum_aestivum|TraesCS2A01G194900.1,Triticum_aestivum|TraesCS2D01G192800.1,Thinopyrum_elongatum|Tel2E01T355500.1,Triticum_aestivum|TraesCS2B01G211900.1,Hordeum_vulgare|HORVU.MOREX.r2.2HG0106620.1,Puccinellia_tenuiflora|Pt_Chr0304697,Brachypodium_distachyon|Bradi1g22870.1	1: Phyllostachys_edulis|PH02Gene48434.t1,Dendrocalamus_latiflorus|evm.model.FRAGSCAFF_393.336,Phyllostachys_edulis|PH02Gene17811.t1,Dendrocalamus_latiflorus|evm.model.ORIGINAL_3934.93.1,Olyra_latifolia|Ola004419.1; 2: Raddia_distichophylla|g031461.t1,Olyra_latifolia|Ola019588.1,Dendrocalamus_latiflorus|evm.model.ORIGINAL_1673.502,Phyllostachys_edulis|PH02Gene48840.t1,Phyllostachys_edulis|PH02Gene…	1: Zizania_latifolia|Zla05G012400.1,Leersia_perrieri|LPERR03G19140.1; 2: Zizania_latifolia|Zla17G008910.1,Zizania_latifolia|Zla16G004980.1,Oryza_officinalis|OoffiChr07g01945.1,Oryza_sativa|LOC_Os07g40150.1,Oryza_brachyantha|OB07G26320.1,Leersia_perrieri|LPERR07G17970.1	1: Pharus_latifolius|Pl03g20000.1; 2: Pharus_latifolius|Pl07g06590.1	1: Streptochaeta_angustifolia|strangu_034386-RA	LIPASE	LIPASE	-
HOG00157	-	IV-1	2	2	1	2	2	2	0	1: Eragrostis_tef|Et_4B_037137-2506514310; 2: Eragrostis_tef|Et_5A_042033-2506529868,Eragrostis_tef|Et_5B_045593-2506536232,Zoysia_japonica|Zjn_sc00044.1.g00580.1.sm.mkhc,Oropetium_thomaeum|Oropetium_20150105_16705A	1: Zea_mays|Zm00001d029602_T001,Sorghum_bicolor|Sobic.001G328500.1,Setaria_italica|Seita.9G356100.1; 2: Sorghum_bicolor|Sobic.002G359700.1,Zea_mays|Zm00001d021995_T001,Zea_mays|Zm00001d006739_T001,Setaria_italica|Seita.2G373900.1	1: Triticum_aestivum|TraesCS2A01G194500.1,Triticum_aestivum|TraesCS2B01G212400.1,Thinopyrum_elongatum|Tel2E01T356200.1,Hordeum_vulgare|HORVU.MOREX.r2.2HG0106810.1,Puccinellia_tenuiflora|Pt_Chr0304690,Brachypodium_distachyon|Bradi1g22920.1	1: Dendrocalamus_latiflorus|evm.model.ORIGINAL_3934.17,Dendrocalamus_latiflorus|evm.model.FRAGSCAFF_393.375,Phyllostachys_edulis|PH02Gene25718.t1,Dendrocalamus_latiflorus|evm.model.FRAGSCAFF_420.351,Olyra_latifolia|Ola004397.1,Phyllostachys_edulis|PH02Gene27319.t1; 2: Olyra_latifolia|Ola019606.1,Raddia_distichophylla|g031456.t1,Phyllostachys_edulis|PH02Gene13066.t1,Dendrocalamus_latiflorus|evm.mo…	1: Leersia_perrieri|LPERR03G19360.1,Oryza_sativa|LOC_Os03g33090.1; 2: Zizania_latifolia|Zla17G008860.1,Zizania_latifolia|Zla16G005030.1,Oryza_sativa|LOC_Os07g40000.1,Oryza_officinalis|OoffiChr07g01939.1	1: Pharus_latifolius|Pl03g20460.1; 2: Pharus_latifolius|Pl07g06640.1	-	LATERAL_ORGAN_BOUNDARIES_DOMAIN_39;LATERAL_ORGAN_BOUNDARIES_DOMAIN_37	LATERAL_ORGAN_BOUNDARIES_DOMAIN_39	-
HOG00158	-	IV-2	2	2	2	2	2	1(SubRL)	1(SubRL)	1: Zoysia_japonica|Zjn_sc00002.1.g11000.1.sm.mkhc,Eragrostis_tef|Et_4B_038766-2506519141; 2: Oropetium_thomaeum|Oropetium_20150105_16702A,Zoysia_japonica|Zjn_sc00044.1.g00550.1.sm.mk,Eragrostis_tef|Et_5B_044716-2506535796,Eragrostis_tef|Et_5A_042035-2506530384	1: Zea_mays|Zm00001d048141_T001; 2: Zea_mays|Zm00001d006733_T001,Sorghum_bicolor|Sobic.002G359200.1,Zea_mays|Zm00001d021988_T001,Cenchrus_americanus|Pgl_GLEAN_10026020,Setaria_italica|Seita.2G373500.1	1: Triticum_aestivum|TraesCS4D01G257100.1,Triticum_aestivum|TraesCS4B01G257200.1,Triticum_aestivum|TraesCS4A01G047700.1,Thinopyrum_elongatum|Tel4E01T436000.1,Hordeum_vulgare|HORVU.MOREX.r2.4HG0331510.1,Puccinellia_tenuiflora|Pt_Chr0101599,Brachypodium_distachyon|Bradi1g70860.1; 2: Triticum_aestivum|TraesCS2B01G212700.1,Thinopyrum_elongatum|Tel2E01T356500.1,Triticum_aestivum|TraesCS2D01G193700.1,H…	1: Raddia_distichophylla|g014187.t1; 2: Raddia_distichophylla|g031453.t1,Olyra_latifolia|Ola019609.1,Dendrocalamus_latiflorus|evm.model.FRAGSCAFF_330.187,Phyllostachys_edulis|PH02Gene13062.t1,Phyllostachys_edulis|PH02Gene25034.t1	1: Zizania_latifolia|Zla05G022260.1; 2: Oryza_sativa|LOC_Os07g39940.1,Oryza_officinalis|OoffiChr07g01932.1,Leersia_perrieri|LPERR07G17840.1,Oryza_brachyantha|OB07G26210.1,Zizania_latifolia|Zla17G008820.1	1: Pharus_latifolius|Pl07g06670.1	1: Streptochaeta_angustifolia|strangu_003259-RA	Root_Hair_Defective-Six_Like_6	Root_Hair_Defective-Six_Like_6	nucleic acid binding#GO:0003676
HOG00159	-	IV-1	1	1	1	2	2	2	0	1: Oropetium_thomaeum|Oropetium_20150105_16694A,Zoysia_japonica|Zjn_sc00044.1.g00450.1.am.mk,Eragrostis_tef|Et_5B_045597-2506537216,Eragrostis_tef|Et_5A_042852-2506532730,Zoysia_japonica|Zjn_sc00001.1.g05230.1.am.mk	1: Cenchrus_americanus|Pgl_GLEAN_10012852,Setaria_italica|Seita.2G372800.1,Zea_mays|Zm00001d006726_T001,Zea_mays|Zm00001d021978_T001,Sorghum_bicolor|Sobic.002G358600.1	1: Triticum_aestivum|TraesCS2A01G193000.1,Triticum_aestivum|TraesCS2D01G194400.1,Triticum_aestivum|TraesCS2B01G213900.1,Thinopyrum_elongatum|Tel2E01T357700.1,Hordeum_vulgare|HORVU.MOREX.r2.2HG0107100.1,Puccinellia_tenuiflora|Pt_Chr0304679,Brachypodium_distachyon|Bradi1g23010.1	1: Olyra_latifolia|Ola004394.1,Dendrocalamus_latiflorus|evm.model.FRAGSCAFF_393.383,Dendrocalamus_latiflorus|evm.model.ORIGINAL_3934.10,Phyllostachys_edulis|PH02Gene25710.t1,Phyllostachys_edulis|PH02Gene27315.t1; 2: Phyllostachys_edulis|PH02Gene13056.t2,Dendrocalamus_latiflorus|evm.model.FRAGSCAFF_330.181,Dendrocalamus_latiflorus|evm.model.ORIGINAL_2563.187.1,Raddia_distichophylla|g031447.t1,Olyr…	1: Oryza_sativa|LOC_Os03g32100.1,Leersia_perrieri|LPERR03G19410.1; 2: Zizania_latifolia|Zla16G005120.1,Zizania_latifolia|Zla17G008770.1,Leersia_perrieri|LPERR07G17790.1,Oryza_brachyantha|OB07G26170.1,Oryza_officinalis|OoffiChr07g01927.1	1: Pharus_latifolius|Pl03g20600.1; 2: Pharus_latifolius|Pl07g06740.1	-	ARM_repeat_superfamily_protein	-	protein binding#GO:0005515
HOG00160	-	IV-1	2	2	1	2	1	2	0	1: Eragrostis_tef|Et_4B_037147-2506517995; 2: Eragrostis_tef|Et_5A_042043-2506532448,Eragrostis_tef|Et_5B_044731-2506539508,Zoysia_japonica|Zjn_sc00044.1.g00430.1.sm.mk,Oropetium_thomaeum|Oropetium_20150105_16689A,Zoysia_japonica|Zjn_sc00001.1.g05280.1.sm.mkhc	1: Zea_mays|Zm00001d029611_T001,Sorghum_bicolor|Sobic.001G327700.1,Setaria_italica|Seita.9G355100.1; 2: Cenchrus_americanus|Pgl_GLEAN_10012857,Setaria_italica|Seita.2G372400.1,Zea_mays|Zm00001d006722_T001,Zea_mays|Zm00001d021974_T001,Sorghum_bicolor|Sobic.002G357900.1	1: Triticum_aestivum|TraesCS2D01G194700.1,Triticum_aestivum|TraesCS2A01G192700.1,Thinopyrum_elongatum|Tel2E01T359100.1,Triticum_aestivum|TraesCS2B01G214700.1,Hordeum_vulgare|HORVU.MOREX.r2.2HG0107440.1,Puccinellia_tenuiflora|Pt_Chr0304675,Brachypodium_distachyon|Bradi1g23050.1	1: Dendrocalamus_latiflorus|evm.model.FRAGSCAFF_420.372,Olyra_latifolia|Ola004384.1,Dendrocalamus_latiflorus|evm.model.FRAGSCAFF_393.399; 2: Dendrocalamus_latiflorus|evm.model.FRAGSCAFF_330.174,Phyllostachys_edulis|PH02Gene13052.t1,Raddia_distichophylla|g031443.t1,Olyra_latifolia|Ola016727.1,Dendrocalamus_latiflorus|evm.model.ORIGINAL_1673.523.1,Dendrocalamus_latiflorus|evm.model.ORIGINAL_2563.19…	1: Oryza_sativa|LOC_Os07g39840.1,Oryza_officinalis|OoffiChr07g01923.1,Leersia_perrieri|LPERR07G17750.1,Zizania_latifolia|Zla16G005160.1	1: Pharus_latifolius|Pl03g20640.1; 2: Pharus_latifolius|Pl07g06820.1	-	Nucleotide-diphospho-sugar_transferase_family_protein	Nucleotide-diphospho-sugar_transferase_family_protein	transferase activity#GO:0016740
HOG00161	-	IV-2	2	2	2	1(SubRL)	2	1(SubRL)	1(SubRL)	1: Eragrostis_tef|Et_4B_038793-2506516696,Zoysia_japonica|Zjn_sc00002.1.g10740.1.cf.mkhc; 2: Eragrostis_tef|Et_5A_042840-2506529634,Eragrostis_tef|Et_5B_044708-2506533808,Oropetium_thomaeum|Oropetium_20150105_16724A	1: Cenchrus_americanus|Pgl_GLEAN_10013332,Zea_mays|Zm00001d048122_T001; 2: Setaria_italica|Seita.2G375900.1,Cenchrus_americanus|Pgl_GLEAN_10025995,Sorghum_bicolor|Sobic.002G362000.1,Saccharum_hybrid|Sh02_t026470,Zea_mays|Zm00001d022026_T001	1: Triticum_aestivum|TraesCS4A01G051600.1,Triticum_aestivum|TraesCS4B01G252600.1,Hordeum_vulgare|HORVU.MOREX.r2.4HG0331030.1,Brachypodium_distachyon|Bradi1g70600.1; 2: Triticum_aestivum|TraesCS2D01G191300.1,Triticum_aestivum|TraesCS2B01G210100.1,Thinopyrum_elongatum|Tel2E01T353900.1,Hordeum_vulgare|HORVU.MOREX.r2.2HG0106310.1,Puccinellia_tenuiflora|Pt_Chr0304735,Brachypodium_distachyon|Bradi1g227…	1: Olyra_latifolia|Ola019573.1	1: Zizania_latifolia|Zla05G022050.1,Oryza_officinalis|OoffiChr03g00764.1; 2: Oryza_brachyantha|OB07G26440.1,Oryza_sativa|LOC_Os07g40320.1,Zizania_latifolia|Zla16G004890.1	1: Pharus_latifolius|Pl07g06500.1	1: Streptochaeta_angustifolia|strangu_033228-RA	Got1/Sft2-like_vescicle_transport_protein_family	Got1/Sft2-like_vescicle_transport_protein_family	-
HOG00162	-	I	1(LD)	1(LD)	1(LD)	1(LD)	1(LD)	1	0	Zoysia_japonica|Zjn_sc00001.1.g05030.1.am.mk,Zoysia_japonica|Zjn_sc00044.1.g00620.1.am.mk,Eragrostis_tef|Et_5B_045587-2506534747,Eragrostis_tef|Et_5A_042845-2506530924,Oropetium_thomaeum|Oropetium_20150105_16706A	Setaria_italica|Seita.2G374000.1,Cenchrus_americanus|Pgl_GLEAN_10026016,Saccharum_hybrid|Sh02_t026420,Sorghum_bicolor|Sobic.002G359800.1,Zea_mays|Zm00001d006744_T001,Zea_mays|Zm00001d021998_T001	Triticum_aestivum|TraesCS2A01G194600.1,Triticum_aestivum|TraesCS2B01G212300.1,Triticum_aestivum|TraesCS2D01G193300.1,Thinopyrum_elongatum|Tel2E01T356100.1,Hordeum_vulgare|HORVU.MOREX.r2.2HG0106780.1,Brachypodium_distachyon|Bradi1g22907.1	Dendrocalamus_latiflorus|evm.model.FRAGSCAFF_330.193,Phyllostachys_edulis|PH02Gene13067.t1,Raddia_distichophylla|g031458.t1,Olyra_latifolia|Ola019599.1,Dendrocalamus_latiflorus|evm.model.ORIGINAL_2563.174,Dendrocalamus_latiflorus|evm.model.ORIGINAL_1673.511,Phyllostachys_edulis|PH02Gene25029.t1	Zizania_latifolia|Zla17G008870.1,Zizania_latifolia|Zla16G005020.1,Leersia_perrieri|LPERR07G17920.1,Oryza_sativa|LOC_Os07g40020.1,Oryza_brachyantha|OB07G26260.1	Pharus_latifolius|Pl07g06630.1	-	GRAS_PROTEIN_37	GRAS_PROTEIN_37	DNA-binding transcription factor activity#GO:0003700
HOG00163	-	I	1(LD)	1(LD)	1(LD)	1(LD)	1(LD)	1	0	Eragrostis_tef|Et_5B_045577-2506540612,Eragrostis_tef|Et_5A_042019-2506526244,Oropetium_thomaeum|Oropetium_20150105_16735A,Zoysia_japonica|Zjn_sc00001.1.g04780.1.sm.mkhc	Cenchrus_americanus|Pgl_GLEAN_10025983,Setaria_italica|Seita.2G376800.1,Zea_mays|Zm00001d006759_T002,Zea_mays|Zm00001d022041_T001,Saccharum_hybrid|Sh02_t026670,Sorghum_bicolor|Sobic.002G362900.1	Triticum_aestivum|TraesCS2A01G182800.1,Triticum_aestivum|TraesCS2B01G209300.1,Thinopyrum_elongatum|Tel2E01T353000.1,Triticum_aestivum|TraesCS2D01G190600.1,Hordeum_vulgare|HORVU.MOREX.r2.2HG0106200.1,Puccinellia_tenuiflora|Pt_Chr0304725,Brachypodium_distachyon|Bradi1g22690.1	Dendrocalamus_latiflorus|evm.model.ORIGINAL_2563.154,Dendrocalamus_latiflorus|evm.model.ORIGINAL_1673.474.1,Phyllostachys_edulis|PH02Gene26083.t1,Dendrocalamus_latiflorus|evm.model.FRAGSCAFF_391.411,Phyllostachys_edulis|PH02Gene43560.t1,Olyra_latifolia|Ola019563.1	Zizania_latifolia|Zla17G009030.1,Zizania_latifolia|Zla16G004820.1,Oryza_officinalis|OoffiChr07g01964.1,Oryza_sativa|LOC_Os07g40550.1,Oryza_brachyantha|OB07G26520.1,Leersia_perrieri|LPERR07G18160.1	Pharus_latifolius|Pl07g06430.1	-	Protein_kinase_superfamily_protein	Protein_kinase_superfamily_protein	catalytic activity, acting on a protein#GO:0140096
HOG00164	-	I	1(LD)	1	1(LD)	1(LD)	1(LD)	1	0	Eragrostis_tef|Et_5B_044699-2506539922,Eragrostis_tef|Et_5A_042025-2506527792,Zoysia_japonica|Zjn_sc00001.1.g04850.1.am.mk,Zoysia_japonica|Zjn_sc00044.1.g00820.1.sm.mk	Sorghum_bicolor|Sobic.002G362600.1,Saccharum_hybrid|Sh02_t026630,Zea_mays|Zm00001d022037_T001,Setaria_italica|Seita.2G376500.1	Hordeum_vulgare|HORVU.MOREX.r2.2HG0106290.1,Thinopyrum_elongatum|Tel2E01T353700.1,Triticum_aestivum|TraesCS2A01G183300.1,Triticum_aestivum|TraesCS2D01G191100.1,Triticum_aestivum|TraesCS2B01G209900.1,Brachypodium_distachyon|Bradi1g22740.1	Raddia_distichophylla|g012940.t1,Olyra_latifolia|Ola019568.1,Dendrocalamus_latiflorus|evm.model.FRAGSCAFF_330.217,Phyllostachys_edulis|PH02Gene26079.t1,Phyllostachys_edulis|PH02Gene44238.t1,Dendrocalamus_latiflorus|evm.model.ORIGINAL_1673.482	Zizania_latifolia|Zla16G004860.1,Zizania_latifolia|Zla17G009000.1,Oryza_officinalis|OoffiChr07g01961.1,Oryza_sativa|LOC_Os07g40470.1,Leersia_perrieri|LPERR07G18100.1,Oryza_brachyantha|OB07G26470.1	Pharus_latifolius|Pl07g06460.1	-	OS08G0107100_PROTEIN-RELATED	OS08G0107100_PROTEIN-RELATED	-
HOG00165	-	IV-1	2	2	1	2	1	1	0	1: Eragrostis_tef|Et_4B_036035-2506517596; 2: Eragrostis_tef|Et_5B_045595-2506536724,Eragrostis_tef|Et_5A_042847-2506531440,Zoysia_japonica|Zjn_sc00001.1.g05170.1.sm.mk	1: Setaria_italica|Seita.9G355700.1; 2: Zea_mays|Zm00001d021980_T001,Sorghum_bicolor|Sobic.002G358900.3,Setaria_italica|Seita.2G373100.1	1: Puccinellia_tenuiflora|Pt_Chr0304693,Triticum_aestivum|TraesCS2A01G193400.1,Thinopyrum_elongatum|Tel2E01T357100.1,Triticum_aestivum|TraesCS2D01G194100.1,Triticum_aestivum|TraesCS2B01G213300.1,Hordeum_vulgare|HORVU.MOREX.r2.2HG0106940.1,Brachypodium_distachyon|Bradi1g22990.1	1: Phyllostachys_edulis|PH02Gene49577.t1,Dendrocalamus_latiflorus|evm.model.FRAGSCAFF_420.360; 2: Dendrocalamus_latiflorus|evm.model.ORIGINAL_1673.506,Raddia_distichophylla|g031450.t1,Olyra_latifolia|Ola019614.1,Dendrocalamus_latiflorus|evm.model.ORIGINAL_2563.183,Phyllostachys_edulis|PH02Gene13060.t1	1: Zizania_latifolia|Zla17G008790.1,Zizania_latifolia|Zla16G005100.1,Oryza_sativa|LOC_Os07g39910.1,Oryza_officinalis|OoffiChr07g01929.1,Leersia_perrieri|LPERR07G17810.1	1: Pharus_latifolius|Pl07g06610.1	-	PENTATRICOPEPTIDE_REPEAT-CONTAINING_PROTEIN	PENTATRICOPEPTIDE_REPEAT-CONTAINING_PROTEIN	nucleic acid binding#GO:0003676
HOG00166	-	I	1(LD)	1	1(LD)	1	1	0	0	Zoysia_japonica|Zjn_sc00001.1.g05050.1.sm.mkhc,Oropetium_thomaeum|Oropetium_20150105_16704A,Eragrostis_tef|Et_5A_042034-2506530126,Eragrostis_tef|Et_5B_044717-2506536042	Cenchrus_americanus|Pgl_GLEAN_10026019,Setaria_italica|Seita.2G373800.1,Sorghum_bicolor|Sobic.002G359600.1,Saccharum_hybrid|Sh02_t026410,Zea_mays|Zm00001d006738_T001	Triticum_aestivum|TraesCS2D01G193500.1,Thinopyrum_elongatum|Tel2E01T356300.1,Triticum_aestivum|TraesCS2B01G212500.1,Triticum_aestivum|TraesCS2A01G194400.1,Hordeum_vulgare|HORVU.MOREX.r2.2HG0106820.1,Puccinellia_tenuiflora|Pt_Chr0304689,Brachypodium_distachyon|Bradi1g22930.1	Olyra_latifolia|Ola019607.1,Raddia_distichophylla|g031455.t1,Dendrocalamus_latiflorus|evm.model.ORIGINAL_1673.513,Phyllostachys_edulis|PH02Gene25031.t1	Oryza_officinalis|OoffiChr07g01938.1,Oryza_sativa|LOC_Os07g39980.1,Leersia_perrieri|LPERR07G17880.1,Oryza_brachyantha|OB07G26240.1,Zizania_latifolia|Zla16G005040.1	-	-	UNCHARACTERIZED	UNCHARACTERIZED	-
HOG00167	-	I	1(LD)	1	1	1(LD)	1	1	1	Zoysia_japonica|Zjn_sc00001.1.g04890.1.sm.mk,Eragrostis_tef|Et_5A_042023-2506527276,Eragrostis_tef|Et_5B_044703-2506540918,Oropetium_thomaeum|Oropetium_20150105_16720A	Sorghum_bicolor|Sobic.002G361700.1,Zea_mays|Zm00001d022021_T001,Setaria_italica|Seita.2G375600.1,Cenchrus_americanus|Pgl_GLEAN_10025997	Triticum_aestivum|TraesCS2A01G183700.1,Hordeum_vulgare|HORVU.MOREX.r2.2HG0106400.1,Brachypodium_distachyon|Bradi1g22811.1,Puccinellia_tenuiflora|Pt_Chr0304739	Raddia_distichophylla|g012929.t1,Olyra_latifolia|Ola019577.1,Dendrocalamus_latiflorus|evm.model.ORIGINAL_2563.164,Dendrocalamus_latiflorus|evm.model.FRAGSCAFF_330.206,Phyllostachys_edulis|PH02Gene49369.t2	Oryza_officinalis|OoffiChr07g01956.1,Leersia_perrieri|LPERR07G18060.1,Zizania_latifolia|Zla16G004920.1	Pharus_latifolius|Pl07g06530.1	Streptochaeta_angustifolia|strangu_034379-RA	ZINC_FINGER_SWIM_DOMAIN-CONTAINING_PROTEIN_7	ZINC_FINGER_SWIM_DOMAIN-CONTAINING_PROTEIN_7	ion binding#GO:0043167
HOG00168	-	I	1(LD)	1(LD)	1(LD)	1(LD)	1(LD)	1	0	Eragrostis_tef|Et_5B_044706-2506541665,Eragrostis_tef|Et_5A_042029-2506528831,Oropetium_thomaeum|Oropetium_20150105_16716A,Zoysia_japonica|Zjn_sc00001.1.g04950.1.am.mkhc	Setaria_italica|Seita.2G375100.1,Cenchrus_americanus|Pgl_GLEAN_10026001,Zea_mays|Zm00001d022010_T001,Zea_mays|Zm00001d006751_T001,Sorghum_bicolor|Sobic.002G361300.1	Triticum_aestivum|TraesCS2D01G192000.1,Triticum_aestivum|TraesCS2B01G210700.1,Thinopyrum_elongatum|Tel2E01T354700.1,Hordeum_vulgare|HORVU.MOREX.r2.2HG0106430.1,Puccinellia_tenuiflora|Pt_Chr0304708,Brachypodium_distachyon|Bradi1g22850.1	Dendrocalamus_latiflorus|evm.model.FRAGSCAFF_330.202,Phyllostachys_edulis|PH02Gene13074.t1,Dendrocalamus_latiflorus|evm.model.ORIGINAL_2563.170,Phyllostachys_edulis|PH02Gene48838.t1,Olyra_latifolia|Ola019582.1,Dendrocalamus_latiflorus|evm.model.ORIGINAL_1673.497	Zizania_latifolia|Zla16G004950.1,Zizania_latifolia|Zla17G008920.1,Oryza_sativa|LOC_Os07g40260.1,Oryza_officinalis|OoffiChr07g01952.1,Leersia_perrieri|LPERR07G18020.1	Pharus_latifolius|Pl07g06570.1	-	aspartic_protease_65	aspartic_protease_65	catalytic activity, acting on a protein#GO:0140096
HOG00169	-	I	1(LD)	1	1(LD)	1	1(LD)	1	0	Eragrostis_tef|Et_5A_042844-2506530666,Eragrostis_tef|Et_5B_045585-2506534249	Cenchrus_americanus|Pgl_GLEAN_10026011,Setaria_italica|Seita.2G374500.1,Zea_mays|Zm00001d022003_T001,Sorghum_bicolor|Sobic.002G360200.1	Hordeum_vulgare|HORVU.MOREX.r2.2HG0106690.1,Thinopyrum_elongatum|Tel2E01T355900.1,Triticum_aestivum|TraesCS2B01G212000.1,Triticum_aestivum|TraesCS2D01G193100.1,Triticum_aestivum|TraesCS2A01G194800.1,Puccinellia_tenuiflora|Pt_Chr0304693,Brachypodium_distachyon|Bradi1g22890.2	Dendrocalamus_latiflorus|evm.model.ORIGINAL_1673.506,Phyllostachys_edulis|PH02Gene25027.t1,Olyra_latifolia|Ola019594.1,Raddia_distichophylla|g031460.t1	Zizania_latifolia|Zla17G008900.1,Zizania_latifolia|Zla16G004990.1,Oryza_sativa|LOC_Os07g40120.1,Leersia_perrieri|LPERR07G17950.1,Oryza_brachyantha|OB07G26300.1	Pharus_latifolius|Pl07g06610.1	-	OS03G0856100_PROTEIN	OS03G0856100_PROTEIN	nucleic acid binding#GO:0003676
HOG00170	-	IV-2	2	2	1(SubRL)	2	1(SubRL)	0	0	1: Eragrostis_tef|Et_5B_044700-2506540171,Eragrostis_tef|Et_5A_042026-2506528050,Oropetium_thomaeum|Oropetium_20150105_16728A; 2: Oropetium_thomaeum|Oropetium_20150105_25148A,Eragrostis_tef|Et_4B_037076-2506516645	1: Sorghum_bicolor|Sobic.002G362500.2,Saccharum_hybrid|Sh02_t026620,Setaria_italica|Seita.2G376400.1; 2: Saccharum_hybrid|Sh01_t025510,Sorghum_bicolor|Sobic.001G332300.1,Zea_mays|Zm00001d029567_T001,Setaria_italica|Seita.9G359400.1	1: Brachypodium_distachyon|Bradi1g22746.1	1: Raddia_distichophylla|g012939.t1,Olyra_latifolia|Ola019569.1; 2: Phyllostachys_edulis|PH02Gene40397.t1,Dendrocalamus_latiflorus|evm.model.ORIGINAL_3934.47,Dendrocalamus_latiflorus|evm.model.FRAGSCAFF_393.319,Dendrocalamus_latiflorus|evm.model.FRAGSCAFF_420.281,Olyra_latifolia|Ola004435.1	1: Leersia_perrieri|LPERR03G19060.1	-	-	-	-	-
HOG00171	-	I	1(LD)	1	1(LD)	1	1	1	1	Eragrostis_tef|Et_5B_044709-2506534057,Eragrostis_tef|Et_5A_042031-2506529352,Zoysia_japonica|Zjn_sc00044.1.g00660.1.am.mk	Cenchrus_americanus|Pgl_GLEAN_10026003,Setaria_italica|Seita.2G374900.1,Zea_mays|Zm00001d006750_T001,Sorghum_bicolor|Sobic.002G360900.1	Triticum_aestivum|TraesCS2D01G192300.1,Triticum_aestivum|TraesCS2B01G211100.1,Thinopyrum_elongatum|Tel2E01T355000.1,Hordeum_vulgare|HORVU.MOREX.r2.2HG0106550.1,Puccinellia_tenuiflora|Pt_Chr0304705,Brachypodium_distachyon|Bradi1g22863.1	Olyra_latifolia|Ola019585.1,Raddia_distichophylla|g031462.t1,Dendrocalamus_latiflorus|evm.model.FRAGSCAFF_330.199,Phyllostachys_edulis|PH02Gene13073.t1	Oryza_sativa|LOC_Os07g40240.1,Leersia_perrieri|LPERR07G18000.1,Oryza_officinalis|OoffiChr07g01950.1,Oryza_brachyantha|OB07G26340.1,Zizania_latifolia|Zla16G004970.1	Pharus_latifolius|Pl07g06580.1	Streptochaeta_angustifolia|strangu_034385-RA	gibberellic_acid-stimulated_rice_9	gibberellic_acid-stimulated_rice_9	protein binding#GO:0005515
HOG00172	-	I	1	1	1(LD)	1	1	1	0	Oropetium_thomaeum|Oropetium_20150105_16725A,Eragrostis_tef|Et_5B_044702-2506540669,Zoysia_japonica|Zjn_sc00044.1.g00790.1.sm.mkhc	Zea_mays|Zm00001d022027_T001,Sorghum_bicolor|Sobic.002G362100.1,Setaria_italica|Seita.2G376100.1	Triticum_aestivum|TraesCS2B01G210000.1,Triticum_aestivum|TraesCS2D01G191200.1,Thinopyrum_elongatum|Tel2E01T353800.1,Triticum_aestivum|TraesCS2A01G183400.1,Hordeum_vulgare|HORVU.MOREX.r2.2HG0106300.1,Puccinellia_tenuiflora|Pt_Chr0304734,Brachypodium_distachyon|Bradi1g22770.1	Raddia_distichophylla|g012933.t1,Olyra_latifolia|Ola019572.1,Dendrocalamus_latiflorus|evm.model.FRAGSCAFF_330.209	Oryza_brachyantha|OB07G26450.1,Leersia_perrieri|LPERR07G18080.1,Oryza_sativa|LOC_Os07g40450.1	Pharus_latifolius|Pl07g06510.1	-	TRANSMEMBRANE_PROTEIN	TRANSMEMBRANE_PROTEIN	-
HOG00173	-	I	1(LD)	1	1	1(LD)	1	1	1	Zoysia_japonica|Zjn_sc00001.1.g04940.1.am.mkhc,Zoysia_japonica|Zjn_sc00044.1.g00690.1.am.mkhc,Eragrostis_tef|Et_5B_044705-2506541416,Eragrostis_tef|Et_5A_042846-2506531182	Cenchrus_americanus|Pgl_GLEAN_10026001,Setaria_italica|Seita.2G375200.1,Sorghum_bicolor|Sobic.002G361400.1,Zea_mays|Zm00001d022016_T001	Brachypodium_distachyon|Bradi1g22840.1	Phyllostachys_edulis|PH02Gene13075.t2,Dendrocalamus_latiflorus|evm.model.FRAGSCAFF_330.203,Phyllostachys_edulis|PH02Gene48837.t1,Dendrocalamus_latiflorus|evm.model.ORIGINAL_1673.496,Dendrocalamus_latiflorus|evm.model.ORIGINAL_2563.168	Oryza_officinalis|OoffiChr07g01953.1,Oryza_sativa|LOC_Os07g40270.1,Oryza_brachyantha|OB07G26390.1,Leersia_perrieri|LPERR07G18030.1	Pharus_latifolius|Pl07g06560.1	Streptochaeta_angustifolia|strangu_034384-RA	FRIGIDA-LIKE_PROTEIN_3-RELATED	FRIGIDA-LIKE_PROTEIN_3-RELATED	-
HOG00174	-	I	1	1	0	1(LD)	1	1	0	Zoysia_japonica|Zjn_sc00010.1.g02250.1.sm.mk,Oropetium_thomaeum|Oropetium_20150105_25150A,Eragrostis_tef|Et_4B_037075-2506516276	Sorghum_bicolor|Sobic.001G331800.1,Saccharum_hybrid|Sh01_t025460,Zea_mays|Zm00001d029573_T001,Setaria_italica|Seita.9G359200.1	-	Phyllostachys_edulis|PH02Gene40395.t1,Dendrocalamus_latiflorus|evm.model.ORIGINAL_3934.52,Phyllostachys_edulis|PH02Gene38899.t1,Dendrocalamus_latiflorus|evm.model.FRAGSCAFF_420.294,Olyra_latifolia|Ola004432.1	Oryza_brachyantha|OB03G31930.1,Leersia_perrieri|LPERR03G19080.1,Zizania_latifolia|Zla05G012460.1	Pharus_latifolius|Pl03g19900.1	-	-	-	nucleic acid binding#GO:0003676
HOG00175	-	I	1	1	0	1(LD)	1	1	0	Eragrostis_tef|Et_4B_037131-2506524477	Sorghum_bicolor|Sobic.001G330000.1,Zea_mays|Zm00001d029590_T001,Setaria_italica|Seita.9G357300.1	-	Phyllostachys_edulis|PH02Gene39723.t1,Dendrocalamus_latiflorus|evm.model.ORIGINAL_3934.34,Dendrocalamus_latiflorus|evm.model.FRAGSCAFF_393.359,Phyllostachys_edulis|PH02Gene39137.t1,Dendrocalamus_latiflorus|evm.model.FRAGSCAFF_420.338,Olyra_latifolia|Ola004405.1	Leersia_perrieri|LPERR03G19220.1,Oryza_sativa|LOC_Os03g32270.1,Oryza_brachyantha|OB03G31770.1	Pharus_latifolius|Pl03g20250.1	-	DWARF_14_LIKE	-	-
HOG00176	-	I	1	1	0	1(LD)	1	1	1	Oropetium_thomaeum|Oropetium_20150105_25159A,Eragrostis_tef|Et_4B_039430-2506515731	Sorghum_bicolor|Sobic.001G329001.1,Saccharum_hybrid|Sh01_t025230,Zea_mays|Zm00001d029598_T001,Setaria_italica|Seita.9G356400.1	-	Dendrocalamus_latiflorus|evm.model.ORIGINAL_3934.21.2,Phyllostachys_edulis|PH02Gene25720.t1,Dendrocalamus_latiflorus|evm.model.FRAGSCAFF_393.372,Phyllostachys_edulis|PH02Gene47188.t1,Olyra_latifolia|Ola004399.1	Leersia_perrieri|LPERR03G19340.1,Oryza_sativa|LOC_Os03g32590.1,Oryza_brachyantha|OB03G31630.1,Zizania_latifolia|Zla05G012240.1	Pharus_latifolius|Pl03g20380.1	Streptochaeta_angustifolia|strangu_020635-RA	TRANSCRIPTION_INITIATION_FACTOR_TFIID_SUBUNIT_4	-	protein dimerization activity#GO:0046983
HOG00177	-	I	1	1	1(LD)	1	1	0	1	Zoysia_japonica|Zjn_sc00003.1.g08460.1.sm.mkhc,Eragrostis_tef|Et_4B_038791-2506515958	Zea_mays|Zm00001d048116_T001,Cenchrus_americanus|Pgl_GLEAN_10013342	Triticum_aestivum|TraesCS4D01G251900.1,Triticum_aestivum|TraesCS4A01G052600.1,Triticum_aestivum|TraesCS4B01G251700.1,Thinopyrum_elongatum|Tel4E01T427700.1,Hordeum_vulgare|HORVU.MOREX.r2.4HG0330830.1,Puccinellia_tenuiflora|Pt_Chr0101649,Brachypodium_distachyon|Bradi1g70420.1	Raddia_distichophylla|g022365.t1	Zizania_latifolia|Zla05G021920.1,Oryza_officinalis|OoffiChr03g00774.1	-	Streptochaeta_angustifolia|strangu_024254-RA	-	-	-
HOG00178	-	I	1	1	0	1(LD)	1	1	0	Eragrostis_tef|Et_4B_036033-2506516860	Sorghum_bicolor|Sobic.001G330700.1,Saccharum_hybrid|Sh01_t025390,Zea_mays|Zm00001d029582_T001,Setaria_italica|Seita.9G358000.1	-	Olyra_latifolia|Ola004415.1,Dendrocalamus_latiflorus|evm.model.FRAGSCAFF_393.354,Phyllostachys_edulis|PH02Gene39143.t1,Dendrocalamus_latiflorus|evm.model.FRAGSCAFF_420.326,Phyllostachys_edulis|PH02Gene17821.t1,Dendrocalamus_latiflorus|evm.model.ORIGINAL_3934.106	Oryza_sativa|LOC_Os03g32170.1,Leersia_perrieri|LPERR03G19170.1,Zizania_latifolia|Zla05G012330.1	Pharus_latifolius|Pl03g20050.1	-	3-OXO-DELTA(4,5)-STEROID_5-BETA-REDUCTASE	-	-
HOG00179	-	I	1(LD)	1	1(LD)	1	1	0	0	Zoysia_japonica|Zjn_sc00003.1.g08720.1.sm.mkhc,Eragrostis_tef|Et_4B_038775-2506522435,Zoysia_japonica|Zjn_sc00002.1.g10870.1.sm.mkhc	Zea_mays|Zm00001d048137_T001,Cenchrus_americanus|Pgl_GLEAN_10007985	Triticum_aestivum|TraesCS4A01G048700.1,Triticum_aestivum|TraesCS4B01G256100.1,Thinopyrum_elongatum|Tel4E01T434600.1,Triticum_aestivum|TraesCS4D01G256200.1,Hordeum_vulgare|HORVU.MOREX.r2.4HG0331410.1,Puccinellia_tenuiflora|Pt_Chr0101604,Brachypodium_distachyon|Bradi1g70810.1	Raddia_distichophylla|g014192.t1	Oryza_officinalis|OoffiChr03g00743.1,Zizania_latifolia|Zla05G022220.1	-	-	-	-	-
HOG00180	-	I	1	1	0	1(LD)	1	1	0	Oropetium_thomaeum|Oropetium_20150105_25151A,Eragrostis_tef|Et_4B_037074-2506515907	Sorghum_bicolor|Sobic.001G331600.1,Zea_mays|Zm00001d029571_T002,Setaria_italica|Seita.9G359100.1	-	Dendrocalamus_latiflorus|evm.model.FRAGSCAFF_420.298,Phyllostachys_edulis|PH02Gene38901.t1,Dendrocalamus_latiflorus|evm.model.ORIGINAL_3934.55,Phyllostachys_edulis|PH02Gene27872.t1,Dendrocalamus_latiflorus|evm.model.FRAGSCAFF_393.324,Olyra_latifolia|Ola004430.1	Zizania_latifolia|Zla05G012450.1,Oryza_brachyantha|OB03G31970.1,Leersia_perrieri|LPERR03G19090.1	Pharus_latifolius|Pl03g19910.1	-	-	-	catalytic activity, acting on a protein#GO:0140096
HOG00181	-	I	1	1	1(LD)	1	1	0	1	Eragrostis_tef|Et_4B_038783-2506513006,Zoysia_japonica|Zjn_sc00003.1.g08560.1.sm.mkhc	Zea_mays|Zm00001d048129_T002,Cenchrus_americanus|Pgl_GLEAN_10007998	Triticum_aestivum|TraesCS4A01G050500.1,Triticum_aestivum|TraesCS4B01G254300.1,Triticum_aestivum|TraesCS4D01G254100.1,Thinopyrum_elongatum|Tel4E01T431900.1,Hordeum_vulgare|HORVU.MOREX.r2.4HG0331160.1,Puccinellia_tenuiflora|Pt_Chr0101620,Brachypodium_distachyon|Bradi1g70650.1	Raddia_distichophylla|g022377.t1	Zizania_latifolia|Zla05G022100.1,Oryza_officinalis|OoffiChr03g00757.1	-	Streptochaeta_angustifolia|strangu_033223-RA	-	-	transmembrane transporter activity#GO:0022857
HOG00182	-	I	1	1	1(LD)	1	1	0	1	Zoysia_japonica|Zjn_sc00002.1.g10720.1.sm.mkhc,Eragrostis_tef|Et_4B_038796-2506517800	Cenchrus_americanus|Pgl_GLEAN_10013337	Triticum_aestivum|TraesCS4A01G051900.1,Thinopyrum_elongatum|Tel4E01T429000.1,Triticum_aestivum|TraesCS4B01G252400.1,Triticum_aestivum|TraesCS4D01G252700.1,Hordeum_vulgare|HORVU.MOREX.r2.4HG0331010.1,Puccinellia_tenuiflora|Pt_Chr0101636,Brachypodium_distachyon|Bradi1g70570.1	Raddia_distichophylla|g022371.t1	Zizania_latifolia|Zla05G022030.1,Oryza_officinalis|OoffiChr03g00766.2	-	Streptochaeta_angustifolia|strangu_033230-RA	-	-	nucleoside phosphate binding#GO:1901265
HOG00183	-	I	1(LD)	1	1(LD)	0	1	0	0	Zoysia_japonica|Zjn_sc00002.1.g10860.1.am.mk,Eragrostis_tef|Et_4B_036576-2506518466,Zoysia_japonica|Zjn_sc00003.1.g08680.1.am.mk	Cenchrus_americanus|Pgl_GLEAN_10007988	Triticum_aestivum|TraesCS4B01G256000.1,Thinopyrum_elongatum|Tel4E01T434500.1,Triticum_aestivum|TraesCS4D01G256100.1,Hordeum_vulgare|HORVU.MOREX.r2.4HG0331380.1,Triticum_aestivum|TraesCS4A01G048800.1,Puccinellia_tenuiflora|Pt_Chr0101605,Brachypodium_distachyon|Bradi1g70800.1	-	Oryza_officinalis|OoffiChr03g00745.1,Zizania_latifolia|Zla05G022210.1	-	-	-	-	-
HOG00184	-	I	1	1	0	1(LD)	1	1	0	Eragrostis_tef|Et_4B_037130-2506524108	Setaria_italica|Seita.9G357000.1,Sorghum_bicolor|Sobic.001G329400.1	-	Olyra_latifolia|Ola004402.1,Dendrocalamus_latiflorus|evm.model.ORIGINAL_3934.24,Phyllostachys_edulis|PH02Gene46054.t1,Phyllostachys_edulis|PH02Gene47191.t1	Oryza_brachyantha|OB03G31660.1,Leersia_perrieri|LPERR03G19310.1,Oryza_sativa|LOC_Os03g32490.1,Zizania_latifolia|Zla05G012380.1	Pharus_latifolius|Pl03g20360.1	-	-	-	-
HOG00187	-	I	1	1	0	1(LD)	0	1	0	Eragrostis_tef|Et_4B_037148-2506518361	Sorghum_bicolor|Sobic.001G327800.1,Zea_mays|Zm00001d029608_T001,Setaria_italica|Seita.9G355200.1	-	Dendrocalamus_latiflorus|evm.model.FRAGSCAFF_393.397.6,Dendrocalamus_latiflorus|evm.model.ORIGINAL_2606.115,Olyra_latifolia|Ola004385.1,Phyllostachys_edulis|PH02Gene33005.t1	-	Pharus_latifolius|Pl03g20660.1	-	-	-	-
HOG00189	-	IV-1	2	2	1	2	2	1	1	1: Eragrostis_tef|Et_4B_036299-2506515638; 2: Zoysia_japonica|Zjn_sc00001.1.g05420.1.am.mk,Zoysia_japonica|Zjn_sc00044.1.g00280.1.sm.mk,Eragrostis_tef|Et_5B_045600-2506537957,Eragrostis_tef|Et_5A_042857-2506525323	1: Sorghum_bicolor|Sobic.001G326200.2,Zea_mays|Zm00001d029617_T001,Setaria_italica|Seita.9G353800.1,Cenchrus_americanus|Pgl_GLEAN_10017166; 2: Cenchrus_americanus|Pgl_GLEAN_10012876,Setaria_italica|Seita.2G370900.1,Zea_mays|Zm00001d006715_T001,Zea_mays|Zm00001d021959_T001,Saccharum_hybrid|Sh02_t026240,Sorghum_bicolor|Sobic.002G356500.1	1: Triticum_aestivum|TraesCS2B01G214900.1,Thinopyrum_elongatum|Tel2E01T359300.1,Triticum_aestivum|TraesCS2A01G191900.1,Hordeum_vulgare|HORVU.MOREX.r2.2HG0107460.1,Brachypodium_distachyon|Bradi1g23150.1	1: Dendrocalamus_latiflorus|evm.model.FRAGSCAFF_420.385,Dendrocalamus_latiflorus|evm.model.ORIGINAL_2606.131; 2: Phyllostachys_edulis|PH02Gene13298.t1,Dendrocalamus_latiflorus|evm.model.ORIGINAL_2563.205,Dendrocalamus_latiflorus|evm.model.FRAGSCAFF_330.168,Dendrocalamus_latiflorus|evm.model.ORIGINAL_1673.539	1: Oryza_sativa|LOC_Os03g31740.1; 2: Zizania_latifolia|Zla17G008600.1,Zizania_latifolia|Zla16G005240.1,Oryza_sativa|LOC_Os07g39720.1,Leersia_perrieri|LPERR07G17630.1,Oryza_officinalis|OoffiChr07g01914.1,Oryza_brachyantha|OB07G26040.1	1: Pharus_latifolius|Pl07g06880.1	1: Streptochaeta_angustifolia|strangu_003292-RA	ZCF37	ZCF37	-
HOG00190	-	IV-1	2	2	1	2	2	1	1	1: Eragrostis_tef|Et_4B_037161-2506523125; 2: Eragrostis_tef|Et_5A_042052-2506526073,Eragrostis_tef|Et_5B_044739-2506541500,Oropetium_thomaeum|Oropetium_20150105_16678A,Zoysia_japonica|Zjn_sc00044.1.g00240.1.sm.mkhc	1: Cenchrus_americanus|Pgl_GLEAN_10017170,Setaria_italica|Seita.9G353500.1,Sorghum_bicolor|Sobic.001G325700.1; 2: Setaria_italica|Seita.2G371200.1,Cenchrus_americanus|Pgl_GLEAN_10012872,Saccharum_hybrid|Sh02_t026190,Sorghum_bicolor|Sobic.002G356200.1,Zea_mays|Zm00001d021956_T001	1: Triticum_aestivum|TraesCS2A01G191100.1,Triticum_aestivum|TraesCS2D01G196900.1,Triticum_aestivum|TraesCS2B01G215900.1,Thinopyrum_elongatum|Tel2E01T360900.1,Hordeum_vulgare|HORVU.MOREX.r2.2HG0107650.1,Puccinellia_tenuiflora|Pt_Chr0304664	1: Phyllostachys_edulis|PH02Gene35393.t1,Dendrocalamus_latiflorus|evm.model.FRAGSCAFF_420.390; 2: Dendrocalamus_latiflorus|evm.model.ORIGINAL_1673.542,Phyllostachys_edulis|PH02Gene13039.t1,Olyra_latifolia|Ola016746.1,Phyllostachys_edulis|PH02Gene13301.t1	1: Leersia_perrieri|LPERR03G19460.1,Oryza_sativa|LOC_Os03g31690.1; 2: Oryza_sativa|LOC_Os07g39690.1,Oryza_officinalis|OoffiChr07g01912.1,Leersia_perrieri|LPERR07G17600.2,Zizania_latifolia|Zla17G008570.1	1: Pharus_latifolius|Pl07g06910.1	1: Streptochaeta_angustifolia|strangu_003302-RA	AMINO-ACID_ACETYLTRANSFERASE	AMINO-ACID_ACETYLTRANSFERASE	transferase activity#GO:0016740
HOG00191	-	I	1(LD)	1(LD)	1(LD)	1(LD)	1(LD)	1	1	Zoysia_japonica|Zjn_sc00044.1.g00230.1.sm.mkhc,Eragrostis_tef|Et_5A_042860-2506526097,Oropetium_thomaeum|Oropetium_20150105_16677A,Eragrostis_tef|Et_5B_045602-2506538455,Zoysia_japonica|Zjn_sc00001.1.g05465.1.br	Cenchrus_americanus|Pgl_GLEAN_10012871,Zea_mays|Zm00001d006711_T001,Zea_mays|Zm00001d021955_T001,Setaria_italica|Seita.2G371300.1,Setaria_italica|Seita.9G353400.1,Zea_mays|Zm00001d029625_T001	Triticum_aestivum|TraesCS2B01G215800.1,Triticum_aestivum|TraesCS2D01G196800.1,Thinopyrum_elongatum|Tel2E01T360800.1,Hordeum_vulgare|HORVU.MOREX.r2.2HG0107630.1,Puccinellia_tenuiflora|Pt_Chr0304643,Brachypodium_distachyon|Bradi1g23190.1	Phyllostachys_edulis|PH02Gene13302.t1,Phyllostachys_edulis|PH02Gene13038.t1	Oryza_officinalis|OoffiChr07g01911.1,Oryza_sativa|LOC_Os07g39680.1,Leersia_perrieri|LPERR07G17590.1,Zizania_latifolia|Zla17G008560.1,Oryza_brachyantha|OB07G26000.1,Oryza_sativa|LOC_Os03g31679.1	Pharus_latifolius|Pl07g06920.1	Streptochaeta_angustifolia|strangu_003303-RA	Rice_proline-;WINDHOSE2	Rice_proline-	-
HOG00192	-	I	1(LD)	1(LD)	1(LD)	1(LD)	1(LD)	1	1	Eragrostis_tef|Et_5B_044738-2506541251,Eragrostis_tef|Et_5A_042051-2506525815,Zoysia_japonica|Zjn_sc00044.1.g00270.1.sm.mkhc,Oropetium_thomaeum|Oropetium_20150105_16680A	Sorghum_bicolor|Sobic.002G356400.1,Saccharum_hybrid|Sh02_t026220,Zea_mays|Zm00001d021958_T001,Zea_mays|Zm00001d006714_T001,Setaria_italica|Seita.2G371000.1	Triticum_aestivum|TraesCS2A01G191500.1,Triticum_aestivum|TraesCS2B01G215200.1,Thinopyrum_elongatum|Tel2E01T359900.1,Triticum_aestivum|TraesCS2D01G196100.1,Hordeum_vulgare|HORVU.MOREX.r2.2HG0107550.1,Brachypodium_distachyon|Bradi1g23160.1	Olyra_latifolia|Ola016742.1,Phyllostachys_edulis|PH02Gene13299.t3,Phyllostachys_edulis|PH02Gene13040.t1,Dendrocalamus_latiflorus|evm.model.FRAGSCAFF_330.167,Dendrocalamus_latiflorus|evm.model.ORIGINAL_1673.540	Zizania_latifolia|Zla17G008590.1,Zizania_latifolia|Zla16G005270.1,Oryza_sativa|LOC_Os07g39710.1,Oryza_officinalis|OoffiChr07g01913.1,Leersia_perrieri|LPERR07G17620.1,Oryza_brachyantha|OB07G26030.1	Pharus_latifolius|Pl07g06890.1	Streptochaeta_angustifolia|strangu_003293-RA	NADH-UBIQUINONE_OXIDOREDUCTASE	NADH-UBIQUINONE_OXIDOREDUCTASE	-
HOG00193	-	IV-1	1	2	1	2	1	0	0	1: Eragrostis_tef|Et_5B_045601-2506538206,Eragrostis_tef|Et_5A_042858-2506525581,Zoysia_japonica|Zjn_sc00001.1.g05440.1.am.mk,Oropetium_thomaeum|Oropetium_20150105_16679A,Zoysia_japonica|Zjn_sc00044.1.g00260.1.sm.mk	1: Cenchrus_americanus|Pgl_GLEAN_10017168,Setaria_italica|Seita.9G353600.1,Sorghum_bicolor|Sobic.001G326000.1; 2: Saccharum_hybrid|Sh02_t026210,Sorghum_bicolor|Sobic.002G356300.1,Zea_mays|Zm00001d006713_T001,Zea_mays|Zm00001d021957_T001,Setaria_italica|Seita.2G371100.1	1: Triticum_aestivum|TraesCS2D01G196200.1,Triticum_aestivum|TraesCS2B01G215300.1,Triticum_aestivum|TraesCS2A01G191400.1,Thinopyrum_elongatum|Tel2E01T360000.1,Brachypodium_distachyon|Bradi1g23180.1	1: Dendrocalamus_latiflorus|evm.model.ORIGINAL_2606.124; 2: Olyra_latifolia|Ola016743.1,Dendrocalamus_latiflorus|evm.model.ORIGINAL_1673.541,Dendrocalamus_latiflorus|evm.model.FRAGSCAFF_330.166	1: Oryza_brachyantha|OB07G26020.1,Oryza_sativa|LOC_Os07g39700.1,Leersia_perrieri|LPERR07G17610.1,Zizania_latifolia|Zla17G008580.1	-	-	SEED_DORMANCY_4	SEED_DORMANCY_4	-
HOG00194	-	II	1	1	0	1	1	0	0	Eragrostis_tef|Et_4B_037160-2506522756	Sorghum_bicolor|Sobic.001G324900.1,Zea_mays|Zm00001d029627_T001,Cenchrus_americanus|Pgl_GLEAN_10017172,Setaria_italica|Seita.9G353100.1	-	Dendrocalamus_latiflorus|evm.model.ORIGINAL_2606.101,Phyllostachys_edulis|PH02Gene14965.t1	Oryza_sativa|LOC_Os03g31570.1,Zizania_latifolia|Zla05G012300.1	-	-	DEFECTIVE_EMBRYO_SAC1	-	-
HOG00195	-	II	1	1	0	1	1	0	0	Eragrostis_tef|Et_4B_037154-2506520557	Cenchrus_americanus|Pgl_GLEAN_10017167,Setaria_italica|Seita.9G353700.1,Sorghum_bicolor|Sobic.001G326100.1	-	Phyllostachys_edulis|PH02Gene35388.t1,Dendrocalamus_latiflorus|evm.model.ORIGINAL_2606.126.2	Oryza_sativa|LOC_Os03g31730.1,Zizania_latifolia|Zla05G012150.1	-	-	MYOSIN_HEAVY_CHAIN-LIKE_PROTEIN	-	-
HOG00196	1	IV-1	2	2	1	2	1	0	0	1: Eragrostis_tef|Et_5B_044746-2506534888; 2: Zoysia_japonica|Zjn_sc00008.1.g09850.1.sm.mkhc,Zoysia_japonica|Zjn_sc00001.1.g05600.1.sm.mkhc,Eragrostis_tef|Et_5A_042868-2506528161	1: Zea_mays|Zm00001d006697_T001; 2: Saccharum_hybrid|Sh02_t025880,Zea_mays|Zm00001d021935_T001,Cenchrus_americanus|Pgl_GLEAN_10019669	1: Triticum_aestivum|TraesCS2A01G188600.1,Triticum_aestivum|TraesCS2D01G199100.1,Thinopyrum_elongatum|Tel2E01T368700.1,Hordeum_vulgare|HORVU.MOREX.r2.2HG0108210.1,Triticum_aestivum|TraesCS2B01G218700.1,Puccinellia_tenuiflora|Pt_Chr0304631,Brachypodium_distachyon|Bradi1g23450.1	1: Phyllostachys_edulis|PH02Gene13320.t1; 2: Phyllostachys_edulis|PH02Gene17908.t1,Dendrocalamus_latiflorus|evm.model.FRAGSCAFF_330.149,Dendrocalamus_latiflorus|evm.model.ORIGINAL_2563.221,Olyra_latifolia|Ola037882.1	1: Leersia_perrieri|LPERR07G17370.1,Oryza_sativa|LOC_Os07g39350.1,Oryza_brachyantha|OB07G25800.1,Zizania_latifolia|Zla17G008440.1	-	-	SOLUTE_CARRIER_FAMILY_2,_FACILITATED_GLUCOSE_TRANSPORTER	SOLUTE_CARRIER_FAMILY_2,_FACILITATED_GLUCOSE_TRANSPORTER	transmembrane transporter activity#GO:0022857
HOG00196	2	I	1(LD)	1	1(LD)	1	1(LD)	0	0	Eragrostis_tef|Et_4B_038725-2506516448,Eragrostis_tef|Et_4A_035735-2506506268,Zoysia_japonica|Zjn_sc00003.1.g09300.1.am.mk	Zea_mays|Zm00001d048178_T001,Sorghum_bicolor|Sobic.001G469600.1,Setaria_italica|Seita.9G504800.1,Cenchrus_americanus|Pgl_GLEAN_10031502,Saccharum_hybrid|Sh01_t038650	Hordeum_vulgare|HORVU.MOREX.r2.4HG0332540.1,Triticum_aestivum|TraesCS4A01G042000.1,Triticum_aestivum|TraesCS4D01G262900.1,Triticum_aestivum|TraesCS4B01G262800.1,Thinopyrum_elongatum|Tel4E01T445400.1,Puccinellia_tenuiflora|Pt_Chr0101520,Brachypodium_distachyon|Bradi1g71360.1	Olyra_latifolia|Ola002069.1,Phyllostachys_edulis|PH02Gene39068.t1,Dendrocalamus_latiflorus|evm.model.FRAGSCAFF_56.247	Zizania_latifolia|Zla05G022680.1,Oryza_officinalis|OoffiChr03g00671.1,Oryza_brachyantha|OB03G17310.1,Zizania_latifolia|Zla09G012310.1	-	-	SOLUTE_CARRIER_FAMILY_2,_FACILITATED_GLUCOSE_TRANSPORTER	SOLUTE_CARRIER_FAMILY_2,_FACILITATED_GLUCOSE_TRANSPORTER	transmembrane transporter activity#GO:0022857
HOG00197	1	IV-4	2	2(RL)	2	2(RL)	2	0	0	1: Eragrostis_tef|Et_4A_035735-2506506268; 2: Eragrostis_tef|Et_4B_038725-2506516448	1: Zea_mays|Zm00001d048178_T001,Cenchrus_americanus|Pgl_GLEAN_10031510; 2: Setaria_italica|Seita.9G504800.1,Sorghum_bicolor|Sobic.001G469500.1	1: Triticum_aestivum|TraesCS4A01G042100.1,Hordeum_vulgare|HORVU.MOREX.r2.4HG0332540.1; 2: Triticum_aestivum|TraesCS4B01G262800.1,Triticum_aestivum|TraesCS4D01G262900.1,Thinopyrum_elongatum|Tel4E01T445400.1,Puccinellia_tenuiflora|Pt_Chr0101520,Brachypodium_distachyon|Bradi1g71360.1	1: Phyllostachys_edulis|PH02Gene39068.t1; 2: Olyra_latifolia|Ola002068.1,Dendrocalamus_latiflorus|evm.model.FRAGSCAFF_56.247	1: Zizania_latifolia|Zla05G022680.1; 2: Oryza_officinalis|OoffiChr03g00671.1,Oryza_brachyantha|OB03G17310.1,Zizania_latifolia|Zla09G012310.1	-	-	SOLUTE_CARRIER_FAMILY_2,_FACILITATED_GLUCOSE_TRANSPORTER	SOLUTE_CARRIER_FAMILY_2,_FACILITATED_GLUCOSE_TRANSPORTER	transmembrane transporter activity#GO:0022857
HOG00197	2	IV-1	1	2	1	2	1	1	0	1: Eragrostis_tef|Et_5A_042065-2506529439,Eragrostis_tef|Et_5B_044746-2506534888,Zoysia_japonica|Zjn_sc00008.1.g09850.1.sm.mkhc,Zoysia_japonica|Zjn_sc00001.1.g05600.1.sm.mkhc	1: Sorghum_bicolor|Sobic.001G323600.1,Zea_mays|Zm00001d029645_T001,Setaria_italica|Seita.9G351700.1; 2: Saccharum_hybrid|Sh02_t025930,Zea_mays|Zm00001d006697_T001,Cenchrus_americanus|Pgl_GLEAN_10019669,Zea_mays|Zm00001d021935_T001	1: Triticum_aestivum|TraesCS2A01G188600.1,Triticum_aestivum|TraesCS2D01G199100.1,Triticum_aestivum|TraesCS2B01G218700.1,Thinopyrum_elongatum|Tel2E01T368700.1,Hordeum_vulgare|HORVU.MOREX.r2.2HG0108210.1,Puccinellia_tenuiflora|Pt_Chr0304631,Brachypodium_distachyon|Bradi1g23450.1	1: Phyllostachys_edulis|PH02Gene48255.t1,Dendrocalamus_latiflorus|evm.model.FRAGSCAFF_272.1; 2: Phyllostachys_edulis|PH02Gene13320.t1,Dendrocalamus_latiflorus|evm.model.FRAGSCAFF_330.149,Phyllostachys_edulis|PH02Gene17908.t1,Dendrocalamus_latiflorus|evm.model.ORIGINAL_2563.221,Olyra_latifolia|Ola037882.1	1: Oryza_sativa|LOC_Os07g39350.1,Leersia_perrieri|LPERR07G17370.1,Oryza_brachyantha|OB07G25800.1,Zizania_latifolia|Zla17G008440.1	1: Pharus_latifolius|Pl07g07100.1	-	SOLUTE_CARRIER_FAMILY_2,_FACILITATED_GLUCOSE_TRANSPORTER	SOLUTE_CARRIER_FAMILY_2,_FACILITATED_GLUCOSE_TRANSPORTER	transmembrane transporter activity#GO:0022857
HOG00198	-	IV-1	2	2	2	2	2	1	0	1: Oropetium_thomaeum|Oropetium_20150105_00366A,Zoysia_japonica|Zjn_sc00003.1.g09570.1.sm.mkhc,Eragrostis_tef|Et_4B_036573-2506517368,Eragrostis_tef|Et_4A_035728-2506503626; 2: Eragrostis_tef|Et_5B_045603-2506538704,Eragrostis_tef|Et_5A_042861-2506526355	1: Setaria_italica|Seita.9G507300.1,Cenchrus_americanus|Pgl_GLEAN_10031530,Zea_mays|Zm00001d048195_T001; 2: Zea_mays|Zm00001d021952_T001	1: Triticum_aestivum|TraesCS4A01G044500.1,Thinopyrum_elongatum|Tel4E01T448400.1,Hordeum_vulgare|HORVU.MOREX.r2.4HG0332900.1; 2: Triticum_aestivum|TraesCS2D01G197100.1,Triticum_aestivum|TraesCS2B01G216200.1,Thinopyrum_elongatum|Tel2E01T361200.1,Triticum_aestivum|TraesCS2A01G190900.1,Hordeum_vulgare|HORVU.MOREX.r2.2HG0107710.1,Puccinellia_tenuiflora|Pt_Chr0304659,Brachypodium_distachyon|Bradi1g2325…	1: Olyra_latifolia|Ola002092.1,Dendrocalamus_latiflorus|evm.model.FRAGSCAFF_218.292; 2: Dendrocalamus_latiflorus|evm.model.ORIGINAL_2563.207,Dendrocalamus_latiflorus|evm.model.ORIGINAL_1673.552,Dendrocalamus_latiflorus|evm.model.FRAGSCAFF_330.162,Phyllostachys_edulis|PH02Gene17922.t1,Phyllostachys_edulis|PH02Gene13308.t3,Olyra_latifolia|Ola016752.1	1: Oryza_officinalis|OoffiChr03g00653.1,Oryza_brachyantha|OB03G17020.1,Zizania_latifolia|Zla09G012430.1; 2: Oryza_sativa|LOC_Os07g39620.2,Oryza_officinalis|OoffiChr07g01908.1,Leersia_perrieri|LPERR07G17560.1,Oryza_brachyantha|OB07G25960.1,Zizania_latifolia|Zla17G008530.1	1: Pharus_latifolius|Pl07g06950.1	-	C2_DOMAIN-CONTAINING_PROTEIN_66	C2_DOMAIN-CONTAINING_PROTEIN_66	-
HOG00199	-	I	1(LD)	1(LD)	1(LD)	1(LD)	1	1	1	Eragrostis_tef|Et_5B_045611-2506540696,Eragrostis_tef|Et_5A_042867-2506527903,Zoysia_japonica|Zjn_sc00008.1.g09940.1.sm.mkhc,Zoysia_japonica|Zjn_sc00001.1.g05750.1.sm.mkhc,Oropetium_thomaeum|Oropetium_20150105_16651A	Zea_mays|Zm00001d021930_T001,Zea_mays|Zm00001d006679_T001,Saccharum_hybrid|Sh02_t025780,Cenchrus_americanus|Pgl_GLEAN_10019675	Thinopyrum_elongatum|Tel2E01T369500.1,Triticum_aestivum|TraesCS2A01G188000.1,Triticum_aestivum|TraesCS2D01G199600.1,Triticum_aestivum|TraesCS2B01G219200.1,Hordeum_vulgare|HORVU.MOREX.r2.2HG0108310.1,Puccinellia_tenuiflora|Pt_Chr0304623,Brachypodium_distachyon|Bradi1g23497.1	Dendrocalamus_latiflorus|evm.model.FRAGSCAFF_330.140,Dendrocalamus_latiflorus|evm.model.ORIGINAL_1673.576,Raddia_distichophylla|g009051.t1,Olyra_latifolia|Ola037872.1,Phyllostachys_edulis|PH02Gene17904.t1,Dendrocalamus_latiflorus|evm.model.ORIGINAL_2563.232,Phyllostachys_edulis|PH02Gene13325.t1	Oryza_sativa|LOC_Os07g39280.1,Oryza_officinalis|OoffiChr07g01882.1,Oryza_brachyantha|OB07G25750.1,Leersia_perrieri|LPERR07G17300.1,Zizania_latifolia|Zla17G008390.1	Pharus_latifolius|Pl07g07210.1	Streptochaeta_angustifolia|strangu_021750-RA	UDP-GALACTOSE_TRANSPORTER_2	UDP-GALACTOSE_TRANSPORTER_2	transmembrane transporter activity#GO:0022857
HOG00200	-	I	1(LD)	1(LD)	1(LD)	1(LD)	1	1	1	Eragrostis_tef|Et_5A_042077-2506532535,Eragrostis_tef|Et_5B_044753-2506536617,Zoysia_japonica|Zjn_sc00008.1.g09950.1.am.mk,Zoysia_japonica|Zjn_sc00001.1.g05760.1.am.mk	Zea_mays|Zm00001d006678_T001,Zea_mays|Zm00001d021929_T001,Saccharum_hybrid|Sh02_t025770,Cenchrus_americanus|Pgl_GLEAN_10019676	Thinopyrum_elongatum|Tel2E01T369600.1,Triticum_aestivum|TraesCS2D01G199700.1,Triticum_aestivum|TraesCS2B01G219400.1,Triticum_aestivum|TraesCS2A01G187900.1,Hordeum_vulgare|HORVU.MOREX.r2.2HG0108320.1,Puccinellia_tenuiflora|Pt_Chr0304622,Brachypodium_distachyon|Bradi1g23510.1	Phyllostachys_edulis|PH02Gene13327.t1,Olyra_latifolia|Ola037871.1,Dendrocalamus_latiflorus|evm.model.ORIGINAL_2563.233,Phyllostachys_edulis|PH02Gene17903.t1,Dendrocalamus_latiflorus|evm.model.FRAGSCAFF_330.139	Oryza_officinalis|OoffiChr07g01883.1,Oryza_sativa|LOC_Os07g39270.1,Leersia_perrieri|LPERR07G17290.1,Oryza_brachyantha|OB07G25740.1,Zizania_latifolia|Zla17G008380.1	Pharus_latifolius|Pl07g07240.1	Streptochaeta_angustifolia|strangu_021748-RA	geranylgeranyl_diphosphate_synthase_1	geranylgeranyl_diphosphate_synthase_1	transferase activity#GO:0016740
HOG00201	-	I	1(LD)	1(LD)	1(LD)	1(LD)	1	1	1	Eragrostis_tef|Et_5A_042081-2506524870,Eragrostis_tef|Et_5B_045609-2506540198,Zoysia_japonica|Zjn_sc00001.1.g05780.1.sm.mk,Zoysia_japonica|Zjn_sc00008.1.g09950.1.am.mk,Oropetium_thomaeum|Oropetium_20150105_16646A	Zea_mays|Zm00001d006677_T001,Zea_mays|Zm00001d021927_T001,Cenchrus_americanus|Pgl_GLEAN_10019680	Brachypodium_distachyon|Bradi1g23550.1,Puccinellia_tenuiflora|Pt_Chr0304621,Triticum_aestivum|TraesCS2B01G219300.1,Triticum_aestivum|TraesCS2D01G199900.1,Triticum_aestivum|TraesCS2A01G187800.1,Thinopyrum_elongatum|Tel2E01T370000.1,Hordeum_vulgare|HORVU.MOREX.r2.2HG0108340.1	Raddia_distichophylla|g009055.t1,Dendrocalamus_latiflorus|evm.model.FRAGSCAFF_330.137,Phyllostachys_edulis|PH02Gene17901.t1,Dendrocalamus_latiflorus|evm.model.ORIGINAL_2563.234,Phyllostachys_edulis|PH02Gene13331.t1,Olyra_latifolia|Ola037864.1	Oryza_sativa|LOC_Os07g39220.1,Oryza_officinalis|OoffiChr07g01887.1,Leersia_perrieri|LPERR07G17270.1,Oryza_brachyantha|OB07G25720.1,Zizania_latifolia|Zla17G008370.1	Pharus_latifolius|Pl07g07250.1	Streptochaeta_angustifolia|strangu_021747-RA	BRASSINAZOLE_RESISTANT_1	BRASSINAZOLE_RESISTANT_1	transferase activity#GO:0016740
HOG00202	-	IV-1	1	1	2	2	2(RL)	0	0	1: Zoysia_japonica|Zjn_sc00003.1.g09530.1.sm.mkhc,Zoysia_japonica|Zjn_sc00002.1.g11770.1.am.mk,Oropetium_thomaeum|Oropetium_20150105_00370A,Eragrostis_tef|Et_4A_034585-2506504218,Eragrostis_tef|Et_4B_038718-2506513865	1: Setaria_italica|Seita.9G506700.1,Cenchrus_americanus|Pgl_GLEAN_10031522,Zea_mays|Zm00001d048191_T001	1: Hordeum_vulgare|HORVU.MOREX.r2.4HG0332820.1,Thinopyrum_elongatum|Tel4E01T447600.1,Triticum_aestivum|TraesCS4A01G044000.1; 2: Hordeum_vulgare|HORVU.MOREX.r2.2HG0107810.1,Triticum_aestivum|TraesCS2A01G190300.1,Thinopyrum_elongatum|Tel2E01T362200.1,Triticum_aestivum|TraesCS2B01G216700.1,Puccinellia_tenuiflora|Pt_Chr0304657	1: Dendrocalamus_latiflorus|evm.model.FRAGSCAFF_218.295,Phyllostachys_edulis|PH02Gene43933.t1,Olyra_latifolia|Ola002086.1; 2: Dendrocalamus_latiflorus|evm.model.FRAGSCAFF_330.160,Phyllostachys_edulis|PH02Gene17919.t1,Phyllostachys_edulis|PH02Gene13311.t1	1: Zizania_latifolia|Zla05G022830.1,Zizania_latifolia|Zla09G012400.1,Oryza_officinalis|OoffiChr03g00647.1,Oryza_brachyantha|OB03G17100.1; 2: Leersia_perrieri|LPERR07G17540.1	-	-	-	-	transferase activity#GO:0016740
HOG00203	-	I	1(LD)	1	1(LD)	1(LD)	1	1	0	Eragrostis_tef|Et_5B_044747-2506535137,Eragrostis_tef|Et_5A_042054-2506526589,Zoysia_japonica|Zjn_sc00001.1.g05500.1.sm.mkhc	Zea_mays|Zm00001d021951_T001,Cenchrus_americanus|Pgl_GLEAN_10001920	Hordeum_vulgare|HORVU.MOREX.r2.2HG0107730.1,Triticum_aestivum|TraesCS2B01G216300.1,Triticum_aestivum|TraesCS2D01G197200.1,Thinopyrum_elongatum|Tel2E01T361300.1,Triticum_aestivum|TraesCS2A01G190800.1,Puccinellia_tenuiflora|Pt_Chr0304658,Brachypodium_distachyon|Bradi1g23270.1	Dendrocalamus_latiflorus|evm.model.ORIGINAL_1673.553,Dendrocalamus_latiflorus|evm.model.ORIGINAL_2563.208,Dendrocalamus_latiflorus|evm.model.FRAGSCAFF_330.161,Phyllostachys_edulis|PH02Gene17920.t1,Phyllostachys_edulis|PH02Gene13309.t1,Olyra_latifolia|Ola016757.1	Oryza_officinalis|OoffiChr07g01907.1,Oryza_sativa|LOC_Os07g39590.1,Leersia_perrieri|LPERR07G17550.1,Oryza_brachyantha|OB07G25950.1,Zizania_latifolia|Zla17G008520.1	Pharus_latifolius|Pl07g06960.1	-	ARM_repeat_superfamily_protein	ARM_repeat_superfamily_protein	protein binding#GO:0005515
HOG00204	-	I	1(LD)	1	1(LD)	1(LD)	1	0	0	Eragrostis_tef|Et_5A_042060-2506528137,Eragrostis_tef|Et_5B_044749-2506535633	Zea_mays|Zm00001d021948_T001	Triticum_aestivum|TraesCS2D01G197600.1,Triticum_aestivum|TraesCS2A01G190200.1,Hordeum_vulgare|HORVU.MOREX.r2.2HG0107840.1,Thinopyrum_elongatum|Tel2E01T362300.1,Triticum_aestivum|TraesCS2B01G216800.1,Puccinellia_tenuiflora|Pt_Chr0304653,Brachypodium_distachyon|Bradi1g23320.1	Olyra_latifolia|Ola016766.2,Dendrocalamus_latiflorus|evm.model.ORIGINAL_2563.212,Dendrocalamus_latiflorus|evm.model.FRAGSCAFF_330.158,Phyllostachys_edulis|PH02Gene17915.t1,Phyllostachys_edulis|PH02Gene13314.t1,Dendrocalamus_latiflorus|evm.model.ORIGINAL_1673.556	Zizania_latifolia|Zla17G008490.1,Oryza_brachyantha|OB07G25910.1,Oryza_officinalis|OoffiChr07g01899.1,Oryza_sativa|LOC_Os07g39520.1,Leersia_perrieri|LPERR07G17500.1	-	-	WITH_NO_LYSINE_KINASE_5	WITH_NO_LYSINE_KINASE_5	catalytic activity, acting on a protein#GO:0140096
HOG00205	-	I	1(LD)	1	1(LD)	1(LD)	1	1	0	Zoysia_japonica|Zjn_sc00001.1.g05470.1.sm.mkhc,Oropetium_thomaeum|Oropetium_20150105_16676A,Eragrostis_tef|Et_5A_042053-2506526331,Eragrostis_tef|Et_5B_044742-2506533892	Zea_mays|Zm00001d021954_T001,Cenchrus_americanus|Pgl_GLEAN_10001922	Triticum_aestivum|TraesCS2B01G216100.1,Triticum_aestivum|TraesCS2D01G197000.1,Thinopyrum_elongatum|Tel2E01T361000.1,Triticum_aestivum|TraesCS2A01G191000.1,Hordeum_vulgare|HORVU.MOREX.r2.2HG0107680.1,Puccinellia_tenuiflora|Pt_Chr0304660,Brachypodium_distachyon|Bradi1g23250.1	Olyra_latifolia|Ola016750.3,Dendrocalamus_latiflorus|evm.model.ORIGINAL_1673.550,Dendrocalamus_latiflorus|evm.model.FRAGSCAFF_330.163,Phyllostachys_edulis|PH02Gene17923.t1	Oryza_sativa|LOC_Os07g39630.1,Oryza_officinalis|OoffiChr07g01909.1,Leersia_perrieri|LPERR07G17570.1,Oryza_brachyantha|OB07G25980.1,Zizania_latifolia|Zla17G008540.1	Pharus_latifolius|Pl07g06940.1	-	CALCIUM-BINDING_PROTEIN_39-RELATED	CALCIUM-BINDING_PROTEIN_39-RELATED	-
HOG00206	-	I	1(LD)	1(LD)	1(LD)	1(LD)	1	1	0	Eragrostis_tef|Et_5B_044756-2506537355,Eragrostis_tef|Et_5A_042068-2506530213,Zoysia_japonica|Zjn_sc00008.1.g09930.1.sm.mkhc	Zea_mays|Zm00001d021931_T001,Zea_mays|Zm00001d006680_T001,Cenchrus_americanus|Pgl_GLEAN_10019674	Triticum_aestivum|TraesCS2D01G199500.1,Triticum_aestivum|TraesCS2B01G219100.1,Hordeum_vulgare|HORVU.MOREX.r2.2HG0108300.1,Thinopyrum_elongatum|Tel2E01T369300.1,Triticum_aestivum|TraesCS2A01G188100.1,Brachypodium_distachyon|Bradi1g23490.1	Olyra_latifolia|Ola037873.1,Raddia_distichophylla|g009050.t1,Dendrocalamus_latiflorus|evm.model.FRAGSCAFF_330.141,Dendrocalamus_latiflorus|evm.model.ORIGINAL_2563.229,Dendrocalamus_latiflorus|evm.model.ORIGINAL_1673.573	Leersia_perrieri|LPERR07G17310.1,Oryza_sativa|LOC_Os07g39290.1,Zizania_latifolia|Zla17G008400.1	Pharus_latifolius|Pl07g07200.1	-	RUVB-RELATED_REPTIN_AND_PONTIN	RUVB-RELATED_REPTIN_AND_PONTIN	ion binding#GO:0043167
HOG00207	-	I	1(LD)	1	1(LD)	1(LD)	1	0	1	Eragrostis_tef|Et_4B_039863-2506514022,Eragrostis_tef|Et_4A_035738-2506507402,Zoysia_japonica|Zjn_sc00003.1.g09150.1.am.mk,Oropetium_thomaeum|Oropetium_20150105_00404A	Zea_mays|Zm00001d048169_T001,Sorghum_bicolor|Sobic.001G468000.1,Setaria_italica|Seita.9G503300.1,Cenchrus_americanus|Pgl_GLEAN_10031486	Triticum_aestivum|TraesCS4B01G261200.1,Thinopyrum_elongatum|Tel4E01T440100.1,Triticum_aestivum|TraesCS4A01G040000.1,Triticum_aestivum|TraesCS4D01G260800.1,Hordeum_vulgare|HORVU.MOREX.r2.4HG0332070.1,Puccinellia_tenuiflora|Pt_Chr0101538,Brachypodium_distachyon|Bradi1g71240.1	Raddia_distichophylla|g014158.t1,Olyra_latifolia|Ola002050.1,Dendrocalamus_latiflorus|evm.model.FRAGSCAFF_56.229,Dendrocalamus_latiflorus|evm.model.FRAGSCAFF_218.317	Oryza_officinalis|OoffiChr03g00682.1,Oryza_brachyantha|OB03G17470.1,Zizania_latifolia|Zla05G022540.1	-	Streptochaeta_angustifolia|strangu_030204-RA	-	-	-
HOG00208	-	I	1(LD)	1	1(LD)	1(LD)	1(LD)	0	0	Eragrostis_tef|Et_4B_039862-2506513653,Eragrostis_tef|Et_4A_035734-2506505890,Zoysia_japonica|Zjn_sc00003.1.g09350.1.sm.mkhc,Oropetium_thomaeum|Oropetium_20150105_00386A	Setaria_italica|Seita.9G505200.1,Cenchrus_americanus|Pgl_GLEAN_10031511,Saccharum_hybrid|Sh01_t038720,Sorghum_bicolor|Sobic.001G469800.1,Zea_mays|Zm00001d048180_T001	Thinopyrum_elongatum|Tel4E01T445700.1,Hordeum_vulgare|HORVU.MOREX.r2.4HG0332560.1,Triticum_aestivum|TraesCS4A01G042400.1,Triticum_aestivum|TraesCS4D01G263200.1,Puccinellia_tenuiflora|Pt_Chr0101517,Brachypodium_distachyon|Bradi1g71400.1	Dendrocalamus_latiflorus|evm.model.FRAGSCAFF_218.306,Phyllostachys_edulis|PH02Gene39066.t1,Olyra_latifolia|Ola002071.1,Dendrocalamus_latiflorus|evm.model.FRAGSCAFF_56.252	Zizania_latifolia|Zla05G022700.1,Zizania_latifolia|Zla09G012330.1,Oryza_officinalis|OoffiChr03g00668.1,Oryza_brachyantha|OB03G17270.1	-	-	-	-	general transcription initiation factor binding#GO:0140296
HOG00209	-	I	1(LD)	1	1(LD)	1(LD)	1	1	0	Eragrostis_tef|Et_5A_042059-2506527879,Eragrostis_tef|Et_5B_044748-2506535386,Zoysia_japonica|Zjn_sc00001.1.g05510.1.am.mkhc	Cenchrus_americanus|Pgl_GLEAN_10001918,Zea_mays|Zm00001d021949_T001	Triticum_aestivum|TraesCS2A01G190500.1,Triticum_aestivum|TraesCS2D01G197400.1,Triticum_aestivum|TraesCS2B01G216500.1,Thinopyrum_elongatum|Tel2E01T361800.1,Hordeum_vulgare|HORVU.MOREX.r2.2HG0107750.1,Puccinellia_tenuiflora|Pt_Chr0304655,Brachypodium_distachyon|Bradi1g23287.1	Dendrocalamus_latiflorus|evm.model.FRAGSCAFF_330.159.1,Phyllostachys_edulis|PH02Gene17916.t1,Phyllostachys_edulis|PH02Gene13313.t1,Dendrocalamus_latiflorus|evm.model.ORIGINAL_1673.555,Olyra_latifolia|Ola016763.1	Oryza_sativa|LOC_Os07g39530.1,Oryza_officinalis|OoffiChr07g01898.1,Leersia_perrieri|LPERR07G17510.1,Oryza_brachyantha|OB07G25920.1	Pharus_latifolius|Pl07g07000.1	-	BTB-TYPE_E3_UBIQUITIN_LIGASE_N16	BTB-TYPE_E3_UBIQUITIN_LIGASE_N16	protein binding#GO:0005515
HOG00210	-	I	1(LD)	1	1(LD)	1(LD)	1(LD)	0	0	Eragrostis_tef|Et_4A_034593-2506507242,Eragrostis_tef|Et_4B_038728-2506517554,Oropetium_thomaeum|Oropetium_20150105_00387A,Zoysia_japonica|Zjn_sc00002.1.g11590.1.cf.mkhc	Saccharum_hybrid|Sh01_t038710,Sorghum_bicolor|Sobic.001G469700.3,Setaria_italica|Seita.9G505100.1	Triticum_aestivum|TraesCS4D01G263100.1,Triticum_aestivum|TraesCS4B01G263000.1,Triticum_aestivum|TraesCS4A01G042300.1,Thinopyrum_elongatum|Tel4E01T445600.1,Hordeum_vulgare|HORVU.MOREX.r2.4HG0332550.1,Puccinellia_tenuiflora|Pt_Chr0101518,Brachypodium_distachyon|Bradi1g71373.1	Phyllostachys_edulis|PH02Gene39067.t3,Dendrocalamus_latiflorus|evm.model.FRAGSCAFF_218.307,Olyra_latifolia|Ola002070.1,Dendrocalamus_latiflorus|evm.model.FRAGSCAFF_56.251	Oryza_officinalis|OoffiChr03g00669.4,Oryza_brachyantha|OB03G17280.1,Zizania_latifolia|Zla05G022690.1,Zizania_latifolia|Zla09G012320.1	-	-	-	-	transferase activity#GO:0016740
HOG00211	-	I	1	1	1(LD)	1(LD)	1	1	0	Zoysia_japonica|Zjn_sc00008.1.g09920.1.sm.mkhc,Oropetium_thomaeum|Oropetium_20150105_16652A,Eragrostis_tef|Et_5A_042067-2506529955	Saccharum_hybrid|Sh02_t025800	Triticum_aestivum|TraesCS2A01G188200.1,Triticum_aestivum|TraesCS2D01G199400.1,Triticum_aestivum|TraesCS2B01G219000.1,Hordeum_vulgare|HORVU.MOREX.r2.2HG0108290.1,Puccinellia_tenuiflora|Pt_Chr0304625,Brachypodium_distachyon|Bradi1g23480.1	Raddia_distichophylla|g009049.t1,Olyra_latifolia|Ola037875.1,Dendrocalamus_latiflorus|evm.model.FRAGSCAFF_330.143,Phyllostachys_edulis|PH02Gene17905.t1,Dendrocalamus_latiflorus|evm.model.ORIGINAL_1673.572	Oryza_officinalis|OoffiChr07g01881.3,Oryza_sativa|LOC_Os07g39300.1,Oryza_brachyantha|OB07G25770.1,Leersia_perrieri|LPERR07G17320.1,Zizania_latifolia|Zla17G008410.1	Pharus_latifolius|Pl07g07190.1	-	ALPHA-1,6-MANNOSYL-GLYCOPROTEIN_2-BETA-N-ACETYLGLUCOSAMINYLTRANSFERASE	ALPHA-1,6-MANNOSYL-GLYCOPROTEIN_2-BETA-N-ACETYLGLUCOSAMINYLTRANSFERASE	-
HOG00212	-	I	1(LD)	1	1(LD)	1(LD)	1	0	1	Eragrostis_tef|Et_4A_034601-2506510265,Eragrostis_tef|Et_4B_038736-2506520482,Oropetium_thomaeum|Oropetium_20150105_00401A	Setaria_italica|Seita.9G503600.1,Cenchrus_americanus|Pgl_GLEAN_10031488,Sorghum_bicolor|Sobic.001G468300.1,Saccharum_hybrid|Sh01_t038550	Triticum_aestivum|TraesCS4A01G040700.1,Triticum_aestivum|TraesCS4D01G261700.1,Hordeum_vulgare|HORVU.MOREX.r2.4HG0332190.1,Thinopyrum_elongatum|Tel4E01T441300.1,Brachypodium_distachyon|Bradi1g71270.1,Puccinellia_tenuiflora|Pt_Chr0101533	Dendrocalamus_latiflorus|evm.model.FRAGSCAFF_218.315,Olyra_latifolia|Ola002053.1,Dendrocalamus_latiflorus|evm.model.FRAGSCAFF_56.232	Oryza_brachyantha|OB03G17440.1,Oryza_officinalis|OoffiChr03g00680.6,Zizania_latifolia|Zla05G022560.1	-	Streptochaeta_angustifolia|strangu_030209-RA	-	-	catalytic activity#GO:0003824
HOG00213	-	I	1(LD)	1	1(LD)	1(LD)	1(LD)	0	0	Zoysia_japonica|Zjn_sc00002.1.g11650.1.am.mk,Zoysia_japonica|Zjn_sc00003.1.g09420.1.sm.mk,Eragrostis_tef|Et_4A_035732-2506505134,Eragrostis_tef|Et_4B_039860-2506512915,Oropetium_thomaeum|Oropetium_20150105_00383A	Saccharum_hybrid|Sh01_t038750,Sorghum_bicolor|Sobic.001G470100.1,Zea_mays|Zm00001d048185_T001,Setaria_italica|Seita.9G505500.1	Triticum_aestivum|TraesCS4A01G042900.1,Thinopyrum_elongatum|Tel4E01T446000.1,Triticum_aestivum|TraesCS4B01G263400.1,Hordeum_vulgare|HORVU.MOREX.r2.4HG0332620.1,Triticum_aestivum|TraesCS4D01G263600.1	Olyra_latifolia|Ola002074.1,Dendrocalamus_latiflorus|evm.model.FRAGSCAFF_218.302,Dendrocalamus_latiflorus|evm.model.FRAGSCAFF_56.256	Zizania_latifolia|Zla05G022740.1,Zizania_latifolia|Zla09G012360.1,Oryza_officinalis|OoffiChr03g00665.1	-	-	-	-	protein binding#GO:0005515
HOG00214	-	I	1(LD)	1	1	1	1	0	0	Eragrostis_tef|Et_4B_038717-2506513496,Eragrostis_tef|Et_4A_034580-2506502342,Zoysia_japonica|Zjn_sc00003.1.g09540.1.sm.mkhc,Zoysia_japonica|Zjn_sc00002.1.g11800.1.sm.mkhc,Oropetium_thomaeum|Oropetium_20150105_00369A	Setaria_italica|Seita.9G507000.1,Cenchrus_americanus|Pgl_GLEAN_10031527,Zea_mays|Zm00001d048193_T001	Thinopyrum_elongatum|Tel4E01T448000.1,Triticum_aestivum|TraesCS4A01G044200.1,Hordeum_vulgare|HORVU.MOREX.r2.4HG0332870.1	Olyra_latifolia|Ola002089.1,Phyllostachys_edulis|PH02Gene43936.t1	Oryza_brachyantha|OB03G17050.1,Oryza_officinalis|OoffiChr03g00650.1,Zizania_latifolia|Zla05G022850.1	-	-	-	-	transmembrane transporter activity#GO:0022857
HOG00215	-	I	1	1	0	1(LD)	1(LD)	1	0	Eragrostis_tef|Et_5B_044744-2506534390	Cenchrus_americanus|Pgl_GLEAN_10019657,Zea_mays|Zm00001d021945_T001,Sorghum_bicolor|Sobic.001G323701.1,Setaria_italica|Seita.9G351900.1	-	Phyllostachys_edulis|PH02Gene13318.t1,Dendrocalamus_latiflorus|evm.model.ORIGINAL_1673.562,Phyllostachys_edulis|PH02Gene48688.t1	Oryza_officinalis|OoffiChr07g01904.1,Oryza_sativa|LOC_Os07g39440.1,Leersia_perrieri|LPERR07G17430.1,Oryza_brachyantha|OB07G25850.1,Zizania_latifolia|Zla05G012070.1,Leersia_perrieri|LPERR03G19480.1	Pharus_latifolius|Pl07g07060.1	-	ZINC_FINGER_CCCH_DOMAIN-CONTAINING_PROTEIN_51	ZINC_FINGER_CCCH_DOMAIN-CONTAINING_PROTEIN_51	nucleic acid binding#GO:0003676
HOG00218	-	I	1(LD)	1	1(LD)	1	1(LD)	1	0	Eragrostis_tef|Et_4B_037715-2506516418,Eragrostis_tef|Et_4A_033566-2506500812,Oropetium_thomaeum|Oropetium_20150105_08071A	Setaria_italica|Seita.9G124900.1,Cenchrus_americanus|Pgl_GLEAN_10019482,Sorghum_bicolor|Sobic.001G122832.1	Triticum_aestivum|TraesCS4A01G272500.1,Triticum_aestivum|TraesCS4D01G038900.1,Thinopyrum_elongatum|Tel4E01T076000.1,Hordeum_vulgare|HORVU.MOREX.r2.4HG0280490.1,Brachypodium_distachyon|Bradi1g10970.1	Dendrocalamus_latiflorus|evm.model.FRAGSCAFF_158.454	Zizania_latifolia|Zla05G007690.1,Zizania_latifolia|Zla09G007080.1,Oryza_brachyantha|OB03G38190.1,Oryza_sativa|LOC_Os03g49640.1,Leersia_perrieri|LPERR03G25840.1	Pharus_latifolius|Pl03g29340.1	-	chlorosis_seedling_lethality_1	chlorosis_seedling_lethality_1	catalytic activity, acting on a protein#GO:0140096
HOG00219	-	I	1	1(LD)	1(LD)	1(LD)	1(LD)	1(LD)	1	Oropetium_thomaeum|Oropetium_20150105_08060A,Zoysia_japonica|Zjn_sc00014.1.g01550.1.am.mk,Eragrostis_tef|Et_4A_031862-2506505649	Setaria_italica|Seita.9G123400.1,Cenchrus_americanus|Pgl_GLEAN_10019467,Saccharum_hybrid|Sh01_t009580,Sorghum_bicolor|Sobic.001G121600.1,Zea_mays|Zm00001d033673_T001,Zea_mays|Zm00001d013467_T001	Triticum_aestivum|TraesCS4B01G042700.1,Triticum_aestivum|TraesCS4D01G040100.1,Thinopyrum_elongatum|Tel4E01T077500.1,Triticum_aestivum|TraesCS4A01G271300.1,Hordeum_vulgare|HORVU.MOREX.r2.4HG0280760.1,Brachypodium_distachyon|Bradi1g11060.1	Raddia_distichophylla|g022009.t1,Phyllostachys_edulis|PH02Gene49253.t1,Dendrocalamus_latiflorus|evm.model.FRAGSCAFF_292.158,Phyllostachys_edulis|PH02Gene09948.t1,Dendrocalamus_latiflorus|evm.model.FRAGSCAFF_387.397	Zizania_latifolia|Zla09G006970.1,Zizania_latifolia|Zla05G007770.1,Oryza_sativa|LOC_Os03g49880.1,Leersia_perrieri|LPERR03G25950.1,Oryza_brachyantha|OB03G38320.1	Pharus_latifolius|Pl03g29460.1,Pharus_latifolius|Pl12g17530.1	Streptochaeta_angustifolia|strangu_000710-RA	FINE_CULM_1	FINE_CULM_1	DNA-binding transcription factor activity#GO:0003700
HOG00220	-	I	1(LD)	1(LD)	1(LD)	1(LD)	1(LD)	1	0	Eragrostis_tef|Et_4B_036415-2506521145,Eragrostis_tef|Et_4A_032214-2506511444,Zoysia_japonica|Zjn_sc00014.1.g01600.1.am.mk	Setaria_italica|Seita.9G123000.1,Cenchrus_americanus|Pgl_GLEAN_10019464,Zea_mays|Zm00001d013465_T001,Zea_mays|Zm00001d033680_T001,Saccharum_hybrid|Sh01_t009530,Sorghum_bicolor|Sobic.001G120900.1	Triticum_aestivum|TraesCS4B01G043100.1,Triticum_aestivum|TraesCS4D01G040400.1,Triticum_aestivum|TraesCS4A01G271000.1,Hordeum_vulgare|HORVU.MOREX.r2.4HG0280720.1,Brachypodium_distachyon|Bradi1g11090.1	Raddia_distichophylla|g022015.t1,Olyra_latifolia|Ola026208.1,Dendrocalamus_latiflorus|evm.model.FRAGSCAFF_292.164,Phyllostachys_edulis|PH02Gene09945.t1,Dendrocalamus_latiflorus|evm.model.FRAGSCAFF_387.402,Phyllostachys_edulis|PH02Gene13923.t1	Zizania_latifolia|Zla05G007820.1,Zizania_latifolia|Zla09G006940.1,Oryza_officinalis|OoffiChr03g02661.1,Oryza_sativa|LOC_Os03g49990.1,Leersia_perrieri|LPERR03G26000.1,Oryza_brachyantha|OB03G38380.1	Pharus_latifolius|Pl03g29510.1	-	SLENDER_RICE1	SLENDER_RICE1	DNA-binding transcription factor activity#GO:0003700
HOG00221	-	I	1	1	1(LD)	1(LD)	1(LD)	0	1	Zoysia_japonica|Zjn_sc00002.1.g08790.1.sm.mkhc,Oropetium_thomaeum|Oropetium_20150105_00655A,Eragrostis_tef|Et_4B_038969-2506519513	Cenchrus_americanus|Pgl_GLEAN_10023406,Setaria_italica|Seita.9G474000.1,Sorghum_bicolor|Sobic.001G441000.1,Saccharum_hybrid|Sh01_t035700,Zea_mays|Zm00001d028375_T002	Thinopyrum_elongatum|Tel4E01T396800.1,Triticum_aestivum|TraesCS4A01G072700.1,Triticum_aestivum|TraesCS4D01G229700.1,Hordeum_vulgare|HORVU.MOREX.r2.4HG0326980.1,Brachypodium_distachyon|Bradi1g68520.1,Puccinellia_tenuiflora|Pt_Chr0101981	Olyra_latifolia|Ola008620.1,Raddia_distichophylla|g002987.t1,Phyllostachys_edulis|PH02Gene05005.t1,Dendrocalamus_latiflorus|evm.model.ORIGINAL_2308.53,Dendrocalamus_latiflorus|evm.model.FRAGSCAFF_230.895	Zizania_latifolia|Zla05G020530.1,Zizania_latifolia|Zla09G014650.1,Oryza_sativa|LOC_Os03g13750.1,Oryza_officinalis|OoffiChr03g00962.1,Oryza_brachyantha|OB03G20220.1,Leersia_perrieri|LPERR03G08960.1	-	Streptochaeta_angustifolia|strangu_019577-RA	BCR-ASSOCIATED_PROTEIN,_BAP	-	-
HOG00222	-	I	1(LD)	1	1(LD)	1(LD)	1	1	1	Eragrostis_tef|Et_4A_033636-2506501814,Eragrostis_tef|Et_4B_039594-2506514137,Oropetium_thomaeum|Oropetium_20150105_07990A	Sorghum_bicolor|Sobic.001G113900.1,Saccharum_hybrid|Sh01_t008790,Zea_mays|Zm00001d013416_T001,Setaria_italica|Seita.9G115900.1	Triticum_aestivum|TraesCS4A01G265200.1,Triticum_aestivum|TraesCS4B01G049600.1,Triticum_aestivum|TraesCS4D01G050000.1,Thinopyrum_elongatum|Tel4E01T086700.1,Hordeum_vulgare|HORVU.MOREX.r2.4HG0281670.1,Puccinellia_tenuiflora|Pt_Chr0104997,Brachypodium_distachyon|Bradi1g10680.1	Dendrocalamus_latiflorus|evm.model.FRAGSCAFF_292.227,Phyllostachys_edulis|PH02Gene21257.t1,Phyllostachys_edulis|PH02Gene34998.t1,Dendrocalamus_latiflorus|evm.model.FRAGSCAFF_387.476.1,Dendrocalamus_latiflorus|evm.model.FRAGSCAFF_158.547,Raddia_distichophylla|g000653.t1	Oryza_sativa|LOC_Os03g50780.1,Oryza_brachyantha|OB03G39010.1,Leersia_perrieri|LPERR03G26620.1,Zizania_latifolia|Zla05G008260.1	Pharus_latifolius|Pl03g30020.1	Streptochaeta_angustifolia|strangu_026754-RA	TDR_INTERACTING_PROTEIN_3	TDR_INTERACTING_PROTEIN_3	-
HOG00223	-	I	1(LD)	1	1	1(LD)	1(LD)	1	0	Eragrostis_tef|Et_4B_037729-2506521550,Eragrostis_tef|Et_4A_033581-2506506456,Oropetium_thomaeum|Oropetium_20150105_08054A	Saccharum_hybrid|Sh01_t009510,Sorghum_bicolor|Sobic.001G120500.1,Zea_mays|Zm00001d033682_T002,Setaria_italica|Seita.9G122900.1	Triticum_aestivum|TraesCS4D01G040700.1,Thinopyrum_elongatum|Tel4E01T078600.1,Hordeum_vulgare|HORVU.MOREX.r2.4HG0280690.1,Puccinellia_tenuiflora|Pt_Chr0104781,Brachypodium_distachyon|Bradi1g11110.1	Olyra_latifolia|Ola026210.1,Raddia_distichophylla|g022016.t1,Phyllostachys_edulis|PH02Gene09943.t1,Dendrocalamus_latiflorus|evm.model.FRAGSCAFF_292.165,Phyllostachys_edulis|PH02Gene13922.t1,Dendrocalamus_latiflorus|evm.model.FRAGSCAFF_387.404	Zizania_latifolia|Zla05G007830.1,Zizania_latifolia|Zla09G006930.1,Oryza_officinalis|OoffiChr03g02662.1,Oryza_sativa|LOC_Os03g50010.1,Oryza_brachyantha|OB03G38400.1,Leersia_perrieri|LPERR03G26010.1	Pharus_latifolius|Pl03g29520.1	-	translocon_at_the_outer_membrane_of_chloroplasts_64-III	translocon_at_the_outer_membrane_of_chloroplasts_64-III	protein binding#GO:0005515
HOG00224	-	I	1(LD)	1	1(LD)	1	1	1	0	Eragrostis_tef|Et_4B_037724-2506519720,Eragrostis_tef|Et_4A_033575-2506504188,Oropetium_thomaeum|Oropetium_20150105_08057A	Cenchrus_americanus|Pgl_GLEAN_10019465,Setaria_italica|Seita.9G123100.1,Zea_mays|Zm00001d033675_T001,Sorghum_bicolor|Sobic.001G121100.1	Triticum_aestivum|TraesCS4B01G043000.1,Triticum_aestivum|TraesCS4D01G040300.1,Thinopyrum_elongatum|Tel4E01T078500.1,Triticum_aestivum|TraesCS4A01G271100.1,Hordeum_vulgare|HORVU.MOREX.r2.4HG0280740.1,Puccinellia_tenuiflora|Pt_Chr0104783,Brachypodium_distachyon|Bradi1g11080.1	Olyra_latifolia|Ola026207.1,Raddia_distichophylla|g022014.t1,Phyllostachys_edulis|PH02Gene13925.t1,Dendrocalamus_latiflorus|evm.model.FRAGSCAFF_387.400	Oryza_sativa|LOC_Os03g49940.1,Oryza_officinalis|OoffiChr03g02659.1,Oryza_brachyantha|OB03G38350.1,Leersia_perrieri|LPERR03G25980.1,Zizania_latifolia|Zla09G006950.1	Pharus_latifolius|Pl03g29480.1	-	Thermo-tolerance_3.2	Thermo-tolerance_3.2	-
HOG00225	-	I	1(LD)	1	1(LD)	1	1(LD)	1	0	Eragrostis_tef|Et_4B_037721-2506518622,Eragrostis_tef|Et_4A_033572-2506503062	Setaria_italica|Seita.9G123700.1,Cenchrus_americanus|Pgl_GLEAN_10019473,Sorghum_bicolor|Sobic.001G122000.1	Triticum_aestivum|TraesCS4A01G271700.1,Triticum_aestivum|TraesCS4D01G039500.1,Thinopyrum_elongatum|Tel4E01T076700.1,Hordeum_vulgare|HORVU.MOREX.r2.4HG0280580.1,Brachypodium_distachyon|Bradi1g11027.1	Dendrocalamus_latiflorus|evm.model.FRAGSCAFF_158.460	Zizania_latifolia|Zla09G007000.1,Zizania_latifolia|Zla05G007740.1,Oryza_brachyantha|OB03G38270.1,Oryza_sativa|LOC_Os03g49770.1,Leersia_perrieri|LPERR03G25910.1	Pharus_latifolius|Pl03g29420.1	-	oxysterol-binding_related_protein_1C	oxysterol-binding_related_protein_1C	lipid binding#GO:0008289
HOG00226	-	I	1(LD)	1	1(LD)	1	1(LD)	1	0	Eragrostis_tef|Et_4B_039585-2506523197,Eragrostis_tef|Et_4A_033577-2506504944	Setaria_italica|Seita.9G122800.1,Sorghum_bicolor|Sobic.001G120400.1	Triticum_aestivum|TraesCS4D01G040800.1,Triticum_aestivum|TraesCS4A01G270800.1,Thinopyrum_elongatum|Tel4E01T078800.1,Hordeum_vulgare|HORVU.MOREX.r2.4HG0280660.1,Brachypodium_distachyon|Bradi1g11120.3	Dendrocalamus_latiflorus|evm.model.FRAGSCAFF_158.483	Zizania_latifolia|Zla05G007840.1,Zizania_latifolia|Zla09G006920.1,Oryza_sativa|LOC_Os03g50030.1,Leersia_perrieri|LPERR03G26020.1,Oryza_brachyantha|OB03G38420.1	Pharus_latifolius|Pl03g29530.1	-	PHOSPHOLIPASE_A2	PHOSPHOLIPASE_A2	hydrolase activity#GO:0016787
HOG00227	-	I	1(LD)	1	1(LD)	0	1	1	0	Eragrostis_tef|Et_4A_033582-2506506834,Eragrostis_tef|Et_4B_037730-2506521916,Oropetium_thomaeum|Oropetium_20150105_08052A	Setaria_italica|Seita.9G122700.1,Sorghum_bicolor|Sobic.001G120300.1,Cenchrus_americanus|Pgl_GLEAN_10005795	Triticum_aestivum|TraesCS4D01G040900.1,Thinopyrum_elongatum|Tel4E01T079000.1,Triticum_aestivum|TraesCS4A01G270700.1,Hordeum_vulgare|HORVU.MOREX.r2.4HG0280770.1,Brachypodium_distachyon|Bradi1g11130.1	-	Oryza_brachyantha|OB03G38430.1,Oryza_sativa|LOC_Os03g50040.1,Leersia_perrieri|LPERR03G26030.1,Zizania_latifolia|Zla09G006910.1	Pharus_latifolius|Pl03g29540.1	-	PHYTANOYL-COA_DIOXYGENASE_DOMAIN_CONTAINING_1	PHYTANOYL-COA_DIOXYGENASE_DOMAIN_CONTAINING_1	oxidoreductase activity#GO:0016491
HOG00228	-	I	0	1	1(LD)	1	1(LD)	0	0	-	Cenchrus_americanus|Pgl_GLEAN_10019491	Triticum_aestivum|TraesCS4D01G037700.1,Triticum_aestivum|TraesCS4A01G273600.1,Hordeum_vulgare|HORVU.MOREX.r2.4HG0280310.1,Brachypodium_distachyon|Bradi1g10810.1	Dendrocalamus_latiflorus|evm.model.FRAGSCAFF_158.438_evm.model.FRAGSCAFF_158.439	Zizania_latifolia|Zla05G007570.1,Zizania_latifolia|Zla09G007330.1,Oryza_sativa|LOC_Os03g49520.1,Leersia_perrieri|LPERR03G25720.1	-	-	PINN	PINN	-
HOG00229	-	II	1	1	0	0	0	0	1	Zoysia_japonica|Zjn_sc00013.1.g02270.1.am.mk	Sorghum_bicolor|Sobic.001G114100.1,Saccharum_hybrid|Sh01_t008810,Zea_mays|Zm00001d013422_T001,Setaria_italica|Seita.9G116100.1	-	-	-	-	Streptochaeta_angustifolia|strangu_026752-RA	-	-	transferase activity#GO:0016740
HOG00230	-	IV-1	1	2	2	1	2	2	1	1: Eragrostis_tef|Et_3B_030020-2506496587,Eragrostis_tef|Et_3A_025663-2506477937,Zoysia_japonica|Zjn_sc00034.1.g04240.1.sm.mk,Zoysia_japonica|Zjn_sc00009.1.g03680.1.sm.mk,Oropetium_thomaeum|Oropetium_20150105_13096A	1: Cenchrus_americanus|Pgl_GLEAN_10015973; 2: Cenchrus_americanus|Pgl_GLEAN_10005952,Setaria_italica|Seita.5G415800.1,Sorghum_bicolor|Sobic.003G390600.1,Saccharum_hybrid|Sh03_t028860,Zea_mays|Zm00001d042492_T001	1: Triticum_aestivum|TraesCS4B01G235900.1,Puccinellia_tenuiflora|Pt_Chr0101872; 2: Hordeum_vulgare|HORVU.MOREX.r2.3HG0254970.1,Triticum_aestivum|TraesCS3A01G395500.1,Triticum_aestivum|TraesCS3B01G427300.1,Triticum_aestivum|TraesCS3D01G389100.1,Thinopyrum_elongatum|Tel3E01T627400.1,Puccinellia_tenuiflora|Pt_Chr0600297,Brachypodium_distachyon|Bradi2g57747.2	1: Olyra_latifolia|Ola038485.1,Raddia_distichophylla|g030107.t1,Phyllostachys_edulis|PH02Gene29833.t1,Dendrocalamus_latiflorus|evm.model.FRAGSCAFF_50.48,Phyllostachys_edulis|PH02Gene09470.t1,Dendrocalamus_latiflorus|evm.model.FRAGSCAFF_129.988	1: Leersia_perrieri|LPERR03G08470.1; 2: Zizania_latifolia|Zla02G029750.1,Zizania_latifolia|Zla04G035870.1,Oryza_sativa|LOC_Os01g67410.1,Oryza_officinalis|OoffiChr01g03642.1,Leersia_perrieri|LPERR01G35180.1,Oryza_brachyantha|OB01G49350.1	1: Pharus_latifolius|Pl03g09200.1; 2: Pharus_latifolius|Pl01g05560.1	1: Streptochaeta_angustifolia|strangu_024956-RA	PLETHORA_5	PLETHORA_5	nucleic acid binding#GO:0003676
HOG00231	-	I	1(LD)	1(LD)	1(LD)	1(LD)	1(LD)	1	1	Zoysia_japonica|Zjn_sc00034.1.g04120.1.am.mkhc,Zoysia_japonica|Zjn_sc00009.1.g03620.1.am.mkhc,Eragrostis_tef|Et_3B_030021-2506496977,Eragrostis_tef|Et_3A_025665-2506478723	Setaria_italica|Seita.5G416600.1,Cenchrus_americanus|Pgl_GLEAN_10008694,Zea_mays|Zm00001d042480_T001,Saccharum_hybrid|Sh03_t028900,Sorghum_bicolor|Sobic.003G391300.1,Zea_mays|Zm00001d012146_T001	Triticum_aestivum|TraesCS3D01G388400.1,Triticum_aestivum|TraesCS3B01G426600.1,Triticum_aestivum|TraesCS3A01G394600.1,Hordeum_vulgare|HORVU.MOREX.r2.3HG0254850.1,Thinopyrum_elongatum|Tel3E01T626000.1,Puccinellia_tenuiflora|Pt_Chr0600273,Brachypodium_distachyon|Bradi2g57817.1	Phyllostachys_edulis|PH02Gene29837.t1,Dendrocalamus_latiflorus|evm.model.ORIGINAL_519.304,Dendrocalamus_latiflorus|evm.model.FRAGSCAFF_129.982,Olyra_latifolia|Ola038478.1,Phyllostachys_edulis|PH02Gene09465.t1	Zizania_latifolia|Zla04G035910.1,Zizania_latifolia|Zla02G029810.1,Oryza_officinalis|OoffiChr01g03638.1,Oryza_sativa|LOC_Os01g67500.1,Oryza_brachyantha|OB01G49440.1,Leersia_perrieri|LPERR01G35260.1	Pharus_latifolius|Pl01g05480.1	Streptochaeta_angustifolia|strangu_032242-RA	PLANT_U-BOX-CONTAINING_PROTEIN_28	PLANT_U-BOX-CONTAINING_PROTEIN_28	catalytic activity, acting on a protein#GO:0140096
HOG00232	-	I	1(LD)	1	1(LD)	1(LD)	1(LD)	1	1	Eragrostis_tef|Et_3A_025660-2506476758,Eragrostis_tef|Et_3B_030015-2506494637,Zoysia_japonica|Zjn_sc00009.1.g03640.1.sm.mkhc	Cenchrus_americanus|Pgl_GLEAN_10008692,Setaria_italica|Seita.5G416200.1,Sorghum_bicolor|Sobic.003G391100.1,Saccharum_hybrid|Sh03_t028870,Zea_mays|Zm00001d042482_T001	Triticum_aestivum|TraesCS3D01G388700.1,Thinopyrum_elongatum|Tel3E01T626400.1,Triticum_aestivum|TraesCS3B01G426900.1,Triticum_aestivum|TraesCS3A01G395000.1,Hordeum_vulgare|HORVU.MOREX.r2.3HG0254920.1,Puccinellia_tenuiflora|Pt_Chr0600275,Brachypodium_distachyon|Bradi2g57800.2	Olyra_latifolia|Ola038480.1,Dendrocalamus_latiflorus|evm.model.FRAGSCAFF_129.985,Phyllostachys_edulis|PH02Gene29836.t1,Dendrocalamus_latiflorus|evm.model.ORIGINAL_519.305.3,Phyllostachys_edulis|PH02Gene09467.t1	Zizania_latifolia|Zla04G035900.1,Zizania_latifolia|Zla02G029790.1,Oryza_officinalis|OoffiChr01g03640.3,Oryza_sativa|LOC_Os01g67480.1,Leersia_perrieri|LPERR01G35240.1,Oryza_brachyantha|OB01G49420.1	Pharus_latifolius|Pl01g05500.1	Streptochaeta_angustifolia|strangu_032241-RA	basic_helix-loop-helix_(bHLH)_DNA-binding_superfamily_protein	basic_helix-loop-helix_(bHLH)_DNA-binding_superfamily_protein	nucleic acid binding#GO:0003676
HOG00233	-	I	1(LD)	1(LD)	1(LD)	1(LD)	1(LD)	1	1	Eragrostis_tef|Et_3B_030022-2506497367,Eragrostis_tef|Et_3A_025666-2506479119,Oropetium_thomaeum|Oropetium_20150105_13104A,Zoysia_japonica|Zjn_sc00009.1.g03590.1.sm.mkhc	Cenchrus_americanus|Pgl_GLEAN_10008695,Setaria_italica|Seita.5G416700.1,Zea_mays|Zm00001d042479_T001,Zea_mays|Zm00001d012145_T001,Sorghum_bicolor|Sobic.003G391400.1	Triticum_aestivum|TraesCS3A01G394500.1,Triticum_aestivum|TraesCS3B01G426500.1,Triticum_aestivum|TraesCS3D01G388300.1,Thinopyrum_elongatum|Tel3E01T625800.1,Hordeum_vulgare|HORVU.MOREX.r2.3HG0254820.1,Puccinellia_tenuiflora|Pt_Chr0600272,Brachypodium_distachyon|Bradi2g57827.1	Phyllostachys_edulis|PH02Gene09464.t1,Phyllostachys_edulis|PH02Gene29838.t1,Dendrocalamus_latiflorus|evm.model.ORIGINAL_519.303,Olyra_latifolia|Ola038476.1	Zizania_latifolia|Zla04G035920.1,Zizania_latifolia|Zla02G029820.1,Oryza_officinalis|OoffiChr01g03637.1,Oryza_sativa|LOC_Os01g67510.1,Oryza_brachyantha|OB01G49450.1,Leersia_perrieri|LPERR01G35270.1	Pharus_latifolius|Pl01g05470.1	Streptochaeta_angustifolia|strangu_032244-RA	RECA	RECA	nucleic acid binding#GO:0003676
HOG00234	-	I	1(LD)	1	1(LD)	1	1	1	0	Eragrostis_tef|Et_3B_030013-2506493857,Eragrostis_tef|Et_3A_025658-2506475972,Oropetium_thomaeum|Oropetium_20150105_13097A	Sorghum_bicolor|Sobic.003G390800.2,Zea_mays|Zm00001d042487_T001,Setaria_italica|Seita.5G415900.1,Cenchrus_americanus|Pgl_GLEAN_10008689	Triticum_aestivum|TraesCS3A01G395400.1,Thinopyrum_elongatum|Tel3E01T627300.1,Triticum_aestivum|TraesCS3B01G427200.1,Hordeum_vulgare|HORVU.MOREX.r2.3HG0254960.1,Puccinellia_tenuiflora|Pt_Chr0600277,Brachypodium_distachyon|Bradi2g57770.3	Phyllostachys_edulis|PH02Gene29834.t1,Olyra_latifolia|Ola038484.1,Dendrocalamus_latiflorus|evm.model.FRAGSCAFF_232.10	Oryza_sativa|LOC_Os01g67420.1,Oryza_officinalis|OoffiChr01g03641.6,Leersia_perrieri|LPERR01G35210.1,Oryza_brachyantha|OB01G49360.1,Zizania_latifolia|Zla02G029760.1	Pharus_latifolius|Pl01g05530.1	-	LIPASE_CLASS_3_FAMILY_PROTEIN	LIPASE_CLASS_3_FAMILY_PROTEIN	-
HOG00235	-	IV-1	2	2	2	2	2	1	1	1: Eragrostis_tef|Et_2A_016690-2506458645,Eragrostis_tef|Et_2B_020709-2506463440,Oropetium_thomaeum|Oropetium_20150105_06697A,Zoysia_japonica|Zjn_sc00107.1.g00430.1.am.mkhc; 2: Zoysia_japonica|Zjn_sc00034.1.g04570.1.am.mkhc,Zoysia_japonica|Zjn_sc00009.1.g03890.1.am.mkhc,Eragrostis_tef|Et_3A_027066-2506473656,Eragrostis_tef|Et_3B_031437-2506497799	1: Setaria_italica|Seita.2G272600.1,Cenchrus_americanus|Pgl_GLEAN_10015433,Sorghum_bicolor|Sobic.002G263900.3; 2: Cenchrus_americanus|Pgl_GLEAN_10032399,Setaria_italica|Seita.5G411800.1,Saccharum_hybrid|Sh03_t028370,Sorghum_bicolor|Sobic.003G386000.1,Zea_mays|Zm00001d042536_T001,Zea_mays|Zm00001d012173_T001	1: Triticum_aestivum|TraesCS5D01G307300.1,Triticum_aestivum|TraesCS5B01G300000.1,Hordeum_vulgare|HORVU.MOREX.r2.5HG0411370.1,Puccinellia_tenuiflora|Pt_Chr0701264; 2: Triticum_aestivum|TraesCS3D01G394200.1,Triticum_aestivum|TraesCS3A01G400000.1,Triticum_aestivum|TraesCS3B01G433000.1,Thinopyrum_elongatum|Tel3E01T635100.1,Hordeum_vulgare|HORVU.MOREX.r2.3HG0255740.1,Brachypodium_distachyon|Bradi2g575…	1: Dendrocalamus_latiflorus|evm.model.FRAGSCAFF_171.269,Olyra_latifolia|Ola000493.1,Phyllostachys_edulis|PH02Gene07167.t1,Dendrocalamus_latiflorus|evm.model.ORIGINAL_3472.132; 2: Dendrocalamus_latiflorus|evm.model.FRAGSCAFF_232.31,Phyllostachys_edulis|PH02Gene23422.t1,Phyllostachys_edulis|PH02Gene27125.t1,Dendrocalamus_latiflorus|evm.model.FRAGSCAFF_173.1012,Dendrocalamus_latiflorus|evm.model.FRA…	1: Oryza_sativa|LOC_Os09g33992.2,Oryza_officinalis|OoffiChr09g01297.2,Oryza_brachyantha|OB09G23020.1,Leersia_perrieri|LPERR09G12490.1; 2: Oryza_officinalis|OoffiChr01g03593.1,Oryza_sativa|LOC_Os01g66940.1,Zizania_latifolia|Zla02G029440.1,Zizania_latifolia|Zla04G035600.1,Leersia_perrieri|LPERR01G34750.1	1: Pharus_latifolius|Pl01g05680.1	1: Streptochaeta_angustifolia|strangu_024969-RA	fructokinase_I;UPF0739_PROTEIN_C1ORF74	fructokinase_I	-
HOG00236	-	I	1(LD)	1	1(LD)	1(LD)	1(LD)	1	0	Eragrostis_tef|Et_3B_029979-2506493726,Eragrostis_tef|Et_3A_025632-2506478986,Zoysia_japonica|Zjn_sc00034.1.g04660.1.am.mk	Sorghum_bicolor|Sobic.003G384300.1,Setaria_italica|Seita.5G409500.1,Cenchrus_americanus|Pgl_GLEAN_10032375,Zea_mays|Zm00001d042556_T001	Triticum_aestivum|TraesCS3B01G434400.1,Thinopyrum_elongatum|Tel3E01T637100.1,Triticum_aestivum|TraesCS3D01G396300.1,Triticum_aestivum|TraesCS3A01G401500.1,Hordeum_vulgare|HORVU.MOREX.r2.3HG0255900.1,Puccinellia_tenuiflora|Pt_Chr0600177,Brachypodium_distachyon|Bradi2g57427.1	Phyllostachys_edulis|PH02Gene23410.t1,Olyra_latifolia|Ola023415.1,Raddia_distichophylla|g026190.t1,Dendrocalamus_latiflorus|evm.model.FRAGSCAFF_173.1002,Phyllostachys_edulis|PH02Gene27107.t1,Dendrocalamus_latiflorus|evm.model.FRAGSCAFF_232.59	Zizania_latifolia|Zla02G029300.1,Zizania_latifolia|Zla04G035570.1,Oryza_sativa|LOC_Os01g66710.1,Leersia_perrieri|LPERR01G34600.1,Oryza_officinalis|OoffiChr01g03567.1,Oryza_brachyantha|OB01G48820.1	Pharus_latifolius|Pl01g05950.1	-	polygalacturonase	polygalacturonase	hydrolase activity#GO:0016787
HOG00237	-	IV-3	2	2	2	2	2	2	1	1: Eragrostis_tef|Et_2A_018415-2506448646,Eragrostis_tef|Et_2B_022475-2506469119,Zoysia_japonica|Zjn_sc00107.1.g00250.1.am.mk; 2: Zoysia_japonica|Zjn_sc00009.1.g03760.1.sm.mkhc,Zoysia_japonica|Zjn_sc00034.1.g04380.1.sm.mkhc,Eragrostis_tef|Et_3A_027069-2506474835,Eragrostis_tef|Et_3B_030010-2506492695,Oropetium_thomaeum|Oropetium_20150105_13079A	1: Setaria_italica|Seita.2G275300.1,Cenchrus_americanus|Pgl_GLEAN_10036705,Sorghum_bicolor|Sobic.002G265200.1; 2: Zea_mays|Zm00001d042506_T001,Zea_mays|Zm00001d012158_T001,Sorghum_bicolor|Sobic.003G389100.2,Setaria_italica|Seita.5G414700.1	1: Hordeum_vulgare|HORVU.MOREX.r2.5HG0412110.1,Triticum_aestivum|TraesCS5D01G311600.1,Puccinellia_tenuiflora|Pt_Chr0701285,Brachypodium_distachyon|Bradi4g35330.1; 2: Triticum_aestivum|TraesCS3B01G429900.1,Triticum_aestivum|TraesCS3A01G397900.1,Thinopyrum_elongatum|Tel3E01T631200.1,Hordeum_vulgare|HORVU.MOREX.r2.3HG0255340.1,Puccinellia_tenuiflora|Pt_Chr0600240,Brachypodium_distachyon|Bradi2g57650…	1: Dendrocalamus_latiflorus|evm.model.ORIGINAL_6123.395,Phyllostachys_edulis|PH02Gene36817.t1,Olyra_latifolia|Ola000472.1,Raddia_distichophylla|g011144.t1,Phyllostachys_edulis|PH02Gene07182.t1; 2: Raddia_distichophylla|g026214.t1,Olyra_latifolia|Ola038496.1,Dendrocalamus_latiflorus|evm.model.FRAGSCAFF_50.28,Phyllostachys_edulis|PH02Gene29822.t1,Phyllostachys_edulis|PH02Gene23434.t1,Dendrocalamus_…	1: Oryza_officinalis|OoffiChr09g01313.1,Oryza_sativa|LOC_Os09g34180.1,Leersia_perrieri|LPERR09G12670.1,Oryza_brachyantha|OB09G23190.1,Zizania_latifolia|Zla14G002860.1; 2: Zizania_latifolia|Zla04G035760.1,Zizania_latifolia|Zla02G029650.1,Oryza_sativa|LOC_Os01g67240.1,Oryza_officinalis|OoffiChr01g03614.1,Leersia_perrieri|LPERR01G35000.1,Oryza_brachyantha|OB01G49150.1	1: Pharus_latifolius|Pl09g15340.1; 2: Pharus_latifolius|Pl01g05870.1	1: Streptochaeta_angustifolia|strangu_019733-RA	Formin_homology_1;FORMIN-RELATED	Formin_homology_1	cytoskeletal protein binding#GO:0008092
HOG00239	-	IV-3	2	2(RL)	2	2	2	1	2	1: Eragrostis_tef|Et_2A_016687-2506457466; 2: Zoysia_japonica|Zjn_sc00034.1.g04550.1.sm.mkhc,Oropetium_thomaeum|Oropetium_20150105_13060A,Eragrostis_tef|Et_3B_029996-2506487246,Eragrostis_tef|Et_3A_025641-2506482536	1: Sorghum_bicolor|Sobic.002G264000.1; 2: Saccharum_hybrid|Sh03_t028410,Zea_mays|Zm00001d042533_T001,Cenchrus_americanus|Pgl_GLEAN_10032402,Setaria_italica|Seita.5G412100.1	1: Triticum_aestivum|TraesCS5B01G300100.1,Hordeum_vulgare|HORVU.MOREX.r2.5HG0411380.1,Triticum_aestivum|TraesCS5D01G307200.1,Puccinellia_tenuiflora|Pt_Chr0701265; 2: Triticum_aestivum|TraesCS3D01G393700.1,Triticum_aestivum|TraesCS3A01G399600.1,Triticum_aestivum|TraesCS3B01G432600.1,Thinopyrum_elongatum|Tel3E01T634700.1,Hordeum_vulgare|HORVU.MOREX.r2.3HG0255670.1,Puccinellia_tenuiflora|Pt_Chr06001…	1: Dendrocalamus_latiflorus|evm.model.FRAGSCAFF_171.270; 2: Phyllostachys_edulis|PH02Gene23419.t1,Raddia_distichophylla|g026199.t1,Dendrocalamus_latiflorus|evm.model.FRAGSCAFF_129.1019	1: Oryza_brachyantha|OB09G23030.1,Oryza_sativa|LOC_Os09g34000.1; 2: Oryza_sativa|LOC_Os01g66980.1,Oryza_officinalis|OoffiChr01g03590.1,Oryza_brachyantha|OB01G48950.1,Leersia_perrieri|LPERR01G34780.1,Zizania_latifolia|Zla02G029470.1	1: Pharus_latifolius|Pl01g05650.1	1: Streptochaeta_angustifolia|strangu_001287-RA; 2: Streptochaeta_angustifolia|strangu_019754-RA	TRIGGER_FACTOR_CHAPERONE_AND_PEPTIDYL-PROLYL_CIS/TRANS_ISOMERASE	TRIGGER_FACTOR_CHAPERONE_AND_PEPTIDYL-PROLYL_CIS/TRANS_ISOMERASE	catalytic activity, acting on a protein#GO:0140096
HOG00240	-	I	1(LD)	1	1(LD)	1(LD)	1(LD)	1	1	Oropetium_thomaeum|Oropetium_20150105_13059A,Zoysia_japonica|Zjn_sc00034.1.g04560.1.am.mkhc,Zoysia_japonica|Zjn_sc00009.1.g03870.1.sm.mkhc,Eragrostis_tef|Et_3A_025640-2506482143,Eragrostis_tef|Et_3B_029992-2506498796	Cenchrus_americanus|Pgl_GLEAN_10032401,Setaria_italica|Seita.5G412000.1,Sorghum_bicolor|Sobic.003G386200.1,Zea_mays|Zm00001d012171_T001,Saccharum_hybrid|Sh03_t028400	Puccinellia_tenuiflora|Pt_Chr0600196,Triticum_aestivum|TraesCS3B01G432700.1,Triticum_aestivum|TraesCS3D01G393800.1,Triticum_aestivum|TraesCS3A01G399700.1,Thinopyrum_elongatum|Tel3E01T634800.1,Hordeum_vulgare|HORVU.MOREX.r2.3HG0255690.1,Brachypodium_distachyon|Bradi2g57520.3	Dendrocalamus_latiflorus|evm.model.FRAGSCAFF_173.1010,Phyllostachys_edulis|PH02Gene27123.t2,Dendrocalamus_latiflorus|evm.model.FRAGSCAFF_129.1020,Raddia_distichophylla|g026200.t1,Phyllostachys_edulis|PH02Gene23420.t1,Dendrocalamus_latiflorus|evm.model.FRAGSCAFF_232.33	Zizania_latifolia|Zla04G035620.1,Zizania_latifolia|Zla02G029460.1,Oryza_sativa|LOC_Os01g66970.1,Oryza_officinalis|OoffiChr01g03591.2,Leersia_perrieri|LPERR01G34770.1,Oryza_brachyantha|OB01G48930.1	Pharus_latifolius|Pl01g05660.1	Streptochaeta_angustifolia|strangu_024972-RA	RING/FYVE/PHD_zinc_finger_superfamily_protein	RING/FYVE/PHD_zinc_finger_superfamily_protein	catalytic activity, acting on a protein#GO:0140096
HOG00241	-	I	1(LD)	1	1(LD)	1(LD)	1(LD)	1	1	Zoysia_japonica|Zjn_sc00034.1.g04280.1.sm.mkhc,Oropetium_thomaeum|Oropetium_20150105_13092A,Eragrostis_tef|Et_3A_025662-2506477544,Eragrostis_tef|Et_3B_030018-2506495807	Setaria_italica|Seita.5G415600.1,Cenchrus_americanus|Pgl_GLEAN_10005949,Sorghum_bicolor|Sobic.003G390400.1,Saccharum_hybrid|Sh03_t028850,Zea_mays|Zm00001d042494_T001	Triticum_aestivum|TraesCS3B01G427500.1,Thinopyrum_elongatum|Tel3E01T627600.1,Triticum_aestivum|TraesCS3D01G389300.1,Triticum_aestivum|TraesCS3A01G395700.1,Hordeum_vulgare|HORVU.MOREX.r2.3HG0254990.1,Puccinellia_tenuiflora|Pt_Chr0600282,Brachypodium_distachyon|Bradi2g57730.2	Olyra_latifolia|Ola038487.1,Raddia_distichophylla|g030109.t1,Dendrocalamus_latiflorus|evm.model.FRAGSCAFF_50.45,Phyllostachys_edulis|PH02Gene29831.t1,Dendrocalamus_latiflorus|evm.model.FRAGSCAFF_232.14,Dendrocalamus_latiflorus|evm.model.FRAGSCAFF_129.990	Zizania_latifolia|Zla04G035850.1,Zizania_latifolia|Zla02G029730.1,Oryza_officinalis|OoffiChr01g03645.2,Oryza_sativa|LOC_Os01g67370.1,Oryza_brachyantha|OB01G49320.1,Leersia_perrieri|LPERR01G35120.1	Pharus_latifolius|Pl01g05580.1	Streptochaeta_angustifolia|strangu_024958-RA	CREG1_PROTEIN	CREG1_PROTEIN	-
HOG00242	-	I	1(LD)	1	1(LD)	1(LD)	1(LD)	1	1	Eragrostis_tef|Et_3B_030008-2506491921,Eragrostis_tef|Et_3A_025656-2506475186,Oropetium_thomaeum|Oropetium_20150105_13088A,Zoysia_japonica|Zjn_sc00034.1.g04310.1.sm.mkhc	Cenchrus_americanus|Pgl_GLEAN_10005946,Setaria_italica|Seita.5G415200.1,Saccharum_hybrid|Sh03_t028810,Sorghum_bicolor|Sobic.003G389800.3,Zea_mays|Zm00001d012153_T001	Puccinellia_tenuiflora|Pt_Chr0600290,Hordeum_vulgare|HORVU.MOREX.r2.3HG0255110.1,Triticum_aestivum|TraesCS3A01G396500.1,Triticum_aestivum|TraesCS3B01G428500.1,Thinopyrum_elongatum|Tel3E01T628700.1,Triticum_aestivum|TraesCS3D01G390500.1,Brachypodium_distachyon|Bradi2g57687.2	Dendrocalamus_latiflorus|evm.model.FRAGSCAFF_129.991,Phyllostachys_edulis|PH02Gene09475.t1,Raddia_distichophylla|g030105.t1,Olyra_latifolia|Ola038490.4,Dendrocalamus_latiflorus|evm.model.FRAGSCAFF_50.40	Zizania_latifolia|Zla04G035820.1,Zizania_latifolia|Zla02G029720.1,Oryza_officinalis|OoffiChr01g03607.2,Oryza_sativa|LOC_Os01g67330.1,Oryza_brachyantha|OB01G49280.1,Leersia_perrieri|LPERR01G35070.2	Pharus_latifolius|Pl01g05610.1	Streptochaeta_angustifolia|strangu_024960-RA	NUCLEOTIDE-SUGAR_TRANSMEMBRANE_TRANSPORTER	NUCLEOTIDE-SUGAR_TRANSMEMBRANE_TRANSPORTER	-
HOG00243	-	I	1(LD)	1	1(LD)	1(LD)	1(LD)	1	1	Oropetium_thomaeum|Oropetium_20150105_13085A,Zoysia_japonica|Zjn_sc00009.1.g03720.1.sm.mkhc,Eragrostis_tef|Et_3B_030005-2506490756,Eragrostis_tef|Et_3A_025654-2506474400	Cenchrus_americanus|Pgl_GLEAN_10005943,Setaria_italica|Seita.5G414900.1,Sorghum_bicolor|Sobic.003G389300.1,Saccharum_hybrid|Sh03_t028740,Zea_mays|Zm00001d012155_T003	Triticum_aestivum|TraesCS3A01G397500.1,Triticum_aestivum|TraesCS3B01G429400.1,Thinopyrum_elongatum|Tel3E01T629900.1,Triticum_aestivum|TraesCS3D01G391300.1,Hordeum_vulgare|HORVU.MOREX.r2.3HG0255200.1,Puccinellia_tenuiflora|Pt_Chr0600234,Brachypodium_distachyon|Bradi2g57664.3	Raddia_distichophylla|g030102.t1,Olyra_latifolia|Ola038494.3,Phyllostachys_edulis|PH02Gene29824.t2,Dendrocalamus_latiflorus|evm.model.FRAGSCAFF_50.32,Phyllostachys_edulis|PH02Gene23437.t2,Dendrocalamus_latiflorus|evm.model.FRAGSCAFF_129.997	Zizania_latifolia|Zla04G035780.1,Zizania_latifolia|Zla02G029690.1,Oryza_sativa|LOC_Os01g67290.1,Oryza_officinalis|OoffiChr01g03610.3,Oryza_brachyantha|OB01G49240.1,Leersia_perrieri|LPERR01G35040.1	Pharus_latifolius|Pl01g05700.1	Streptochaeta_angustifolia|strangu_024967-RA	Oryza_sativa_short_postembryonic_roots_1	Oryza_sativa_short_postembryonic_roots_1	-
HOG00244	-	I	1	1(LD)	1(LD)	1(LD)	1(LD)	1	1	Oropetium_thomaeum|Oropetium_20150105_13087A,Zoysia_japonica|Zjn_sc00009.1.g03710.1.sm.mkhc,Eragrostis_tef|Et_3B_030007-2506491534	Zea_mays|Zm00001d042503_T001,Saccharum_hybrid|Sh03_t028800,Sorghum_bicolor|Sobic.003G389700.1,Zea_mays|Zm00001d012154_T001,Setaria_italica|Seita.5G415100.1	Triticum_aestivum|TraesCS3A01G397000.1,Thinopyrum_elongatum|Tel3E01T629300.1,Triticum_aestivum|TraesCS3B01G429000.1,Hordeum_vulgare|HORVU.MOREX.r2.3HG0255130.1,Triticum_aestivum|TraesCS3D01G390600.1,Puccinellia_tenuiflora|Pt_Chr0600233,Brachypodium_distachyon|Bradi2g57680.1	Raddia_distichophylla|g030104.t1,Olyra_latifolia|Ola038490.4,Dendrocalamus_latiflorus|evm.model.FRAGSCAFF_50.37.1,Phyllostachys_edulis|PH02Gene29827.t2,Dendrocalamus_latiflorus|evm.model.FRAGSCAFF_129.993	Oryza_officinalis|OoffiChr01g03608.1,Oryza_brachyantha|OB01G49270.1,Leersia_perrieri|LPERR01G35060.1,Zizania_latifolia|Zla02G029710.1,Zizania_latifolia|Zla04G035810.1	Pharus_latifolius|Pl01g05620.1	Streptochaeta_angustifolia|strangu_024964-RA	-	-	-
HOG00245	-	I	1(LD)	1	1(LD)	1(LD)	1(LD)	1	1	Eragrostis_tef|Et_3A_025637-2506480964,Eragrostis_tef|Et_3B_029984-2506495676,Oropetium_thomaeum|Oropetium_20150105_13054A,Zoysia_japonica|Zjn_sc00009.1.g03880.1.sm.mkhc	Cenchrus_americanus|Pgl_GLEAN_10032400,Setaria_italica|Seita.5G411900.1,Saccharum_hybrid|Sh03_t028380,Sorghum_bicolor|Sobic.003G386100.1,Zea_mays|Zm00001d042535_T001	Triticum_aestivum|TraesCS3B01G432900.1,Triticum_aestivum|TraesCS3D01G394100.1,Hordeum_vulgare|HORVU.MOREX.r2.3HG0255710.1,Triticum_aestivum|TraesCS3A01G399900.1,Thinopyrum_elongatum|Tel3E01T635000.1,Puccinellia_tenuiflora|Pt_Chr0600195,Brachypodium_distachyon|Bradi2g57510.1	Phyllostachys_edulis|PH02Gene23421.t1,Raddia_distichophylla|g026201.t1,Dendrocalamus_latiflorus|evm.model.FRAGSCAFF_173.1011,Phyllostachys_edulis|PH02Gene27124.t1,Dendrocalamus_latiflorus|evm.model.FRAGSCAFF_232.32	Zizania_latifolia|Zla04G035610.1,Zizania_latifolia|Zla02G029450.1,Oryza_brachyantha|OB01G48920.1,Leersia_perrieri|LPERR01G34760.1,Oryza_officinalis|OoffiChr01g03592.1,Oryza_sativa|LOC_Os01g66960.1	Pharus_latifolius|Pl01g05670.1	Streptochaeta_angustifolia|strangu_024971-RA	SELENOPROTEIN_F	SELENOPROTEIN_F	-
HOG00246	-	I	1(LD)	1	1(LD)	1(LD)	1(LD)	1	1	Eragrostis_tef|Et_3B_029999-2506488416,Eragrostis_tef|Et_3A_025651-2506486466,Zoysia_japonica|Zjn_sc00009.1.g03820.1.sm.mkhc,Oropetium_thomaeum|Oropetium_20150105_13069A	Setaria_italica|Seita.5G413400.1,Cenchrus_americanus|Pgl_GLEAN_10032420,Sorghum_bicolor|Sobic.003G387800.1,Saccharum_hybrid|Sh03_t028580,Zea_mays|Zm00001d042526_T001	Triticum_aestivum|TraesCS3A01G398500.1,Triticum_aestivum|TraesCS3D01G392600.1,Triticum_aestivum|TraesCS3B01G430900.1,Thinopyrum_elongatum|Tel3E01T632400.1,Hordeum_vulgare|HORVU.MOREX.r2.3HG0255410.1,Puccinellia_tenuiflora|Pt_Chr0600214,Brachypodium_distachyon|Bradi2g57590.1	Dendrocalamus_latiflorus|evm.model.FRAGSCAFF_50.21,Phyllostachys_edulis|PH02Gene23426.t1,Raddia_distichophylla|g026206.t1,Olyra_latifolia|Ola038512.1,Phyllostachys_edulis|PH02Gene27130.t1	Zizania_latifolia|Zla04G035710.1,Zizania_latifolia|Zla02G029560.1,Oryza_officinalis|OoffiChr01g03583.2,Oryza_sativa|LOC_Os01g67120.1,Leersia_perrieri|LPERR01G34870.1,Oryza_brachyantha|OB01G49050.1	Pharus_latifolius|Pl01g05810.1	Streptochaeta_angustifolia|strangu_029633-RA	SULFURTRANSFERASE_10	SULFURTRANSFERASE_10	-
HOG00247	-	I	1(LD)	1	1(LD)	1(LD)	1(LD)	1	1	Eragrostis_tef|Et_3A_023141-2506479044,Eragrostis_tef|Et_3B_027984-2506490306,Zoysia_japonica|Zjn_sc00009.1.g03790.1.am.mk,Zoysia_japonica|Zjn_sc00034.1.g04410.1.sm.mk,Oropetium_thomaeum|Oropetium_20150105_13075A	Zea_mays|Zm00001d042508_T001,Sorghum_bicolor|Sobic.003G388900.1,Setaria_italica|Seita.5G414500.1	Triticum_aestivum|TraesCS3A01G398100.1,Triticum_aestivum|TraesCS3D01G392000.1,Triticum_aestivum|TraesCS3B01G430100.1,Thinopyrum_elongatum|Tel3E01T631600.1,Hordeum_vulgare|HORVU.MOREX.r2.3HG0255360.1,Brachypodium_distachyon|Bradi2g57630.1	Dendrocalamus_latiflorus|evm.model.FRAGSCAFF_50.26,Phyllostachys_edulis|PH02Gene29821.t1,Raddia_distichophylla|g026212.t1,Olyra_latifolia|Ola038498.1,Dendrocalamus_latiflorus|evm.model.FRAGSCAFF_129.1001,Phyllostachys_edulis|PH02Gene23432.t1	Zizania_latifolia|Zla04G035750.1,Zizania_latifolia|Zla02G029630.1,Leersia_perrieri|LPERR01G34980.1,Oryza_brachyantha|OB01G49130.1,Oryza_sativa|LOC_Os01g67210.1,Oryza_officinalis|OoffiChr01g03616.1	Pharus_latifolius|Pl01g05850.1	Streptochaeta_angustifolia|strangu_019730-RA	MEMBRANE-ASSOCIATED_SALT-INDUCIBLE_PROTEIN-LIKE	MEMBRANE-ASSOCIATED_SALT-INDUCIBLE_PROTEIN-LIKE	protein binding#GO:0005515
HOG00248	-	I	1(LD)	1(LD)	1(LD)	1(LD)	1	1	1	Eragrostis_tef|Et_3B_030004-2506490366,Eragrostis_tef|Et_3A_025648-2506485287,Zoysia_japonica|Zjn_sc00009.1.g03770.1.sm.mkhc,Zoysia_japonica|Zjn_sc00034.1.g04400.1.sm.mkhc,Oropetium_thomaeum|Oropetium_20150105_13077A	Zea_mays|Zm00001d042507_T001,Saccharum_hybrid|Sh03_t028690,Zea_mays|Zm00001d012159_T001,Sorghum_bicolor|Sobic.003G389000.1,Setaria_italica|Seita.5G414600.1	Triticum_aestivum|TraesCS3D01G391900.1,Triticum_aestivum|TraesCS3A01G398000.1,Thinopyrum_elongatum|Tel3E01T631400.1,Triticum_aestivum|TraesCS3B01G430000.1,Hordeum_vulgare|HORVU.MOREX.r2.3HG0255350.1,Puccinellia_tenuiflora|Pt_Chr0600223,Brachypodium_distachyon|Bradi2g57640.2	Dendrocalamus_latiflorus|evm.model.FRAGSCAFF_232.22,Phyllostachys_edulis|PH02Gene23433.t1,Raddia_distichophylla|g026213.t1,Olyra_latifolia|Ola038497.1,Dendrocalamus_latiflorus|evm.model.FRAGSCAFF_129.1000	Oryza_sativa|LOC_Os01g67220.2,Oryza_officinalis|OoffiChr01g03615.1,Leersia_perrieri|LPERR01G34990.1,Oryza_brachyantha|OB01G49140.1,Zizania_latifolia|Zla02G029640.1	Pharus_latifolius|Pl01g05860.1	Streptochaeta_angustifolia|strangu_019732-RA	&beta	&beta	hydrolase activity#GO:0016787
HOG00249	-	I	1(LD)	1	1(LD)	1(LD)	1(LD)	1	1	Zoysia_japonica|Zjn_sc00034.1.g04610.1.sm.mk,Oropetium_thomaeum|Oropetium_20150105_13050A,Eragrostis_tef|Et_3B_029980-2506494116,Eragrostis_tef|Et_3A_025634-2506479778	Setaria_italica|Seita.5G411100.1,Cenchrus_americanus|Pgl_GLEAN_10032388,Sorghum_bicolor|Sobic.003G385000.1,Zea_mays|Zm00001d042551_T001	Triticum_aestivum|TraesCS3A01G400600.1,Triticum_aestivum|TraesCS3D01G395000.1,Triticum_aestivum|TraesCS3B01G433600.1,Thinopyrum_elongatum|Tel3E01T636100.1,Hordeum_vulgare|HORVU.MOREX.r2.3HG0255840.1,Puccinellia_tenuiflora|Pt_Chr0600183,Brachypodium_distachyon|Bradi2g57470.1	Olyra_latifolia|Ola023419.1,Raddia_distichophylla|g026195.t1,Dendrocalamus_latiflorus|evm.model.FRAGSCAFF_232.43,Phyllostachys_edulis|PH02Gene23415.t1,Phyllostachys_edulis|PH02Gene27111.t1,Dendrocalamus_latiflorus|evm.model.FRAGSCAFF_129.1024	Zizania_latifolia|Zla04G035590.1,Zizania_latifolia|Zla02G029400.1,Oryza_sativa|LOC_Os01g66860.2,Oryza_officinalis|OoffiChr01g03606.1,Leersia_perrieri|LPERR01G34630.2,Oryza_brachyantha|OB01G48860.1	Pharus_latifolius|Pl01g05890.1	Streptochaeta_angustifolia|strangu_029641-RA	SERINE/THREONINE-PROTEIN_KINASE_TNNI3K-RELATED	SERINE/THREONINE-PROTEIN_KINASE_TNNI3K-RELATED	catalytic activity, acting on a protein#GO:0140096
HOG00250	-	I	1(LD)	1	1(LD)	1	1	1	1	Eragrostis_tef|Et_3A_025636-2506480570,Eragrostis_tef|Et_3B_029983-2506495286,Zoysia_japonica|Zjn_sc00034.1.g04600.1.sm.mkhc,Oropetium_thomaeum|Oropetium_20150105_13052A	Setaria_italica|Seita.5G411300.1,Cenchrus_americanus|Pgl_GLEAN_10032391,Saccharum_hybrid|Sh03_t028340,Zea_mays|Zm00001d042543_T002,Sorghum_bicolor|Sobic.003G385300.1	Brachypodium_distachyon|Bradi2g57490.1,Puccinellia_tenuiflora|Pt_Chr0600189,Triticum_aestivum|TraesCS3A01G400200.1,Thinopyrum_elongatum|Tel3E01T635500.1,Triticum_aestivum|TraesCS3D01G394400.1,Triticum_aestivum|TraesCS3B01G433200.1,Hordeum_vulgare|HORVU.MOREX.r2.3HG0255760.1	Olyra_latifolia|Ola038516.1,Raddia_distichophylla|g026202.t1,Phyllostachys_edulis|PH02Gene27126.t1,Dendrocalamus_latiflorus|evm.model.FRAGSCAFF_129.1022	Leersia_perrieri|LPERR01G34740.1,Oryza_brachyantha|OB01G48900.1,Oryza_sativa|LOC_Os01g66920.1,Oryza_officinalis|OoffiChr01g03594.1,Zizania_latifolia|Zla02G029430.1	Pharus_latifolius|Pl01g05690.1	Streptochaeta_angustifolia|strangu_024968-RA	HELICASE_RELATED	HELICASE_RELATED	hydrolase activity#GO:0016787
HOG00251	-	I	1(LD)	1	1(LD)	1(LD)	1	1	1	Oropetium_thomaeum|Oropetium_20150105_13090A,Zoysia_japonica|Zjn_sc00034.1.g04290.1.sm.mk,Eragrostis_tef|Et_3B_030012-2506493469,Eragrostis_tef|Et_3A_025661-2506477151	Sorghum_bicolor|Sobic.003G390100.5,Zea_mays|Zm00001d042499_T001,Cenchrus_americanus|Pgl_GLEAN_10005948,Setaria_italica|Seita.5G415400.1	Triticum_aestivum|TraesCS3D01G389400.1,Thinopyrum_elongatum|Tel3E01T627700.1,Triticum_aestivum|TraesCS3B01G427600.1,Triticum_aestivum|TraesCS3A01G395800.1,Hordeum_vulgare|HORVU.MOREX.r2.3HG0255000.1,Puccinellia_tenuiflora|Pt_Chr0600293,Brachypodium_distachyon|Bradi2g57710.1	Dendrocalamus_latiflorus|evm.model.FRAGSCAFF_50.44,Phyllostachys_edulis|PH02Gene29830.t1,Olyra_latifolia|Ola038488.1,Dendrocalamus_latiflorus|evm.model.FRAGSCAFF_232.15,Phyllostachys_edulis|PH02Gene09471.t1	Oryza_officinalis|OoffiChr01g03646.1,Oryza_sativa|LOC_Os01g67360.1,Oryza_brachyantha|OB01G49300.1,Leersia_perrieri|LPERR01G35110.1,Zizania_latifolia|Zla04G035840.1	Pharus_latifolius|Pl01g05590.1	Streptochaeta_angustifolia|strangu_024959-RA	S-adenosyl-L-methionine-dependent_methyltransferases_superfamily_protein	S-adenosyl-L-methionine-dependent_methyltransferases_superfamily_protein	transferase activity#GO:0016740
HOG00252	-	I	1(LD)	1	1(LD)	1(LD)	1	1	1	Eragrostis_tef|Et_3A_025646-2506484501,Eragrostis_tef|Et_3B_030002-2506489586,Oropetium_thomaeum|Oropetium_20150105_13071A	Setaria_italica|Seita.5G413700.1,Cenchrus_americanus|Pgl_GLEAN_10032424,Sorghum_bicolor|Sobic.003G388100.1,Zea_mays|Zm00001d042520_T001,Saccharum_hybrid|Sh03_t028650	Triticum_aestivum|TraesCS3A01G398400.1,Hordeum_vulgare|HORVU.MOREX.r2.3HG0255390.1,Thinopyrum_elongatum|Tel3E01T632200.1,Triticum_aestivum|TraesCS3D01G392400.1,Triticum_aestivum|TraesCS3B01G430400.1,Puccinellia_tenuiflora|Pt_Chr0600216,Brachypodium_distachyon|Bradi2g57597.1	Dendrocalamus_latiflorus|evm.model.FRAGSCAFF_50.24,Phyllostachys_edulis|PH02Gene29818.t1,Phyllostachys_edulis|PH02Gene23429.t4,Olyra_latifolia|Ola038503.1	Oryza_brachyantha|OB01G49080.1,Leersia_perrieri|LPERR01G34960.1,Oryza_sativa|LOC_Os01g67170.1,Oryza_officinalis|OoffiChr01g03618.1,Zizania_latifolia|Zla02G029590.1	Pharus_latifolius|Pl01g05820.1	Streptochaeta_angustifolia|strangu_029631-RA	OS01G0897100_PROTEIN	OS01G0897100_PROTEIN	-
HOG00253	-	I	1(LD)	1	1(LD)	1(LD)	1	1	1	Eragrostis_tef|Et_2B_020706-2506462342,Eragrostis_tef|Et_2A_016686-2506457073,Oropetium_thomaeum|Oropetium_20150105_06698A	Setaria_italica|Seita.2G272400.1,Cenchrus_americanus|Pgl_GLEAN_10015436,Zea_mays|Zm00001d021145_T001,Sorghum_bicolor|Sobic.002G263700.1	Hordeum_vulgare|HORVU.MOREX.r2.5HG0411320.1,Triticum_aestivum|TraesCS5D01G306800.1,Triticum_aestivum|TraesCS5B01G299500.1,Puccinellia_tenuiflora|Pt_Chr0701262,Brachypodium_distachyon|Bradi4g35150.1	Phyllostachys_edulis|PH02Gene04708.t1,Dendrocalamus_latiflorus|evm.model.ORIGINAL_3472.133,Dendrocalamus_latiflorus|evm.model.FRAGSCAFF_171.266,Olyra_latifolia|Ola000495.1,Dendrocalamus_latiflorus|evm.model.ORIGINAL_6123.382,Phyllostachys_edulis|PH02Gene07165.t1	Leersia_perrieri|LPERR09G12470.1,Oryza_brachyantha|OB09G23000.1,Oryza_sativa|LOC_Os09g33980.1,Oryza_officinalis|OoffiChr09g01296.3,Zizania_latifolia|Zla14G003050.1	Pharus_latifolius|Pl09g15210.1	Streptochaeta_angustifolia|strangu_001285-RA	AAA_DOMAIN-CONTAINING	-	ion binding#GO:0043167
HOG00254	-	I	0	1(LD)	1(LD)	1(LD)	1(LD)	1	1	-	Zea_mays|Zm00001d012156_T002,Zea_mays|Zm00001d042505_T001,Sorghum_bicolor|Sobic.003G389200.1,Saccharum_hybrid|Sh03_t028720,Setaria_italica|Seita.5G414800.1	Triticum_aestivum|TraesCS3D01G391700.1,Thinopyrum_elongatum|Tel3E01T631100.1,Triticum_aestivum|TraesCS3B01G429700.1,Triticum_aestivum|TraesCS3A01G397800.1,Puccinellia_tenuiflora|Pt_Chr0600227,Brachypodium_distachyon|Bradi2g57657.1	Dendrocalamus_latiflorus|evm.model.FRAGSCAFF_50.31,Phyllostachys_edulis|PH02Gene29823.t1,Phyllostachys_edulis|PH02Gene23435.t1,Olyra_latifolia|Ola038495.1,Dendrocalamus_latiflorus|evm.model.FRAGSCAFF_232.17,Dendrocalamus_latiflorus|evm.model.FRAGSCAFF_129.998	Zizania_latifolia|Zla02G029670.1,Zizania_latifolia|Zla04G035770.1,Oryza_officinalis|OoffiChr01g03613.3,Oryza_sativa|LOC_Os01g67250.1,Oryza_brachyantha|OB01G49160.1,Leersia_perrieri|LPERR01G35010.3	Pharus_latifolius|Pl01g05880.1	Streptochaeta_angustifolia|strangu_019734-RA	RAD21_PROTEIN	RAD21_PROTEIN	chromatin binding#GO:0003682
HOG00255	-	I	1(LD)	1	1	1(LD)	1(LD)	1	1	Eragrostis_tef|Et_2B_020728-2506470409,Eragrostis_tef|Et_2A_016695-2506460610,Zoysia_japonica|Zjn_sc00107.1.g00350.1.sm.mkhc	Setaria_italica|Seita.2G274600.1,Cenchrus_americanus|Pgl_GLEAN_10007817,Sorghum_bicolor|Sobic.002G264500.1	Hordeum_vulgare|HORVU.MOREX.r2.5HG0411940.1,Puccinellia_tenuiflora|Pt_Chr0701279,Brachypodium_distachyon|Bradi4g35280.1	Dendrocalamus_latiflorus|evm.model.ORIGINAL_6123.386,Dendrocalamus_latiflorus|evm.model.FRAGSCAFF_171.279,Olyra_latifolia|Ola000483.1,Dendrocalamus_latiflorus|evm.model.ORIGINAL_3472.124,Phyllostachys_edulis|PH02Gene04718.t2,Phyllostachys_edulis|PH02Gene07175.t1	Oryza_officinalis|OoffiChr09g01307.1,Oryza_sativa|LOC_Os09g34110.1,Oryza_brachyantha|OB09G23110.1,Leersia_perrieri|LPERR09G12600.1,Zizania_latifolia|Zla14G002940.1,Zizania_latifolia|Zla01G024950.1	Pharus_latifolius|Pl09g15290.1	Streptochaeta_angustifolia|strangu_001295-RA	EXPRESSED_PROTEIN	-	-
HOG00256	-	I	1(LD)	1	1	1(LD)	1	1	0	Eragrostis_tef|Et_2B_020732-2506471873,Eragrostis_tef|Et_2A_016696-2506461003,Zoysia_japonica|Zjn_sc00107.1.g00320.1.sm.mkhc,Oropetium_thomaeum|Oropetium_20150105_06686A	Cenchrus_americanus|Pgl_GLEAN_10007819,Setaria_italica|Seita.2G274800.1,Sorghum_bicolor|Sobic.002G264600.1	Triticum_aestivum|TraesCS5D01G311000.1,Hordeum_vulgare|HORVU.MOREX.r2.5HG0412050.1,Brachypodium_distachyon|Bradi4g35301.1,Puccinellia_tenuiflora|Pt_Chr0701281	Dendrocalamus_latiflorus|evm.model.ORIGINAL_3472.120.2,Phyllostachys_edulis|PH02Gene36813.t2,Dendrocalamus_latiflorus|evm.model.FRAGSCAFF_171.286,Phyllostachys_edulis|PH02Gene07178.t1,Raddia_distichophylla|g011147.t1	Oryza_sativa|LOC_Os09g34130.1,Oryza_officinalis|OoffiChr09g01309.1,Oryza_brachyantha|OB09G23130.1,Leersia_perrieri|LPERR09G12630.1,Zizania_latifolia|Zla14G002920.1	Pharus_latifolius|Pl09g15320.1	-	C2_DOMAIN-CONTAINING_PROTEIN_75	-	-
HOG00257	-	I	1(LD)	1(LD)	0	1(LD)	1(LD)	1	1	Eragrostis_tef|Et_3B_029995-2506486856,Eragrostis_tef|Et_3A_025644-2506483715,Zoysia_japonica|Zjn_sc00009.1.g03830.1.sm.mk,Zoysia_japonica|Zjn_sc00034.1.g04470.1.sm.mk,Oropetium_thomaeum|Oropetium_20150105_13067A	Zea_mays|Zm00001d042528_T002,Sorghum_bicolor|Sobic.003G387600.1,Saccharum_hybrid|Sh03_t028550,Zea_mays|Zm00001d012166_T001,Cenchrus_americanus|Pgl_GLEAN_10032418	-	Olyra_latifolia|Ola038511.1,Raddia_distichophylla|g026207.t1,Dendrocalamus_latiflorus|evm.model.FRAGSCAFF_232.29,Dendrocalamus_latiflorus|evm.model.FRAGSCAFF_129.1007,Phyllostachys_edulis|PH02Gene27129.t1,Phyllostachys_edulis|PH02Gene23424.t1	Zizania_latifolia|Zla02G029550.1,Zizania_latifolia|Zla04G035690.1,Oryza_sativa|LOC_Os01g67100.1,Oryza_officinalis|OoffiChr01g03584.1,Oryza_brachyantha|OB01G49020.1,Leersia_perrieri|LPERR01G34850.3	Pharus_latifolius|Pl01g05800.1	Streptochaeta_angustifolia|strangu_029635-RA	FLATTENED_SHOOT_MERISTEM	FLATTENED_SHOOT_MERISTEM	-
HOG00258	-	I	1(LD)	1	1(LD)	1	1	1	0	Eragrostis_tef|Et_3A_025632-2506478986,Eragrostis_tef|Et_3B_029979-2506493726,Oropetium_thomaeum|Oropetium_20150105_13046A,Zoysia_japonica|Zjn_sc00034.1.g04640.1.sm.mk	Zea_mays|Zm00001d042555_T001,Sorghum_bicolor|Sobic.003G384300.1,Cenchrus_americanus|Pgl_GLEAN_10032377,Setaria_italica|Seita.5G409600.1	Thinopyrum_elongatum|Tel3E01T637000.1,Triticum_aestivum|TraesCS3A01G401400.1,Hordeum_vulgare|HORVU.MOREX.r2.3HG0255890.1,Triticum_aestivum|TraesCS3B01G434300.1,Triticum_aestivum|TraesCS3D01G396200.1,Puccinellia_tenuiflora|Pt_Chr0600178,Brachypodium_distachyon|Bradi2g57440.1	Dendrocalamus_latiflorus|evm.model.FRAGSCAFF_232.56,Phyllostachys_edulis|PH02Gene23410.t1	Oryza_officinalis|OoffiChr01g03566.2,Oryza_sativa|LOC_Os01g66720.1,Leersia_perrieri|LPERR01G34610.3,Oryza_brachyantha|OB01G48830.1,Zizania_latifolia|Zla02G029310.1	Pharus_latifolius|Pl01g05940.1	-	PROSTAGLANDIN_REDUCTASE	PROSTAGLANDIN_REDUCTASE	oxidoreductase activity#GO:0016491
HOG00259	-	I	1(LD)	1	1(LD)	1	1	1	1	Eragrostis_tef|Et_2B_020702-2506473214,Eragrostis_tef|Et_2A_018413-2506461054	Sorghum_bicolor|Sobic.002G262850.1,Zea_mays|Zm00001d021139_T001,Setaria_italica|Seita.2G271700.1,Cenchrus_americanus|Pgl_GLEAN_10015445	Triticum_aestivum|TraesCS5D01G305200.1,Triticum_aestivum|TraesCS5B01G297700.1,Triticum_aestivum|TraesCS5A01G298500.1,Hordeum_vulgare|HORVU.MOREX.r2.5HG0411160.1,Puccinellia_tenuiflora|Pt_Chr0701253,Brachypodium_distachyon|Bradi4g35100.1	Phyllostachys_edulis|PH02Gene04700.t1,Dendrocalamus_latiflorus|evm.model.ORIGINAL_3472.138,Olyra_latifolia|Ola000503.1	Oryza_officinalis|OoffiChr09g01291.1,Oryza_sativa|LOC_Os09g33910.1,Leersia_perrieri|LPERR09G12380.1,Zizania_latifolia|Zla14G003110.1	Pharus_latifolius|Pl09g15140.1	Streptochaeta_angustifolia|strangu_001281-RA	CALCIUM-DEPENDENT_PROTEIN_KINASE_22	-	catalytic activity, acting on a protein#GO:0140096
HOG00260	-	I	1(LD)	1	1(LD)	1	1	0	1	Eragrostis_tef|Et_3B_029981-2506494506,Eragrostis_tef|Et_3A_025635-2506480174,Zoysia_japonica|Zjn_sc00009.1.g03920.1.sm.mkhc,Oropetium_thomaeum|Oropetium_20150105_13051A	Sorghum_bicolor|Sobic.003G385100.2,Zea_mays|Zm00001d042549_T001,Setaria_italica|Seita.5G411200.1,Cenchrus_americanus|Pgl_GLEAN_10032389	Triticum_aestivum|TraesCS3A01G400400.1,Triticum_aestivum|TraesCS3B01G433400.1,Hordeum_vulgare|HORVU.MOREX.r2.3HG0255810.1,Triticum_aestivum|TraesCS3D01G394800.1,Thinopyrum_elongatum|Tel3E01T635900.1,Puccinellia_tenuiflora|Pt_Chr0600185,Brachypodium_distachyon|Bradi2g57476.2	Dendrocalamus_latiflorus|evm.model.FRAGSCAFF_129.1023,Olyra_latifolia|Ola038515.1	Oryza_officinalis|OoffiChr01g03601.1,Oryza_sativa|LOC_Os01g66890.1,Leersia_perrieri|LPERR01G34680.2,Oryza_brachyantha|OB01G48870.1,Zizania_latifolia|Zla02G029410.1	-	Streptochaeta_angustifolia|strangu_029637-RA	BTB_and_TAZ_domain_protein_4	BTB_and_TAZ_domain_protein_4	protein binding#GO:0005515
HOG00261	-	I	1(LD)	1	1	1	1	1	0	Eragrostis_tef|Et_2A_016704-2506450953,Eragrostis_tef|Et_2B_020741-2506462831,Zoysia_japonica|Zjn_sc00107.1.g00240.1.am.mkhc	Cenchrus_americanus|Pgl_GLEAN_10036704,Setaria_italica|Seita.2G275400.1,Sorghum_bicolor|Sobic.002G265300.1	Hordeum_vulgare|HORVU.MOREX.r2.5HG0412120.1,Triticum_aestivum|TraesCS5D01G311700.1,Puccinellia_tenuiflora|Pt_Chr0701286,Brachypodium_distachyon|Bradi4g35336.1	Olyra_latifolia|Ola000471.1,Raddia_distichophylla|g011143.t1,Dendrocalamus_latiflorus|evm.model.ORIGINAL_6123.396,Phyllostachys_edulis|PH02Gene07183.t1	Oryza_officinalis|OoffiChr09g01314.1,Oryza_sativa|LOC_Os09g34190.1,Oryza_brachyantha|OB09G23200.1,Leersia_perrieri|LPERR09G12680.1,Zizania_latifolia|Zla14G002850.1	Pharus_latifolius|Pl09g15350.1	-	ACYL-COA_THIOESTERASE	-	-
HOG00262	-	I	1	1	1	1(LD)	1(LD)	1	0	Zoysia_japonica|Zjn_sc00107.1.g00140.1.am.mkhc	Setaria_italica|Seita.2G276700.1,Cenchrus_americanus|Pgl_GLEAN_10036690,Sorghum_bicolor|Sobic.002G266000.1	Hordeum_vulgare|HORVU.MOREX.r2.5HG0412170.1,Triticum_aestivum|TraesCS5D01G312200.1,Puccinellia_tenuiflora|Pt_Chr0701291,Brachypodium_distachyon|Bradi4g35460.1	Raddia_distichophylla|g011139.t1,Olyra_latifolia|Ola000464.1,Dendrocalamus_latiflorus|evm.model.ORIGINAL_6123.399,Dendrocalamus_latiflorus|evm.model.ORIGINAL_3472.110,Phyllostachys_edulis|PH02Gene23102.t1,Phyllostachys_edulis|PH02Gene07187.t1	Oryza_sativa|LOC_Os09g34280.4,Oryza_officinalis|OoffiChr09g01318.2,Leersia_perrieri|LPERR09G12730.2,Oryza_brachyantha|OB09G23260.1,Zizania_latifolia|Zla14G002800.1,Zizania_latifolia|Zla01G025000.1	Pharus_latifolius|Pl09g15520.1	-	PROTEIN_PHOSPHATASE_1_REGULATORY_SUBUNIT	-	protein binding#GO:0005515
HOG00263	-	I	0	1	1(LD)	1	1	1	0	-	Sorghum_bicolor|Sobic.002G262300.2,Zea_mays|Zm00001d021131_T001,Cenchrus_americanus|Pgl_GLEAN_10015450,Setaria_italica|Seita.2G271000.1	Triticum_aestivum|TraesCS5B01G296300.1,Triticum_aestivum|TraesCS5D01G304100.1,Triticum_aestivum|TraesCS5A01G297000.1,Hordeum_vulgare|HORVU.MOREX.r2.5HG0410950.1,Puccinellia_tenuiflora|Pt_Chr0701239,Brachypodium_distachyon|Bradi4g35000.1	Dendrocalamus_latiflorus|evm.model.ORIGINAL_3472.147,Phyllostachys_edulis|PH02Gene04694.t1,Olyra_latifolia|Ola000511.1	Oryza_sativa|LOC_Os09g33820.2,Oryza_officinalis|OoffiChr09g01281.1,Oryza_brachyantha|OB09G22800.1,Leersia_perrieri|LPERR09G12300.1,Zizania_latifolia|Zla14G003180.1	Pharus_latifolius|Pl09g15050.1	-	lecithin:cholesterol_acyltransferase_3	-	-
HOG00264	-	I	1(LD)	1	0	1(LD)	1	1	1	Eragrostis_tef|Et_3B_030006-2506491146,Eragrostis_tef|Et_3A_025655-2506474793,Oropetium_thomaeum|Oropetium_20150105_13086A	Cenchrus_americanus|Pgl_GLEAN_10005944,Setaria_italica|Seita.5G415000.1,Zea_mays|Zm00001d042504_T001,Sorghum_bicolor|Sobic.003G389400.1	-	Raddia_distichophylla|g030103.t1,Olyra_latifolia|Ola038491.1,Dendrocalamus_latiflorus|evm.model.FRAGSCAFF_50.34,Dendrocalamus_latiflorus|evm.model.FRAGSCAFF_129.994	Oryza_sativa|LOC_Os01g67310.1,Oryza_officinalis|OoffiChr01g03611.1,Leersia_perrieri|LPERR01G35050.1,Oryza_brachyantha|OB01G49260.1,Zizania_latifolia|Zla04G035800.1	Pharus_latifolius|Pl01g05640.1	Streptochaeta_angustifolia|strangu_024965-RA	PATATIN-RELATED_PHOSPHOLIPASE_A_II_ALPHA	PATATIN-RELATED_PHOSPHOLIPASE_A_II_ALPHA	hydrolase activity#GO:0016787
HOG00266	-	I	1	1	0	1(LD)	1	1(LD)	0	Oropetium_thomaeum|Oropetium_20150105_06687A,Eragrostis_tef|Et_2B_019316-2506471099	Setaria_italica|Seita.2G274700.1,Cenchrus_americanus|Pgl_GLEAN_10007818	-	Phyllostachys_edulis|PH02Gene36811.t2,Dendrocalamus_latiflorus|evm.model.ORIGINAL_6123.388,Dendrocalamus_latiflorus|evm.model.ORIGINAL_3472.121	Zizania_latifolia|Zla01G024960.1	Pharus_latifolius|Pl09g15300.1,Pharus_latifolius|Pl01g05780.1	-	-	-	structural constituent of ribosome#GO:0003735
HOG00267	-	I	1(LD)	1	0	1(LD)	1	1	1	Eragrostis_tef|Et_2A_015041-2506458858,Eragrostis_tef|Et_2B_019310-2506468903	Setaria_italica|Seita.2G273900.1	-	Dendrocalamus_latiflorus|evm.model.ORIGINAL_3472.129,Dendrocalamus_latiflorus|evm.model.FRAGSCAFF_171.273	Leersia_perrieri|LPERR09G12520.1,Zizania_latifolia|Zla14G003010.1	Pharus_latifolius|Pl09g15230.1	Streptochaeta_angustifolia|strangu_001288-RA	-	-	-
HOG00268	-	IV-4	2	2	2	2	2	2	0	1: Eragrostis_tef|Et_3A_025638-2506481357,Eragrostis_tef|Et_3B_029989-2506497626,Oropetium_thomaeum|Oropetium_20150105_13044A; 2: Oropetium_thomaeum|Oropetium_20150105_05082A,Zoysia_japonica|Zjn_sc00025.1.g01880.1.sm.mk,Eragrostis_tef|Et_9B_064392-2506639616,Eragrostis_tef|Et_9A_061815-2506627089	1: Sorghum_bicolor|Sobic.003G384200.2,Zea_mays|Zm00001d012176_T001,Setaria_italica|Seita.5G409400.1; 2: Cenchrus_americanus|Pgl_GLEAN_10022416,Setaria_italica|Seita.3G240700.1,Sorghum_bicolor|Sobic.009G138300.1,Saccharum_hybrid|Sh09_t010840,Zea_mays|Zm00001d038196_T003	1: Triticum_aestivum|TraesCS3D01G396400.1,Triticum_aestivum|TraesCS3B01G434500.1,Thinopyrum_elongatum|Tel3E01T637200.1,Triticum_aestivum|TraesCS3A01G401600.1,Hordeum_vulgare|HORVU.MOREX.r2.3HG0255920.1,Puccinellia_tenuiflora|Pt_Chr0600175,Brachypodium_distachyon|Bradi2g57420.1; 2: Triticum_aestivum|TraesCS1B01G270100.1,Thinopyrum_elongatum|Tel1E01T428600.1,Triticum_aestivum|TraesCS1A01G259800.1,T…	1: Raddia_distichophylla|g026189.t1,Olyra_latifolia|Ola023414.1,Phyllostachys_edulis|PH02Gene23407.t1,Phyllostachys_edulis|PH02Gene27106.t1; 2: Dendrocalamus_latiflorus|evm.model.FRAGSCAFF_236.288,Dendrocalamus_latiflorus|evm.model.FRAGSCAFF_83.20,Phyllostachys_edulis|PH02Gene43257.t2,Phyllostachys_edulis|PH02Gene43860.t1	1: Oryza_brachyantha|OB01G48810.1,Leersia_perrieri|LPERR01G34580.1,Oryza_officinalis|OoffiChr01g03568.1,Oryza_sativa|LOC_Os01g66700.1,Zizania_latifolia|Zla04G035560.1; 2: Zizania_latifolia|Zla13G004920.1,Zizania_latifolia|Zla01G007300.1,Oryza_sativa|LOC_Os05g34320.2,Oryza_officinalis|OoffiChr05g01377.1,Oryza_brachyantha|OB05G24490.1	1: Pharus_latifolius|Pl01g05960.1; 2: Pharus_latifolius|Pl05g10840.1	-	BETA-HEXOSAMINIDASE	BETA-HEXOSAMINIDASE	hydrolase activity#GO:0016787
HOG00269	-	IV-1	1	2	1	2	2	1	0	1: Eragrostis_tef|Et_3B_029978-2506493339,Eragrostis_tef|Et_3A_025630-2506478198,Zoysia_japonica|Zjn_sc00009.1.g03950.1.am.mk	1: Cenchrus_americanus|Pgl_GLEAN_10022421,Setaria_italica|Seita.3G240200.1; 2: Setaria_italica|Seita.5G409300.1,Cenchrus_americanus|Pgl_GLEAN_10032370,Zea_mays|Zm00001d042558_T001,Sorghum_bicolor|Sobic.003G384100.1	1: Thinopyrum_elongatum|Tel3E01T637300.1,Triticum_aestivum|TraesCS3B01G434600.1,Triticum_aestivum|TraesCS3A01G401700.1,Triticum_aestivum|TraesCS3D01G396500.1,Hordeum_vulgare|HORVU.MOREX.r2.3HG0255930.1,Puccinellia_tenuiflora|Pt_Chr0600174,Brachypodium_distachyon|Bradi2g57415.1	1: Phyllostachys_edulis|PH02Gene27104.t1,Dendrocalamus_latiflorus|evm.model.FRAGSCAFF_129.1026.1; 2: Olyra_latifolia|Ola023413.1,Raddia_distichophylla|g026188.t1,Dendrocalamus_latiflorus|evm.model.FRAGSCAFF_232.61	1: Oryza_sativa|LOC_Os05g34460.1,Leersia_perrieri|LPERR05G13250.1; 2: Oryza_officinalis|OoffiChr01g03569.1,Oryza_sativa|LOC_Os01g66690.1,Oryza_brachyantha|OB01G48800.1,Leersia_perrieri|LPERR01G34570.1,Zizania_latifolia|Zla04G035550.1	1: Pharus_latifolius|Pl01g05970.1	-	Tetratricopeptide_repeat_(TPR)-like_superfamily_protein;Deg_protease_7	Tetratricopeptide_repeat_(TPR)-like_superfamily_protein	protein binding#GO:0005515
HOG00270	-	IV-4	2	2	2	2	2	2	0	1: Eragrostis_tef|Et_3A_027063-2506485722,Eragrostis_tef|Et_3B_029971-2506490625,Zoysia_japonica|Zjn_sc00034.1.g04750.1.sm.mk,Zoysia_japonica|Zjn_sc00009.1.g03980.1.am.mk,Oropetium_thomaeum|Oropetium_20150105_13038A; 2: Zoysia_japonica|Zjn_sc00025.1.g01900.1.sm.mk,Oropetium_thomaeum|Oropetium_20150105_05080A,Eragrostis_tef|Et_9B_064400-2506641536,Eragrostis_tef|Et_9A_061821-2506628547	1: Cenchrus_americanus|Pgl_GLEAN_10032359,Setaria_italica|Seita.5G408700.1,Zea_mays|Zm00001d012180_T001,Zea_mays|Zm00001d042560_T001,Sorghum_bicolor|Sobic.003G383700.1; 2: Cenchrus_americanus|Pgl_GLEAN_10022418,Setaria_italica|Seita.3G240500.1,Zea_mays|Zm00001d010264_T001,Zea_mays|Zm00001d038197_T001,Sorghum_bicolor|Sobic.009G138500.1,Saccharum_hybrid|Sh09_t010860	1: Thinopyrum_elongatum|Tel3E01T639300.1,Hordeum_vulgare|HORVU.MOREX.r2.3HG0256030.1,Triticum_aestivum|TraesCS3A01G402300.1,Triticum_aestivum|TraesCS3B01G435700.1,Triticum_aestivum|TraesCS3D01G397200.1,Puccinellia_tenuiflora|Pt_Chr0600165,Brachypodium_distachyon|Bradi2g57380.2; 2: Triticum_aestivum|TraesCS1D01G259900.1,Triticum_aestivum|TraesCS1B01G270400.1,Thinopyrum_elongatum|Tel1E01T429000.1,T…	1: Phyllostachys_edulis|PH02Gene07923.t1,Dendrocalamus_latiflorus|evm.model.FRAGSCAFF_173.998,Dendrocalamus_latiflorus|evm.model.FRAGSCAFF_129.1032,Phyllostachys_edulis|PH02Gene10736.t1,Dendrocalamus_latiflorus|evm.model.FRAGSCAFF_232.68,Olyra_latifolia|Ola023405.1; 2: Dendrocalamus_latiflorus|evm.model.FRAGSCAFF_236.295,Phyllostachys_edulis|PH02Gene50136.t1,Phyllostachys_edulis|PH02Gene43858.t1,…	1: Zizania_latifolia|Zla04G035500.1,Zizania_latifolia|Zla02G029260.1,Oryza_sativa|LOC_Os01g66590.2,Oryza_officinalis|OoffiChr01g03575.2,Leersia_perrieri|LPERR01G34430.1; 2: Zizania_latifolia|Zla01G007290.1,Zizania_latifolia|Zla13G004960.1,Oryza_sativa|LOC_Os05g34450.1,Oryza_officinalis|OoffiChr05g01378.1,Leersia_perrieri|LPERR05G13240.1,Oryza_brachyantha|OB05G24560.1	1: Pharus_latifolius|Pl01g06020.1; 2: Pharus_latifolius|Pl05g10820.1	-	Crl1-like_3;LOB_DOMAIN-CONTAINING_PROTEIN_4-RELATED	Crl1-like_3	-
HOG00271	1	IV-1	2	2(RL)	1	2	2	1	1	1: Zoysia_japonica|Zjn_sc00012.1.g04960.1.sm.mk; 2: Eragrostis_tef|Et_9B_064468-2506641698,Eragrostis_tef|Et_9A_061893-2506629696,Zoysia_japonica|Zjn_sc00025.1.g02790.1.am.mk	1: Saccharum_hybrid|Sh09_t011660,Setaria_italica|Seita.3G231400.1; 2: Zea_mays|Zm00001d010195_T001,Zea_mays|Zm00001d038334_T001,Sorghum_bicolor|Sobic.009G148900.1,Cenchrus_americanus|Pgl_GLEAN_10018782	1: Triticum_aestivum|TraesCS1A01G269600.1,Triticum_aestivum|TraesCS1D01G269700.1,Thinopyrum_elongatum|Tel1E01T441700.1,Triticum_aestivum|TraesCS1B01G280100.1,Hordeum_vulgare|HORVU.MOREX.r2.1HG0061100.1,Puccinellia_tenuiflora|Pt_Chr0504943,Brachypodium_distachyon|Bradi2g24327.1	1: Dendrocalamus_latiflorus|evm.model.ORIGINAL_5603.272,Phyllostachys_edulis|PH02Gene32347.t1; 2: Olyra_latifolia|Ola009364.1,Dendrocalamus_latiflorus|evm.model.FRAGSCAFF_343.96,Phyllostachys_edulis|PH02Gene24150.t1	1: Zizania_latifolia|Zla01G006750.1,Oryza_officinalis|OoffiChr05g01450.1; 2: Oryza_brachyantha|OB05G25360.1,Leersia_perrieri|LPERR05G14090.1,Oryza_sativa|LOC_Os05g35650.1,Zizania_latifolia|Zla13G005650.1	1: Pharus_latifolius|Pl05g10040.1	1: Streptochaeta_angustifolia|strangu_022940-RA	NITRATE_TRANSPORTER_1/PEPTIDE_TRANSPORTER_5.16;Major_facilitator_superfamily_protein	NITRATE_TRANSPORTER_1/PEPTIDE_TRANSPORTER_5.16	-
HOG00271	2	I	1(LD)	1(LD)	1(LD)	1(LD)	1	1	1	Oropetium_thomaeum|Oropetium_20150105_12934A,Zoysia_japonica|Zjn_sc00009.1.g05120.1.am.mk,Eragrostis_tef|Et_3B_029887-2506497233,Eragrostis_tef|Et_3A_025543-2506483712,Zoysia_japonica|Zjn_sc00034.1.g05680.1.sm.mk	Setaria_italica|Seita.5G397100.1,Cenchrus_americanus|Pgl_GLEAN_10031700,Sorghum_bicolor|Sobic.003G371100.1,Saccharum_hybrid|Sh03_t027560,Zea_mays|Zm00001d012259_T001,Zea_mays|Zm00001d042684_T001	Triticum_aestivum|TraesCS3A01G383200.1,Hordeum_vulgare|HORVU.MOREX.r2.3HG0249080.1,Triticum_aestivum|TraesCS3D01G376200.1,Brachypodium_distachyon|Bradi2g56387.2,Thinopyrum_elongatum|Tel3E01T610100.1,Puccinellia_tenuiflora|Pt_Chr0601258,Triticum_aestivum|TraesCS3B01G414800.1	Dendrocalamus_latiflorus|evm.model.FRAGSCAFF_251.7,Phyllostachys_edulis|PH02Gene27850.t5,Phyllostachys_edulis|PH02Gene15028.t1,Dendrocalamus_latiflorus|evm.model.FRAGSCAFF_173.901,Olyra_latifolia|Ola023281.1	Oryza_officinalis|OoffiChr01g03454.1,Oryza_sativa|LOC_Os01g65200.3,Leersia_perrieri|LPERR01G33420.1,Zizania_latifolia|Zla02G028360.1,Oryza_brachyantha|OB01G47500.1	Pharus_latifolius|Pl01g07190.1	Streptochaeta_angustifolia|strangu_001720-RA	NITRATE_TRANSPORTER_1/PEPTIDE_TRANSPORTER_5.16;Major_facilitator_superfamily_protein	NITRATE_TRANSPORTER_1/PEPTIDE_TRANSPORTER_5.16	transmembrane transporter activity#GO:0022857
HOG00272	1	IV-3	2	2	2(RL)	2	2	2	1	1: Eragrostis_tef|Et_3B_029886-2506496843,Zoysia_japonica|Zjn_sc00012.1.g04960.1.sm.mk; 2: Zoysia_japonica|Zjn_sc00009.1.g05120.1.am.mk,Zoysia_japonica|Zjn_sc00034.1.g05680.1.sm.mk,Eragrostis_tef|Et_3A_025543-2506483712	1: Cenchrus_americanus|Pgl_GLEAN_10031700,Saccharum_hybrid|Sh03_t027680,Saccharum_hybrid|Sh09_t011660,Zea_mays|Zm00001d038333_T001; 2: Zea_mays|Zm00001d012259_T001,Sorghum_bicolor|Sobic.003G371000.1,Zea_mays|Zm00001d042684_T001,Setaria_italica|Seita.5G396400.1	1: Puccinellia_tenuiflora|Pt_Chr0601258,Brachypodium_distachyon|Bradi2g56387.2; 2: Triticum_aestivum|TraesCS3B01G414800.1,Triticum_aestivum|TraesCS3D01G375900.1,Triticum_aestivum|TraesCS3A01G382100.1,Thinopyrum_elongatum|Tel3E01T608800.1,Hordeum_vulgare|HORVU.MOREX.r2.3HG0249340.1	1: Phyllostachys_edulis|PH02Gene15022.t1,Olyra_latifolia|Ola009367.1; 2: Dendrocalamus_latiflorus|evm.model.FRAGSCAFF_173.901,Phyllostachys_edulis|PH02Gene22300.t1,Dendrocalamus_latiflorus|evm.model.FRAGSCAFF_251.8,Olyra_latifolia|Ola023281.1	1: Oryza_officinalis|OoffiChr01g03454.1,Oryza_brachyantha|OB01G47540.1,Oryza_sativa|LOC_Os05g35594.1,Oryza_officinalis|OoffiChr05g01450.1,Leersia_perrieri|LPERR05G14080.1,Zizania_latifolia|Zla01G006750.1; 2: Leersia_perrieri|LPERR01G33370.3,Oryza_sativa|LOC_Os01g65100.1,Zizania_latifolia|Zla02G028350.1	1: Pharus_latifolius|Pl05g10080.1; 2: Pharus_latifolius|Pl01g07180.1	1: Streptochaeta_angustifolia|strangu_001720-RA	Major_facilitator_superfamily_protein	Major_facilitator_superfamily_protein	transmembrane transporter activity#GO:0022857
HOG00273	-	IV-1	2	2	2	2	2	1	1	1: Eragrostis_tef|Et_9A_060923-2506631221,Eragrostis_tef|Et_9B_064497-2506640579; 2: Zoysia_japonica|Zjn_sc00012.1.g05290.1.sm.mk,Zoysia_japonica|Zjn_sc00034.1.g05930.1.sm.mk,Zoysia_japonica|Zjn_sc00009.1.g05380.1.sm.mk,Eragrostis_tef|Et_3A_025513-2506485152	1: Setaria_italica|Seita.3G227400.1,Cenchrus_americanus|Pgl_GLEAN_10022091; 2: Zea_mays|Zm00001d042730_T001,Cenchrus_americanus|Pgl_GLEAN_10017684,Zea_mays|Zm00001d012276_T001,Setaria_italica|Seita.5G393100.1	1: Brachypodium_distachyon|Bradi2g24080.1,Puccinellia_tenuiflora|Pt_Chr0601338,Thinopyrum_elongatum|Tel3E01T601500.1,Triticum_aestivum|TraesCS3D01G370500.1,Hordeum_vulgare|HORVU.MOREX.r2.3HG0250020.1,Triticum_aestivum|TraesCS3A01G377400.1,Triticum_aestivum|TraesCS3B01G410200.1; 2: Hordeum_vulgare|HORVU.MOREX.r2.1HG0060850.1,Triticum_aestivum|TraesCS1D01G274300.1	1: Phyllostachys_edulis|PH02Gene15459.t1,Dendrocalamus_latiflorus|evm.model.FRAGSCAFF_173.868,Olyra_latifolia|Ola023540.1,Dendrocalamus_latiflorus|evm.model.FRAGSCAFF_251.44; 2: Dendrocalamus_latiflorus|evm.model.ORIGINAL_5603.242,Phyllostachys_edulis|PH02Gene24787.t1,Raddia_distichophylla|g005787.t1	1: Oryza_officinalis|OoffiChr05g01481.1,Oryza_sativa|LOC_Os05g36280.1,Leersia_perrieri|LPERR05G14230.1; 2: Zizania_latifolia|Zla01G006550.1,Zizania_latifolia|Zla13G005880.1,Zizania_latifolia|Zla02G028060.1,Zizania_latifolia|Zla04G034540.1,Leersia_perrieri|LPERR01G32990.2,Oryza_officinalis|OoffiChr01g03444.1,Oryza_sativa|LOC_Os01g64640.1	1: Pharus_latifolius|Pl01g07560.1,Pharus_latifolius|Pl05g09730.1	1: Streptochaeta_angustifolia|strangu_000805-RA,Streptochaeta_angustifolia|strangu_022784-RA	Histone_superfamily_protein	Histone_superfamily_protein	protein dimerization activity#GO:0046983
HOG00274	-	IV-1	2	2	2	2	2	1	0	1: Eragrostis_tef|Et_3A_025535-2506480567,Oropetium_thomaeum|Oropetium_20150105_12911A,Eragrostis_tef|Et_3B_027967-2506496786; 2: Eragrostis_tef|Et_9B_063809-2506637062	1: Cenchrus_americanus|Pgl_GLEAN_10017667,Setaria_italica|Seita.5G394600.1,Sorghum_bicolor|Sobic.003G369300.1,Zea_mays|Zm00001d012268_T001; 2: Saccharum_hybrid|Sh09_t011780,Sorghum_bicolor|Sobic.009G151000.1,Zea_mays|Zm00001d010179_T001,Setaria_italica|Seita.3G229000.1	1: Triticum_aestivum|TraesCS3D01G373400.1,Triticum_aestivum|TraesCS3A01G380300.1,Triticum_aestivum|TraesCS3B01G412900.1,Thinopyrum_elongatum|Tel3E01T606000.1,Hordeum_vulgare|HORVU.MOREX.r2.3HG0249600.1,Brachypodium_distachyon|Bradi2g56180.1; 2: Triticum_aestivum|TraesCS1A01G272000.1,Triticum_aestivum|TraesCS1B01G281800.1,Triticum_aestivum|TraesCS1D01G272900.1,Hordeum_vulgare|HORVU.MOREX.r2.1HG006…	1: Raddia_distichophylla|g019348.t1,Olyra_latifolia|Ola023255.1,Phyllostachys_edulis|PH02Gene22318.t1,Dendrocalamus_latiflorus|evm.model.FRAGSCAFF_173.889,Phyllostachys_edulis|PH02Gene20152.t1,Dendrocalamus_latiflorus|evm.model.FRAGSCAFF_129.1187; 2: Raddia_distichophylla|g005773.t1,Olyra_latifolia|Ola009348.1,Dendrocalamus_latiflorus|evm.model.FRAGSCAFF_236.404,Phyllostachys_edulis|PH02Gene24063…	1: Oryza_sativa|LOC_Os01g64850.1,Oryza_officinalis|OoffiChr01g03426.1,Leersia_perrieri|LPERR01G33220.1,Zizania_latifolia|Zla02G028220.1; 2: Zizania_latifolia|Zla13G005750.1,Zizania_latifolia|Zla01G006670.1,Oryza_officinalis|OoffiChr05g01465.1,Oryza_sativa|LOC_Os05g36010.1,Oryza_brachyantha|OB05G25620.1,Leersia_perrieri|LPERR05G13930.1	1: Pharus_latifolius|Pl01g07360.1,Pharus_latifolius|Pl05g09900.1	-	SUBTILISIN_10;SUBTILISIN_47	SUBTILISIN_10	catalytic activity, acting on a protein#GO:0140096
HOG00275	-	I	1(LD)	1	1(LD)	1(LD)	1(LD)	1(LD)	1	Eragrostis_tef|Et_9B_064472-2506634633,Eragrostis_tef|Et_9A_061897-2506630680,Zoysia_japonica|Zjn_sc00012.1.g05010.1.sm.mkhc,Zoysia_japonica|Zjn_sc00025.1.g02920.1.sm.mkhc,Oropetium_thomaeum|Oropetium_20150105_05014A	Setaria_italica|Seita.3G230500.1,Cenchrus_americanus|Pgl_GLEAN_10018791,Sorghum_bicolor|Sobic.009G149800.1,Zea_mays|Zm00001d038327_T001	Hordeum_vulgare|HORVU.MOREX.r2.1HG0061240.1,Triticum_aestivum|TraesCS1A01G270700.1,Triticum_aestivum|TraesCS1B01G281000.1,Thinopyrum_elongatum|Tel1E01T442800.1,Puccinellia_tenuiflora|Pt_Chr0504948,Brachypodium_distachyon|Bradi2g24260.2	Phyllostachys_edulis|PH02Gene24144.t1,Phyllostachys_edulis|PH02Gene41990.t1,Olyra_latifolia|Ola009355.1,Dendrocalamus_latiflorus|evm.model.FRAGSCAFF_343.83	Zizania_latifolia|Zla13G005710.1,Zizania_latifolia|Zla01G006730.1,Oryza_officinalis|OoffiChr05g01457.1,Oryza_sativa|LOC_Os05g35740.1,Leersia_perrieri|LPERR05G14000.1,Oryza_brachyantha|OB05G25510.1	Pharus_latifolius|Pl05g09960.1,Pharus_latifolius|Pl01g07240.1	Streptochaeta_angustifolia|strangu_022952-RA	PROTEINASE_INHIBITOR,_PROPEPTIDE	-	-
HOG00276	-	II	1	1	1	1	1	1	1	Oropetium_thomaeum|Oropetium_20150105_05019A,Zoysia_japonica|Zjn_sc00012.1.g04980.1.sm.mk,Eragrostis_tef|Et_9B_064461-2506640018	Zea_mays|Zm00001d010193_T001,Sorghum_bicolor|Sobic.009G149100.1,Cenchrus_americanus|Pgl_GLEAN_10018784,Setaria_italica|Seita.3G231200.1	Thinopyrum_elongatum|Tel1E01T441900.1,Triticum_aestivum|TraesCS1D01G270100.1,Hordeum_vulgare|HORVU.MOREX.r2.1HG0061140.1,Brachypodium_distachyon|Bradi2g24320.1,Puccinellia_tenuiflora|Pt_Chr0504942	Raddia_distichophylla|g030661.t1,Olyra_latifolia|Ola009362.1,Dendrocalamus_latiflorus|evm.model.FRAGSCAFF_343.98,Phyllostachys_edulis|PH02Gene24148.t1	Oryza_officinalis|OoffiChr05g01453.1,Oryza_sativa|LOC_Os05g35690.1,Oryza_brachyantha|OB05G25460.1,Leersia_perrieri|LPERR05G14100.1,Zizania_latifolia|Zla13G005670.1	Pharus_latifolius|Pl05g10030.1	Streptochaeta_angustifolia|strangu_022946-RA	EXTENSIN,_PROLINE-RICH_PROTEIN	-	-
HOG00277	-	I	1(LD)	1	1(LD)	1	1	1	0	Eragrostis_tef|Et_9A_061863-2506630597,Eragrostis_tef|Et_9B_064437-2506634316,Zoysia_japonica|Zjn_sc00025.1.g02270.1.am.mk	Saccharum_hybrid|Sh09_t011230,Sorghum_bicolor|Sobic.009G142900.1,Cenchrus_americanus|Pgl_GLEAN_10023054,Setaria_italica|Seita.3G236500.1	Triticum_aestivum|TraesCS1D01G264800.1,Triticum_aestivum|TraesCS1B01G275300.1,Hordeum_vulgare|HORVU.MOREX.r2.1HG0053110.1,Thinopyrum_elongatum|Tel1E01T435700.1,Triticum_aestivum|TraesCS1A01G264600.1,Brachypodium_distachyon|Bradi2g24901.1	Dendrocalamus_latiflorus|evm.model.FRAGSCAFF_343.125,Phyllostachys_edulis|PH02Gene29124.t1,Olyra_latifolia|Ola027767.1,Raddia_distichophylla|g030626.t1	Oryza_officinalis|OoffiChr05g01416.1,Oryza_sativa|LOC_Os05g35010.1,Oryza_brachyantha|OB05G24940.1,Leersia_perrieri|LPERR05G13580.1,Zizania_latifolia|Zla01G007010.1	Pharus_latifolius|Pl05g10400.1	-	CYTOCHROME_P450_71B11-RELATED	-	oxidoreductase activity#GO:0016491
HOG00278	-	I	1(LD)	1	1	1	1	1	0	Eragrostis_tef|Et_9A_061863-2506630597,Eragrostis_tef|Et_9B_064437-2506634316,Zoysia_japonica|Zjn_sc00025.1.g02270.1.am.mk	Sorghum_bicolor|Sobic.009G142900.1,Saccharum_hybrid|Sh09_t011230,Cenchrus_americanus|Pgl_GLEAN_10023054,Setaria_italica|Seita.3G236500.1	Hordeum_vulgare|HORVU.MOREX.r2.1HG0053110.1,Thinopyrum_elongatum|Tel1E01T435700.1,Brachypodium_distachyon|Bradi2g24901.1	Raddia_distichophylla|g030626.t1,Olyra_latifolia|Ola027767.1,Dendrocalamus_latiflorus|evm.model.FRAGSCAFF_343.125,Phyllostachys_edulis|PH02Gene29124.t1	Oryza_officinalis|OoffiChr05g01416.1,Oryza_sativa|LOC_Os05g35010.1,Oryza_brachyantha|OB05G24940.1,Leersia_perrieri|LPERR05G13580.1,Zizania_latifolia|Zla01G007010.1	Pharus_latifolius|Pl05g10400.1	-	CYTOCHROME_P450_71B11-RELATED	-	oxidoreductase activity#GO:0016491
HOG00279	-	III	2	2	2	2	2	2	2	1: Zoysia_japonica|Zjn_sc00025.1.g02080.1.sm.mkhc,Zoysia_japonica|Zjn_sc00012.1.g04430.1.sm.mkhc,Eragrostis_tef|Et_9B_064402-2506633997,Eragrostis_tef|Et_9A_061841-2506633435,Oropetium_thomaeum|Oropetium_20150105_05069A; 2: Eragrostis_tef|Et_3B_029966-2506488675,Eragrostis_tef|Et_3A_025618-2506473482,Zoysia_japonica|Zjn_sc00009.1.g04080.1.sm.mkhc,Zoysia_japonica|Zjn_sc00034.1.g04820.1.sm.mkhc,Oro…	1: Cenchrus_americanus|Pgl_GLEAN_10022433,Setaria_italica|Seita.3G238500.1,Zea_mays|Zm00001d010241_T001,Zea_mays|Zm00001d038208_T001,Sorghum_bicolor|Sobic.009G140700.1; 2: Cenchrus_americanus|Pgl_GLEAN_10032349,Setaria_italica|Seita.5G407500.1,Zea_mays|Zm00001d042582_T001,Zea_mays|Zm00001d012196_T001,Sorghum_bicolor|Sobic.003G382100.1	1: Triticum_aestivum|TraesCS1A01G262200.1,Triticum_aestivum|TraesCS1D01G262200.1,Thinopyrum_elongatum|Tel1E01T432000.1,Hordeum_vulgare|HORVU.MOREX.r2.1HG0052390.1,Brachypodium_distachyon|Bradi2g25120.1; 2: Triticum_aestivum|TraesCS3B01G437100.1,Hordeum_vulgare|HORVU.MOREX.r2.3HG0256210.1,Triticum_aestivum|TraesCS3D01G398800.1,Triticum_aestivum|TraesCS3A01G403600.1,Puccinellia_tenuiflora|Pt_Chr060…	1: Olyra_latifolia|Ola016633.1,Raddia_distichophylla|g003516.t1,Dendrocalamus_latiflorus|evm.model.FRAGSCAFF_132.20,Phyllostachys_edulis|PH02Gene37088.t1,Phyllostachys_edulis|PH02Gene40588.t1,Dendrocalamus_latiflorus|evm.model.FRAGSCAFF_236.309,Dendrocalamus_latiflorus|evm.model.FRAGSCAFF_343.148; 2: Raddia_distichophylla|g016152.t1,Olyra_latifolia|Ola023391.1,Dendrocalamus_latiflorus|evm.model.F…	1: Zizania_latifolia|Zla13G005120.1,Zizania_latifolia|Zla01G007200.1,Oryza_officinalis|OoffiChr05g01391.1,Oryza_sativa|LOC_Os05g34640.1,Oryza_brachyantha|OB05G24700.1,Leersia_perrieri|LPERR05G13340.2; 2: Zizania_latifolia|Zla02G029140.1,Zizania_latifolia|Zla04G035440.1,Oryza_sativa|LOC_Os01g66420.1,Oryza_officinalis|OoffiChr01g03555.1,Leersia_perrieri|LPERR01G34320.1,Oryza_brachyantha|OB01G48580.1	1: Pharus_latifolius|Pl05g10730.1; 2: Pharus_latifolius|Pl01g06160.1	1: Streptochaeta_angustifolia|strangu_018391-RA; 2: Streptochaeta_angustifolia|strangu_028737-RA	PHD_FINGER_PROTEIN_1;OsAlfin_like_5	PHD_FINGER_PROTEIN_1	nucleic acid binding#GO:0003676
HOG00280	-	III	2	2	2	2	2	2	2	1: Eragrostis_tef|Et_9B_064408-2506635421,Eragrostis_tef|Et_9A_061830-2506630760,Zoysia_japonica|Zjn_sc00025.1.g02060.1.am.mk,Oropetium_thomaeum|Oropetium_20150105_05071A,Zoysia_japonica|Zjn_sc00012.1.g04390.1.am.mk; 2: Oropetium_thomaeum|Oropetium_20150105_13032A,Zoysia_japonica|Zjn_sc00009.1.g04060.1.am.mk,Eragrostis_tef|Et_3A_025619-2506473875,Eragrostis_tef|Et_3B_029967-2506489065	1: Zea_mays|Zm00001d010239_T001,Sorghum_bicolor|Sobic.009G140500.1,Setaria_italica|Seita.3G238700.1,Cenchrus_americanus|Pgl_GLEAN_10022431; 2: Sorghum_bicolor|Sobic.003G382300.1,Zea_mays|Zm00001d042580_T001,Cenchrus_americanus|Pgl_GLEAN_10032350,Setaria_italica|Seita.5G407700.1	1: Thinopyrum_elongatum|Tel1E01T431600.1,Triticum_aestivum|TraesCS1A01G261800.1,Triticum_aestivum|TraesCS1D01G261800.1,Triticum_aestivum|TraesCS1B01G272600.1,Hordeum_vulgare|HORVU.MOREX.r2.1HG0052410.1,Puccinellia_tenuiflora|Pt_Chr0505065,Brachypodium_distachyon|Bradi2g25150.1; 2: Triticum_aestivum|TraesCS3D01G398200.1,Triticum_aestivum|TraesCS3A01G403300.1,Thinopyrum_elongatum|Tel3E01T640700.1,T…	1: Olyra_latifolia|Ola016637.1,Raddia_distichophylla|g003514.t1,Phyllostachys_edulis|PH02Gene37092.t1,Dendrocalamus_latiflorus|evm.model.FRAGSCAFF_132.22,Phyllostachys_edulis|PH02Gene40590.t1,Dendrocalamus_latiflorus|evm.model.FRAGSCAFF_236.308,Dendrocalamus_latiflorus|evm.model.FRAGSCAFF_343.150; 2: Olyra_latifolia|Ola023394.1,Raddia_distichophylla|g016154.t1,Dendrocalamus_latiflorus|evm.model.F…	1: Zizania_latifolia|Zla01G007220.1,Zizania_latifolia|Zla13G005100.1,Oryza_sativa|LOC_Os05g34600.1,Oryza_officinalis|OoffiChr05g01388.1,Oryza_brachyantha|OB05G24670.1,Leersia_perrieri|LPERR05G13320.1; 2: Zizania_latifolia|Zla02G029150.1,Zizania_latifolia|Zla04G035450.1,Oryza_sativa|LOC_Os01g66490.1,Oryza_officinalis|OoffiChr01g03557.1,Leersia_perrieri|LPERR01G34330.1	1: Pharus_latifolius|Pl05g10750.1; 2: Pharus_latifolius|Pl01g06140.1	1: Streptochaeta_angustifolia|strangu_018387-RA; 2: Streptochaeta_angustifolia|strangu_028735-RA	NAC_DOMAIN-CONTAINING_PROTEIN_75;NAC_DOMAIN-CONTAINING_PROTEIN_87	NAC_DOMAIN-CONTAINING_PROTEIN_75	nucleic acid binding#GO:0003676
HOG00281	-	IV-1	2	2	2	2	2	1	1	1: Zoysia_japonica|Zjn_sc00034.1.g05410.1.am.mk,Zoysia_japonica|Zjn_sc00009.1.g04890.1.sm.mk,Eragrostis_tef|Et_3B_029896-2506487633; 2: Eragrostis_tef|Et_9B_064455-2506638582,Eragrostis_tef|Et_9A_061881-2506626767,Zoysia_japonica|Zjn_sc00025.1.g02630.1.sm.mkhc	1: Sorghum_bicolor|Sobic.003G373900.2,Zea_mays|Zm00001d012245_T001,Cenchrus_americanus|Pgl_GLEAN_10031679,Setaria_italica|Seita.5G399000.1,Zea_mays|Zm00001d042658_T001; 2: Zea_mays|Zm00001d038251_T001,Sorghum_bicolor|Sobic.009G146700.1,Setaria_italica|Seita.3G233100.1	1: Triticum_aestivum|TraesCS3D01G378900.1,Triticum_aestivum|TraesCS3A01G385900.1,Thinopyrum_elongatum|Tel3E01T614300.1,Triticum_aestivum|TraesCS3B01G418000.1,Hordeum_vulgare|HORVU.MOREX.r2.3HG0248710.1,Puccinellia_tenuiflora|Pt_Chr0600015,Brachypodium_distachyon|Bradi2g56580.1; 2: Triticum_aestivum|TraesCS1A01G267800.1,Triticum_aestivum|TraesCS1D01G267700.1,Triticum_aestivum|TraesCS1B01G278500.1,…	1: Raddia_distichophylla|g028103.t1,Olyra_latifolia|Ola023314.1,Dendrocalamus_latiflorus|evm.model.FRAGSCAFF_51.473,Dendrocalamus_latiflorus|evm.model.FRAGSCAFF_173.918,Dendrocalamus_latiflorus|evm.model.FRAGSCAFF_129.1146; 2: Olyra_latifolia|Ola009383.1,Raddia_distichophylla|g030642.t1,Dendrocalamus_latiflorus|evm.model.ORIGINAL_5603.286,Dendrocalamus_latiflorus|evm.model.FRAGSCAFF_343.104,Phyll…	1: Zizania_latifolia|Zla02G028510.1,Zizania_latifolia|Zla04G034930.1,Oryza_officinalis|OoffiChr01g03478.1,Oryza_sativa|LOC_Os01g65440.1,Leersia_perrieri|LPERR01G33570.1,Oryza_brachyantha|OB01G47760.1; 2: Zizania_latifolia|Zla13G005510.1,Zizania_latifolia|Zla01G006860.1,Oryza_sativa|LOC_Os05g35380.1,Oryza_officinalis|OoffiChr05g01435.1,Oryza_brachyantha|OB05G25200.1,Leersia_perrieri|LPERR05G13770.1	1: Pharus_latifolius|Pl01g07000.1,Pharus_latifolius|Pl05g10260.1	1: Streptochaeta_angustifolia|strangu_031875-RA	UNIVERSAL_STRESS_PROTEIN_7;UNIVERSAL_STRESS_PROTEIN_24	UNIVERSAL_STRESS_PROTEIN_7	-
HOG00282	-	IV-3	2	2	2	2	2	2	1	1: Eragrostis_tef|Et_9B_064486-2506637951,Eragrostis_tef|Et_9A_061914-2506626606,Zoysia_japonica|Zjn_sc00012.1.g05230.1.sm.mkhc,Zoysia_japonica|Zjn_sc00025.1.g03120.1.sm.mkhc,Oropetium_thomaeum|Oropetium_20150105_04988A; 2: Eragrostis_tef|Et_3B_029860-2506486722,Eragrostis_tef|Et_3A_025516-2506486331,Zoysia_japonica|Zjn_sc00009.1.g05330.1.sm.mkhc,Zoysia_japonica|Zjn_sc00034.1.g05870.1.sm.mkhc,Oro…	1: Zea_mays|Zm00001d038310_T001,Sorghum_bicolor|Sobic.009G152200.1,Setaria_italica|Seita.3G227800.1,Cenchrus_americanus|Pgl_GLEAN_10009290; 2: Setaria_italica|Seita.5G393600.1,Cenchrus_americanus|Pgl_GLEAN_10017679,Zea_mays|Zm00001d042724_T001,Saccharum_hybrid|Sh03_t027400,Sorghum_bicolor|Sobic.003G368000.1	1: Triticum_aestivum|TraesCS1D01G273200.1,Triticum_aestivum|TraesCS1A01G273100.1,Triticum_aestivum|TraesCS1B01G282900.1,Thinopyrum_elongatum|Tel1E01T446000.1,Hordeum_vulgare|HORVU.MOREX.r2.1HG0061480.1,Puccinellia_tenuiflora|Pt_Chr0504888,Brachypodium_distachyon|Bradi2g24110.1; 2: Triticum_aestivum|TraesCS3A01G378300.1,Triticum_aestivum|TraesCS3B01G411000.1,Triticum_aestivum|TraesCS3D01G371600.1,…	1: Phyllostachys_edulis|PH02Gene24783.t1,Dendrocalamus_latiflorus|evm.model.ORIGINAL_5603.247,Phyllostachys_edulis|PH02Gene24074.t1,Dendrocalamus_latiflorus|evm.model.FRAGSCAFF_236.418,Raddia_distichophylla|g005783.t1; 2: Dendrocalamus_latiflorus|evm.model.FRAGSCAFF_129.1199,Dendrocalamus_latiflorus|evm.model.FRAGSCAFF_251.36,Phyllostachys_edulis|PH02Gene38198.t1,Dendrocalamus_latiflorus|evm.mode…	1: Zizania_latifolia|Zla13G005840.1,Zizania_latifolia|Zla01G006570.1,Oryza_officinalis|OoffiChr05g01477.2,Oryza_sativa|LOC_Os05g36190.1,Leersia_perrieri|LPERR05G14200.1,Oryza_brachyantha|OB05G25760.1; 2: Zizania_latifolia|Zla04G034590.1,Zizania_latifolia|Zla02G028110.1,Oryza_officinalis|OoffiChr01g03438.1,Oryza_sativa|LOC_Os01g64700.2,Leersia_perrieri|LPERR01G33040.3,Oryza_brachyantha|OB01G47250.1	1: Pharus_latifolius|Pl05g09770.1; 2: Pharus_latifolius|Pl01g07510.1	1: Streptochaeta_angustifolia|strangu_022826-RA	tubby_like_protein_10	tubby_like_protein_10	protein binding#GO:0005515
HOG00283	-	IV-3	2	2	2	2	2	2	1	1: Eragrostis_tef|Et_9B_064410-2506635895,Eragrostis_tef|Et_9A_061845-2506626199,Zoysia_japonica|Zjn_sc00025.1.g02090.1.am.mkhc,Zoysia_japonica|Zjn_sc00012.1.g04440.1.sm.mkhc; 2: Eragrostis_tef|Et_3A_025612-2506484369,Eragrostis_tef|Et_3B_029960-2506499445,Zoysia_japonica|Zjn_sc00034.1.g04840.1.sm.mkhc,Zoysia_japonica|Zjn_sc00009.1.g04120.1.sm.mkhc,Oropetium_thomaeum|Oropetium_20150105_13029A	1: Zea_mays|Zm00001d010243_T001,Zea_mays|Zm00001d038209_T001,Sorghum_bicolor|Sobic.009G140800.1,Setaria_italica|Seita.3G238400.1; 2: Zea_mays|Zm00001d012198_T001,Zea_mays|Zm00001d042585_T002,Sorghum_bicolor|Sobic.003G381700.1,Setaria_italica|Seita.5G407100.1	1: Triticum_aestivum|TraesCS1A01G262300.1,Triticum_aestivum|TraesCS1D01G262300.1,Triticum_aestivum|TraesCS1B01G272900.1,Thinopyrum_elongatum|Tel1E01T432100.1,Hordeum_vulgare|HORVU.MOREX.r2.1HG0052350.1,Puccinellia_tenuiflora|Pt_Chr0505069,Brachypodium_distachyon|Bradi2g25097.2; 2: Triticum_aestivum|TraesCS3A01G403900.1,Thinopyrum_elongatum|Tel3E01T641800.1,Triticum_aestivum|TraesCS3D01G399100.1,T…	1: Phyllostachys_edulis|PH02Gene40587.t1,Dendrocalamus_latiflorus|evm.model.FRAGSCAFF_343.147,Phyllostachys_edulis|PH02Gene37087.t2,Dendrocalamus_latiflorus|evm.model.FRAGSCAFF_132.17,Olyra_latifolia|Ola016632.1; 2: Dendrocalamus_latiflorus|evm.model.FRAGSCAFF_173.982,Phyllostachys_edulis|PH02Gene07904.t1,Phyllostachys_edulis|PH02Gene10721.t1,Dendrocalamus_latiflorus|evm.model.FRAGSCAFF_129.1055.…	1: Zizania_latifolia|Zla01G007190.1,Zizania_latifolia|Zla13G005130.1,Oryza_sativa|LOC_Os05g34650.1,Oryza_officinalis|OoffiChr05g01392.1,Oryza_brachyantha|OB05G24710.1,Leersia_perrieri|LPERR05G13360.1; 2: Zizania_latifolia|Zla04G035410.1,Zizania_latifolia|Zla02G029110.1,Oryza_sativa|LOC_Os01g66350.1,Oryza_officinalis|OoffiChr01g03552.2,Leersia_perrieri|LPERR01G34300.1,Oryza_brachyantha|OB01G48550.1	1: Pharus_latifolius|Pl05g10720.1; 2: Pharus_latifolius|Pl01g06180.1	1: Streptochaeta_angustifolia|strangu_028741-RA	ROOT_UV-B_SENSITIVE_6A;ROOT_UV-B_SENSITIVE_6B	ROOT_UV-B_SENSITIVE_6A	transferase activity#GO:0016740
HOG00284	-	IV-3	2	2	2	2	2	2	1	1: Eragrostis_tef|Et_9B_064460-2506639778,Eragrostis_tef|Et_9A_061879-2506626281,Oropetium_thomaeum|Oropetium_20150105_05023A; 2: Eragrostis_tef|Et_3A_025550-2506486463,Eragrostis_tef|Et_3B_029898-2506488413,Zoysia_japonica|Zjn_sc00009.1.g05040.1.sm.mkhc,Oropetium_thomaeum|Oropetium_20150105_12939A	1: Setaria_italica|Seita.3G232100.1,Cenchrus_americanus|Pgl_GLEAN_10018777,Saccharum_hybrid|Sh09_t011610,Sorghum_bicolor|Sobic.009G148300.1,Zea_mays|Zm00001d010199_T001,Zea_mays|Zm00001d038336_T001; 2: Zea_mays|Zm00001d012257_T001,Sorghum_bicolor|Sobic.003G372800.1,Zea_mays|Zm00001d042669_T001,Setaria_italica|Seita.5G397800.1	1: Triticum_aestivum|TraesCS1B01G279600.1,Thinopyrum_elongatum|Tel1E01T441200.1,Triticum_aestivum|TraesCS1A01G269100.1,Hordeum_vulgare|HORVU.MOREX.r2.1HG0060990.1,Puccinellia_tenuiflora|Pt_Chr0504963,Brachypodium_distachyon|Bradi2g24380.1; 2: Triticum_aestivum|TraesCS3B01G416200.1,Triticum_aestivum|TraesCS3D01G377100.1,Triticum_aestivum|TraesCS3A01G384200.1,Hordeum_vulgare|HORVU.MOREX.r2.3HG02489…	1: Phyllostachys_edulis|PH02Gene24154.t1,Dendrocalamus_latiflorus|evm.model.FRAGSCAFF_236.391,Dendrocalamus_latiflorus|evm.model.ORIGINAL_5603.273,Raddia_distichophylla|g030657.t1,Olyra_latifolia|Ola009371.1,Dendrocalamus_latiflorus|evm.model.FRAGSCAFF_343.90; 2: Olyra_latifolia|Ola023303.1,Raddia_distichophylla|g015529.t1,Dendrocalamus_latiflorus|evm.model.FRAGSCAFF_173.910,Phyllostachys_edulis|…	1: Zizania_latifolia|Zla13G005590.1,Zizania_latifolia|Zla01G006790.1,Oryza_officinalis|OoffiChr05g01445.2,Oryza_sativa|LOC_Os05g35530.1,Leersia_perrieri|LPERR05G13870.1,Oryza_brachyantha|OB05G25280.1; 2: Zizania_latifolia|Zla04G034840.1,Zizania_latifolia|Zla02G028430.1,Oryza_sativa|LOC_Os01g65330.1,Oryza_officinalis|OoffiChr01g03469.3,Oryza_brachyantha|OB01G47630.1,Leersia_perrieri|LPERR01G33500.1	1: Pharus_latifolius|Pl05g10140.1; 2: Pharus_latifolius|Pl01g07100.1	1: Streptochaeta_angustifolia|strangu_001725-RA	DUF668_FAMILY_MEMBER_2;DUF668_FAMILY_MEMBER_8	DUF668_FAMILY_MEMBER_2	-
HOG00285	-	IV-1	2	2	2	2	2	1	1	1: Oropetium_thomaeum|Oropetium_20150105_05041A,Zoysia_japonica|Zjn_sc00012.1.g04720.1.am.mk,Eragrostis_tef|Et_9B_064449-2506637160; 2: Eragrostis_tef|Et_3B_029927-2506499704,Eragrostis_tef|Et_3A_025572-2506481879,Zoysia_japonica|Zjn_sc00034.1.g05150.1.sm.mkhc,Zoysia_japonica|Zjn_sc00009.1.g04580.1.am.mkhc,Oropetium_thomaeum|Oropetium_20150105_12982A	1: Setaria_italica|Seita.3G235400.1,Cenchrus_americanus|Pgl_GLEAN_10023068,Saccharum_hybrid|Sh09_t011300,Sorghum_bicolor|Sobic.009G144200.1,Zea_mays|Zm00001d038229_T001; 2: Setaria_italica|Seita.5G402400.1,Cenchrus_americanus|Pgl_GLEAN_10031643,Zea_mays|Zm00001d012224_T001,Zea_mays|Zm00001d042627_T001,Saccharum_hybrid|Sh03_t028150,Sorghum_bicolor|Sobic.003G376700.1	1: Triticum_aestivum|TraesCS1D01G266700.1,Triticum_aestivum|TraesCS1B01G277500.1,Triticum_aestivum|TraesCS1A01G266600.1,Thinopyrum_elongatum|Tel1E01T438000.1,Hordeum_vulgare|HORVU.MOREX.r2.1HG0053570.1,Brachypodium_distachyon|Bradi2g24737.1; 2: Triticum_aestivum|TraesCS3A01G409200.1,Triticum_aestivum|TraesCS3B01G442700.1,Triticum_aestivum|TraesCS3D01G404100.1,Hordeum_vulgare|HORVU.MOREX.r2.3HG025…	1: Olyra_latifolia|Ola027753.1,Raddia_distichophylla|g030635.t1,Dendrocalamus_latiflorus|evm.model.ORIGINAL_5603.297,Phyllostachys_edulis|PH02Gene29134.t1,Dendrocalamus_latiflorus|evm.model.FRAGSCAFF_236.351,Dendrocalamus_latiflorus|evm.model.FRAGSCAFF_343.112,Phyllostachys_edulis|PH02Gene15535.t1; 2: Dendrocalamus_latiflorus|evm.model.FRAGSCAFF_232.126,Phyllostachys_edulis|PH02Gene10692.t1,Dendr…	1: Zizania_latifolia|Zla01G006960.1,Zizania_latifolia|Zla13G005420.1,Oryza_sativa|LOC_Os05g35200.2,Oryza_officinalis|OoffiChr05g01424.2,Oryza_brachyantha|OB05G25060.1; 2: Zizania_latifolia|Zla02G028760.1,Zizania_latifolia|Zla04G035110.1,Oryza_sativa|LOC_Os01g65780.2,Oryza_officinalis|OoffiChr01g03506.1,Oryza_brachyantha|OB01G48080.1,Leersia_perrieri|LPERR01G33870.1	1: Pharus_latifolius|Pl01g06690.1	1: Streptochaeta_angustifolia|strangu_029846-RA	PLANT_GLYCOGENIN-LIKE_STARCH_INITIATION_PROTEIN_A1;xylan_alpha-glucuronosyltransferase	PLANT_GLYCOGENIN-LIKE_STARCH_INITIATION_PROTEIN_A1	transferase activity#GO:0016740
HOG00286	-	IV-3	2	2	2	2	2	2	1	1: Eragrostis_tef|Et_9B_064452-2506637871,Eragrostis_tef|Et_9A_061876-2506633760,Zoysia_japonica|Zjn_sc00025.1.g02570.1.am.mk,Zoysia_japonica|Zjn_sc00012.1.g04820.1.sm.mk,Oropetium_thomaeum|Oropetium_20150105_05034A; 2: Eragrostis_tef|Et_3B_029913-2506494244,Eragrostis_tef|Et_3A_025562-2506477934,Zoysia_japonica|Zjn_sc00034.1.g05370.1.sm.mkhc,Zoysia_japonica|Zjn_sc00009.1.g04840.1.am.mk	1: Zea_mays|Zm00001d038250_T001,Sorghum_bicolor|Sobic.009G146400.1,Setaria_italica|Seita.3G233500.1; 2: Setaria_italica|Seita.5G399400.1,Cenchrus_americanus|Pgl_GLEAN_10031674,Zea_mays|Zm00001d042653_T001,Zea_mays|Zm00001d012242_T001,Sorghum_bicolor|Sobic.003G374200.1,Saccharum_hybrid|Sh03_t027860	1: Thinopyrum_elongatum|Tel1E01T439300.1,Triticum_aestivum|TraesCS1A01G267600.1,Triticum_aestivum|TraesCS1B01G278300.1,Triticum_aestivum|TraesCS1D01G267500.1,Hordeum_vulgare|HORVU.MOREX.r2.1HG0053420.1,Puccinellia_tenuiflora|Pt_Chr0504980,Brachypodium_distachyon|Bradi2g24680.1; 2: Triticum_aestivum|TraesCS3D01G379400.1,Triticum_aestivum|TraesCS3A01G386400.1,Triticum_aestivum|TraesCS3B01G418500.1,…	1: Dendrocalamus_latiflorus|evm.model.ORIGINAL_5603.288,Phyllostachys_edulis|PH02Gene29140.t1,Phyllostachys_edulis|PH02Gene15543.t1,Dendrocalamus_latiflorus|evm.model.FRAGSCAFF_343.106,Olyra_latifolia|Ola009390.2,Raddia_distichophylla|g030640.t1; 2: Phyllostachys_edulis|PH02Gene07840.t1,Dendrocalamus_latiflorus|evm.model.FRAGSCAFF_129.1142,Dendrocalamus_latiflorus|evm.model.FRAGSCAFF_173.920,Dend…	1: Zizania_latifolia|Zla01G006890.1,Zizania_latifolia|Zla13G005490.1,Leersia_perrieri|LPERR05G13750.1; 2: Zizania_latifolia|Zla04G034960.1,Zizania_latifolia|Zla02G028540.1,Oryza_officinalis|OoffiChr01g03483.1,Oryza_sativa|LOC_Os01g65480.1,Leersia_perrieri|LPERR01G33600.1,Oryza_brachyantha|OB01G47820.1	1: Pharus_latifolius|Pl05g10280.1; 2: Pharus_latifolius|Pl01g06930.1	1: Streptochaeta_angustifolia|strangu_031871-RA	DNAJ_HOMOLOG_SUBFAMILY_C_MEMBER	DNAJ_HOMOLOG_SUBFAMILY_C_MEMBER	-
HOG00287	1	I	1(LD)	1	1(LD)	1(LD)	0	0	0	Eragrostis_tef|Et_3B_029912-2506493854,Eragrostis_tef|Et_3A_025561-2506477541,Zoysia_japonica|Zjn_sc00034.1.g05390.1.sm.mk,Oropetium_thomaeum|Oropetium_20150105_12953A	Sorghum_bicolor|Sobic.003G374100.1,Zea_mays|Zm00001d042654_T003,Cenchrus_americanus|Pgl_GLEAN_10031675	Triticum_aestivum|TraesCS3D01G379300.1,Thinopyrum_elongatum|Tel3E01T614700.1,Triticum_aestivum|TraesCS3A01G386300.1,Puccinellia_tenuiflora|Pt_Chr0600009,Brachypodium_distachyon|Bradi2g56607.1	Raddia_distichophylla|g028105.t1,Olyra_latifolia|Ola023316.1,Phyllostachys_edulis|PH02Gene15046.t1,Phyllostachys_edulis|PH02Gene27833.t1,Dendrocalamus_latiflorus|evm.model.FRAGSCAFF_129.1144,Dendrocalamus_latiflorus|evm.model.FRAGSCAFF_51.471	-	-	-	BETA-GALACTOSIDASE_4;BETA-GALACTOSIDASE_6	BETA-GALACTOSIDASE_4	hydrolase activity#GO:0016787
HOG00287	2	IV-1	1	1	1	1	2	1	0	1: Zoysia_japonica|Zjn_sc00009.1.g04870.1.sm.mk,Eragrostis_tef|Et_9B_064454-2506638345,Eragrostis_tef|Et_9A_061880-2506626524,Zoysia_japonica|Zjn_sc00025.1.g02600.1.sm.mk,Oropetium_thomaeum|Oropetium_20150105_05032A	1: Setaria_italica|Seita.5G399200.1,Zea_mays|Zm00001d010212_T002,Sorghum_bicolor|Sobic.009G146500.1,Cenchrus_americanus|Pgl_GLEAN_10018764,Setaria_italica|Seita.3G233400.1	1: Puccinellia_tenuiflora|Pt_Chr0505018,Brachypodium_distachyon|Bradi2g24670.2,Triticum_aestivum|TraesCS1D01G267600.1,Triticum_aestivum|TraesCS1A01G267700.1,Triticum_aestivum|TraesCS1B01G278400.1,Thinopyrum_elongatum|Tel1E01T439400.1,Hordeum_vulgare|HORVU.MOREX.r2.1HG0053410.1,Hordeum_vulgare|HORVU.MOREX.r2.3HG0248690.1,Triticum_aestivum|TraesCS3B01G418200.1	1: Dendrocalamus_latiflorus|evm.model.FRAGSCAFF_343.105,Dendrocalamus_latiflorus|evm.model.FRAGSCAFF_236.371_evm.model.FRAGSCAFF_236.372,Olyra_latifolia|Ola009386.1,Raddia_distichophylla|g030641.t1,Phyllostachys_edulis|PH02Gene15544.t1,Phyllostachys_edulis|PH02Gene32362.t1	1: Oryza_officinalis|OoffiChr01g03482.1,Oryza_sativa|LOC_Os01g65460.1,Leersia_perrieri|LPERR01G33590.1,Oryza_brachyantha|OB01G47810.1,Zizania_latifolia|Zla02G028530.1; 2: Zizania_latifolia|Zla13G005500.1,Zizania_latifolia|Zla01G006870.1,Oryza_officinalis|OoffiChr05g01434.2,Oryza_sativa|LOC_Os05g35360.1,Leersia_perrieri|LPERR05G13760.1,Oryza_brachyantha|OB05G25180.1	1: Pharus_latifolius|Pl05g10270.1	-	BETA-GALACTOSIDASE_4;BETA-GALACTOSIDASE_6	BETA-GALACTOSIDASE_4	hydrolase activity#GO:0016787
HOG00288	-	IV-3	2	2	2	2	2	2	1	1: Eragrostis_tef|Et_9B_064411-2506636132,Eragrostis_tef|Et_9A_061846-2506626442,Zoysia_japonica|Zjn_sc00012.1.g04450.1.sm.mkhc; 2: Zoysia_japonica|Zjn_sc00009.1.g04180.1.sm.mkhc,Zoysia_japonica|Zjn_sc00034.1.g04880.1.am.mkhc,Eragrostis_tef|Et_3B_029959-2506499055,Eragrostis_tef|Et_3A_027062-2506485329,Oropetium_thomaeum|Oropetium_20150105_13026A	1: Saccharum_hybrid|Sh09_t011020,Sorghum_bicolor|Sobic.009G141000.1,Setaria_italica|Seita.3G238200.1,Cenchrus_americanus|Pgl_GLEAN_10022436; 2: Setaria_italica|Seita.5G406800.1,Cenchrus_americanus|Pgl_GLEAN_10032342,Sorghum_bicolor|Sobic.003G381200.1,Zea_mays|Zm00001d042590_T001	1: Triticum_aestivum|TraesCS1B01G273200.1,Triticum_aestivum|TraesCS1D01G262600.1,Hordeum_vulgare|HORVU.MOREX.r2.1HG0052310.1,Triticum_aestivum|TraesCS1A01G262600.1,Thinopyrum_elongatum|Tel1E01T432700.1; 2: Thinopyrum_elongatum|Tel3E01T642100.1,Triticum_aestivum|TraesCS3B01G437700.1,Triticum_aestivum|TraesCS3D01G399400.1,Triticum_aestivum|TraesCS3A01G404200.1,Hordeum_vulgare|HORVU.MOREX.r2.3HG0256…	1: Phyllostachys_edulis|PH02Gene40584.t1,Dendrocalamus_latiflorus|evm.model.FRAGSCAFF_132.14,Olyra_latifolia|Ola016630.1,Raddia_distichophylla|g003518.t1,Dendrocalamus_latiflorus|evm.model.FRAGSCAFF_343.146,Phyllostachys_edulis|PH02Gene37086.t1; 2: Dendrocalamus_latiflorus|evm.model.FRAGSCAFF_173.979,Phyllostachys_edulis|PH02Gene07901.t1,Raddia_distichophylla|g016146.t1,Olyra_latifolia|Ola023381.…	1: Zizania_latifolia|Zla13G005150.1,Zizania_latifolia|Zla01G007180.1,Oryza_sativa|LOC_Os05g34670.1,Oryza_officinalis|OoffiChr05g01394.2,Oryza_brachyantha|OB05G24720.1,Leersia_perrieri|LPERR05G13380.1; 2: Zizania_latifolia|Zla04G035370.1,Zizania_latifolia|Zla02G029080.1,Oryza_officinalis|OoffiChr01g03549.2,Oryza_sativa|LOC_Os01g66300.1,Oryza_brachyantha|OB01G48530.1,Leersia_perrieri|LPERR01G34280.1	1: Pharus_latifolius|Pl05g10690.1; 2: Pharus_latifolius|Pl01g06200.1	1: Streptochaeta_angustifolia|strangu_028744-RA	RNA-binding_KH_domain-containing_protein	RNA-binding_KH_domain-containing_protein	nucleic acid binding#GO:0003676
HOG00289	-	IV-3	2	2	2	2	2	2	1	1: Eragrostis_tef|Et_3B_031419-2506490798,Eragrostis_tef|Et_3A_025553-2506474397,Zoysia_japonica|Zjn_sc00009.1.g04950.1.sm.mkhc,Zoysia_japonica|Zjn_sc00034.1.g05510.1.sm.mkhc; 2: Zoysia_japonica|Zjn_sc00025.1.g02660.1.sm.mkhc,Oropetium_thomaeum|Oropetium_20150105_05028A,Eragrostis_tef|Et_9A_061883-2506627253,Eragrostis_tef|Et_9B_064457-2506639058	1: Zea_mays|Zm00001d012254_T001,Zea_mays|Zm00001d042664_T001,Sorghum_bicolor|Sobic.003G373100.1,Setaria_italica|Seita.5G398300.1; 2: Cenchrus_americanus|Pgl_GLEAN_10018769,Setaria_italica|Seita.3G232800.1,Zea_mays|Zm00001d038262_T001,Sorghum_bicolor|Sobic.009G147800.4	1: Triticum_aestivum|TraesCS3A01G385300.1,Triticum_aestivum|TraesCS3B01G417500.1,Thinopyrum_elongatum|Tel3E01T613400.1,Triticum_aestivum|TraesCS3D01G378300.1,Hordeum_vulgare|HORVU.MOREX.r2.3HG0248820.1,Puccinellia_tenuiflora|Pt_Chr0601243,Brachypodium_distachyon|Bradi2g56530.2; 2: Triticum_aestivum|TraesCS1B01G279200.1,Thinopyrum_elongatum|Tel1E01T440500.1,Triticum_aestivum|TraesCS1A01G268500.1,T…	1: Raddia_distichophylla|g028097.t1,Olyra_latifolia|Ola023309.1,Dendrocalamus_latiflorus|evm.model.FRAGSCAFF_129.1152,Phyllostachys_edulis|PH02Gene15038.t1,Dendrocalamus_latiflorus|evm.model.FRAGSCAFF_51.480,Phyllostachys_edulis|PH02Gene27840.t1; 2: Raddia_distichophylla|g030647.t1,Olyra_latifolia|Ola009378.1,Phyllostachys_edulis|PH02Gene24159.t1,Dendrocalamus_latiflorus|evm.model.ORIGINAL_5603.2…	1: Oryza_officinalis|OoffiChr01g03474.1,Oryza_sativa|LOC_Os01g65380.1,Leersia_perrieri|LPERR01G33530.1,Oryza_brachyantha|OB01G47680.1,Zizania_latifolia|Zla04G034870.1; 2: Zizania_latifolia|Zla13G005540.1,Zizania_latifolia|Zla01G006840.1,Oryza_sativa|LOC_Os05g35460.1,Oryza_officinalis|OoffiChr05g01438.1,Leersia_perrieri|LPERR05G13820.1,Oryza_brachyantha|OB05G25240.1	1: Pharus_latifolius|Pl01g07060.1; 2: Pharus_latifolius|Pl05g10200.1	1: Streptochaeta_angustifolia|strangu_001730-RA	SEC14_cytosolic_factor_family_protein_/_phosphoglyceride_transfer_family_protein	SEC14_cytosolic_factor_family_protein_/_phosphoglyceride_transfer_family_protein	lipid binding#GO:0008289
HOG00290	-	IV-4	2	2	2	2	2	2	0	1: Eragrostis_tef|Et_9B_064483-2506637240,Eragrostis_tef|Et_9A_061907-2506633113,Zoysia_japonica|Zjn_sc00025.1.g03070.1.sm.mkhc,Oropetium_thomaeum|Oropetium_20150105_05000A; 2: Eragrostis_tef|Et_3B_029874-2506492175,Eragrostis_tef|Et_3A_025526-2506477016,Oropetium_thomaeum|Oropetium_20150105_12906A	1: Cenchrus_americanus|Pgl_GLEAN_10009297,Setaria_italica|Seita.3G228400.1,Zea_mays|Zm00001d038319_T001,Sorghum_bicolor|Sobic.009G151700.1; 2: Zea_mays|Zm00001d012269_T001,Sorghum_bicolor|Sobic.003G368700.1,Setaria_italica|Seita.5G394200.1,Cenchrus_americanus|Pgl_GLEAN_10017671	1: Triticum_aestivum|TraesCS1A01G272400.1,Triticum_aestivum|TraesCS1B01G282400.1,Triticum_aestivum|TraesCS1D01G272500.1,Thinopyrum_elongatum|Tel1E01T444500.1,Hordeum_vulgare|HORVU.MOREX.r2.1HG0061410.1,Puccinellia_tenuiflora|Pt_Chr0504914,Brachypodium_distachyon|Bradi2g24160.2; 2: Thinopyrum_elongatum|Tel3E01T604400.1,Triticum_aestivum|TraesCS3B01G412400.1,Triticum_aestivum|TraesCS3A01G379800.1,T…	1: Phyllostachys_edulis|PH02Gene24069.t1,Dendrocalamus_latiflorus|evm.model.ORIGINAL_5603.257,Phyllostachys_edulis|PH02Gene24775.t1,Raddia_distichophylla|g005777.t1; 2: Raddia_distichophylla|g019343.t1,Olyra_latifolia|Ola023550.1,Phyllostachys_edulis|PH02Gene22322.t3,Dendrocalamus_latiflorus|evm.model.FRAGSCAFF_173.881,Dendrocalamus_latiflorus|evm.model.FRAGSCAFF_129.1194,Phyllostachys_edulis|PH0…	1: Zizania_latifolia|Zla01G006620.1,Zizania_latifolia|Zla13G005790.1,Oryza_officinalis|OoffiChr05g01471.1,Leersia_perrieri|LPERR05G14140.1,Oryza_sativa|LOC_Os05g36110.1,Oryza_brachyantha|OB05G25710.1; 2: Zizania_latifolia|Zla04G034620.1,Zizania_latifolia|Zla02G028160.1,Oryza_sativa|LOC_Os01g64780.1,Oryza_officinalis|OoffiChr01g03431.1,Leersia_perrieri|LPERR01G33090.1	1: Pharus_latifolius|Pl05g09820.1; 2: Pharus_latifolius|Pl01g07450.1	-	COV-LIKE_PROTEIN_1	COV-LIKE_PROTEIN_1	-
HOG00291	-	III	2	2	2	2	2	2	2	1: Eragrostis_tef|Et_3B_027578-2506489514,Eragrostis_tef|Et_3A_027043-2506477847,Zoysia_japonica|Zjn_sc00034.1.g05970.1.am.mk; 2: Zoysia_japonica|Zjn_sc00025.1.g03190.1.sm.mk,Zoysia_japonica|Zjn_sc00012.1.g05400.1.sm.mk,Eragrostis_tef|Et_9B_065865-2506637676,Eragrostis_tef|Et_9A_063258-2506625998,Oropetium_thomaeum|Oropetium_20150105_04977A	1: Cenchrus_americanus|Pgl_GLEAN_10017694,Setaria_italica|Seita.5G392800.1,Sorghum_bicolor|Sobic.003G367100.1,Saccharum_hybrid|Sh03_t027340,Zea_mays|Zm00001d042736_T001; 2: Setaria_italica|Seita.3G226700.1,Cenchrus_americanus|Pgl_GLEAN_10022084,Sorghum_bicolor|Sobic.009G153400.1,Zea_mays|Zm00001d038281_T001	1: Triticum_aestivum|TraesCS3A01G377000.1,Triticum_aestivum|TraesCS3B01G409600.1,Triticum_aestivum|TraesCS3D01G370100.1,Thinopyrum_elongatum|Tel3E01T601800.1,Brachypodium_distachyon|Bradi2g55980.1; 2: Triticum_aestivum|TraesCS1B01G284300.1,Thinopyrum_elongatum|Tel1E01T447900.1,Triticum_aestivum|TraesCS1D01G274700.1,Triticum_aestivum|TraesCS1A01G275000.1,Hordeum_vulgare|HORVU.MOREX.r2.1HG0060720.1…	1: Dendrocalamus_latiflorus|evm.model.FRAGSCAFF_173.863,Phyllostachys_edulis|PH02Gene38190.t1,Olyra_latifolia|Ola023536.1,Dendrocalamus_latiflorus|evm.model.FRAGSCAFF_251.49,Dendrocalamus_latiflorus|evm.model.FRAGSCAFF_129.1211; 2: Phyllostachys_edulis|PH02Gene24793.t1,Dendrocalamus_latiflorus|evm.model.ORIGINAL_5603.230,Phyllostachys_edulis|PH02Gene24081.t1,Dendrocalamus_latiflorus|evm.model.FRA…	1: Zizania_latifolia|Zla02G028030.1,Zizania_latifolia|Zla04G034510.1,Leersia_perrieri|LPERR01G32960.1,Oryza_sativa|LOC_Os01g64590.1; 2: Zizania_latifolia|Zla01G006510.1,Zizania_latifolia|Zla13G005950.1,Oryza_officinalis|OoffiChr05g01485.1,Oryza_sativa|LOC_Os05g36900.1,Leersia_perrieri|LPERR05G14290.1,Oryza_brachyantha|OB05G25870.1	1: Pharus_latifolius|Pl01g07610.1; 2: Pharus_latifolius|Pl05g09680.1	1: Streptochaeta_angustifolia|strangu_022787-RA; 2: Streptochaeta_angustifolia|strangu_021299-RA	DOF_ZINC_FINGER_PROTEIN_DOF1.4-RELATED;DNA_BINDING_WITH_ONE_FINGER_29	DOF_ZINC_FINGER_PROTEIN_DOF1.4-RELATED	nucleic acid binding#GO:0003676
HOG00292	-	IV-3	2	2	2	2	2	2	1	1: Eragrostis_tef|Et_9B_064404-2506634473,Eragrostis_tef|Et_9A_061843-2506633921,Zoysia_japonica|Zjn_sc00012.1.g04500.1.sm.mkhc,Oropetium_thomaeum|Oropetium_20150105_05065A; 2: Oropetium_thomaeum|Oropetium_20150105_13024A,Zoysia_japonica|Zjn_sc00009.1.g04220.1.am.mkhc,Eragrostis_tef|Et_3A_025610-2506483583,Eragrostis_tef|Et_3B_029957-2506498275	1: Sorghum_bicolor|Sobic.009G141400.1,Saccharum_hybrid|Sh09_t011090,Zea_mays|Zm00001d010248_T001,Setaria_italica|Seita.3G237700.1; 2: Zea_mays|Zm00001d012203_T001,Sorghum_bicolor|Sobic.003G381000.1,Setaria_italica|Seita.5G406300.1	1: Triticum_aestivum|TraesCS1A01G263000.1,Triticum_aestivum|TraesCS1D01G263100.1,Triticum_aestivum|TraesCS1B01G273600.1,Thinopyrum_elongatum|Tel1E01T433200.1,Hordeum_vulgare|HORVU.MOREX.r2.1HG0052210.1,Puccinellia_tenuiflora|Pt_Chr0505058,Brachypodium_distachyon|Bradi2g25060.1; 2: Triticum_aestivum|TraesCS3D01G399500.1,Triticum_aestivum|TraesCS3A01G404300.1,Triticum_aestivum|TraesCS3B01G437800.1,…	1: Dendrocalamus_latiflorus|evm.model.ORIGINAL_5603.322,Phyllostachys_edulis|PH02Gene37082.t1,Raddia_distichophylla|g003521.t1,Olyra_latifolia|Ola016625.1,Dendrocalamus_latiflorus|evm.model.FRAGSCAFF_236.316; 2: Phyllostachys_edulis|PH02Gene07897.t1,Dendrocalamus_latiflorus|evm.model.FRAGSCAFF_173.977,Dendrocalamus_latiflorus|evm.model.FRAGSCAFF_232.89,Raddia_distichophylla|g016144.t1,Olyra_latif…	1: Leersia_perrieri|LPERR05G13410.1,Oryza_brachyantha|OB05G24760.1,Oryza_officinalis|OoffiChr05g01399.1,Oryza_sativa|LOC_Os05g34720.1,Zizania_latifolia|Zla01G007140.1,Zizania_latifolia|Zla13G005210.1; 2: Zizania_latifolia|Zla04G035350.1,Zizania_latifolia|Zla02G029060.1,Leersia_perrieri|LPERR01G34260.1,Oryza_brachyantha|OB01G48500.1,Oryza_officinalis|OoffiChr01g03547.1,Oryza_sativa|LOC_Os01g66280.1	1: Pharus_latifolius|Pl05g10650.1; 2: Pharus_latifolius|Pl01g06240.1	1: Streptochaeta_angustifolia|strangu_028748-RA	TRANSPORTER,_PUTATIVE_(DUF179)-RELATED	TRANSPORTER,_PUTATIVE_(DUF179)-RELATED	-
HOG00293	-	IV-4	2	2	2	2	2	2	0	1: Zoysia_japonica|Zjn_sc00025.1.g02140.1.sm.mkhc,Oropetium_thomaeum|Oropetium_20150105_05062A,Eragrostis_tef|Et_9A_063241-2506630064,Eragrostis_tef|Et_9B_064405-2506634710; 2: Eragrostis_tef|Et_3A_025609-2506483190,Eragrostis_tef|Et_3B_029956-2506497885,Zoysia_japonica|Zjn_sc00009.1.g04270.1.sm.mkhc,Oropetium_thomaeum|Oropetium_20150105_13021A	1: Cenchrus_americanus|Pgl_GLEAN_10022443,Setaria_italica|Seita.3G237500.1,Saccharum_hybrid|Sh09_t011140,Sorghum_bicolor|Sobic.009G141700.1,Zea_mays|Zm00001d038217_T001; 2: Zea_mays|Zm00001d042598_T002,Sorghum_bicolor|Sobic.003G380500.1,Setaria_italica|Seita.5G405900.1	1: Triticum_aestivum|TraesCS1B01G273800.1,Thinopyrum_elongatum|Tel1E01T433500.1,Triticum_aestivum|TraesCS1A01G263200.1,Triticum_aestivum|TraesCS1D01G263300.1,Hordeum_vulgare|HORVU.MOREX.r2.1HG0052170.1,Puccinellia_tenuiflora|Pt_Chr0505056,Brachypodium_distachyon|Bradi2g25040.6; 2: Triticum_aestivum|TraesCS3D01G400000.1,Triticum_aestivum|TraesCS3A01G404700.1,Triticum_aestivum|TraesCS3B01G438400.1,…	1: Dendrocalamus_latiflorus|evm.model.ORIGINAL_5603.321,Phyllostachys_edulis|PH02Gene40141.t4,Phyllostachys_edulis|PH02Gene15510.t1,Dendrocalamus_latiflorus|evm.model.FRAGSCAFF_236.320,Olyra_latifolia|Ola016622.1; 2: Olyra_latifolia|Ola023376.2,Raddia_distichophylla|g016141.t1,Phyllostachys_edulis|PH02Gene07893.t1,Dendrocalamus_latiflorus|evm.model.FRAGSCAFF_173.972.3,Dendrocalamus_latiflorus|evm…	1: Zizania_latifolia|Zla13G005240.1,Zizania_latifolia|Zla01G007120.1,Oryza_sativa|LOC_Os05g34760.1,Oryza_officinalis|OoffiChr05g01401.1,Oryza_brachyantha|OB05G24770.1,Leersia_perrieri|LPERR05G13430.1; 2: Zizania_latifolia|Zla04G035320.1,Zizania_latifolia|Zla02G029020.1,Oryza_sativa|LOC_Os01g66200.1,Oryza_officinalis|OoffiChr01g03539.2,Oryza_brachyantha|OB01G48440.1,Leersia_perrieri|LPERR01G34170.2	1: Pharus_latifolius|Pl05g10620.1; 2: Pharus_latifolius|Pl01g06280.1	-	F3I6.9_PROTEIN;TPX2_(TARGETING_PROTEIN_FOR_XKLP2)_PROTEIN_FAMILY-RELATED	F3I6.9_PROTEIN	-
HOG00294	-	IV-3	2	2	2	2	2	2	1	1: Eragrostis_tef|Et_9B_064473-2506634870,Eragrostis_tef|Et_9A_061898-2506630926,Oropetium_thomaeum|Oropetium_20150105_05013A,Zoysia_japonica|Zjn_sc00012.1.g05020.1.sm.mk; 2: Oropetium_thomaeum|Oropetium_20150105_12921A,Zoysia_japonica|Zjn_sc00009.1.g05160.1.sm.mkhc,Eragrostis_tef|Et_3B_029880-2506494503,Eragrostis_tef|Et_3A_025531-2506478983	1: Cenchrus_americanus|Pgl_GLEAN_10018792,Setaria_italica|Seita.3G230400.1,Sorghum_bicolor|Sobic.009G149900.1; 2: Cenchrus_americanus|Pgl_GLEAN_10017658,Setaria_italica|Seita.5G395400.1,Saccharum_hybrid|Sh03_t027450,Sorghum_bicolor|Sobic.003G370100.1,Zea_mays|Zm00001d042695_T001,Zea_mays|Zm00001d012263_T001	1: Triticum_aestivum|TraesCS1D01G271000.1,Triticum_aestivum|TraesCS1A01G270800.1,Triticum_aestivum|TraesCS1B01G281100.1,Thinopyrum_elongatum|Tel1E01T442900.1,Hordeum_vulgare|HORVU.MOREX.r2.1HG0061250.1,Puccinellia_tenuiflora|Pt_Chr0504937; 2: Hordeum_vulgare|HORVU.MOREX.r2.3HG0249470.1,Thinopyrum_elongatum|Tel3E01T607400.1,Triticum_aestivum|TraesCS3B01G413800.1,Triticum_aestivum|TraesCS3A01G38110…	1: Olyra_latifolia|Ola009354.1,Phyllostachys_edulis|PH02Gene24143.t1,Dendrocalamus_latiflorus|evm.model.FRAGSCAFF_343.82; 2: Olyra_latifolia|Ola023265.1,Raddia_distichophylla|g019358.t1,Phyllostachys_edulis|PH02Gene20163.t1,Dendrocalamus_latiflorus|evm.model.FRAGSCAFF_129.1181,Phyllostachys_edulis|PH02Gene22312.t1,Dendrocalamus_latiflorus|evm.model.FRAGSCAFF_173.893	1: Oryza_officinalis|OoffiChr05g01458.2,Oryza_sativa|LOC_Os05g35770.1,Oryza_brachyantha|OB05G25520.1,Leersia_perrieri|LPERR05G13990.1,Zizania_latifolia|Zla13G005720.1,Zizania_latifolia|Zla01G006710.1; 2: Zizania_latifolia|Zla04G034720.1,Zizania_latifolia|Zla02G028280.1,Oryza_sativa|LOC_Os01g64970.1,Oryza_officinalis|OoffiChr01g03453.1,Leersia_perrieri|LPERR01G33290.1,Oryza_brachyantha|OB01G47400.1	1: Pharus_latifolius|Pl05g09950.1; 2: Pharus_latifolius|Pl01g07300.1	1: Streptochaeta_angustifolia|strangu_022955-RA	STRESS/ABA-ACTIVATED_PROTEIN_KINASE_4;Protein_kinase_superfamily_protein	STRESS/ABA-ACTIVATED_PROTEIN_KINASE_4	catalytic activity, acting on a protein#GO:0140096
HOG00295	-	IV-3	2	2	2	2	2	2	1	1: Eragrostis_tef|Et_3B_029857-2506498662,Eragrostis_tef|Et_3A_025512-2506484759,Zoysia_japonica|Zjn_sc00034.1.g05940.1.sm.mkhc,Zoysia_japonica|Zjn_sc00009.1.g05390.1.sm.mkhc; 2: Eragrostis_tef|Et_9A_061919-2506627821,Eragrostis_tef|Et_9B_064496-2506640339,Zoysia_japonica|Zjn_sc00012.1.g05300.1.sm.mkhc,Oropetium_thomaeum|Oropetium_20150105_04981A	1: Cenchrus_americanus|Pgl_GLEAN_10017685,Setaria_italica|Seita.5G393000.1,Zea_mays|Zm00001d042731_T001,Zea_mays|Zm00001d012277_T001,Sorghum_bicolor|Sobic.003G367300.1; 2: Zea_mays|Zm00001d010159_T001,Sorghum_bicolor|Sobic.009G153000.1,Cenchrus_americanus|Pgl_GLEAN_10022090,Setaria_italica|Seita.3G227300.1	1: Triticum_aestivum|TraesCS3B01G410000.1,Triticum_aestivum|TraesCS3D01G370400.1,Thinopyrum_elongatum|Tel3E01T601600.1,Triticum_aestivum|TraesCS3A01G377300.1,Hordeum_vulgare|HORVU.MOREX.r2.3HG0250030.1,Puccinellia_tenuiflora|Pt_Chr0601339,Brachypodium_distachyon|Bradi2g56000.1; 2: Triticum_aestivum|TraesCS1B01G283900.1,Triticum_aestivum|TraesCS1A01G274400.1,Triticum_aestivum|TraesCS1D01G274400.1,…	1: Olyra_latifolia|Ola023539.1,Phyllostachys_edulis|PH02Gene38192.t1,Dendrocalamus_latiflorus|evm.model.FRAGSCAFF_251.45; 2: Phyllostachys_edulis|PH02Gene24788.t1,Dendrocalamus_latiflorus|evm.model.ORIGINAL_5603.241,Dendrocalamus_latiflorus|evm.model.FRAGSCAFF_343.63,Raddia_distichophylla|g005788.t1	1: Zizania_latifolia|Zla02G028050.1,Zizania_latifolia|Zla04G034530.1,Oryza_officinalis|OoffiChr01g03445.1,Oryza_sativa|LOC_Os01g64630.4,Leersia_perrieri|LPERR01G32980.1,Oryza_brachyantha|OB01G47150.1; 2: Oryza_brachyantha|OB05G25810.1,Leersia_perrieri|LPERR05G14240.2,Oryza_officinalis|OoffiChr05g01482.3,Oryza_sativa|LOC_Os05g36290.1,Zizania_latifolia|Zla13G005890.1	1: Pharus_latifolius|Pl01g07570.1; 2: Pharus_latifolius|Pl05g09720.1	1: Streptochaeta_angustifolia|strangu_022785-RA	ACTIN	ACTIN	-
HOG00296	-	IV-1	2	2	2	2	2	1	1	1: Eragrostis_tef|Et_3A_025589-2506475315,Eragrostis_tef|Et_3B_029939-2506491274,Zoysia_japonica|Zjn_sc00034.1.g05050.1.sm.mkhc,Oropetium_thomaeum|Oropetium_20150105_12997A; 2: Eragrostis_tef|Et_9A_061864-2506630843,Eragrostis_tef|Et_9B_064438-2506634553,Oropetium_thomaeum|Oropetium_20150105_05052A	1: Sorghum_bicolor|Sobic.003G378400.2,Zea_mays|Zm00001d042621_T001,Cenchrus_americanus|Pgl_GLEAN_10006040; 2: Zea_mays|Zm00001d010230_T002,Zea_mays|Zm00001d038222_T001,Sorghum_bicolor|Sobic.009G143000.2,Setaria_italica|Seita.3G236400.1	1: Triticum_aestivum|TraesCS3B01G440800.1,Triticum_aestivum|TraesCS3D01G402700.1,Triticum_aestivum|TraesCS3A01G407400.1,Thinopyrum_elongatum|Tel3E01T648100.1,Puccinellia_tenuiflora|Pt_Chr0600087; 2: Triticum_aestivum|TraesCS1D01G264900.1,Triticum_aestivum|TraesCS1B01G275400.1,Triticum_aestivum|TraesCS1A01G264700.1,Thinopyrum_elongatum|Tel1E01T435800.1,Hordeum_vulgare|HORVU.MOREX.r2.1HG0053120.1,P…	1: Dendrocalamus_latiflorus|evm.model.FRAGSCAFF_129.1092,Phyllostachys_edulis|PH02Gene07874.t1,Olyra_latifolia|Ola023359.2; 2: Raddia_distichophylla|g030627.t1,Olyra_latifolia|Ola027764.1,Phyllostachys_edulis|PH02Gene29125.t1,Dendrocalamus_latiflorus|evm.model.FRAGSCAFF_236.334,Dendrocalamus_latiflorus|evm.model.FRAGSCAFF_343.124,Phyllostachys_edulis|PH02Gene15525.t2,Dendrocalamus_latiflorus|evm.…	1: Oryza_sativa|LOC_Os01g65986.1,Oryza_officinalis|OoffiChr01g03521.3,Oryza_brachyantha|OB01G48220.1,Leersia_perrieri|LPERR01G34000.2,Zizania_latifolia|Zla02G028870.1; 2: Oryza_sativa|LOC_Os05g35060.1,Oryza_officinalis|OoffiChr05g01418.2,Oryza_brachyantha|OB05G24980.1,Leersia_perrieri|LPERR05G13590.1,Zizania_latifolia|Zla13G005350.1	1: Pharus_latifolius|Pl01g06480.1	1: Streptochaeta_angustifolia|strangu_014895-RA	UNCHARACTERIZED	UNCHARACTERIZED	transmembrane transporter activity#GO:0022857
HOG00297	-	IV-4	2	2	2	2	2	2	0	1: Eragrostis_tef|Et_9A_061868-2506631816,Eragrostis_tef|Et_9B_064442-2506635501,Zoysia_japonica|Zjn_sc00025.1.g02420.1.am.mk; 2: Eragrostis_tef|Et_3B_031427-2506493899,Eragrostis_tef|Et_3A_027051-2506481006,Zoysia_japonica|Zjn_sc00034.1.g05260.1.sm.mk,Oropetium_thomaeum|Oropetium_20150105_12969A,Zoysia_japonica|Zjn_sc00009.1.g04710.1.sm.mk	1: Zea_mays|Zm00001d038239_T001,Saccharum_hybrid|Sh09_t011320,Sorghum_bicolor|Sobic.009G144500.3,Cenchrus_americanus|Pgl_GLEAN_10023070; 2: Setaria_italica|Seita.5G400700.1,Cenchrus_americanus|Pgl_GLEAN_10031656,Saccharum_hybrid|Sh03_t028010,Sorghum_bicolor|Sobic.003G375700.1,Zea_mays|Zm00001d042638_T001	1: Triticum_aestivum|TraesCS1D01G266900.1,Triticum_aestivum|TraesCS1A01G266700.1,Triticum_aestivum|TraesCS1B01G277600.1,Thinopyrum_elongatum|Tel1E01T438300.1,Hordeum_vulgare|HORVU.MOREX.r2.1HG0053560.1,Puccinellia_tenuiflora|Pt_Chr0504984,Brachypodium_distachyon|Bradi2g24730.3; 2: Thinopyrum_elongatum|Tel3E01T616800.1,Hordeum_vulgare|HORVU.MOREX.r2.3HG0248410.1,Puccinellia_tenuiflora|Pt_Chr060004…	1: Dendrocalamus_latiflorus|evm.model.ORIGINAL_5603.295,Dendrocalamus_latiflorus|evm.model.FRAGSCAFF_343.111,Phyllostachys_edulis|PH02Gene15537.t1,Olyra_latifolia|Ola027751.1,Raddia_distichophylla|g030636.t1; 2: Dendrocalamus_latiflorus|evm.model.FRAGSCAFF_232.132.2,Olyra_latifolia|Ola023332.1,Raddia_distichophylla|g028118.t1,Dendrocalamus_latiflorus|evm.model.FRAGSCAFF_129.1131	1: Leersia_perrieri|LPERR05G13690.1,Oryza_sativa|LOC_Os05g35230.1,Oryza_officinalis|OoffiChr05g01426.1,Oryza_brachyantha|OB05G25080.1,Zizania_latifolia|Zla01G006940.1; 2: Zizania_latifolia|Zla04G035060.1,Leersia_perrieri|LPERR01G33730.1,Oryza_sativa|LOC_Os01g65630.1,Oryza_officinalis|OoffiChr01g03495.2,Oryza_brachyantha|OB01G47980.1,Zizania_latifolia|Zla02G028660.1	1: Pharus_latifolius|Pl05g10330.1; 2: Pharus_latifolius|Pl01g06760.1	-	CTTNBP_2_AMINO-TERMINAL-LIKE_PROTEIN	CTTNBP_2_AMINO-TERMINAL-LIKE_PROTEIN	-
HOG00298	-	IV-4	2	2	2	2	2	2	0	1: Eragrostis_tef|Et_3A_025551-2506473611,Eragrostis_tef|Et_3B_029899-2506488803,Zoysia_japonica|Zjn_sc00009.1.g05020.1.am.mkhc; 2: Eragrostis_tef|Et_9B_064459-2506639538,Eragrostis_tef|Et_9A_061878-2506626038,Zoysia_japonica|Zjn_sc00025.1.g02710.1.am.mkhc,Zoysia_japonica|Zjn_sc00012.1.g04940.1.sm.mkhc,Oropetium_thomaeum|Oropetium_20150105_05024A	1: Cenchrus_americanus|Pgl_GLEAN_10031694,Setaria_italica|Seita.5G397900.1,Sorghum_bicolor|Sobic.003G372900.1,Zea_mays|Zm00001d042667_T001; 2: Cenchrus_americanus|Pgl_GLEAN_10018776,Setaria_italica|Seita.3G232200.1,Sorghum_bicolor|Sobic.009G148200.1,Saccharum_hybrid|Sh09_t011600,Zea_mays|Zm00001d010200_T001	1: Triticum_aestivum|TraesCS3D01G377200.1,Triticum_aestivum|TraesCS3A01G384300.1,Thinopyrum_elongatum|Tel3E01T612000.1,Triticum_aestivum|TraesCS3B01G416300.1,Hordeum_vulgare|HORVU.MOREX.r2.3HG0248940.1,Puccinellia_tenuiflora|Pt_Chr0601249,Brachypodium_distachyon|Bradi2g56510.1; 2: Triticum_aestivum|TraesCS1D01G269100.1,Triticum_aestivum|TraesCS1B01G279500.1,Triticum_aestivum|TraesCS1A01G269000.1,…	1: Olyra_latifolia|Ola023304.1,Raddia_distichophylla|g015528.t1,Phyllostachys_edulis|PH02Gene27842.t1,Dendrocalamus_latiflorus|evm.model.FRAGSCAFF_173.911,Phyllostachys_edulis|PH02Gene15036.t1; 2: Olyra_latifolia|Ola009372.1,Raddia_distichophylla|g030656.t1,Phyllostachys_edulis|PH02Gene24155.t1,Dendrocalamus_latiflorus|evm.model.ORIGINAL_5603.276,Dendrocalamus_latiflorus|evm.model.FRAGSCAFF_343.89	1: Oryza_sativa|LOC_Os01g65350.1,Oryza_officinalis|OoffiChr01g03470.1,Leersia_perrieri|LPERR01G33510.1,Oryza_brachyantha|OB01G47650.1,Zizania_latifolia|Zla02G028440.1; 2: Zizania_latifolia|Zla13G005580.1,Zizania_latifolia|Zla01G006800.1,Oryza_officinalis|OoffiChr05g01444.1,Oryza_sativa|LOC_Os05g35520.1,Leersia_perrieri|LPERR05G13860.1	1: Pharus_latifolius|Pl01g07090.1; 2: Pharus_latifolius|Pl05g10150.1	-	deoxyribonucleoside_kinase_2;WHITE_STRIPE_LEAF8	deoxyribonucleoside_kinase_2	-
HOG00299	-	IV-3	2	2	2	2	2	2	1	1: Eragrostis_tef|Et_9B_065859-2506636254,Eragrostis_tef|Et_9A_063248-2506631776,Zoysia_japonica|Zjn_sc00025.1.g02780.1.am.mk; 2: Eragrostis_tef|Et_3B_029892-2506499183,Eragrostis_tef|Et_3A_025548-2506485677,Zoysia_japonica|Zjn_sc00034.1.g05590.1.sm.mk,Zoysia_japonica|Zjn_sc00009.1.g05080.1.sm.mk,Oropetium_thomaeum|Oropetium_20150105_12936A	1: Cenchrus_americanus|Pgl_GLEAN_10018780,Setaria_italica|Seita.3G231500.1,Zea_mays|Zm00001d038332_T001,Zea_mays|Zm00001d010197_T001,Saccharum_hybrid|Sh09_t011650,Sorghum_bicolor|Sobic.009G148700.1; 2: Setaria_italica|Seita.5G397400.1,Cenchrus_americanus|Pgl_GLEAN_10031697,Zea_mays|Zm00001d042673_T001,Saccharum_hybrid|Sh03_t027740,Sorghum_bicolor|Sobic.003G372400.2	1: Triticum_aestivum|TraesCS1A01G269300.1,Triticum_aestivum|TraesCS1D01G269400.1,Triticum_aestivum|TraesCS1B01G279800.1,Thinopyrum_elongatum|Tel1E01T441400.1,Hordeum_vulgare|HORVU.MOREX.r2.1HG0061050.1,Brachypodium_distachyon|Bradi2g24360.1; 2: Triticum_aestivum|TraesCS3A01G383500.1,Triticum_aestivum|TraesCS3D01G376600.1,Triticum_aestivum|TraesCS3B01G415900.1,Thinopyrum_elongatum|Tel3E01T611500.1…	1: Olyra_latifolia|Ola009368.1,Raddia_distichophylla|g030659.t1,Dendrocalamus_latiflorus|evm.model.FRAGSCAFF_236.395,Phyllostachys_edulis|PH02Gene32349.t1,Phyllostachys_edulis|PH02Gene24151.t1; 2: Olyra_latifolia|Ola023295.1,Raddia_distichophylla|g015532.t1,Phyllostachys_edulis|PH02Gene15031.t1,Phyllostachys_edulis|PH02Gene27847.t1	1: Zizania_latifolia|Zla13G005630.1,Zizania_latifolia|Zla01G006760.1,Oryza_officinalis|OoffiChr05g01449.1,Oryza_sativa|LOC_Os05g35580.1,Leersia_perrieri|LPERR05G14070.1; 2: Oryza_sativa|LOC_Os01g65260.1,Oryza_officinalis|OoffiChr01g03466.1,Leersia_perrieri|LPERR01G33470.1,Oryza_brachyantha|OB01G47600.1,Zizania_latifolia|Zla04G034810.1	1: Pharus_latifolius|Pl05g10110.1; 2: Pharus_latifolius|Pl01g07120.1	1: Streptochaeta_angustifolia|strangu_001722-RA	AMIDO_PHOSPHORIBOSYLTRANSFERASE_1;AMIDO_PHOSPHORIBOSYLTRANSFERASE_3	AMIDO_PHOSPHORIBOSYLTRANSFERASE_1	transferase activity#GO:0016740
HOG00300	-	IV-1	2	2	2	2	2	1	0	1: Eragrostis_tef|Et_3A_023495-2506485878,Oropetium_thomaeum|Oropetium_20150105_13000A; 2: Eragrostis_tef|Et_9A_063242-2506630310,Eragrostis_tef|Et_9B_065852-2506634595,Zoysia_japonica|Zjn_sc00025.1.g02230.1.am.mk,Oropetium_thomaeum|Oropetium_20150105_05053A	1: Setaria_italica|Seita.5G404500.1,Cenchrus_americanus|Pgl_GLEAN_10006043,Sorghum_bicolor|Sobic.003G378900.1,Zea_mays|Zm00001d012216_T001; 2: Setaria_italica|Seita.3G236700.1,Cenchrus_americanus|Pgl_GLEAN_10023051,Saccharum_hybrid|Sh09_t011220,Sorghum_bicolor|Sobic.009G142600.1,Zea_mays|Zm00001d010234_T001	1: Triticum_aestivum|TraesCS3B01G440300.1,Thinopyrum_elongatum|Tel3E01T646300.1,Triticum_aestivum|TraesCS3D01G401800.1,Triticum_aestivum|TraesCS3A01G406600.1,Hordeum_vulgare|HORVU.MOREX.r2.3HG0256630.1,Puccinellia_tenuiflora|Pt_Chr0600078,Brachypodium_distachyon|Bradi2g56990.1; 2: Thinopyrum_elongatum|Tel1E01T435500.1,Triticum_aestivum|TraesCS1D01G264600.1,Triticum_aestivum|TraesCS1B01G275100.1,T…	1: Raddia_distichophylla|g021016.t1,Olyra_latifolia|Ola023360.2,Phyllostachys_edulis|PH02Gene07878.t1,Phyllostachys_edulis|PH02Gene10702.t1,Dendrocalamus_latiflorus|evm.model.FRAGSCAFF_129.1088; 2: Raddia_distichophylla|g030623.t1,Olyra_latifolia|Ola016611.1,Phyllostachys_edulis|PH02Gene15522.t1,Phyllostachys_edulis|PH02Gene45998.t1,Dendrocalamus_latiflorus|evm.model.FRAGSCAFF_236.332,Dendrocalam…	1: Oryza_sativa|LOC_Os01g66020.1,Oryza_officinalis|OoffiChr01g03526.1,Oryza_brachyantha|OB01G48270.1,Leersia_perrieri|LPERR01G34030.1,Zizania_latifolia|Zla02G028900.1; 2: Oryza_sativa|LOC_Os05g34950.1,Oryza_officinalis|OoffiChr05g01414.1,Leersia_perrieri|LPERR05G13560.1,Oryza_brachyantha|OB05G24920.1,Zizania_latifolia|Zla01G007040.1	1: Pharus_latifolius|Pl05g10420.1	-	RECEPTOR-LIKE_CYTOPLASMIC_KINASE_50;SIMILAR_PROTEIN_TO_ARK_4	RECEPTOR-LIKE_CYTOPLASMIC_KINASE_50	catalytic activity, acting on a protein#GO:0140096
HOG00301	-	IV-1	2	2	2	2	2	1	1	1: Oropetium_thomaeum|Oropetium_20150105_05047A,Eragrostis_tef|Et_9B_064439-2506634790,Zoysia_japonica|Zjn_sc00012.1.g04690.1.sm.mkhc; 2: Eragrostis_tef|Et_3B_029937-2506490494,Eragrostis_tef|Et_3A_025587-2506474529,Zoysia_japonica|Zjn_sc00034.1.g05120.1.sm.mkhc,Zoysia_japonica|Zjn_sc00009.1.g04510.1.sm.mkhc,Oropetium_thomaeum|Oropetium_20150105_12991A	1: Cenchrus_americanus|Pgl_GLEAN_10023061,Setaria_italica|Seita.3G235900.1,Sorghum_bicolor|Sobic.009G143500.1,Zea_mays|Zm00001d038226_T001; 2: Sorghum_bicolor|Sobic.003G377700.1,Saccharum_hybrid|Sh03_t028240,Zea_mays|Zm00001d000222_T001,Setaria_italica|Seita.5G403300.1	1: Brachypodium_distachyon|Bradi2g24850.1,Puccinellia_tenuiflora|Pt_Chr0504997,Triticum_aestivum|TraesCS1D01G265400.1,Triticum_aestivum|TraesCS1B01G276000.1,Thinopyrum_elongatum|Tel1E01T436400.1,Triticum_aestivum|TraesCS1A01G265200.1,Hordeum_vulgare|HORVU.MOREX.r2.1HG0053200.1; 2: Triticum_aestivum|TraesCS3A01G408200.1,Triticum_aestivum|TraesCS3B01G441800.1,Triticum_aestivum|TraesCS3D01G403300.1,…	1: Dendrocalamus_latiflorus|evm.model.ORIGINAL_5603.303,Phyllostachys_edulis|PH02Gene29130.t2,Dendrocalamus_latiflorus|evm.model.FRAGSCAFF_236.345,Phyllostachys_edulis|PH02Gene15530.t1; 2: Dendrocalamus_latiflorus|evm.model.FRAGSCAFF_129.1100.2,Phyllostachys_edulis|PH02Gene07867.t1,Dendrocalamus_latiflorus|evm.model.FRAGSCAFF_173.949,Phyllostachys_edulis|PH02Gene10697.t1,Olyra_latifolia|Ola023353…	1: Zizania_latifolia|Zla13G005380.1,Zizania_latifolia|Zla01G006990.1,Oryza_sativa|LOC_Os05g35140.1,Oryza_officinalis|OoffiChr05g01421.2,Leersia_perrieri|LPERR05G13640.1,Oryza_brachyantha|OB05G25030.1; 2: Oryza_sativa|LOC_Os01g65880.1,Oryza_officinalis|OoffiChr01g03514.1,Oryza_brachyantha|OB01G48160.1,Zizania_latifolia|Zla04G035170.1	1: Pharus_latifolius|Pl05g10370.1,Pharus_latifolius|Pl01g06550.1	1: Streptochaeta_angustifolia|strangu_014885-RA	SWEET1A;SWEET1B	SWEET1A	lipid binding#GO:0008289
HOG00302	-	IV-3	2	2	2	2	2	2	1	1: Eragrostis_tef|Et_9B_064441-2506635264,Oropetium_thomaeum|Oropetium_20150105_05042A; 2: Eragrostis_tef|Et_3B_029934-2506489324,Eragrostis_tef|Et_3A_025579-2506484630,Zoysia_japonica|Zjn_sc00034.1.g05140.1.sm.mkhc,Oropetium_thomaeum|Oropetium_20150105_12985A	1: Zea_mays|Zm00001d010222_T001,Zea_mays|Zm00001d038228_T001,Sorghum_bicolor|Sobic.009G143900.1,Saccharum_hybrid|Sh09_t011290,Setaria_italica|Seita.3G235500.1; 2: Cenchrus_americanus|Pgl_GLEAN_10031641,Setaria_italica|Seita.5G402600.1,Sorghum_bicolor|Sobic.003G377000.1,Saccharum_hybrid|Sh03_t028170,Zea_mays|Zm00001d012223_T001	1: Triticum_aestivum|TraesCS1A01G266500.1,Thinopyrum_elongatum|Tel1E01T437900.1,Triticum_aestivum|TraesCS1D01G266600.1,Triticum_aestivum|TraesCS1B01G277400.1,Hordeum_vulgare|HORVU.MOREX.r2.1HG0053580.1,Puccinellia_tenuiflora|Pt_Chr0504987,Brachypodium_distachyon|Bradi2g24750.2; 2: Triticum_aestivum|TraesCS3D01G403900.1,Triticum_aestivum|TraesCS3A01G408800.1,Thinopyrum_elongatum|Tel3E01T650000.1,H…	1: Raddia_distichophylla|g030634.t1,Olyra_latifolia|Ola027754.1,Dendrocalamus_latiflorus|evm.model.ORIGINAL_5603.298.4,Phyllostachys_edulis|PH02Gene29133.t1,Phyllostachys_edulis|PH02Gene15534.t1,Dendrocalamus_latiflorus|evm.model.FRAGSCAFF_343.113; 2: Phyllostachys_edulis|PH02Gene07861.t1,Dendrocalamus_latiflorus|evm.model.FRAGSCAFF_173.942.2,Dendrocalamus_latiflorus|evm.model.FRAGSCAFF_232.124,D…	1: Oryza_officinalis|OoffiChr05g01423.1,Oryza_sativa|LOC_Os05g35190.1,Leersia_perrieri|LPERR05G13660.1,Zizania_latifolia|Zla01G006970.1; 2: Zizania_latifolia|Zla02G028780.1,Zizania_latifolia|Zla04G035130.1,Oryza_officinalis|OoffiChr01g03509.2,Oryza_sativa|LOC_Os01g65800.1,Leersia_perrieri|LPERR01G33900.1,Oryza_brachyantha|OB01G48100.1	1: Pharus_latifolius|Pl05g10350.1; 2: Pharus_latifolius|Pl01g06660.1	1: Streptochaeta_angustifolia|strangu_029843-RA	PROTEIN_TRICHOME_BIREFRINGENCE-LIKE_9-RELATED	PROTEIN_TRICHOME_BIREFRINGENCE-LIKE_9-RELATED	transferase activity#GO:0016740
HOG00303	-	IV-4	2	2	2	2	2	2	0	1: Eragrostis_tef|Et_9A_061912-2506626120,Eragrostis_tef|Et_9B_064489-2506638662,Zoysia_japonica|Zjn_sc00025.1.g03090.1.sm.mkhc,Zoysia_japonica|Zjn_sc00012.1.g05200.1.sm.mkhc,Oropetium_thomaeum|Oropetium_20150105_04995A; 2: Eragrostis_tef|Et_3A_025519-2506474265,Eragrostis_tef|Et_3B_029871-2506491012,Zoysia_japonica|Zjn_sc00009.1.g05290.1.am.mkhc,Zoysia_japonica|Zjn_sc00034.1.g05830.1.sm.mkhc,Oro…	1: Sorghum_bicolor|Sobic.009G152000.1,Zea_mays|Zm00001d038312_T001,Cenchrus_americanus|Pgl_GLEAN_10009292,Setaria_italica|Seita.3G228100.1; 2: Cenchrus_americanus|Pgl_GLEAN_10017674,Setaria_italica|Seita.5G394000.1,Zea_mays|Zm00001d012270_T001,Zea_mays|Zm00001d042719_T001,Sorghum_bicolor|Sobic.003G368500.1	1: Thinopyrum_elongatum|Tel1E01T444800.1,Triticum_aestivum|TraesCS1D01G272100.1,Triticum_aestivum|TraesCS1A01G272600.1,Hordeum_vulgare|HORVU.MOREX.r2.1HG0061440.1,Puccinellia_tenuiflora|Pt_Chr0504908,Brachypodium_distachyon|Bradi2g24130.1; 2: Triticum_aestivum|TraesCS3A01G379000.1,Triticum_aestivum|TraesCS3D01G372500.1,Thinopyrum_elongatum|Tel3E01T603700.1,Hordeum_vulgare|HORVU.MOREX.r2.3HG024980…	1: Raddia_distichophylla|g005780.t1,Dendrocalamus_latiflorus|evm.model.ORIGINAL_5603.251; 2: Olyra_latifolia|Ola023548.1,Raddia_distichophylla|g019338.t1,Phyllostachys_edulis|PH02Gene20143.t1,Dendrocalamus_latiflorus|evm.model.FRAGSCAFF_129.1196,Dendrocalamus_latiflorus|evm.model.FRAGSCAFF_173.879,Phyllostachys_edulis|PH02Gene22324.t1,Dendrocalamus_latiflorus|evm.model.FRAGSCAFF_251.31	1: Zizania_latifolia|Zla01G006590.1,Zizania_latifolia|Zla13G005820.1,Oryza_officinalis|OoffiChr05g01474.1,Oryza_sativa|LOC_Os05g36150.1,Leersia_perrieri|LPERR05G14170.1; 2: Zizania_latifolia|Zla04G034600.1,Zizania_latifolia|Zla02G028150.1,Oryza_officinalis|OoffiChr01g03433.1,Oryza_sativa|LOC_Os01g64760.1,Leersia_perrieri|LPERR01G33080.1	1: Pharus_latifolius|Pl05g09800.1; 2: Pharus_latifolius|Pl01g07470.1	-	GOLGI_MEMBRANE_PROTEIN_YIP1	GOLGI_MEMBRANE_PROTEIN_YIP1	-
HOG00304	-	IV-3	2	2	2	2	2	2	1	1: Zoysia_japonica|Zjn_sc00012.1.g05270.1.sm.mkhc,Eragrostis_tef|Et_9A_061918-2506627578; 2: Eragrostis_tef|Et_3A_025515-2506485938,Eragrostis_tef|Et_3B_029859-2506499442,Zoysia_japonica|Zjn_sc00034.1.g05900.1.sm.mkhc,Zoysia_japonica|Zjn_sc00009.1.g05360.1.sm.mkhc,Oropetium_thomaeum|Oropetium_20150105_12898A	1: Setaria_italica|Seita.3G227500.1,Cenchrus_americanus|Pgl_GLEAN_10022092,Sorghum_bicolor|Sobic.009G152700.1; 2: Cenchrus_americanus|Pgl_GLEAN_10017683,Setaria_italica|Seita.5G393200.1,Sorghum_bicolor|Sobic.003G367500.1,Saccharum_hybrid|Sh03_t027360,Zea_mays|Zm00001d042727_T001	1: Triticum_aestivum|TraesCS1D01G274000.1,Triticum_aestivum|TraesCS1B01G283600.1,Thinopyrum_elongatum|Tel1E01T446700.1,Hordeum_vulgare|HORVU.MOREX.r2.1HG0060860.1,Triticum_aestivum|TraesCS1A01G273900.1,Puccinellia_tenuiflora|Pt_Chr0504900,Brachypodium_distachyon|Bradi2g24090.2; 2: Triticum_aestivum|TraesCS3D01G370700.1,Thinopyrum_elongatum|Tel3E01T601300.1,Triticum_aestivum|TraesCS3A01G377600.1,T…	1: Raddia_distichophylla|g005786.t1,Dendrocalamus_latiflorus|evm.model.FRAGSCAFF_343.66,Dendrocalamus_latiflorus|evm.model.FRAGSCAFF_236.421,Phyllostachys_edulis|PH02Gene24076.t1; 2: Phyllostachys_edulis|PH02Gene38194.t1,Phyllostachys_edulis|PH02Gene20137.t1,Dendrocalamus_latiflorus|evm.model.FRAGSCAFF_251.43,Olyra_latifolia|Ola023541.1	1: Oryza_officinalis|OoffiChr05g01480.2,Oryza_sativa|LOC_Os05g36270.1,Leersia_perrieri|LPERR05G14220.1,Oryza_brachyantha|OB05G25790.1,Zizania_latifolia|Zla01G006560.1; 2: Zizania_latifolia|Zla04G034560.1,Zizania_latifolia|Zla02G028080.1,Oryza_officinalis|OoffiChr01g03442.2,Oryza_sativa|LOC_Os01g64660.1,Leersia_perrieri|LPERR01G33000.2,Oryza_brachyantha|OB01G47190.1	1: Pharus_latifolius|Pl05g09740.1; 2: Pharus_latifolius|Pl01g07540.1	1: Streptochaeta_angustifolia|strangu_022823-RA	cytosolic_fructose-1;cytosolic_fructose_1	cytosolic_fructose-1	hydrolase activity#GO:0016787
HOG00305	-	IV-3	2	2	2	2	2	2	1	1: Eragrostis_tef|Et_9A_061861-2506630105,Eragrostis_tef|Et_9B_064435-2506641857,Oropetium_thomaeum|Oropetium_20150105_05050A; 2: Eragrostis_tef|Et_3A_027058-2506483757,Eragrostis_tef|Et_3B_029942-2506492435,Zoysia_japonica|Zjn_sc00009.1.g04490.1.sm.mkhc,Oropetium_thomaeum|Oropetium_20150105_12995A,Zoysia_japonica|Zjn_sc00034.1.g05070.1.sm.mkhc	1: Sorghum_bicolor|Sobic.009G143300.1,Zea_mays|Zm00001d038224_T001,Cenchrus_americanus|Pgl_GLEAN_10023059,Setaria_italica|Seita.3G236100.1; 2: Zea_mays|Zm00001d000224_T001,Sorghum_bicolor|Sobic.003G378000.1,Setaria_italica|Seita.5G403700.1	1: Thinopyrum_elongatum|Tel1E01T436100.1,Triticum_aestivum|TraesCS1B01G275600.1,Triticum_aestivum|TraesCS1D01G265100.1,Triticum_aestivum|TraesCS1A01G264900.1,Hordeum_vulgare|HORVU.MOREX.r2.1HG0053170.1,Puccinellia_tenuiflora|Pt_Chr0505042,Brachypodium_distachyon|Bradi2g24860.5; 2: Triticum_aestivum|TraesCS3B01G440600.1,Thinopyrum_elongatum|Tel3E01T648500.1,Triticum_aestivum|TraesCS3D01G402900.1,T…	1: Dendrocalamus_latiflorus|evm.model.ORIGINAL_5603.305.8,Phyllostachys_edulis|PH02Gene29128.t1,Olyra_latifolia|Ola027761.1,Raddia_distichophylla|g030629.t1,Dendrocalamus_latiflorus|evm.model.FRAGSCAFF_343.120,Dendrocalamus_latiflorus|evm.model.FRAGSCAFF_236.337; 2: Phyllostachys_edulis|PH02Gene07872.t3,Dendrocalamus_latiflorus|evm.model.FRAGSCAFF_173.952,Dendrocalamus_latiflorus|evm.model.FRAGSC…	1: Leersia_perrieri|LPERR05G13630.1,Oryza_brachyantha|OB05G25020.1,Oryza_officinalis|OoffiChr05g01420.2,Oryza_sativa|LOC_Os05g35110.1,Zizania_latifolia|Zla13G005370.1; 2: Leersia_perrieri|LPERR01G33960.2,Oryza_brachyantha|OB01G48190.1,Oryza_sativa|LOC_Os01g65920.1,Oryza_officinalis|OoffiChr01g03517.2,Zizania_latifolia|Zla02G028840.1	1: Pharus_latifolius|Pl05g10380.1; 2: Pharus_latifolius|Pl01g06500.1	1: Streptochaeta_angustifolia|strangu_014890-RA	F-box/RNI-like_superfamily_protein	F-box/RNI-like_superfamily_protein	protein binding#GO:0005515
HOG00306	-	IV-1	2	2	2	2	2	1	0	1: Eragrostis_tef|Et_3B_029915-2506495024,Eragrostis_tef|Et_3A_025564-2506478720,Oropetium_thomaeum|Oropetium_20150105_12960A; 2: Eragrostis_tef|Et_9A_061875-2506633517,Eragrostis_tef|Et_9B_064451-2506637634,Zoysia_japonica|Zjn_sc00012.1.g04810.1.sm.mkhc,Zoysia_japonica|Zjn_sc00025.1.g02530.1.sm.mkhc,Oropetium_thomaeum|Oropetium_20150105_05035A	1: Cenchrus_americanus|Pgl_GLEAN_10031668,Setaria_italica|Seita.5G400000.1,Saccharum_hybrid|Sh03_t027920,Sorghum_bicolor|Sobic.003G374850.1; 2: Setaria_italica|Seita.3G233900.1,Cenchrus_americanus|Pgl_GLEAN_10021914,Sorghum_bicolor|Sobic.009G146100.1,Saccharum_hybrid|Sh09_t011510,Zea_mays|Zm00001d010213_T001,Zea_mays|Zm00001d038248_T001	1: Triticum_aestivum|TraesCS3B01G419000.1,Thinopyrum_elongatum|Tel3E01T615600.1,Triticum_aestivum|TraesCS3A01G389800.1,Hordeum_vulgare|HORVU.MOREX.r2.3HG0248550.1,Puccinellia_tenuiflora|Pt_Chr0600030,Brachypodium_distachyon|Bradi2g56665.1; 2: Triticum_aestivum|TraesCS1A01G267300.1,Hordeum_vulgare|HORVU.MOREX.r2.1HG0053440.1,Triticum_aestivum|TraesCS1D01G267400.1,Triticum_aestivum|TraesCS1B01G2782…	1: Dendrocalamus_latiflorus|evm.model.FRAGSCAFF_51.466,Olyra_latifolia|Ola023323.1,Phyllostachys_edulis|PH02Gene15052.t1; 2: Dendrocalamus_latiflorus|evm.model.FRAGSCAFF_236.363.1,Phyllostachys_edulis|PH02Gene15540.t1,Dendrocalamus_latiflorus|evm.model.FRAGSCAFF_343.107,Olyra_latifolia|Ola009393.2,Raddia_distichophylla|g030639.t1	1: Leersia_perrieri|LPERR01G33650.1,Oryza_brachyantha|OB01G47880.1,Zizania_latifolia|Zla02G028580.1,Oryza_officinalis|OoffiChr01g03488.1,Oryza_sativa|LOC_Os01g65530.1; 2: Zizania_latifolia|Zla01G006910.1,Zizania_latifolia|Zla13G005470.1,Oryza_sativa|LOC_Os05g35274.2,Oryza_brachyantha|OB05G25130.1,Leersia_perrieri|LPERR05G13720.1	1: Pharus_latifolius|Pl05g10300.1	-	RNA_BINDING_MOTIF_RBM_PROTEIN_-RELATED	RNA_BINDING_MOTIF_RBM_PROTEIN_-RELATED	nucleic acid binding#GO:0003676
HOG00307	-	IV-1	2	2	2	2	2	1	0	1: Eragrostis_tef|Et_9A_063252-2506632748,Eragrostis_tef|Et_9B_064482-2506637003,Zoysia_japonica|Zjn_sc00025.1.g03060.1.sm.mk; 2: Eragrostis_tef|Et_3B_029875-2506492562,Eragrostis_tef|Et_3A_025527-2506477409,Zoysia_japonica|Zjn_sc00034.1.g05810.1.sm.mkhc	1: Zea_mays|Zm00001d038320_T001,Zea_mays|Zm00001d010175_T001,Sorghum_bicolor|Sobic.009G151600.2,Setaria_italica|Seita.3G228500.1; 2: Zea_mays|Zm00001d042717_T001,Sorghum_bicolor|Sobic.003G369100.3,Setaria_italica|Seita.5G394300.1	1: Triticum_aestivum|TraesCS1D01G272600.1,Triticum_aestivum|TraesCS1A01G272300.1,Triticum_aestivum|TraesCS1B01G282300.1,Hordeum_vulgare|HORVU.MOREX.r2.1HG0061390.1,Thinopyrum_elongatum|Tel1E01T444400.1,Puccinellia_tenuiflora|Pt_Chr0504916,Brachypodium_distachyon|Bradi2g24175.1; 2: Triticum_aestivum|TraesCS3B01G412500.1,Thinopyrum_elongatum|Tel3E01T604500.1,Triticum_aestivum|TraesCS3A01G379900.1,T…	1: Dendrocalamus_latiflorus|evm.model.FRAGSCAFF_236.410,Dendrocalamus_latiflorus|evm.model.ORIGINAL_5603.258,Dendrocalamus_latiflorus|evm.model.FRAGSCAFF_343.68,Raddia_distichophylla|g005776.t1; 2: Dendrocalamus_latiflorus|evm.model.FRAGSCAFF_251.26,Phyllostachys_edulis|PH02Gene20147.t1,Dendrocalamus_latiflorus|evm.model.FRAGSCAFF_173.885,Phyllostachys_edulis|PH02Gene22321.t1,Raddia_distichophyll…	1: Leersia_perrieri|LPERR05G14130.1,Oryza_sativa|LOC_Os05g36100.1,Oryza_officinalis|OoffiChr05g01470.1,Zizania_latifolia|Zla13G005780.1,Zizania_latifolia|Zla01G006630.1; 2: Zizania_latifolia|Zla04G034630.1,Zizania_latifolia|Zla02G028170.1,Oryza_sativa|LOC_Os01g64790.1,Oryza_officinalis|OoffiChr01g03430.1,Leersia_perrieri|LPERR01G33110.1	1: Pharus_latifolius|Pl05g09820.1,Pharus_latifolius|Pl01g07430.1	-	ETHYLENE_RESPONSE_FACTOR_99;ETHYLENE_RESPONSE_FACTOR_105	ETHYLENE_RESPONSE_FACTOR_99	nucleic acid binding#GO:0003676
HOG00308	-	IV-1	2	2	2	2	2	1	0	1: Eragrostis_tef|Et_3A_025620-2506474268,Eragrostis_tef|Et_3B_029968-2506489455,Zoysia_japonica|Zjn_sc00009.1.g04060.1.am.mk; 2: Eragrostis_tef|Et_9B_064401-2506641776,Eragrostis_tef|Et_9A_061829-2506630514,Zoysia_japonica|Zjn_sc00025.1.g02010.1.sm.mkhc,Oropetium_thomaeum|Oropetium_20150105_05073A	1: Zea_mays|Zm00001d042578_T001,Sorghum_bicolor|Sobic.003G382400.1,Cenchrus_americanus|Pgl_GLEAN_10032351,Setaria_italica|Seita.5G407800.1; 2: Cenchrus_americanus|Pgl_GLEAN_10022429,Setaria_italica|Seita.3G239300.1,Zea_mays|Zm00001d038205_T001,Sorghum_bicolor|Sobic.009G140300.1,Zea_mays|Zm00001d010249_T001,Saccharum_hybrid|Sh09_t010940	1: Triticum_aestivum|TraesCS3A01G403200.1,Hordeum_vulgare|HORVU.MOREX.r2.3HG0256180.1,Triticum_aestivum|TraesCS3D01G398100.1,Triticum_aestivum|TraesCS3B01G436500.1,Thinopyrum_elongatum|Tel3E01T640600.1,Puccinellia_tenuiflora|Pt_Chr0600153,Brachypodium_distachyon|Bradi2g57317.2; 2: Thinopyrum_elongatum|Tel1E01T431200.1,Triticum_aestivum|TraesCS1D01G261400.1,Triticum_aestivum|TraesCS1A01G261400.1,T…	1: Dendrocalamus_latiflorus|evm.model.FRAGSCAFF_129.1047,Phyllostachys_edulis|PH02Gene10728.t1,Olyra_latifolia|Ola023395.1,Dendrocalamus_latiflorus|evm.model.FRAGSCAFF_173.987; 2: Raddia_distichophylla|g003510.t1,Olyra_latifolia|Ola016639.1,Phyllostachys_edulis|PH02Gene47216.t1,Dendrocalamus_latiflorus|evm.model.FRAGSCAFF_132.23,Dendrocalamus_latiflorus|evm.model.FRAGSCAFF_343.156	1: Oryza_brachyantha|OB01G48630.1,Leersia_perrieri|LPERR01G34350.1,Oryza_officinalis|OoffiChr01g03559.1,Oryza_sativa|LOC_Os01g66510.1,Zizania_latifolia|Zla02G029160.1; 2: Oryza_officinalis|OoffiChr05g01387.1,Oryza_sativa|LOC_Os05g34550.1,Oryza_brachyantha|OB05G24640.1,Leersia_perrieri|LPERR05G13300.1,Zizania_latifolia|Zla13G005080.1	1: Pharus_latifolius|Pl05g10770.1	-	MLO-LIKE_PROTEIN_1;POWDERY-MILDEW-RESISTANCE_GENE_O_	MLO-LIKE_PROTEIN_1	-
HOG00309	-	IV-4	2	2	2	2	2	2	0	1: Zoysia_japonica|Zjn_sc00009.1.g04340.1.am.mkhc,Oropetium_thomaeum|Oropetium_20150105_13012A,Eragrostis_tef|Et_3B_029951-2506495935,Eragrostis_tef|Et_3A_025605-2506481618; 2: Eragrostis_tef|Et_9A_061850-2506627414,Eragrostis_tef|Et_9B_064423-2506638977,Oropetium_thomaeum|Oropetium_20150105_05060A,Zoysia_japonica|Zjn_sc00025.1.g02170.1.sm.mk	1: Zea_mays|Zm00001d042605_T001,Sorghum_bicolor|Sobic.003G379900.1,Setaria_italica|Seita.5G405300.1; 2: Cenchrus_americanus|Pgl_GLEAN_10023045,Setaria_italica|Seita.3G237300.1,Sorghum_bicolor|Sobic.009G142000.1,Saccharum_hybrid|Sh09_t011170	1: Triticum_aestivum|TraesCS3A01G405900.1,Thinopyrum_elongatum|Tel3E01T644800.1,Triticum_aestivum|TraesCS3B01G439500.1,Hordeum_vulgare|HORVU.MOREX.r2.3HG0256470.1,Puccinellia_tenuiflora|Pt_Chr0600117,Brachypodium_distachyon|Bradi2g57107.2; 2: Thinopyrum_elongatum|Tel1E01T434000.1,Triticum_aestivum|TraesCS1A01G263400.1,Triticum_aestivum|TraesCS1D01G263600.1,Triticum_aestivum|TraesCS1B01G274000.1,P…	1: Raddia_distichophylla|g021009.t1,Olyra_latifolia|Ola023368.1,Phyllostachys_edulis|PH02Gene07885.t3,Dendrocalamus_latiflorus|evm.model.FRAGSCAFF_232.97_evm.model.FRAGSCAFF_232.98; 2: Raddia_distichophylla|g030616.t1,Olyra_latifolia|Ola016620.1,Dendrocalamus_latiflorus|evm.model.ORIGINAL_5603.320,Phyllostachys_edulis|PH02Gene40139.t1,Phyllostachys_edulis|PH02Gene15512.t1,Dendrocalamus_latiflorus…	1: Oryza_officinalis|OoffiChr01g03534.2,Oryza_sativa|LOC_Os01g66140.1,Leersia_perrieri|LPERR01G34110.1,Oryza_brachyantha|OB01G48360.1,Zizania_latifolia|Zla02G028970.1; 2: Zizania_latifolia|Zla13G005260.1,Zizania_latifolia|Zla01G007100.1,Leersia_perrieri|LPERR05G13450.1,Oryza_brachyantha|OB05G24790.1,Oryza_sativa|LOC_Os05g34780.1	1: Pharus_latifolius|Pl01g06390.1; 2: Pharus_latifolius|Pl05g10590.1	-	OS01G0884500_PROTEIN;Pollen_Mitosis_Relative	OS01G0884500_PROTEIN	nucleic acid binding#GO:0003676
HOG00310	-	IV-4	2	2	2	2	2	2	0	1: Oropetium_thomaeum|Oropetium_20150105_05015A,Zoysia_japonica|Zjn_sc00025.1.g02910.1.sm.mk,Eragrostis_tef|Et_9B_064471-2506634396,Eragrostis_tef|Et_9A_061896-2506630434; 2: Eragrostis_tef|Et_3A_025540-2506482533,Eragrostis_tef|Et_3B_029883-2506495673	1: Zea_mays|Zm00001d038328_T001,Sorghum_bicolor|Sobic.009G149700.1,Setaria_italica|Seita.3G230600.1,Cenchrus_americanus|Pgl_GLEAN_10018789; 2: Cenchrus_americanus|Pgl_GLEAN_10017654,Setaria_italica|Seita.5G395900.1,Saccharum_hybrid|Sh03_t027520,Sorghum_bicolor|Sobic.003G370500.1,Zea_mays|Zm00001d042690_T001	1: Triticum_aestivum|TraesCS1D01G270800.1,Triticum_aestivum|TraesCS1B01G280900.1,Thinopyrum_elongatum|Tel1E01T442700.1,Triticum_aestivum|TraesCS1A01G270600.1,Hordeum_vulgare|HORVU.MOREX.r2.1HG0061230.1,Puccinellia_tenuiflora|Pt_Chr0504949,Brachypodium_distachyon|Bradi2g24270.1; 2: Brachypodium_distachyon|Bradi2g56310.1,Puccinellia_tenuiflora|Pt_Chr0601265,Hordeum_vulgare|HORVU.MOREX.r2.3HG0249370…	1: Dendrocalamus_latiflorus|evm.model.FRAGSCAFF_343.84,Phyllostachys_edulis|PH02Gene24145.t1,Olyra_latifolia|Ola009357.1; 2: Raddia_distichophylla|g019362.t1,Olyra_latifolia|Ola023270.1,Phyllostachys_edulis|PH02Gene15013.t2,Phyllostachys_edulis|PH02Gene22304.t1,Dendrocalamus_latiflorus|evm.model.FRAGSCAFF_129.1176,Dendrocalamus_latiflorus|evm.model.FRAGSCAFF_251.11	1: Oryza_officinalis|OoffiChr05g01456.2,Oryza_sativa|LOC_Os05g35730.1,Oryza_brachyantha|OB05G25500.1,Leersia_perrieri|LPERR05G14010.1,Zizania_latifolia|Zla13G005700.1; 2: Leersia_perrieri|LPERR01G33340.5,Oryza_brachyantha|OB01G47450.1,Oryza_sativa|LOC_Os01g65070.1,Oryza_officinalis|OoffiChr01g03449.1,Zizania_latifolia|Zla02G028310.1	1: Pharus_latifolius|Pl05g09970.1; 2: Pharus_latifolius|Pl01g07230.1	-	alpha/beta-Hydrolases_superfamily_protein;ABHYDROLASE_DOMAIN-CONTAINING_PROTEIN	alpha/beta-Hydrolases_superfamily_protein	hydrolase activity#GO:0016787
HOG00311	-	I	1(LD)	1(LD)	1(LD)	1(LD)	1(LD)	1(LD)	0	Oropetium_thomaeum|Oropetium_20150105_13018A,Eragrostis_tef|Et_3B_029955-2506497495,Zoysia_japonica|Zjn_sc00025.1.g02160.1.sm.mkhc,Zoysia_japonica|Zjn_sc00012.1.g04510.1.am.mk,Oropetium_thomaeum|Oropetium_20150105_05061A,Eragrostis_tef|Et_9B_064406-2506634947,Eragrostis_tef|Et_9A_061844-2506625956	Sorghum_bicolor|Sobic.003G380300.1,Zea_mays|Zm00001d042600_T001,Setaria_italica|Seita.5G405700.1,Zea_mays|Zm00001d010236_T001,Sorghum_bicolor|Sobic.009G141800.1,Saccharum_hybrid|Sh09_t011160,Cenchrus_americanus|Pgl_GLEAN_10022444,Setaria_italica|Seita.3G237400.1	Triticum_aestivum|TraesCS3D01G400400.1,Triticum_aestivum|TraesCS3A01G405000.1,Thinopyrum_elongatum|Tel3E01T643200.1,Triticum_aestivum|TraesCS3B01G438700.1,Hordeum_vulgare|HORVU.MOREX.r2.3HG0256400.1,Puccinellia_tenuiflora|Pt_Chr0600130,Brachypodium_distachyon|Bradi2g57160.1,Triticum_aestivum|TraesCS1A01G263300.1,Thinopyrum_elongatum|Tel1E01T433600.1,Puccinellia_tenuiflora|Pt_Chr0505055,Brachypodi…	Olyra_latifolia|Ola023375.1,Phyllostachys_edulis|PH02Gene07891.t1,Dendrocalamus_latiflorus|evm.model.FRAGSCAFF_236.322,Olyra_latifolia|Ola016621.1,Dendrocalamus_latiflorus|evm.model.FRAGSCAFF_343.139,Phyllostachys_edulis|PH02Gene15511.t1	Oryza_sativa|LOC_Os01g66180.1,Oryza_officinalis|OoffiChr01g03537.1,Oryza_brachyantha|OB01G48420.1,Zizania_latifolia|Zla02G029000.1,Zizania_latifolia|Zla01G007110.1,Zizania_latifolia|Zla13G005250.1,Leersia_perrieri|LPERR05G13440.1,Oryza_officinalis|OoffiChr05g01402.1,Oryza_sativa|LOC_Os05g34770.1,Oryza_brachyantha|OB05G24780.1	Pharus_latifolius|Pl01g06300.1,Pharus_latifolius|Pl05g10600.1	-	cytochrome_c-2;CYTOCHROME_C_1	cytochrome_c-2	oxidoreductase activity#GO:0016491
HOG00312	-	IV-1	1	1	2	2	2	2	1	1: Eragrostis_tef|Et_3B_029940-2506491661,Eragrostis_tef|Et_3A_025591-2506476101,Zoysia_japonica|Zjn_sc00034.1.g05010.1.sm.mkhc,Zoysia_japonica|Zjn_sc00009.1.g04430.1.sm.mkhc,Oropetium_thomaeum|Oropetium_20150105_13003A	1: Setaria_italica|Seita.5G404700.1,Cenchrus_americanus|Pgl_GLEAN_10006045,Zea_mays|Zm00001d042615_T001,Zea_mays|Zm00001d012213_T001	1: Thinopyrum_elongatum|Tel1E01T435200.1,Triticum_aestivum|TraesCS1D01G264300.1,Triticum_aestivum|TraesCS1B01G274800.1,Triticum_aestivum|TraesCS1A01G264100.1,Hordeum_vulgare|HORVU.MOREX.r2.1HG0051920.1,Puccinellia_tenuiflora|Pt_Chr0505049,Brachypodium_distachyon|Bradi2g24957.3; 2: Thinopyrum_elongatum|Tel3E01T646000.1,Triticum_aestivum|TraesCS3B01G440100.1,Triticum_aestivum|TraesCS3A01G406400.1,T…	1: Phyllostachys_edulis|PH02Gene40134.t1,Dendrocalamus_latiflorus|evm.model.ORIGINAL_5603.316,Phyllostachys_edulis|PH02Gene15518.t1,Dendrocalamus_latiflorus|evm.model.FRAGSCAFF_236.330; 2: Phyllostachys_edulis|PH02Gene07880.t1,Dendrocalamus_latiflorus|evm.model.FRAGSCAFF_173.960.1,Olyra_latifolia|Ola023362.1,Raddia_distichophylla|g021014.t1,Dendrocalamus_latiflorus|evm.model.FRAGSCAFF_129.1086,Ph…	1: Oryza_sativa|LOC_Os05g34900.1,Oryza_officinalis|OoffiChr05g01409.2,Leersia_perrieri|LPERR05G13530.1,Oryza_brachyantha|OB05G24890.1,Zizania_latifolia|Zla13G005300.1; 2: Zizania_latifolia|Zla02G028920.1,Zizania_latifolia|Zla04G035220.1,Oryza_sativa|LOC_Os01g66050.1,Oryza_officinalis|OoffiChr01g03528.1,Oryza_brachyantha|OB01G48290.1,Leersia_perrieri|LPERR01G34050.1	1: Pharus_latifolius|Pl05g10460.1; 2: Pharus_latifolius|Pl01g06440.1	1: Streptochaeta_angustifolia|strangu_014901-RA	CAPZ-INTERACTING_PROTEIN_AND_RELATED_PROTEINS	CAPZ-INTERACTING_PROTEIN_AND_RELATED_PROTEINS	-
HOG00313	-	IV-1	2	2	2	2	2	1	0	1: Eragrostis_tef|Et_3B_031431-2506495459,Eragrostis_tef|Et_3A_023494-2506485485; 2: Zoysia_japonica|Zjn_sc00012.1.g04650.1.am.mk,Zoysia_japonica|Zjn_sc00025.1.g02250.1.am.mk,Eragrostis_tef|Et_9B_063803-2506635640,Eragrostis_tef|Et_9A_063243-2506630556	1: Sorghum_bicolor|Sobic.003G378800.1,Zea_mays|Zm00001d042619_T002,Cenchrus_americanus|Pgl_GLEAN_10006042; 2: Cenchrus_americanus|Pgl_GLEAN_10023052,Setaria_italica|Seita.3G236600.1,Sorghum_bicolor|Sobic.009G142800.3,Zea_mays|Zm00001d010231_T001	1: Brachypodium_distachyon|Bradi2g56970.2,Puccinellia_tenuiflora|Pt_Chr0600076,Triticum_aestivum|TraesCS3D01G402200.1,Triticum_aestivum|TraesCS3B01G441100.1,Triticum_aestivum|TraesCS3A01G406800.1,Thinopyrum_elongatum|Tel3E01T647500.1,Hordeum_vulgare|HORVU.MOREX.r2.3HG0256700.1; 2: Triticum_aestivum|TraesCS1A01G264500.1,Thinopyrum_elongatum|Tel1E01T435600.1,Triticum_aestivum|TraesCS1B01G275200.1,T…	1: Dendrocalamus_latiflorus|evm.model.FRAGSCAFF_173.958,Phyllostachys_edulis|PH02Gene07877.t1; 2: Raddia_distichophylla|g030625.t1,Olyra_latifolia|Ola027769.1,Dendrocalamus_latiflorus|evm.model.ORIGINAL_5603.315.4,Phyllostachys_edulis|PH02Gene29123.t1,Dendrocalamus_latiflorus|evm.model.FRAGSCAFF_236.333,Phyllostachys_edulis|PH02Gene15523.t1	1: Zizania_latifolia|Zla02G028890.1,Zizania_latifolia|Zla04G035200.1,Oryza_sativa|LOC_Os01g66010.1,Oryza_officinalis|OoffiChr01g03524.1,Leersia_perrieri|LPERR01G34020.1,Oryza_brachyantha|OB01G48250.1; 2: Zizania_latifolia|Zla13G005340.1,Zizania_latifolia|Zla01G007030.1,Oryza_sativa|LOC_Os05g34980.1,Oryza_officinalis|OoffiChr05g01415.1,Leersia_perrieri|LPERR05G13570.1,Oryza_brachyantha|OB05G24930.1	1: Pharus_latifolius|Pl05g10410.1	-	AMINO_ACID_PERMEASE_11E;amino_acid_permease_11F	AMINO_ACID_PERMEASE_11E	-
HOG00314	1	II	1	1	1	1	1	0	0	Eragrostis_tef|Et_3A_025543-2506483712,Zoysia_japonica|Zjn_sc00009.1.g05120.1.am.mk	Setaria_italica|Seita.5G396500.1,Zea_mays|Zm00001d012259_T001,Saccharum_hybrid|Sh03_t027560	Brachypodium_distachyon|Bradi2g56347.2,Hordeum_vulgare|HORVU.MOREX.r2.3HG0249340.1,Triticum_aestivum|TraesCS3A01G382200.1,Thinopyrum_elongatum|Tel3E01T608900.1	Phyllostachys_edulis|PH02Gene22300.t1,Olyra_latifolia|Ola023282.1	Oryza_brachyantha|OB01G47500.1,Zizania_latifolia|Zla02G028360.1	-	-	Major_facilitator_superfamily_protein	-	transmembrane transporter activity#GO:0022857
HOG00314	2	IV-4	2	2	2	2	2	2	0	1: Eragrostis_tef|Et_3B_029886-2506496843,Oropetium_thomaeum|Oropetium_20150105_12934A,Zoysia_japonica|Zjn_sc00034.1.g05620.1.am.mk; 2: Eragrostis_tef|Et_9B_064468-2506641698,Zoysia_japonica|Zjn_sc00025.1.g02790.1.am.mk	1: Sorghum_bicolor|Sobic.003G372100.2,Cenchrus_americanus|Pgl_GLEAN_10031700,Zea_mays|Zm00001d038333_T001; 2: Zea_mays|Zm00001d010195_T001,Sorghum_bicolor|Sobic.009G148900.1	1: Puccinellia_tenuiflora|Pt_Chr0601258,Triticum_aestivum|TraesCS3D01G375300.1,Triticum_aestivum|TraesCS3B01G415000.1; 2: Triticum_aestivum|TraesCS1D01G269700.1,Triticum_aestivum|TraesCS1A01G269600.1,Triticum_aestivum|TraesCS1B01G280100.1,Thinopyrum_elongatum|Tel1E01T441700.1,Hordeum_vulgare|HORVU.MOREX.r2.1HG0061100.1,Brachypodium_distachyon|Bradi2g24327.1	1: Phyllostachys_edulis|PH02Gene15028.t1,Dendrocalamus_latiflorus|evm.model.FRAGSCAFF_251.7,Dendrocalamus_latiflorus|evm.model.FRAGSCAFF_173.903; 2: Olyra_latifolia|Ola009364.1,Dendrocalamus_latiflorus|evm.model.FRAGSCAFF_343.96,Phyllostachys_edulis|PH02Gene24150.t1	1: Leersia_perrieri|LPERR01G33420.1,Zizania_latifolia|Zla01G006750.1,Zizania_latifolia|Zla13G005640.1,Oryza_officinalis|OoffiChr05g01450.1,Oryza_brachyantha|OB05G25410.1; 2: Leersia_perrieri|LPERR05G14090.1,Oryza_sativa|LOC_Os05g35650.1	1: Pharus_latifolius|Pl01g07140.1; 2: Pharus_latifolius|Pl05g10040.1	-	Major_facilitator_superfamily_protein	-	-
HOG00315	-	IV-1	1	1	2	2	2	1	0	1: Eragrostis_tef|Et_9A_061910-2506633842,Zoysia_japonica|Zjn_sc00012.1.g05170.1.sm.mkhc	1: Setaria_italica|Seita.3G228300.1,Cenchrus_americanus|Pgl_GLEAN_10009296,Sorghum_bicolor|Sobic.009G151800.1,Saccharum_hybrid|Sh09_t011850,Zea_mays|Zm00001d038318_T001,Zea_mays|Zm00001d010173_T003	1: Triticum_aestivum|TraesCS3A01G379700.1,Triticum_aestivum|TraesCS3D01G372700.1,Triticum_aestivum|TraesCS3B01G412300.1,Thinopyrum_elongatum|Tel3E01T604300.1,Hordeum_vulgare|HORVU.MOREX.r2.3HG0249720.1,Puccinellia_tenuiflora|Pt_Chr0601295,Brachypodium_distachyon|Bradi2g56120.3; 2: Triticum_aestivum|TraesCS1A01G272500.1,Triticum_aestivum|TraesCS1D01G272300.1,Triticum_aestivum|TraesCS1B01G282500.1,…	1: Phyllostachys_edulis|PH02Gene22323.t1,Dendrocalamus_latiflorus|evm.model.FRAGSCAFF_173.880,Dendrocalamus_latiflorus|evm.model.FRAGSCAFF_129.1195,Phyllostachys_edulis|PH02Gene20145.t1,Raddia_distichophylla|g019342.t1,Olyra_latifolia|Ola023549.1; 2: Phyllostachys_edulis|PH02Gene24776.t1,Dendrocalamus_latiflorus|evm.model.ORIGINAL_5603.256,Dendrocalamus_latiflorus|evm.model.FRAGSCAFF_236.411,Phyl…	1: Oryza_sativa|LOC_Os01g64770.1,Oryza_officinalis|OoffiChr01g03432.1,Leersia_perrieri|LPERR01G33080.1,Zizania_latifolia|Zla04G034610.1; 2: Zizania_latifolia|Zla13G005800.1,Zizania_latifolia|Zla01G006610.1,Oryza_officinalis|OoffiChr05g01472.2,Oryza_sativa|LOC_Os05g36120.1,Leersia_perrieri|LPERR05G14150.1,Oryza_brachyantha|OB05G25720.1	1: Pharus_latifolius|Pl05g09810.1	-	polypyrimidine_tract-binding_protein_1;polypyrimidine_tract-binding_protein_2	polypyrimidine_tract-binding_protein_1	nucleic acid binding#GO:0003676
HOG00316	-	IV-1	2	2	2	2	2	1	1	1: Eragrostis_tef|Et_9B_063815-2506638484,Eragrostis_tef|Et_9A_060924-2506631464,Zoysia_japonica|Zjn_sc00012.1.g05320.1.sm.mk; 2: Zoysia_japonica|Zjn_sc00034.1.g05950.1.am.mk,Zoysia_japonica|Zjn_sc00009.1.g05410.1.sm.mk,Eragrostis_tef|Et_3A_025511-2506484366,Oropetium_thomaeum|Oropetium_20150105_12895A	1: Sorghum_bicolor|Sobic.009G153100.1,Setaria_italica|Seita.3G227200.1; 2: Sorghum_bicolor|Sobic.003G367200.1,Zea_mays|Zm00001d042735_T001,Zea_mays|Zm00001d012279_T001,Setaria_italica|Seita.5G392900.1	1: Triticum_aestivum|TraesCS1A01G274500.1,Triticum_aestivum|TraesCS1D01G274500.1,Triticum_aestivum|TraesCS1B01G284000.1,Thinopyrum_elongatum|Tel1E01T447100.1,Hordeum_vulgare|HORVU.MOREX.r2.1HG0060800.1; 2: Triticum_aestivum|TraesCS3D01G370200.1,Triticum_aestivum|TraesCS3B01G409700.1,Thinopyrum_elongatum|Tel3E01T601700.1,Hordeum_vulgare|HORVU.MOREX.r2.3HG0250050.1,Brachypodium_distachyon|Bradi2g55…	1: Raddia_distichophylla|g005789.t1,Dendrocalamus_latiflorus|evm.model.ORIGINAL_5603.240,Phyllostachys_edulis|PH02Gene24078.t1,Dendrocalamus_latiflorus|evm.model.FRAGSCAFF_343.62; 2: Dendrocalamus_latiflorus|evm.model.FRAGSCAFF_173.865,Phyllostachys_edulis|PH02Gene15460.t1,Dendrocalamus_latiflorus|evm.model.FRAGSCAFF_129.1203,Dendrocalamus_latiflorus|evm.model.FRAGSCAFF_251.48,Olyra_latifolia|Ola…	1: Zizania_latifolia|Zla01G006540.1,Zizania_latifolia|Zla13G005900.1,Oryza_brachyantha|OB05G25820.1,Leersia_perrieri|LPERR05G14250.1,Oryza_sativa|LOC_Os05g36310.1; 2: Leersia_perrieri|LPERR01G32970.1,Oryza_sativa|LOC_Os01g64620.1,Zizania_latifolia|Zla02G028040.1,Zizania_latifolia|Zla04G034520.1	1: Pharus_latifolius|Pl01g07580.1	1: Streptochaeta_angustifolia|strangu_022786-RA	RING-TYPE_E3_UBIQUITIN_LIGASE_189;RING-TYPE_E3_UBIQUITIN_LIGASE_193	RING-TYPE_E3_UBIQUITIN_LIGASE_189	-
HOG00317	-	IV-2	1(SubRL)	2	1(SubRL)	2	2	1(SubRL)	0	1: Eragrostis_tef|Et_9B_064481-2506636766,Eragrostis_tef|Et_9A_061906-2506632870,Zoysia_japonica|Zjn_sc00012.1.g05140.1.sm.mkhc,Oropetium_thomaeum|Oropetium_20150105_05003A	1: Setaria_italica|Seita.5G394400.1,Cenchrus_americanus|Pgl_GLEAN_10017669,Zea_mays|Zm00001d042714_T001; 2: Cenchrus_americanus|Pgl_GLEAN_10009300,Setaria_italica|Seita.3G228600.1,Saccharum_hybrid|Sh09_t011800,Sorghum_bicolor|Sobic.009G151400.2,Zea_mays|Zm00001d038321_T001	1: Triticum_aestivum|TraesCS1A01G272200.1,Thinopyrum_elongatum|Tel1E01T444200.1,Triticum_aestivum|TraesCS1B01G282200.1,Triticum_aestivum|TraesCS1D01G272700.1,Hordeum_vulgare|HORVU.MOREX.r2.1HG0061370.1,Puccinellia_tenuiflora|Pt_Chr0504927,Brachypodium_distachyon|Bradi2g24190.1	1: Olyra_latifolia|Ola023252.1,Raddia_distichophylla|g019346.t1,Phyllostachys_edulis|PH02Gene22320.t1,Dendrocalamus_latiflorus|evm.model.FRAGSCAFF_129.1190,Dendrocalamus_latiflorus|evm.model.FRAGSCAFF_173.886,Phyllostachys_edulis|PH02Gene20149.t1,Dendrocalamus_latiflorus|evm.model.FRAGSCAFF_251.23; 2: Raddia_distichophylla|g005775.t1,Phyllostachys_edulis|PH02Gene24067.t1,Phyllostachys_edulis|PH02…	1: Zizania_latifolia|Zla04G034650.1,Zizania_latifolia|Zla02G028180.1,Oryza_officinalis|OoffiChr01g03429.1,Oryza_sativa|LOC_Os01g64810.2,Oryza_brachyantha|OB01G47290.1,Leersia_perrieri|LPERR01G33120.1; 2: Zizania_latifolia|Zla01G006640.1,Zizania_latifolia|Zla13G005770.1,Oryza_officinalis|OoffiChr05g01468.1,Oryza_sativa|LOC_Os05g36090.1,Oryza_brachyantha|OB05G25670.1,Leersia_perrieri|LPERR05G14120.1	1: Pharus_latifolius|Pl05g09830.1	-	DHHC_DOMAIN_PROTEIN_3;DHHC_DOMAIN_PROTEIN_14	DHHC_DOMAIN_PROTEIN_3	transferase activity#GO:0016740
HOG00318	-	I	1(LD)	1(LD)	1(LD)	1(LD)	1(LD)	0	1	Zoysia_japonica|Zjn_sc00009.1.g05350.1.sm.mkhc,Zoysia_japonica|Zjn_sc00034.1.g05880.1.sm.mkhc,Oropetium_thomaeum|Oropetium_20150105_12900A,Eragrostis_tef|Et_3A_025524-2506476230,Eragrostis_tef|Et_3B_029868-2506489842,Oropetium_thomaeum|Oropetium_20150105_04986A,Eragrostis_tef|Et_9A_061915-2506626849,Eragrostis_tef|Et_9B_064490-2506638899	Cenchrus_americanus|Pgl_GLEAN_10017680,Saccharum_hybrid|Sh03_t027390,Sorghum_bicolor|Sobic.003G367900.1,Zea_mays|Zm00001d042725_T001,Setaria_italica|Seita.5G393500.1,Setaria_italica|Seita.3G227700.1,Cenchrus_americanus|Pgl_GLEAN_10022094	Triticum_aestivum|TraesCS3A01G378200.1,Hordeum_vulgare|HORVU.MOREX.r2.3HG0249950.1,Triticum_aestivum|TraesCS3D01G371500.1,Puccinellia_tenuiflora|Pt_Chr0601328,Brachypodium_distachyon|Bradi2g56060.2,Triticum_aestivum|TraesCS1B01G283200.1,Thinopyrum_elongatum|Tel1E01T446300.1,Triticum_aestivum|TraesCS1D01G273400.1,Hordeum_vulgare|HORVU.MOREX.r2.1HG0061580.1,Puccinellia_tenuiflora|Pt_Chr0504885	Olyra_latifolia|Ola023543.1,Dendrocalamus_latiflorus|evm.model.FRAGSCAFF_251.40,Phyllostachys_edulis|PH02Gene38196.t1,Dendrocalamus_latiflorus|evm.model.FRAGSCAFF_173.874,Phyllostachys_edulis|PH02Gene20139.t1,Dendrocalamus_latiflorus|evm.model.ORIGINAL_5603.243,Dendrocalamus_latiflorus|evm.model.FRAGSCAFF_236.419	Oryza_officinalis|OoffiChr01g03439.1,Oryza_sativa|LOC_Os01g64690.1,Oryza_brachyantha|OB01G47230.1,Leersia_perrieri|LPERR01G33030.1,Zizania_latifolia|Zla04G034580.1,Zizania_latifolia|Zla02G028100.1	-	Streptochaeta_angustifolia|strangu_022825-RA	U6_SNRNA-ASSOCIATED_SM-LIKE_PROTEIN_LSM3	U6_SNRNA-ASSOCIATED_SM-LIKE_PROTEIN_LSM3	nucleic acid binding#GO:0003676
HOG00319	-	IV-1	2	2	1	2	2	0	0	1: Zoysia_japonica|Zjn_sc00025.1.g03150.1.am.mk,Zoysia_japonica|Zjn_sc00012.1.g05260.1.sm.mkhc,Oropetium_thomaeum|Oropetium_20150105_04985A,Eragrostis_tef|Et_9A_061916-2506627092,Eragrostis_tef|Et_9B_065862-2506636965; 2: Eragrostis_tef|Et_3B_029866-2506489062,Eragrostis_tef|Et_3A_025522-2506475444,Oropetium_thomaeum|Oropetium_20150105_12899A	1: Cenchrus_americanus|Pgl_GLEAN_10022093,Setaria_italica|Seita.3G227600.1,Sorghum_bicolor|Sobic.009G152600.1; 2: Sorghum_bicolor|Sobic.003G367650.1,Saccharum_hybrid|Sh03_t027370,Setaria_italica|Seita.5G393300.1,Cenchrus_americanus|Pgl_GLEAN_10017682	1: Triticum_aestivum|TraesCS1B01G283300.1,Thinopyrum_elongatum|Tel1E01T446400.1,Triticum_aestivum|TraesCS1D01G273500.1,Triticum_aestivum|TraesCS1A01G273500.1,Hordeum_vulgare|HORVU.MOREX.r2.1HG0061590.1,Puccinellia_tenuiflora|Pt_Chr0504902,Brachypodium_distachyon|Bradi2g24100.1	1: Phyllostachys_edulis|PH02Gene24075.t1,Phyllostachys_edulis|PH02Gene24786.t2,Dendrocalamus_latiflorus|evm.model.FRAGSCAFF_236.420.1,Raddia_distichophylla|g005785.t1; 2: Dendrocalamus_latiflorus|evm.model.FRAGSCAFF_173.870,Dendrocalamus_latiflorus|evm.model.FRAGSCAFF_251.41	1: Leersia_perrieri|LPERR05G14210.1,Oryza_sativa|LOC_Os05g36260.1,Oryza_officinalis|OoffiChr05g01479.1,Oryza_brachyantha|OB05G25780.1,Zizania_latifolia|Zla13G005860.1; 2: Oryza_sativa|LOC_Os01g64670.1,Oryza_officinalis|OoffiChr01g03441.1,Oryza_brachyantha|OB01G47200.1,Leersia_perrieri|LPERR01G33010.1	-	-	pyrophosphorylase_1;pyrophosphorylase_3	pyrophosphorylase_1	ion binding#GO:0043167
HOG00320	-	IV-2	1(SubRL)	2	2	2	2	1(SubRL)	1(SubRL)	1: Eragrostis_tef|Et_9B_065868-2506638387,Eragrostis_tef|Et_9A_063256-2506633720,Zoysia_japonica|Zjn_sc00012.1.g05350.1.am.mk	1: Saccharum_hybrid|Sh03_t027330,Zea_mays|Zm00001d042738_T001; 2: Zea_mays|Zm00001d038280_T001,Sorghum_bicolor|Sobic.009G153200.1,Setaria_italica|Seita.3G227000.1	1: Thinopyrum_elongatum|Tel3E01T602100.1,Hordeum_vulgare|HORVU.MOREX.r2.3HG0250080.1,Puccinellia_tenuiflora|Pt_Chr0601340,Brachypodium_distachyon|Bradi2g55970.1; 2: Triticum_aestivum|TraesCS1D01G274600.1,Triticum_aestivum|TraesCS1A01G274800.1,Thinopyrum_elongatum|Tel1E01T447300.1,Triticum_aestivum|TraesCS1B01G284200.1,Hordeum_vulgare|HORVU.MOREX.r2.1HG0060770.1,Brachypodium_distachyon|Bradi2g2405…	1: Dendrocalamus_latiflorus|evm.model.FRAGSCAFF_251.50,Dendrocalamus_latiflorus|evm.model.FRAGSCAFF_129.1212; 2: Dendrocalamus_latiflorus|evm.model.ORIGINAL_5603.234,Phyllostachys_edulis|PH02Gene24791.t1,Dendrocalamus_latiflorus|evm.model.FRAGSCAFF_343.59,Dendrocalamus_latiflorus|evm.model.FRAGSCAFF_236.425,Raddia_distichophylla|g005791.t1	1: Zizania_latifolia|Zla04G034500.1; 2: Zizania_latifolia|Zla01G006520.1,Zizania_latifolia|Zla13G005930.1,Oryza_officinalis|OoffiChr05g01484.1,Oryza_sativa|LOC_Os05g36360.1,Leersia_perrieri|LPERR05G14270.1,Oryza_brachyantha|OB05G25840.1	1: Pharus_latifolius|Pl05g09710.1	1: Streptochaeta_angustifolia|strangu_022790-RA,Streptochaeta_angustifolia|strangu_021301-RA	U-box_protein_44	-	catalytic activity, acting on a protein#GO:0140096
HOG00321	-	IV-1	2	2	2	2	1	2	1	1: Eragrostis_tef|Et_3A_025546-2506484891,Oropetium_thomaeum|Oropetium_20150105_12930A; 2: Eragrostis_tef|Et_9A_060920-2506630487,Eragrostis_tef|Et_9B_064462-2506640258,Oropetium_thomaeum|Oropetium_20150105_05018A	1: Sorghum_bicolor|Sobic.003G370900.1,Setaria_italica|Seita.5G396300.1; 2: Cenchrus_americanus|Pgl_GLEAN_10018785,Setaria_italica|Seita.3G231100.1,Zea_mays|Zm00001d010191_T001,Zea_mays|Zm00001d038331_T001,Sorghum_bicolor|Sobic.009G149300.1	1: Triticum_aestivum|TraesCS3A01G382000.1,Triticum_aestivum|TraesCS3D01G375100.1,Triticum_aestivum|TraesCS3B01G414600.1,Hordeum_vulgare|HORVU.MOREX.r2.3HG0249350.1,Brachypodium_distachyon|Bradi2g56340.1; 2: Triticum_aestivum|TraesCS1A01G270200.1,Triticum_aestivum|TraesCS1B01G280500.1,Triticum_aestivum|TraesCS1D01G270400.1,Thinopyrum_elongatum|Tel1E01T442100.1,Hordeum_vulgare|HORVU.MOREX.r2.1HG006…	1: Dendrocalamus_latiflorus|evm.model.FRAGSCAFF_173.900,Olyra_latifolia|Ola023273.1; 2: Olyra_latifolia|Ola009361.1,Dendrocalamus_latiflorus|evm.model.ORIGINAL_5603.269	1: Zizania_latifolia|Zla04G034770.1,Zizania_latifolia|Zla02G028340.1,Oryza_officinalis|OoffiChr01g03446.1,Oryza_sativa|LOC_Os01g65094.1,Leersia_perrieri|LPERR01G33360.1,Oryza_brachyantha|OB01G47490.1	1: Pharus_latifolius|Pl01g07200.1; 2: Pharus_latifolius|Pl05g10020.1	1: Streptochaeta_angustifolia|strangu_022947-RA	PYRD	PYRD	-
HOG00322	-	IV-1	2	2	1	2	1	1	1	1: Eragrostis_tef|Et_9B_064436-2506634078,Eragrostis_tef|Et_9A_061862-2506630351; 2: Zoysia_japonica|Zjn_sc00034.1.g05100.1.am.mkhc,Oropetium_thomaeum|Oropetium_20150105_12993A,Eragrostis_tef|Et_3A_025595-2506477673	1: Sorghum_bicolor|Sobic.009G143400.1,Zea_mays|Zm00001d038225_T001,Setaria_italica|Seita.3G236000.1,Cenchrus_americanus|Pgl_GLEAN_10023060; 2: Setaria_italica|Seita.5G403500.1,Sorghum_bicolor|Sobic.003G377900.1	1: Triticum_aestivum|TraesCS3A01G408000.1,Hordeum_vulgare|HORVU.MOREX.r2.3HG0256830.1,Triticum_aestivum|TraesCS3D01G403100.1,Thinopyrum_elongatum|Tel3E01T648800.1,Triticum_aestivum|TraesCS3B01G441600.1,Puccinellia_tenuiflora|Pt_Chr0600068,Brachypodium_distachyon|Bradi2g56910.1	1: Raddia_distichophylla|g030630.t1,Olyra_latifolia|Ola027759.1,Phyllostachys_edulis|PH02Gene29129.t1,Dendrocalamus_latiflorus|evm.model.ORIGINAL_5603.304,Dendrocalamus_latiflorus|evm.model.FRAGSCAFF_343.119,Dendrocalamus_latiflorus|evm.model.FRAGSCAFF_236.344,Phyllostachys_edulis|PH02Gene15528.t1; 2: Phyllostachys_edulis|PH02Gene07869.t1,Dendrocalamus_latiflorus|evm.model.FRAGSCAFF_173.950,Dendr…	1: Oryza_brachyantha|OB01G48180.1,Leersia_perrieri|LPERR01G33950.1,Oryza_sativa|LOC_Os01g65900.1,Oryza_officinalis|OoffiChr01g03516.1,Zizania_latifolia|Zla02G028830.1	1: Pharus_latifolius|Pl01g06520.1	1: Streptochaeta_angustifolia|strangu_014887-RA	chitin-inducible_gibberellin-responsive_protein	chitin-inducible_gibberellin-responsive_protein	DNA-binding transcription factor activity#GO:0003700
HOG00323	-	IV-1	1	1	1	1	2	2	0	1: Eragrostis_tef|Et_3A_025555-2506475183,Eragrostis_tef|Et_3B_029895-2506487243,Oropetium_thomaeum|Oropetium_20150105_12947A	1: Zea_mays|Zm00001d042661_T001,Zea_mays|Zm00001d012247_T001,Sorghum_bicolor|Sobic.003G373600.1,Saccharum_hybrid|Sh03_t027820,Setaria_italica|Seita.5G398800.1	1: Triticum_aestivum|TraesCS3A01G385600.1,Triticum_aestivum|TraesCS3D01G378700.1,Thinopyrum_elongatum|Tel3E01T613900.1,Triticum_aestivum|TraesCS3B01G417800.1,Hordeum_vulgare|HORVU.MOREX.r2.3HG0248780.1,Puccinellia_tenuiflora|Pt_Chr0601240,Brachypodium_distachyon|Bradi2g56557.1	1: Raddia_distichophylla|g028100.t1,Olyra_latifolia|Ola023312.1,Dendrocalamus_latiflorus|evm.model.FRAGSCAFF_173.915,Phyllostachys_edulis|PH02Gene27836.t1,Dendrocalamus_latiflorus|evm.model.FRAGSCAFF_129.1148,Phyllostachys_edulis|PH02Gene15041.t1	1: Oryza_officinalis|OoffiChr05g01437.2,Oryza_sativa|LOC_Os05g35440.1,Oryza_brachyantha|OB05G25230.1,Leersia_perrieri|LPERR05G13800.1,Zizania_latifolia|Zla13G005530.1; 2: Zizania_latifolia|Zla04G034910.1,Zizania_latifolia|Zla02G028480.1,Oryza_officinalis|OoffiChr01g03476.1,Oryza_sativa|LOC_Os01g65410.1,Leersia_perrieri|LPERR01G33550.1	1: Pharus_latifolius|Pl05g10230.1; 2: Pharus_latifolius|Pl01g07020.1	-	cadmium_tolerance_1;SERINE_HYDROXYMETHYLTRANSFERASE_5	cadmium_tolerance_1	transferase activity#GO:0016740
HOG00324	-	IV-2	2	2	2	2	1(SubRL)	1(SubRL)	1(SubRL)	1: Eragrostis_tef|Et_3B_029884-2506496063,Eragrostis_tef|Et_3A_025542-2506483319; 2: Eragrostis_tef|Et_9A_061894-2506629942,Eragrostis_tef|Et_9B_064469-2506641938,Zoysia_japonica|Zjn_sc00025.1.g02860.1.sm.mkhc	1: Zea_mays|Zm00001d042685_T001,Sorghum_bicolor|Sobic.003G370800.1,Setaria_italica|Seita.5G396200.1; 2: Cenchrus_americanus|Pgl_GLEAN_10018786,Setaria_italica|Seita.3G231000.1,Sorghum_bicolor|Sobic.009G149400.1,Zea_mays|Zm00001d010190_T001	1: Brachypodium_distachyon|Bradi2g56330.1; 2: Triticum_aestivum|TraesCS1B01G280600.1,Thinopyrum_elongatum|Tel1E01T442200.1,Triticum_aestivum|TraesCS1A01G270300.1,Triticum_aestivum|TraesCS1D01G270500.1,Hordeum_vulgare|HORVU.MOREX.r2.1HG0061200.1,Brachypodium_distachyon|Bradi2g24300.2	1: Phyllostachys_edulis|PH02Gene15015.t1,Phyllostachys_edulis|PH02Gene22301.t1,Dendrocalamus_latiflorus|evm.model.FRAGSCAFF_129.1174,Olyra_latifolia|Ola023272.1; 2: Phyllostachys_edulis|PH02Gene32343.t1,Olyra_latifolia|Ola009360.1,Dendrocalamus_latiflorus|evm.model.FRAGSCAFF_236.398	1: Zizania_latifolia|Zla02G028330.1,Zizania_latifolia|Zla04G034760.1,Oryza_sativa|LOC_Os01g65090.1,Oryza_officinalis|OoffiChr01g03447.1,Oryza_brachyantha|OB01G47480.1	1: Pharus_latifolius|Pl01g07210.1	1: Streptochaeta_angustifolia|strangu_022948-RA	PREPHENATE_AMINOTRANSFERASE	PREPHENATE_AMINOTRANSFERASE	catalytic activity#GO:0003824
HOG00325	-	IV-1	2	1	1	2	2(RL)	1	1	1: Zoysia_japonica|Zjn_sc00004.1.g14050.1.sm.mk; 2: Eragrostis_tef|Et_3A_027042-2506477454,Eragrostis_tef|Et_3B_031416-2506489628,Zoysia_japonica|Zjn_sc00034.1.g05980.1.am.mk	1: Sorghum_bicolor|Sobic.009G153200.1,Setaria_italica|Seita.3G227000.1,Cenchrus_americanus|Pgl_GLEAN_10017695,Setaria_italica|Seita.5G392700.1,Sorghum_bicolor|Sobic.003G367000.1,Saccharum_hybrid|Sh03_t027330,Zea_mays|Zm00001d042738_T001	1: Triticum_aestivum|TraesCS3A01G376900.1,Thinopyrum_elongatum|Tel3E01T602100.1,Triticum_aestivum|TraesCS3D01G370000.1,Hordeum_vulgare|HORVU.MOREX.r2.3HG0250080.1,Triticum_aestivum|TraesCS3B01G409400.1,Puccinellia_tenuiflora|Pt_Chr0601314,Brachypodium_distachyon|Bradi2g55970.1	1: Olyra_latifolia|Ola034968.1,Dendrocalamus_latiflorus|evm.model.FRAGSCAFF_131.167; 2: Raddia_distichophylla|g005791.t1,Dendrocalamus_latiflorus|evm.model.FRAGSCAFF_129.1212,Olyra_latifolia|Ola023535.1,Phyllostachys_edulis|PH02Gene15462.t1	1: Oryza_brachyantha|OB04G37280.1; 2: Oryza_sativa|LOC_Os01g64570.1,Leersia_perrieri|LPERR01G32950.1,Zizania_latifolia|Zla02G028020.1,Zizania_latifolia|Zla04G034500.1	1: Pharus_latifolius|Pl01g07620.1	1: Streptochaeta_angustifolia|strangu_021302-RA,Streptochaeta_angustifolia|strangu_022790-RA	PLANT_U-BOX-CONTAINING_PROTEIN_31	PLANT_U-BOX-CONTAINING_PROTEIN_31	catalytic activity, acting on a protein#GO:0140096
HOG00326	-	I	1(LD)	1	1(LD)	1(LD)	1(LD)	1	1	Zoysia_japonica|Zjn_sc00009.1.g04880.1.sm.mkhc,Oropetium_thomaeum|Oropetium_20150105_12951A,Eragrostis_tef|Et_3A_025559-2506476755,Eragrostis_tef|Et_3B_029919-2506496584	Saccharum_hybrid|Sh03_t027850,Zea_mays|Zm00001d012244_T001,Sorghum_bicolor|Sobic.003G374000.1,Setaria_italica|Seita.5G399100.1	Triticum_aestivum|TraesCS3A01G386000.1,Triticum_aestivum|TraesCS3D01G379000.1,Triticum_aestivum|TraesCS3B01G418100.1,Thinopyrum_elongatum|Tel3E01T614400.1,Hordeum_vulgare|HORVU.MOREX.r2.3HG0248700.1,Puccinellia_tenuiflora|Pt_Chr0600016,Brachypodium_distachyon|Bradi2g56587.1	Raddia_distichophylla|g028104.t1,Olyra_latifolia|Ola023315.1,Dendrocalamus_latiflorus|evm.model.FRAGSCAFF_129.1145,Phyllostachys_edulis|PH02Gene27834.t1,Phyllostachys_edulis|PH02Gene15044.t3,Dendrocalamus_latiflorus|evm.model.FRAGSCAFF_51.472	Zizania_latifolia|Zla02G028520.1,Zizania_latifolia|Zla04G034940.1,Oryza_sativa|LOC_Os01g65450.1,Oryza_officinalis|OoffiChr01g03479.1,Oryza_brachyantha|OB01G47770.1,Leersia_perrieri|LPERR01G33580.1	Pharus_latifolius|Pl01g06990.1	Streptochaeta_angustifolia|strangu_031874-RA	ubiquitin_family_protein	ubiquitin_family_protein	catalytic activity, acting on a protein#GO:0140096
HOG00327	-	I	1(LD)	1	1(LD)	1(LD)	1(LD)	1(LD)	1	Eragrostis_tef|Et_3A_025547-2506485284,Eragrostis_tef|Et_3B_029891-2506498793,Zoysia_japonica|Zjn_sc00009.1.g05100.1.sm.mkhc,Zoysia_japonica|Zjn_sc00034.1.g05610.1.sm.mkhc,Oropetium_thomaeum|Oropetium_20150105_12935A	Cenchrus_americanus|Pgl_GLEAN_10031699,Setaria_italica|Seita.5G397300.1,Sorghum_bicolor|Sobic.003G372200.1,Zea_mays|Zm00001d042676_T001,Saccharum_hybrid|Sh03_t027730	Hordeum_vulgare|HORVU.MOREX.r2.3HG0249040.1,Triticum_aestivum|TraesCS3B01G415800.1,Thinopyrum_elongatum|Tel3E01T611400.1,Triticum_aestivum|TraesCS3D01G376500.1,Puccinellia_tenuiflora|Pt_Chr0601255,Brachypodium_distachyon|Bradi2g56460.1	Olyra_latifolia|Ola023294.1,Raddia_distichophylla|g015533.t1,Dendrocalamus_latiflorus|evm.model.FRAGSCAFF_129.1161,Phyllostachys_edulis|PH02Gene15029.t5,Phyllostachys_edulis|PH02Gene27848.t1,Dendrocalamus_latiflorus|evm.model.FRAGSCAFF_173.909	Zizania_latifolia|Zla04G034800.1,Zizania_latifolia|Zla02G028390.1,Oryza_officinalis|OoffiChr01g03465.2,Oryza_sativa|LOC_Os01g65230.1,Leersia_perrieri|LPERR01G33460.1,Oryza_brachyantha|OB01G47570.1	Pharus_latifolius|Pl01g07130.1,Pharus_latifolius|Pl05g10090.1	Streptochaeta_angustifolia|strangu_001721-RA	3-phosphoinositide-dependent_protein_kinase_1	3-phosphoinositide-dependent_protein_kinase_1	catalytic activity, acting on a protein#GO:0140096
HOG00328	-	I	1(LD)	1(LD)	1(LD)	1(LD)	1(LD)	1	0	Eragrostis_tef|Et_3B_029916-2506495414,Eragrostis_tef|Et_3A_025565-2506479116,Zoysia_japonica|Zjn_sc00034.1.g05310.1.am.mkhc,Zoysia_japonica|Zjn_sc00009.1.g04760.1.sm.mkhc	Cenchrus_americanus|Pgl_GLEAN_10031666,Setaria_italica|Seita.5G400200.1,Zea_mays|Zm00001d042641_T001,Zea_mays|Zm00001d012238_T001,Sorghum_bicolor|Sobic.003G375000.1,Saccharum_hybrid|Sh03_t027940	Triticum_aestivum|TraesCS3B01G419200.1,Triticum_aestivum|TraesCS3A01G389600.1,Triticum_aestivum|TraesCS3D01G380100.1,Thinopyrum_elongatum|Tel3E01T615800.1,Hordeum_vulgare|HORVU.MOREX.r2.3HG0248520.1,Puccinellia_tenuiflora|Pt_Chr0600032,Brachypodium_distachyon|Bradi2g56676.2	Dendrocalamus_latiflorus|evm.model.FRAGSCAFF_51.463,Dendrocalamus_latiflorus|evm.model.FRAGSCAFF_129.1136,Phyllostachys_edulis|PH02Gene07846.t1,Dendrocalamus_latiflorus|evm.model.FRAGSCAFF_173.925,Phyllostachys_edulis|PH02Gene15054.t1,Raddia_distichophylla|g028112.t1	Zizania_latifolia|Zla04G035030.1,Zizania_latifolia|Zla02G028590.1,Oryza_brachyantha|OB01G47900.1,Leersia_perrieri|LPERR01G33670.2,Oryza_sativa|LOC_Os01g65550.1,Oryza_officinalis|OoffiChr01g03489.1	Pharus_latifolius|Pl01g06810.1	-	BOULE-RELATED	BOULE-RELATED	nucleic acid binding#GO:0003676
HOG00329	-	I	1(LD)	1	1(LD)	1(LD)	1(LD)	1	1	Eragrostis_tef|Et_3A_025615-2506485548,Eragrostis_tef|Et_3B_029963-2506487505,Zoysia_japonica|Zjn_sc00009.1.g04160.1.sm.mkhc,Zoysia_japonica|Zjn_sc00034.1.g04860.1.sm.mkhc	Zea_mays|Zm00001d012199_T002,Sorghum_bicolor|Sobic.003G381600.1,Setaria_italica|Seita.5G407000.1,Cenchrus_americanus|Pgl_GLEAN_10032344	Triticum_aestivum|TraesCS3D01G399200.1,Triticum_aestivum|TraesCS3A01G404000.1,Triticum_aestivum|TraesCS3B01G437500.1,Thinopyrum_elongatum|Tel3E01T641900.1,Hordeum_vulgare|HORVU.MOREX.r2.3HG0256290.1,Puccinellia_tenuiflora|Pt_Chr0600140,Brachypodium_distachyon|Bradi2g57240.1	Dendrocalamus_latiflorus|evm.model.FRAGSCAFF_129.1058,Phyllostachys_edulis|PH02Gene10720.t1,Raddia_distichophylla|g016148.t1,Olyra_latifolia|Ola023383.1,Phyllostachys_edulis|PH02Gene07902.t1	Zizania_latifolia|Zla04G035390.1,Zizania_latifolia|Zla02G029100.1,Oryza_officinalis|OoffiChr01g03551.1,Oryza_sativa|LOC_Os01g66330.1,Leersia_perrieri|LPERR01G34290.1,Oryza_brachyantha|OB01G48540.1	Pharus_latifolius|Pl01g06190.1	Streptochaeta_angustifolia|strangu_028742-RA	ATP-DEPENDENT_CLP_PROTEASE_ATP-BINDING_SUBUNIT_CLPX-LIKE,_MITOCHONDRIAL-RELATED	ATP-DEPENDENT_CLP_PROTEASE_ATP-BINDING_SUBUNIT_CLPX-LIKE,_MITOCHONDRIAL-RELATED	ion binding#GO:0043167
HOG00330	-	I	1(LD)	1	1(LD)	1(LD)	1(LD)	1	0	Eragrostis_tef|Et_3B_029958-2506498665,Eragrostis_tef|Et_3A_025611-2506483976,Oropetium_thomaeum|Oropetium_20150105_13025A,Zoysia_japonica|Zjn_sc00009.1.g04200.1.sm.mk	Zea_mays|Zm00001d042591_T001,Sorghum_bicolor|Sobic.003G381100.1,Cenchrus_americanus|Pgl_GLEAN_10032341,Setaria_italica|Seita.5G406700.1	Triticum_aestivum|TraesCS1D01G262700.1,Triticum_aestivum|TraesCS1A01G262700.1,Thinopyrum_elongatum|Tel1E01T432800.1,Hordeum_vulgare|HORVU.MOREX.r2.1HG0052300.1,Puccinellia_tenuiflora|Pt_Chr0505061,Brachypodium_distachyon|Bradi2g25090.1	Phyllostachys_edulis|PH02Gene07900.t1,Dendrocalamus_latiflorus|evm.model.FRAGSCAFF_173.979,Dendrocalamus_latiflorus|evm.model.FRAGSCAFF_129.1060,Raddia_distichophylla|g016145.t1,Olyra_latifolia|Ola023380.1,Dendrocalamus_latiflorus|evm.model.FRAGSCAFF_232.88,Phyllostachys_edulis|PH02Gene40583.t1	Oryza_sativa|LOC_Os01g66290.1,Oryza_officinalis|OoffiChr01g03548.1,Oryza_brachyantha|OB01G48510.1,Leersia_perrieri|LPERR01G34270.1,Zizania_latifolia|Zla02G029070.1,Zizania_latifolia|Zla04G035360.1	Pharus_latifolius|Pl01g06210.1	-	MADS_BOX_GENE_21	MADS_BOX_GENE_21	nucleic acid binding#GO:0003676
HOG00331	-	I	1(LD)	1	1(LD)	1(LD)	1(LD)	1	1	Zoysia_japonica|Zjn_sc00012.1.g04460.1.sm.mkhc,Zoysia_japonica|Zjn_sc00025.1.g02110.1.sm.mkhc,Eragrostis_tef|Et_9B_063799-2506634692,Eragrostis_tef|Et_9A_061121-2506630247,Oropetium_thomaeum|Oropetium_20150105_05067A	Setaria_italica|Seita.3G238000.1,Cenchrus_americanus|Pgl_GLEAN_10022437,Sorghum_bicolor|Sobic.009G141201.1,Zea_mays|Zm00001d010244_T001,Saccharum_hybrid|Sh09_t011030	Triticum_aestivum|TraesCS1A01G262800.1,Triticum_aestivum|TraesCS1B01G273400.1,Triticum_aestivum|TraesCS1D01G262800.1,Thinopyrum_elongatum|Tel1E01T432900.1,Hordeum_vulgare|HORVU.MOREX.r2.1HG0052290.1,Brachypodium_distachyon|Bradi2g25080.2	Dendrocalamus_latiflorus|evm.model.FRAGSCAFF_129.1061,Dendrocalamus_latiflorus|evm.model.FRAGSCAFF_173.978,Dendrocalamus_latiflorus|evm.model.FRAGSCAFF_132.11,Dendrocalamus_latiflorus|evm.model.FRAGSCAFF_343.142,Dendrocalamus_latiflorus|evm.model.FRAGSCAFF_236.314,Olyra_latifolia|Ola016628.1	Zizania_latifolia|Zla13G005180.1,Zizania_latifolia|Zla01G007170.1,Oryza_officinalis|OoffiChr05g01396.1,Oryza_sativa|LOC_Os05g34680.1,Oryza_brachyantha|OB05G24740.1,Leersia_perrieri|LPERR05G13390.1	Pharus_latifolius|Pl05g10680.1	Streptochaeta_angustifolia|strangu_028745-RA	EXPRESSED_PROTEIN	-	-
HOG00332	-	I	1(LD)	1(LD)	1(LD)	1(LD)	1(LD)	1	0	Eragrostis_tef|Et_3B_029922-2506497754,Eragrostis_tef|Et_3A_025569-2506480700,Zoysia_japonica|Zjn_sc00034.1.g05290.1.am.mkhc,Zoysia_japonica|Zjn_sc00009.1.g04750.1.am.mkhc,Oropetium_thomaeum|Oropetium_20150105_12963A	Cenchrus_americanus|Pgl_GLEAN_10031665,Setaria_italica|Seita.5G400300.1,Zea_mays|Zm00001d042640_T001,Zea_mays|Zm00001d012237_T001,Sorghum_bicolor|Sobic.003G375100.2	Brachypodium_distachyon|Bradi2g56682.1,Puccinellia_tenuiflora|Pt_Chr0600033,Triticum_aestivum|TraesCS3D01G380200.1,Triticum_aestivum|TraesCS3B01G419300.1,Triticum_aestivum|TraesCS3A01G389500.1,Hordeum_vulgare|HORVU.MOREX.r2.3HG0248510.1,Thinopyrum_elongatum|Tel3E01T615900.1	Dendrocalamus_latiflorus|evm.model.FRAGSCAFF_51.462,Phyllostachys_edulis|PH02Gene15055.t1,Raddia_distichophylla|g028113.t1,Olyra_latifolia|Ola023326.1,Dendrocalamus_latiflorus|evm.model.FRAGSCAFF_129.1135	Zizania_latifolia|Zla04G035040.1,Zizania_latifolia|Zla02G028600.1,Oryza_sativa|LOC_Os01g65560.1,Oryza_officinalis|OoffiChr01g03490.1,Leersia_perrieri|LPERR01G33680.1,Oryza_brachyantha|OB01G47910.1	Pharus_latifolius|Pl01g06800.1	-	-	-	-
HOG00333	-	I	1(LD)	1(LD)	1(LD)	1(LD)	1(LD)	1	0	Eragrostis_tef|Et_3A_025568-2506480304,Eragrostis_tef|Et_3B_029921-2506497364,Oropetium_thomaeum|Oropetium_20150105_12959A,Zoysia_japonica|Zjn_sc00009.1.g04780.1.sm.mkhc	Cenchrus_americanus|Pgl_GLEAN_10031669,Setaria_italica|Seita.5G399900.1,Zea_mays|Zm00001d042643_T001,Zea_mays|Zm00001d012240_T001,Sorghum_bicolor|Sobic.003G374700.1,Saccharum_hybrid|Sh03_t027910	Hordeum_vulgare|HORVU.MOREX.r2.3HG0248560.1,Triticum_aestivum|TraesCS3B01G418900.1,Triticum_aestivum|TraesCS3D01G379800.1,Triticum_aestivum|TraesCS3A01G389900.1,Thinopyrum_elongatum|Tel3E01T615500.1,Puccinellia_tenuiflora|Pt_Chr0600029,Brachypodium_distachyon|Bradi2g56660.1	Dendrocalamus_latiflorus|evm.model.FRAGSCAFF_173.923,Phyllostachys_edulis|PH02Gene07844.t1,Phyllostachys_edulis|PH02Gene15051.t3,Raddia_distichophylla|g028110.t1,Olyra_latifolia|Ola023322.1,Dendrocalamus_latiflorus|evm.model.FRAGSCAFF_129.1139.2,Dendrocalamus_latiflorus|evm.model.FRAGSCAFF_51.467	Zizania_latifolia|Zla02G028570.1,Zizania_latifolia|Zla04G035000.1,Oryza_officinalis|OoffiChr01g03487.1,Oryza_sativa|LOC_Os01g65520.1,Leersia_perrieri|LPERR01G33640.1,Oryza_brachyantha|OB01G47870.1	Pharus_latifolius|Pl01g06830.1	-	SUN_DOMAIN-CONTAINING_PROTEIN_3	SUN_DOMAIN-CONTAINING_PROTEIN_3	-
[truncated: 8,811 more rows]
