# Supplementary material for: Phylogenomic profiles of whole-genome duplications in Poaceae and landscape of differential duplicate retention and losses among major Poaceae lineages
Source: Nat Commun. 2024 Apr 17;15:3305. doi: 10.1038/s41467-024-47428-9 (PMC11024178; doi:10.1038/s41467-024-47428-9)
Supplement: Supplementary file 9 — Supplementary Data 6 [file 41467_2024_47428_MOESM9_ESM.xlsx]

## Sheet: Data 6
Supplementary Data 6 GO enrichment of genes derived from rho
P-value was estimated by two-sided. The adjusted p-value (PadjBH) was estimated by multiple comparisons with the Benjamini/Hochberg method.
Category	GO Name	GO	#OG	rice		barley		wheat		maize		sorghum		#OG
				P-value	PadjBH	P-value	PadjBH	P-value	PadjBH	P-value	PadjBH	P-value	PadjBH	I	II	III	IV
Regulation of gene expression	nucleic acid binding	GO:0003676	952	1.8326e-68	5.61996e-67	4.42897e-51	1.35822e-49	6.04703e-101	1.11265e-99	1.62164e-132	4.97303e-131	8.8393e-74	2.71072e-72	564	50	21	317
Regulation of gene expression	DNA-binding transcription factor activity	GO:0003700	145	1	1	1	1	1	1	1	1	1	1	65	5	7	68
Regulation of gene expression	structural constituent of ribosome	GO:0003735	70	0.0707165	0.282866	1	1	1	1	1	1	1	1	41	1	1	27
Regulation of gene expression	translation regulator activity, nucleic acid binding	GO:0090079	19	0.423558	1	1	1	1	1	1	1	1	1	12	1	0	6
Regulation of gene expression	transcription coregulator activity	GO:0003712	16	0.31615	0.881387	0.384518	0.823111	0.00493494	0.0110735	1	1	1	1	15	0	0	1
Regulation of gene expression	chromatin binding	GO:0003682	14	0.266803	0.818195	0.00111385	0.00512372	0.000149045	0.000415518	2.04025e-16	2.08559e-15	6.11256e-08	4.01682e-07	10	1	0	3
Regulation of gene expression	basal transcription machinery binding	GO:0001098	5	1	1	1	1	1	1	1	1	1	1	5	0	0	0
Regulation of gene expression	general transcription initiation factor binding	GO:0140296	2	0.99628	1	1	1	1	1	1	1	1	1	2	0	0	0
Regulation of gene expression	ribonucleoprotein complex binding	GO:0043021	1	0.689778	1	0.00546691	0.0193444	4.63534e-06	1.47052e-05	0.000584084	0.00214943	0.0017708	0.00651653	0	0	0	1
Protein regulation and modification	catalytic activity, acting on a protein	GO:0140096	653	1.31014e-47	3.01332e-46	1	1	1	1	1	1	1	1	381	21	16	235
Protein regulation and modification	enzyme binding	GO:0019899	5	6.98983e-08	5.84604e-07	1.11811e-43	2.57165e-42	9.1593e-146	2.10664e-144	3.51346e-90	8.08096e-89	1.10108e-64	2.53248e-63	3	0	0	2
Protein regulation and modification	ubiquitin binding	GO:0043130	3	0.390584	1	0.0366474	0.112385	3.06375e-08	1.12746e-07	0.000174643	0.000730326	0.0131207	0.0389388	2	0	0	1
Protein regulation and modification	cyclase activity	GO:0009975	2	0.689778	1	0.0517895	0.148895	0.000878004	0.00224379	7.39819e-07	3.7813e-06	0.000468916	0.00187566	2	0	0	0
Protein regulation and modification	anaphase-promoting complex binding	GO:0010997	1	1	1	1	1	1	1	1	1	1	1	1	0	0	0
Small-molecule metabolism	ion binding	GO:0043167	601	4.66546e-69	2.14611e-67	1	1	1	1	1	1	1	1	360	39	5	197
Small-molecule metabolism	nucleoside phosphate binding	GO:1901265	69	1	1	5.17662e-135	4.76249e-133	0	0	3.26348e-185	1.5012e-183	2.7258e-137	1.25387e-135	48	6	1	14
Small-molecule metabolism	lipid binding	GO:0008289	54	3.0976e-25	5.69958e-24	0.00230468	0.00963775	0.00285707	0.00657127	0.0384107	0.110431	1	1	37	0	4	13
Small-molecule metabolism	carbohydrate binding	GO:0030246	17	3.227e-06	2.47403e-05	2.10775e-34	3.87827e-33	2.61474e-146	8.01854e-145	4.34318e-22	5.70818e-21	6.12895e-37	1.12773e-35	15	1	0	1
Small-molecule metabolism	carbohydrate derivative binding	GO:0097367	17	0.069022	0.282866	0.0418816	0.124294	1	1	1	1	1	1	11	0	0	6
Small-molecule metabolism	iron-sulfur cluster binding	GO:0051536	12	0.00192773	0.0118234	1	1	1	1	1	1	1	1	8	0	0	4
Small-molecule metabolism	amide binding	GO:0033218	9	1	1	0.0024476	0.0097904	1.23212e-09	5.1525e-09	1.1319e-08	6.94234e-08	0.000323853	0.00141878	6	1	0	2
Small-molecule metabolism	small molecule binding	GO:0036094	5	3.34754e-148	3.07974e-146	1.57376e-23	2.06838e-22	3.4139e-37	3.92599e-36	1.47987e-79	2.72296e-78	4.99345e-34	7.65662e-33	2	0	0	3
Small-molecule metabolism	tetrapyrrole binding	GO:0046906	5	1.25506e-21	1.92443e-20	0.0204975	0.0650267	1.64437e-10	7.96223e-10	0.00144417	0.00511014	0.00149125	0.00571646	2	0	0	3
Small-molecule metabolism	hormone binding	GO:0042562	1	0.0755639	0.289662	0.011703	0.0384527	6.92127e-10	3.03218e-09	2.21633e-05	9.70962e-05	0.000468916	0.00187566	0	1	0	0
Metabolism	hydrolase activity	GO:0016787	585	3.42812e-17	4.50552e-16	1.08392e-51	4.98602e-50	5.86626e-90	8.99494e-89	1	1	1	1	363	35	8	179
Metabolism	transferase activity	GO:0016740	470	0.154519	0.526511	0.000341695	0.00174644	6.1006e-22	4.67713e-21	6.77831e-18	7.79505e-17	0.306073	0.797529	295	26	5	144
Metabolism	oxidoreductase activity	GO:0016491	403	5.192e-10	5.30738e-09	6.89046e-08	4.22615e-07	2.32025e-18	1.52474e-17	1	1	1.14907e-13	1.05715e-12	252	24	4	123
Metabolism	lyase activity	GO:0016829	60	0.0264844	0.116027	5.92408e-05	0.000320597	3.04808e-10	1.40212e-09	0.00835268	0.0256149	1	1	37	4	0	19
Metabolism	isomerase activity	GO:0016853	33	0.00360744	0.0195226	0.894989	1	1.01257e-08	3.88152e-08	0.422239	1	0.312076	0.797529	24	2	0	7
Metabolism	ligase activity	GO:0016874	30	0.851805	1	0.384715	0.823111	2.6683e-05	7.91883e-05	0.00879587	0.0261039	0.0642194	0.179036	21	4	1	4
Transport	transmembrane transporter activity	GO:0022857	250	0.949001	1	1.82798e-11	1.52886e-10	1.13164e-30	1.15679e-29	1.51321e-09	1.07088e-08	1.44734e-25	1.90221e-24	140	20	1	89
Transport	lipid transporter activity	GO:0005319	6	0.883982	1	0.00181988	0.0079728	2.60717e-07	9.22536e-07	3.88516e-06	1.88124e-05	0.00316898	0.0111197	6	0	0	0
Interaction of proteins	protein dimerization activity	GO:0046983	90	1.9998e-08	1.83982e-07	4.97828e-12	4.58002e-11	1	1	1	1	1	1	48	3	2	37
Interaction of proteins	enzyme regulator activity	GO:0030234	78	0.302805	0.881387	2.17789e-14	2.50457e-13	2.68169e-22	2.24287e-21	1	1	3.17606e-06	1.71881e-05	51	0	0	27
Interaction of proteins	cytoskeletal protein binding	GO:0008092	51	0.611736	1	0.341905	0.807312	0.000249143	0.000674151	3.75854e-09	2.4699e-08	0.000102081	0.00052175	30	3	1	17
Interaction of proteins	calmodulin binding	GO:0005516	5	4.17877e-05	0.000274605	3.1625e-08	2.23807e-07	1.3704e-22	1.26077e-21	7.19083e-14	6.61557e-13	3.90879e-11	3.26917e-10	3	0	0	2
Interaction of proteins	heat shock protein binding	GO:0031072	2	0.172356	0.546783	0.867732	1	1	1	1	1	1	1	1	0	0	1
Interaction of proteins	ATPase activator activity	GO:0001671	2	1	1	1	1	1	1	1	1	1	1	1	0	0	1
Interaction of proteins	unfolded protein binding	GO:0051082	1	8.72125e-06	6.17196e-05	9.83316e-06	5.65407e-05	3.11815e-13	1.68747e-12	7.77836e-13	6.50554e-12	1.76809e-10	1.35554e-09	1	0	0	0
Interaction of proteins	acyl carrier activity	GO:0000036	1	1	1	0.35978	0.807312	0.00205206	0.00496814	1	1	0.0117887	0.0361521	0	1	0	0
Nucleic acid metabolism	catalytic activity, acting on a nucleic acid	GO:0140640	10	0.103048	0.379217	1	1	0.0019944	0.00495904	1	1	1	1	8	0	0	2
Nucleic acid metabolism	helicase activity	GO:0004386	6	0.0047214	0.0228615	0.752821	1	0.00218856	0.00516276	8.73219e-08	4.72566e-07	0.684085	1	3	0	0	3
Receptor	SNARE binding	GO:0000149	8	1	1	1	1	1	1	1	1	1	1	6	0	2	0
Receptor	signaling receptor binding	GO:0005102	4	1	1	0.132806	0.34909	0.000115506	0.00033208	0.000565267	0.00214943	0.00437866	0.014387	4	0	0	0
Receptor	signaling receptor activity	GO:0038023	3	0.660441	1	2.27723e-10	1.74588e-09	5.67811e-14	3.26492e-13	1.26049e-11	9.66378e-11	9.34514e-10	6.61348e-09	2	0	0	1
Receptor	nuclear export signal receptor activity	GO:0005049	2	1	1	1	1	1	1	0.846517	1	1	1	2	0	0	0
Other	protein-macromolecule adaptor activity	GO:0030674	16	0.134336	0.475342	0.112279	0.303814	2.61667e-06	8.59764e-06	0.00357522	0.0117472	0.000218684	0.00105889	9	1	0	6
Other	structural constituent of cytoskeleton	GO:0005200	2	1	1	1	1	1	1	1	1	1	1	2	0	0	0
