# Supplementary material for: Phylogenomic profiles of whole-genome duplications in Poaceae and landscape of differential duplicate retention and losses among major Poaceae lineages
Source: Nat Commun. 2024 Apr 17;15:3305. doi: 10.1038/s41467-024-47428-9 (PMC11024178; doi:10.1038/s41467-024-47428-9)
Supplement: Supplementary file 11 — Source Data [file 41467_2024_47428_MOESM11_ESM.xlsx]

## Sheet: Description
Phylogenomic Profiles of Whole-Genome Duplications in Poaceae and Landscape of Differential Duplicate Retention and Losses among Major Poaceae Lineages
Source data
The Source Data include relevant data for Figures 1-8. Briefly, the age of WGD events and the individual data points for the δ18O graph are included for Figure 1. We provide the syntenic gene pairs for Figures 2b, 3b, 4b, and 4d. A summary of the One-sided Chi-squared test for Fig. 5b is provided as source data. The specific Log2Fold-Change value of each rice gene is included for Fig.6c. Syntenic…
The Source Data also include relevant data for Supplementary Figs. 1-25, 26c, 31b, 32d, 32f, 32g, 33b, 34c, 36, 38a, 38b, 39b, 40b, 44a, 49a, 50b, 54a, 54c, 55a, 55c, 56a, 56c, 57a, 57c, and 57d.
The last sheet include the go-basic.obo file (releases/2023-11-15) downloaded from http://purl.obolibrary.org/obo/go/go-basic.obo.

## Sheet: Fig.1
Source Data for Figure 1
Age of WGD events						δ18O and Temperature graph
WGD#	Age (Millions of years)	Period 1	Period 2			Age (Millions of years)	δ18O (‰; AVG)	Inferred Temperature (°C)
1	225.791					0.00359193	3.337	-2.76765
2	194.752					0.00979252	3.588	-3.83917
3	139.456	wthin				0.0160333	4.48	-7.64712
4	108.059					0.0229563	4.769	-8.88086
5	155.294					0.0295983	4.553	-7.95876
6	108.622					0.0352371	4.508	-7.76665
7	31.0979		wthin			0.0409561	4.432	-7.44221
8	62.0471					0.0468155	4.437	-7.46355
9	33.3753					0.0522937	4.304	-6.89578
10	22.0652		wthin			0.05719	4.328	-6.99823
11	14.6553		wthin			0.0632501	4.466	-7.58735
12	24.9649		wthin			0.0709557	4.11	-6.06759
13	25.1211		wthin			0.0794239	3.891	-5.13268
14	13.9109		wthin			0.0858853	3.918	-5.24794
15	14.1236		wthin			0.0905809	3.95	-5.38455
16	13.3416		wthin			0.0960391	3.81	-4.78689
17	12.0107					0.101216	3.728	-4.43683
18	39.3659		wthin			0.110005	3.854	-4.97473
19	26.785		wthin			0.116848	3.671	-4.1935
20	23.4678		wthin			0.121745	3.027	-1.44426
21	15.1138		wthin			0.127684	3.591	-3.85198
22	14.5525		wthin			0.133885	4.685	-8.52227
						0.14147	4.637	-8.31735
Period 1: around the geological J-K boundary (135-155 Millions of years)						0.146988	4.737	-8.74425
Period 2: around the geological Pg-Ng boundary (13-33 Millions of years)						0.151283	4.654	-8.38993
						0.156179	4.563	-8.00145
						0.162179	4.466	-7.58735
						0.167396	4.33	-7.00677
						0.173155	4.325	-6.98543
						0.180821	4.384	-7.2373
						0.187483	4.036	-5.75168
						0.192801	3.564	-3.73672
						0.197135	3.54	-3.63426
						0.202272	3.592	-3.85625
						0.208192	3.568	-3.75379
						0.215737	3.592	-3.85625
						0.222198	4.101	-6.02917
						0.228058	4.239	-6.61829
						0.23488	3.941	-5.34613
						0.241081	3.572	-3.77087
						0.246298	4.218	-6.52864
						0.253101	4.552	-7.95449
						0.258499	4.297	-6.86589
						0.263195	4.215	-6.51584
						0.267489	4.384	-7.2373
						0.272325	4.241	-6.62683
						0.278345	3.954	-5.40163
						0.285689	3.961	-5.43151
						0.29197	3.938	-5.33332
						0.29811	4.272	-6.75917
						0.304953	4.01	-5.64069
						0.313381	3.659	-4.14227
						0.321849	3.488	-3.41227
						0.327829	3.238	-2.34502
						0.33407	3.472	-3.34397
						0.340371	4.207	-6.48168
						0.345989	4.532	-7.86911
						0.351628	4.527	-7.84776
						0.356886	4.35	-7.09215
						0.363046	4.198	-6.44326
						0.368083	4.238	-6.61402
						0.374825	4.161	-6.28531
						0.380665	4.098	-6.01636
						0.387427	3.889	-5.12414
						0.394491	3.662	-4.15508
						0.399527	3.422	-3.13052
						0.403521	3.084	-1.6876
						0.407574	3.303	-2.62251
						0.412189	3.755	-4.55209
						0.417607	3.856	-4.98326
						0.422564	4.102	-6.03344
						0.428644	4.518	-7.80934
						0.434363	4.76	-8.84244
						0.44241	4.676	-8.48384
						0.44855	4.534	-7.87765
						0.455132	4.379	-7.21595
						0.460731	4.425	-7.41233
						0.467252	4.334	-7.02385
						0.472148	4.275	-6.77198
						0.477366	3.946	-5.36747
						0.482704	4.024	-5.70046
						0.487399	3.777	-4.64601
						0.493921	3.702	-4.32584
						0.499319	3.806	-4.76981
						0.504677	3.914	-5.23087
						0.510255	4.053	-5.82426
						0.518282	4.215	-6.51584
						0.525546	3.87	-5.04303
						0.531867	4.11	-6.06759
						0.540636	4.237	-6.60975
						0.549024	4.44	-7.47636
						0.55683	4.292	-6.84455
						0.565479	3.99	-5.55531
						0.571759	3.772	-4.62467
						0.577017	3.546	-3.65987
						0.581853	3.692	-4.28315
						0.586669	4.032	-5.73461
						0.591886	3.811	-4.79116
						0.598208	3.644	-4.07824
						0.605391	3.816	-4.8125
						0.612676	3.734	-4.46245
						0.618856	3.314	-2.66947
						0.623532	4.076	-5.92244
						0.630294	4.544	-7.92034
						0.638301	4.813	-9.0687
						0.644461	4.676	-8.48384
						0.651765	4.417	-7.37817
						0.660193	4.475	-7.62577
						0.667959	4.42	-7.39098
						0.674421	4.274	-6.76771
						0.678675	4.124	-6.12736
						0.684615	3.97	-5.46993
						0.68917	3.63	-4.01847
						0.696273	3.548	-3.66841
						0.705905	3.798	-4.73566
						0.715176	4.325	-6.98543
						0.723805	4.414	-7.36537
						0.730487	4.09	-5.98221
						0.73743	4.015	-5.66204
						0.745015	4.144	-6.21274
						0.751316	4.312	-6.92993
						0.758681	4.476	-7.63004
						0.763356	4.229	-6.5756
						0.768634	4.177	-6.35361
						0.775797	3.942	-5.3504
						0.78553	3.711	-4.36426
						0.795041	4.379	-7.21595
						0.802105	4.363	-7.14765
						0.808687	4.322	-6.97262
						0.81579	3.828	-4.86373
						0.826606	3.84	-4.91496
						0.83993	3.736	-4.47098
						0.851389	3.648	-4.09531
						0.86102	3.636	-4.04408
						0.870251	4.142	-6.2042
						0.880585	4.386	-7.24583
						0.889616	4.399	-7.30133
						0.896579	4.185	-6.38776
						0.904224	4.056	-5.83706
						0.911569	3.964	-5.44432
						0.916706	4.257	-6.69513
						0.925856	3.978	-5.50408
						0.933863	3.892	-5.13695
						0.943013	3.618	-3.96724
						0.952785	3.352	-2.83169
						0.959568	3.492	-3.42935
						0.967855	4.164	-6.29812
						0.974297	3.966	-5.45285
						0.982966	3.845	-4.9363
						0.992658	3.911	-5.21806
						1.00293	3.731	-4.44964
						1.01016	4.214	-6.51157
						1.01638	3.946	-5.36747
						1.02244	3.686	-4.25753
						1.02761	3.594	-3.86479
						1.03313	3.736	-4.47098
						1.03835	4.27	-6.75063
						1.04351	4.344	-7.06654
						1.05426	3.977	-5.49981
						1.06285	3.506	-3.48911
						1.07142	3.173	-2.06754
						1.07935	3.446	-3.23297
						1.08888	3.722	-4.41122
						1.0972	3.91	-5.21379
						1.10523	3.846	-4.94057
						1.11223	3.676	-4.21484
						1.12147	4.035	-5.74742
						1.13192	4.332	-7.01531
						1.14177	3.972	-5.47847
						1.15066	3.842	-4.9235
						1.15835	3.704	-4.33438
						1.16648	3.528	-3.58303
						1.17304	3.624	-3.99286
						1.17928	3.512	-3.51473
						1.1852	3.594	-3.86479
						1.19142	3.548	-3.66841
						1.1967	3.838	-4.90642
						1.20338	4.17	-6.32373
						1.21008	4.326	-6.98969
						1.21636	4.462	-7.57028
						1.2217	3.946	-5.36747
						1.228	3.756	-4.55636
						1.23524	3.244	-2.37064
						1.24267	3.282	-2.53286
						1.2527	4.195	-6.43046
						1.25816	4.308	-6.91285
						1.26484	3.925	-5.27782
						1.27309	3.702	-4.32584
						1.27979	3.602	-3.89894
						1.28746	3.825	-4.85093
						1.2947	4.266	-6.73355
						1.30156	3.997	-5.58519
						1.31047	3.73	-4.44537
						1.3193	3.834	-4.88935
						1.32743	3.858	-4.9918
						1.33453	4.004	-5.61508
						1.34276	4.06	-5.85414
						1.35065	3.507	-3.49338
						1.35974	3.304	-2.62678
						1.36606	3.64	-4.06116
						1.37067	4.01	-5.64069
						1.37695	4.063	-5.86695
						1.38669	3.838	-4.90642
						1.39405	3.434	-3.18175
						1.40111	3.516	-3.5318
						1.40896	3.639	-4.05689
						1.41886	4.06	-5.85414
						1.42768	4.022	-5.69192
						1.43639	3.461	-3.29701
						1.44426	3.402	-3.04514
						1.45355	3.347	-2.81034
						1.46063	3.728	-4.43683
						1.46525	4.19	-6.40911
						1.47074	4.026	-5.70899
						1.47831	3.866	-5.02595
						1.48792	3.37	-2.90853
						1.50099	4.089	-5.97794
						1.50831	4.194	-6.42619
						1.5157	4.116	-6.0932
						1.5227	3.882	-5.09426
						1.53038	3.622	-3.98432
						1.53881	4.114	-6.08467
						1.547	4.28	-6.79332
						1.55426	4.006	-5.62361
						1.56243	3.696	-4.30022
						1.56887	3.474	-3.35251
						1.57425	3.83	-4.87227
						1.58059	4.066	-5.87975
						1.58774	4.13	-6.15297
						1.59699	3.844	-4.93204
						1.60543	3.628	-4.00993
						1.61268	3.46	-3.29274
						1.62105	3.672	-4.19777
						1.62695	3.742	-4.4966
						1.63389	3.828	-4.86373
						1.64183	3.612	-3.94163
						1.65087	3.823	-4.84239
						1.66034	4.244	-6.63964
						1.66852	4.18	-6.36642
						1.67565	3.978	-5.50408
						1.68241	3.838	-4.90642
						1.68843	3.658	-4.138
						1.69413	3.666	-4.17215
						1.70021	3.847	-4.94484
						1.70779	4.093	-5.99502
						1.71426	3.83	-4.87227
						1.72066	3.644	-4.07824
						1.72667	3.776	-4.64174
						1.73358	3.742	-4.4966
						1.74149	3.498	-3.45496
						1.74839	3.896	-5.15402
						1.75493	3.806	-4.76981
						1.76007	3.644	-4.07824
						1.76665	3.525	-3.57023
						1.7713	3.513	-3.519
						1.7752	3.488	-3.41227
						1.7817	3.736	-4.47098
						1.78672	3.706	-4.34291
						1.79203	3.835	-4.89361
						1.79871	3.838	-4.90642
						1.80488	3.779	-4.65455
						1.81025	3.694	-4.29169
						1.81461	3.664	-4.16362
						1.81995	3.557	-3.70683
						1.82525	3.751	-4.53502
						1.8309	3.584	-3.8221
						1.83518	3.68	-4.23192
						1.84041	3.631	-4.02274
						1.84583	3.767	-4.60332
						1.85095	3.88	-5.08572
						1.85615	3.612	-3.94163
						1.86165	3.45	-3.25005
						1.86518	3.594	-3.86479
						1.87214	3.576	-3.78794
						1.87768	3.577	-3.79221
						1.88316	3.65	-4.10385
						1.88928	3.75	-4.53075
						1.89572	3.652	-4.11239
						1.9016	3.537	-3.62145
						1.90714	3.769	-4.61186
						1.91226	3.749	-4.52648
						1.91755	3.94	-5.34186
						1.92265	3.959	-5.42297
						1.92865	3.673	-4.20204
						1.93371	3.616	-3.9587
						1.93926	3.791	-4.70578
						1.94376	3.682	-4.24046
						1.94948	3.682	-4.24046
						1.95604	3.8	-4.7442
						1.9609	3.832	-4.88081
						1.96473	3.762	-4.58198
						1.96884	3.708	-4.35145
						1.97571	3.681	-4.23619
						1.97964	3.469	-3.33116
						1.98404	3.62	-3.97578
						1.98793	3.455	-3.2714
						1.99246	3.788	-4.69297
						1.99792	3.718	-4.39414
						2.00448	3.628	-4.00993
						2.01006	3.744	-4.50514
						2.01612	3.593	-3.86052
						2.02216	3.501	-3.46777
						2.0273	3.372	-2.91707
						2.03192	3.562	-3.72818
						2.03619	3.592	-3.85625
						2.04145	3.572	-3.77087
						2.0452	3.698	-4.30876
						2.04951	3.776	-4.64174
						2.05357	3.814	-4.80397
						2.05782	3.687	-4.2618
						2.06212	3.643	-4.07397
						2.06625	3.781	-4.66309
						2.07143	3.854	-4.97473
						2.07645	3.862	-5.00888
						2.08172	3.798	-4.73566
						2.08598	3.88	-5.08572
						2.09033	4.028	-5.71753
						2.09739	3.715	-4.38133
						2.10291	3.513	-3.519
						2.10867	3.61	-3.93309
						2.11413	3.748	-4.52221
						2.12067	3.473	-3.34824
						2.12683	3.613	-3.9459
						2.13291	3.756	-4.55636
						2.13825	3.725	-4.42403
						2.14397	3.512	-3.51473
						2.15023	3.719	-4.39841
						2.15677	3.929	-5.2949
						2.16265	3.804	-4.76128
						2.16859	3.912	-5.22233
						2.17453	3.654	-4.12093
						2.17987	3.804	-4.76128
						2.18443	3.642	-4.0697
						2.1883	3.582	-3.81356
						2.19368	3.542	-3.6428
						2.19819	3.556	-3.70256
						2.20307	3.604	-3.90748
						2.20831	3.622	-3.98432
						2.21364	3.52	-3.54888
						2.21818	3.628	-4.00993
						2.22364	3.564	-3.73672
						2.22869	3.568	-3.75379
						2.23341	3.425	-3.14332
						2.23855	3.51	-3.50619
						2.24385	3.605	-3.91174
						2.24868	3.796	-4.72712
						2.25334	3.716	-4.3856
						2.25849	3.613	-3.9459
						2.26269	3.431	-3.16894
						2.26811	3.365	-2.88719
						2.27413	3.3	-2.6097
						2.27894	3.484	-3.3952
						2.28388	3.665	-4.16789
						2.28938	3.872	-5.05157
						2.29411	3.693	-4.28742
						2.30067	3.544	-3.65134
						2.30808	3.469	-3.33116
						2.31454	3.534	-3.60865
						2.3215	3.634	-4.03555
						2.32652	3.534	-3.60865
						2.33168	3.509	-3.50192
						2.33627	3.617	-3.96297
						2.34342	3.6	-3.8904
						2.34825	3.31	-2.65239
						2.35429	3.279	-2.52005
						2.35985	3.464	-3.30982
						2.36439	3.772	-4.62467
						2.36979	3.776	-4.64174
						2.37589	3.768	-4.60759
						2.38148	3.682	-4.24046
						2.38813	3.466	-3.31835
						2.39381	3.286	-2.54993
						2.39866	3.29	-2.56701
						2.4046	3.442	-3.2159
						2.4098	3.604	-3.90748
						2.41462	3.786	-4.68443
						2.41929	3.645	-4.08251
						2.42383	3.79	-4.70151
						2.42812	3.316	-2.678
						2.43336	3.598	-3.88186
						2.43872	3.706	-4.34291
						2.44526	3.766	-4.59905
						2.44983	3.86	-5.00034
						2.45383	3.963	-5.44005
						2.45989	3.7	-4.3173
						2.46527	3.789	-4.69724
						2.46978	3.519	-3.54461
						2.47506	3.495	-3.44216
						2.48036	3.564	-3.73672
						2.4871	3.87	-5.04303
						2.49374	3.784	-4.6759
						2.4997	3.85	-4.95765
						2.50594	3.773	-4.62894
						2.51288	3.612	-3.94163
						2.51931	3.715	-4.38133
						2.52551	3.936	-5.32478
						2.53117	4.088	-5.97367
						2.5356	3.795	-4.72286
						2.54154	3.581	-3.80929
						2.54678	3.354	-2.84023
						2.55155	3.326	-2.72069
						2.55802	3.431	-3.16894
						2.56395	3.373	-2.92134
						2.56875	3.409	-3.07502
						2.57417	3.42	-3.12198
						2.57852	3.522	-3.55742
						2.58487	3.508	-3.49765
						2.59008	3.36	-2.86584
						2.59626	3.449	-3.24578
						2.60365	3.496	-3.44642
						2.60935	3.824	-4.84666
						2.61444	3.694	-4.29169
						2.62038	3.727	-4.43256
						2.62717	3.52	-3.54888
						2.6331	3.312	-2.66093
						2.6374	3.288	-2.55847
						2.64519	3.48	-3.37812
						2.65313	3.602	-3.89894
						2.65815	3.78	-4.65882
						2.66469	3.521	-3.55315
						2.66971	3.197	-2.16999
						2.67569	3.264	-2.45602
						2.68121	3.346	-2.80607
						2.68715	3.542	-3.6428
						2.69208	3.715	-4.38133
						2.698	3.83	-4.87227
						2.70479	3.618	-3.96724
						2.7102	3.627	-4.00566
						2.71576	3.86	-5.00034
						2.72036	3.745	-4.50941
						2.72443	3.752	-4.53929
						2.72848	3.55	-3.67695
						2.73397	3.497	-3.45069
						2.73888	3.73	-4.44537
						2.74331	3.524	-3.56596
						2.74883	3.651	-4.10812
						2.75283	3.023	-1.42719
						2.75861	3.171	-2.059
						2.76318	3.153	-1.98216
						2.76784	3.233	-2.32368
						2.77416	3.324	-2.71216
						2.78042	3.385	-2.97256
						2.78682	3.33	-2.73777
						2.79114	3.371	-2.9128
						2.79768	3.313	-2.6652
						2.80386	3.37	-2.90853
						2.8119	3.434	-3.18175
						2.81746	3.587	-3.8349
						2.82419	3.749	-4.52648
						2.8301	3.49	-3.42081
						2.83619	3.348	-2.81461
						2.84295	3.304	-2.62678
						2.84826	3.304	-2.62678
						2.85361	3.475	-3.35677
						2.86033	3.514	-3.52327
						2.86398	3.304	-2.62678
						2.87164	3.318	-2.68654
						2.87803	3.178	-2.08888
						2.88258	3.223	-2.28099
						2.88673	3.366	-2.89145
						2.89173	3.429	-3.1604
						2.89671	3.493	-3.43362
						2.90116	3.372	-2.91707
						2.90628	3.388	-2.98537
						2.91102	3.442	-3.2159
						2.91665	3.256	-2.42186
						2.92661	3.384	-2.9683
						2.9315	3.447	-3.23724
						2.93566	3.515	-3.52753
						2.94011	3.385	-2.97256
						2.94451	3.072	-1.63637
						2.94997	3.034	-1.47415
						2.95587	3.021	-1.41865
						2.95996	3.237	-2.34075
						2.96472	3.223	-2.28099
						2.96881	3.27	-2.48163
						2.97459	3.301	-2.61397
						2.97944	3.362	-2.87438
						2.98528	3.192	-2.14865
						2.991	3.13	-1.88397
						2.99546	3.127	-1.87116
						3.00312	3.306	-2.63531
						3.00772	3.393	-3.00672
						3.01292	3.4	-3.0366
						3.01898	3.451	-3.25432
						3.0255	3.288	-2.55847
						3.03044	3.35	-2.82315
						3.03581	3.152	-1.97789
						3.04075	3.208	-2.21695
						3.04667	3.145	-1.948
						3.05343	3.293	-2.57982
						3.05807	3.182	-2.10596
						3.06326	3.129	-1.8797
						3.06864	2.983	-1.25643
						3.07442	2.953	-1.12836
						3.07874	3.028	-1.44853
						3.08397	3.03	-1.45707
						3.0915	3.107	-1.78578
						3.0987	3.185	-2.11876
						3.10468	3.073	-1.64064
						3.11084	3.15	-1.96935
						3.11861	3.207	-2.21268
						3.12598	3.344	-2.79754
						3.13254	3.273	-2.49444
						3.13908	3.372	-2.91707
						3.14628	3.501	-3.46777
						3.15401	3.159	-2.00777
						3.16059	3.07	-1.62783
						3.16717	3.078	-1.66198
						3.17462	3.158	-2.0035
						3.1814	3.158	-2.0035
						3.18714	3.165	-2.03338
						3.19196	2.977	-1.23081
						3.19737	2.999	-1.32473
						3.20189	3.012	-1.38023
						3.2057	2.874	-0.791106
						3.20957	2.898	-0.893562
						3.21393	2.81	-0.51789
						3.22043	2.924	-1.00456
						3.22673	3.124	-1.85836
						3.23323	3.02	-1.41438
						3.23865	3.082	-1.67906
						3.24608	3.086	-1.69613
						3.25236	2.988	-1.27777
						3.25854	3.082	-1.67906
						3.26432	2.994	-1.30339
						3.27154	3.067	-1.61502
						3.27886	3.255	-2.41759
						3.28581	3.194	-2.15719
						3.29185	3.153	-1.98216
						3.29881	3.319	-2.69081
						3.30546	3.495	-3.44216
						3.31182	3.458	-3.2842
						3.31695	3.298	-2.60116
						3.32193	3.484	-3.3952
						3.32678	3.195	-2.16146
						3.3319	3.303	-2.62251
						3.33788	3.38	-2.95122
						3.34346	3.356	-2.84876
						3.35103	3.37	-2.90853
						3.3608	3.439	-3.20309
						3.36897	3.233	-2.32368
						3.37874	3.194	-2.15719
						3.38612	3.272	-2.49017
						3.39449	3.199	-2.17853
						3.40286	3.189	-2.13584
						3.41023	3.094	-1.73029
						3.41781	3.165	-2.03338
						3.42479	3.102	-1.76444
						3.43116	3.197	-2.16999
						3.43794	3.264	-2.45602
						3.44432	3.208	-2.21695
						3.4499	2.943	-1.08567
						3.45628	2.887	-0.846603
						3.46286	3.022	-1.42292
						3.47043	2.98	-1.24362
						3.47781	2.982	-1.25216
						3.48478	3	-1.329
						3.49236	2.96	-1.15824
						3.49814	2.918	-0.978942
						3.50631	2.988	-1.27777
						3.51608	3.052	-1.55099
						3.52505	2.978	-1.23508
						3.53103	2.924	-1.00456
						3.53641	2.944	-1.08994
						3.54359	3.018	-1.40584
						3.55076	3.152	-1.97789
						3.55814	3.07	-1.62783
						3.56512	3.061	-1.58941
						3.5707	3.035	-1.47842
						3.57887	3.091	-1.71748
						3.58824	3.155	-1.9907
						3.59761	3.089	-1.70894
						3.60856	3.056	-1.56806
						3.61651	3.003	-1.34181
						3.62466	3.22	-2.26818
						3.6326	3.466	-3.31835
						3.64075	3.306	-2.63531
						3.65094	3.016	-1.3973
						3.65889	3.001	-1.33327
						3.66745	3.226	-2.29379
						3.67764	3.442	-3.2159
						3.68599	3.164	-2.02912
						3.69332	2.995	-1.30766
						3.70086	2.953	-1.12836
						3.71187	2.974	-1.21801
						3.72246	3.231	-2.31514
						3.72939	2.954	-1.13263
						3.73632	2.824	-0.577656
						3.7463	2.995	-1.30766
						3.75669	3.034	-1.47415
						3.76688	3.125	-1.86262
						3.77728	2.959	-1.15397
						3.78502	2.836	-0.628884
						3.79297	3.095	-1.73456
						3.8001	3.072	-1.63637
						3.8109	3.046	-1.52537
						3.81986	3.065	-1.60648
						3.83025	3.056	-1.56806
						3.83902	3.068	-1.61929
						3.84737	3.101	-1.76017
						3.85491	2.958	-1.1497
						3.86286	2.931	-1.03444
						3.87345	2.894	-0.876486
						3.88609	3.168	-2.04619
						3.89403	3.061	-1.58941
						3.9034	2.965	-1.17959
						3.91278	3.001	-1.33327
						3.92399	2.946	-1.09847
						3.93153	3.177	-2.08461
						3.93805	3.075	-1.64918
						3.94436	2.908	-0.936252
						3.95088	2.894	-0.876486
						3.957	3.041	-1.50403
						3.96413	2.99	-1.28631
						3.97085	3.135	-1.90532
						3.9788	3.142	-1.9352
						3.98838	3.25	-2.39625
						3.99754	3.316	-2.678
						4.00733	3.31	-2.65239
						4.01425	3.246	-2.37917
						4.02098	3.057	-1.57233
						4.03096	3.08	-1.67052
						4.03911	3.05	-1.54245
						4.04767	3.194	-2.15719
						4.05603	3.285	-2.54567
						4.06336	3.103	-1.76871
						4.07253	3.107	-1.78578
						4.08415	3.044	-1.51684
						4.09413	3.102	-1.76444
						4.10146	3.184	-2.1145
						4.109	2.952	-1.12409
						4.11675	3.006	-1.35461
						4.12408	2.925	-1.00883
						4.13284	2.927	-1.01736
						4.14079	2.88	-0.81672
						4.14609	2.927	-1.01736
						4.1522	3.015	-1.39304
						4.15995	3.1	-1.7559
						4.16769	3.122	-1.84982
						4.17401	3.056	-1.56806
						4.18277	3.053	-1.55526
						4.19092	2.919	-0.983211
						4.19764	2.997	-1.31619
						4.20477	2.962	-1.16678
						4.21333	2.963	-1.17105
						4.22332	3.039	-1.49549
						4.23065	2.913	-0.957597
						4.23717	2.924	-1.00456
						4.24492	3.044	-1.51684
						4.25205	3.071	-1.6321
						4.2602	2.892	-0.867948
						4.26774	3.14	-1.92666
						4.27385	3.19	-2.14011
						4.28057	3.017	-1.40157
						4.28587	2.979	-1.23935
						4.29229	2.862	-0.739878
						4.30054	3.024	-1.43146
						4.3091	2.904	-0.919176
						4.31807	2.992	-1.29485
						4.32581	2.998	-1.32046
						4.33457	2.783	-0.402627
						4.33967	2.945	-1.09421
						4.34578	2.788	-0.423972
						4.3523	2.874	-0.791106
						4.36004	2.932	-1.03871
						4.36636	2.996	-1.31192
						4.37386	3.028	-1.44853
						4.38246	2.893	-0.872217
						4.39102	2.876	-0.799644
						4.4008	3.08	-1.67052
						4.41078	3.034	-1.47415
						4.42076	2.986	-1.26923
						4.43014	2.95	-1.11555
						4.43727	3.048	-1.53391
						4.44888	2.892	-0.867948
						4.45805	2.868	-0.765492
						4.46865	2.882	-0.825258
						4.47941	2.964	-1.17532
						4.48923	2.895	-0.880755
						4.49779	2.864	-0.748416
						4.50838	2.922	-0.996018
						4.51694	3.006	-1.35461
						4.52591	2.972	-1.20947
						4.53528	3.124	-1.85836
						4.54343	2.857	-0.718533
						4.54975	2.906	-0.927714
						4.55627	3.063	-1.59795
						4.5632	3.048	-1.53391
						4.56992	3.139	-1.92239
						4.57664	3.236	-2.33648
						4.58418	3.083	-1.68333
						4.59172	3.107	-1.78578
						4.59967	3.092	-1.72175
						4.60558	2.987	-1.2735
						4.6123	3.155	-1.9907
						4.61842	3.178	-2.08888
						4.62575	3.153	-1.98216
						4.63227	3.147	-1.95654
						4.63818	3.073	-1.64064
						4.64429	2.952	-1.12409
						4.65122	3.124	-1.85836
						4.65754	3.03	-1.45707
						4.66386	3.072	-1.63637
						4.67384	3.067	-1.61502
						4.68219	2.993	-1.29912
						4.68973	3.244	-2.37064
						4.69544	3.049	-1.53818
						4.70135	3.15	-1.96935
						4.70787	3.058	-1.5766
						4.71357	3.104	-1.77298
						4.71989	3.05	-1.54245
						4.72743	3.281	-2.52859
						4.73497	3.272	-2.49017
						4.7419	3.242	-2.3621
						4.74903	3.054	-1.55953
						4.75535	2.932	-1.03871
						4.76166	2.894	-0.876486
						4.76839	3.128	-1.87543
						4.77756	3.152	-1.97789
						4.78489	3.089	-1.70894
						4.79019	2.965	-1.17959
						4.79691	2.957	-1.14543
						4.80527	3.013	-1.3845
						4.8124	3.27	-2.48163
						4.81811	3.057	-1.57233
						4.82463	2.92	-0.98748
						4.83318	3.049	-1.53818
						4.84582	3.04	-1.49976
						4.85112	3.324	-2.71216
						4.85784	3.372	-2.91707
						4.86436	3.137	-1.91385
						4.86986	3.03	-1.45707
						4.87618	2.945	-1.09421
						4.88576	3.06	-1.58514
						4.89391	3.395	-3.01525
						4.8992	3.229	-2.3066
						4.90552	3.311	-2.65666
						4.91204	3.214	-2.24257
						4.91999	3.017	-1.40157
						4.92834	3.039	-1.49549
						4.93547	3.073	-1.64064
						4.94383	3.006	-1.35461
						4.95178	3.166	-2.03765
						4.96094	3.139	-1.92239
						4.9693	2.971	-1.2052
						4.97663	3.05	-1.54245
						4.9854	2.88	-0.81672
						4.99192	2.817	-0.547773
						5.00109	2.842	-0.654498
						5.00863	2.843	-0.658767
						5.018	3.01	-1.37169
						5.02676	2.719	-0.129411
						5.03675	2.98	-1.24362
						5.04754	2.941	-1.07713
						5.06201	2.771	-0.351399
						5.0724	2.928	-1.02163
						5.08117	2.914	-0.961866
						5.09197	2.954	-1.13263
						5.09889	2.932	-1.03871
						5.10908	2.779	-0.385551
						5.1262	2.936	-1.05578
						5.13639	2.848	-0.680112
						5.14393	3.083	-1.68333
						5.15248	2.907	-0.931983
						5.16084	2.649	0.169419
						5.16879	2.782	-0.398358
						5.1749	2.866	-0.756954
						5.18264	2.894	-0.876486
						5.18855	3.079	-1.66625
						5.19446	2.956	-1.14116
						5.19996	2.866	-0.756954
						5.20954	2.776	-0.372744
						5.21769	2.9	-0.9021
						5.22441	2.8	-0.4752
						5.2344	2.742	-0.227598
						5.24459	2.824	-0.577656
						5.25294	2.837	-0.633153
						5.26496	2.763	-0.317247
						5.27189	2.822	-0.569118
						5.27698	2.964	-1.17532
						5.2831	2.805	-0.496545
						5.29267	2.775	-0.368475
						5.30101	2.895	-0.880755
						5.30653	2.973	-1.21374
						5.31264	2.783	-0.402627
						5.32059	2.798	-0.466662
						5.32915	2.905	-0.923445
						5.33625	2.934	-1.04725
						5.34272	2.782	-0.398358
						5.35284	2.769	-0.342861
						5.36284	2.635	0.229185
						5.37262	2.929	-1.0259
						5.38498	2.857	-0.718533
						5.39282	2.914	-0.961866
						5.4008	2.759	-0.300171
						5.41005	2.934	-1.04725
						5.42089	2.863	-0.744147
						5.43046	2.727	-0.163563
						5.43812	2.871	-0.778299
						5.44495	2.884	-0.833796
						5.45301	2.929	-1.0259
						5.46279	2.673	0.066963
						5.47236	2.902	-0.910638
						5.48059	2.914	-0.961866
						5.48916	2.812	-0.526428
						5.49894	2.748	-0.253212
						5.50809	2.766	-0.330054
						5.51638	2.678	0.045618
						5.52493	2.746	-0.244674
						5.5317	2.79	-0.43251
						5.53935	2.934	-1.04725
						5.54467	3.068	-1.61929
						5.55254	2.897	-0.889293
						5.5587	2.959	-1.15397
						5.56823	2.83	-0.60327
						5.57487	2.786	-0.415434
						5.58231	3.076	-1.65344
						5.58954	3.141	-1.93093
						5.59783	2.952	-1.12409
						5.60825	3.024	-1.43146
						5.61557	3.078	-1.66198
						5.62314	3.127	-1.87116
						5.62952	3.009	-1.36742
						5.63675	3.054	-1.55953
						5.64356	3.058	-1.5766
						5.64994	2.984	-1.2607
						5.65653	2.777	-0.377013
						5.66291	2.88	-0.81672
						5.6695	3.016	-1.3973
						5.67544	3.052	-1.55099
						5.68205	3.056	-1.56806
						5.69268	3.08	-1.67052
						5.70204	3.166	-2.03765
						5.7114	2.935	-1.05151
						5.71852	2.966	-1.18385
						5.72565	3.042	-1.5083
						5.73288	3.022	-1.42292
						5.73898	3.006	-1.35461
						5.7484	3.242	-2.3621
						5.76158	3.132	-1.89251
						5.77966	2.964	-1.17532
						5.78647	3.2	-2.1828
						5.79242	3.24	-2.35356
						5.79859	3.053	-1.55526
						5.80586	3.078	-1.66198
						5.81156	3.16	-2.01204
						5.81688	3.233	-2.32368
						5.8222	3.022	-1.42292
						5.82741	3.012	-1.38023
						5.8326	3.007	-1.35888
						5.83772	2.943	-1.08567
						5.84495	2.925	-1.00883
						5.85112	3.12	-1.84128
						5.85729	3.058	-1.5766
						5.86211	2.99	-1.28631
						5.86686	3.108	-1.79005
						5.87134	2.872	-0.782568
						5.87643	2.999	-1.32473
						5.88302	3.077	-1.65771
						5.89295	2.953	-1.12836
						5.90363	3.048	-1.53391
						5.91535	3.114	-1.81567
						5.92895	3.012	-1.38023
						5.93901	2.975	-1.22228
						5.95167	2.991	-1.29058
						5.95979	3.048	-1.53391
						5.96957	3.182	-2.10596
						5.98127	3.156	-1.99496
						5.99084	3.066	-1.61075
						6.0016	3.068	-1.61929
						6.00934	3.085	-1.69186
						6.02125	2.962	-1.16678
						6.0278	3.16	-2.01204
						6.03605	3.054	-1.55953
						6.04528	3.106	-1.78151
						6.05328	3.008	-1.36315
						6.06272	2.894	-0.876486
						6.07187	3.009	-1.36742
						6.08059	3.047	-1.52964
						6.08603	2.983	-1.25643
						6.0933	2.884	-0.833796
						6.09951	3.057	-1.57233
						6.10466	2.922	-0.996018
						6.11057	3.068	-1.61929
						6.11759	2.939	-1.06859
						6.12525	3.073	-1.64064
						6.13333	2.995	-1.30766
						6.13907	2.734	-0.193446
						6.14613	2.9	-0.9021
						6.15285	2.799	-0.470931
						6.15821	2.876	-0.799644
						6.16821	3.054	-1.55953
						6.17484	2.944	-1.08994
						6.18373	2.978	-1.23508
						6.19245	2.884	-0.833796
						6.20296	2.905	-0.923445
						6.21031	3.118	-1.83274
						6.22027	3.021	-1.41865
						6.24077	2.814	-0.534966
						6.26375	2.633	0.237723
						6.28836	2.778	-0.381282
						6.31005	2.738	-0.210522
						6.33224	2.806	-0.500814
						6.3498	2.866	-0.756954
						6.37145	2.932	-1.03871
						6.39548	2.662	0.113922
						6.41664	2.768	-0.338592
						6.43604	2.913	-0.957597
						6.45533	2.722	-0.142218
						6.47211	2.652	0.156612
						6.49756	2.924	-1.00456
						6.51755	2.806	-0.500814
						6.53697	2.842	-0.654498
						6.55936	2.957	-1.14543
						6.57833	2.544	0.617664
						6.59588	2.764	-0.321516
						6.61453	2.868	-0.765492
						6.63862	2.718	-0.125142
						6.65861	2.882	-0.825258
						6.68386	2.805	-0.496545
						6.70412	2.748	-0.253212
						6.72156	2.871	-0.778299
						6.73719	2.84	-0.64596
						6.74666	2.867	-0.761223
						6.76027	2.937	-1.06005
						6.78217	2.807	-0.505083
						6.80714	2.719	-0.129411
						6.84002	2.586	0.438366
						6.86526	2.838	-0.637422
						6.89901	2.754	-0.278826
						6.95314	2.808	-0.509352
						6.98759	2.692	-0.014148
						7.01419	2.722	-0.142218
						7.05054	2.608	0.344448
						7.0906	2.588	0.429828
						7.13137	2.722	-0.142218
						7.17025	2.706	-0.073914
						7.21091	2.734	-0.193446
						7.22873	2.962	-1.16678
						7.23452	2.812	-0.526428
						7.24302	2.882	-0.825258
						7.25324	2.953	-1.12836
						7.26324	2.874	-0.791106
						7.27274	2.95	-1.11555
						7.28219	3.064	-1.60222
						7.29347	3.006	-1.35461
						7.3039	3.016	-1.3973
						7.31306	3.031	-1.46134
						7.33068	2.728	-0.167832
						7.36636	2.614	0.318834
						7.41479	2.736	-0.201984
						7.44451	2.454	1.00187
						7.47676	2.538	0.643278
						7.50431	2.628	0.259068
						7.56713	2.548	0.600588
						7.68012	2.784	-0.406896
						7.87535	2.734	-0.193446
						8.04284	2.724	-0.150756
						8.20791	2.772	-0.355668
						8.24993	2.99	-1.28631
						8.2837	2.986	-1.26923
						8.34341	3.012	-1.38023
						8.40065	2.914	-0.961866
						8.44227	2.9	-0.9021
						8.47215	2.722	-0.142218
						8.5185	2.94	-1.07286
						8.53766	2.904	-0.919176
						8.55018	2.866	-0.756954
						8.57561	2.666	0.096846
						8.65559	2.807	-0.505083
						8.76784	2.835	-0.624615
						8.8548	2.694	-0.022686
						8.94881	2.778	-0.381282
						9.11694	2.946	-1.09847
						9.21172	2.722	-0.142218
						9.26149	2.682	0.028542
						9.29116	2.746	-0.244674
						9.31641	2.82	-0.56058
						9.33914	2.784	-0.406896
						9.37448	2.73	-0.17637
						9.41729	2.782	-0.398358
						9.44546	2.65	0.16515
						9.47226	2.7	-0.0483
						9.50166	2.864	-0.748416
						9.52931	2.711	-0.095259
						9.56275	2.696	-0.031224
						9.59377	2.766	-0.330054
						9.61133	2.802	-0.483738
						9.63558	2.76	-0.30444
						9.65223	2.724	-0.150756
						9.67854	2.836	-0.628884
						9.69227	2.85	-0.68865
						9.70489	2.8	-0.4752
						9.71622	2.884	-0.833796
						9.73092	2.57	0.50667
						9.75519	2.888	-0.850872
						9.77718	2.624	0.276144
						9.79856	2.748	-0.253212
						9.81844	2.59	0.42129
						9.83945	2.822	-0.569118
						9.8578	2.76	-0.30444
						9.87323	2.792	-0.441048
						9.89475	2.836	-0.628884
						9.92384	2.477	0.903687
						9.93972	2.658	0.130998
						9.96669	2.74	-0.21906
						9.99125	2.725	-0.155025
						10.0145	2.594	0.404214
						10.0408	2.598	0.387138
						10.0888	2.746	-0.244674
						10.1795	2.618	0.301758
						10.2491	2.631	0.246261
						10.3373	2.64	0.20784
						10.396	2.768	-0.338592
						10.4537	2.631	0.246261
						10.506	2.778	-0.381282
						10.597	2.56	0.54936
						10.696	2.708	-0.082452
						10.7516	2.573	0.493863
						10.8185	2.543	0.621933
						10.9177	2.636	0.224916
						11.0291	2.642	0.199302
						11.091	2.573	0.493863
						11.1862	2.524	0.703044
						11.2853	2.568	0.515208
						11.3182	2.546	0.609126
						11.3681	2.402	1.22386
						11.4117	2.56	0.54936
						11.4477	2.606	0.352986
						11.4857	2.493	0.835383
						11.5163	2.522	0.711582
						11.5431	2.388	1.28363
						11.5694	2.535	0.656085
						11.6196	2.64	0.20784
						11.6373	2.564	0.532284
						11.6523	2.416	1.1641
						11.6644	2.476	0.907956
						11.6761	2.493	0.835383
						11.6873	2.584	0.446904
						11.7178	2.55	0.59205
						11.7517	2.702	-0.056838
						11.7666	2.697	-0.035493
						11.781	2.676	0.054156
						11.796	2.752	-0.270288
						11.8152	2.456	0.993336
						11.8367	2.452	1.01041
						11.8466	2.675	0.058425
						11.8682	2.466	0.950646
						11.8838	2.566	0.523746
						11.8962	2.638	0.216378
						11.9109	2.646	0.182226
						11.9338	2.394	1.25801
						11.9493	2.539	0.639009
						11.9635	2.597	0.391407
						11.977	2.368	1.36901
						12.0145	2.526	0.694506
						12.0329	2.458	0.984798
						12.0425	2.226	1.97521
						12.051	2.528	0.685968
						12.0628	2.291	1.69772
						12.0701	2.428	1.11287
						12.0786	2.38	1.31778
						12.0903	2.378	1.32632
						12.1051	2.353	1.43304
						12.1199	2.534	0.660354
						12.1367	2.568	0.515208
						12.162	2.4	1.2324
						12.1834	2.384	1.3007
						12.2178	2.47	0.93357
						12.2421	2.491	0.843921
						12.2765	2.425	1.12567
						12.2974	2.52	0.72012
						12.3114	2.428	1.11287
						12.3277	2.49	0.84819
						12.3395	2.488	0.856728
						12.3488	2.436	1.07872
						12.3566	2.556	0.566436
						12.3664	2.38	1.31778
						12.375	2.498	0.814038
						12.3841	2.356	1.42024
						12.3932	2.436	1.07872
						12.4013	2.348	1.45439
						12.4071	2.372	1.35193
						12.4208	2.333	1.51842
						12.4307	2.487	0.860997
						12.4385	2.425	1.12567
						12.4435	2.461	0.971991
						12.4519	2.529	0.681699
						12.4566	2.564	0.532284
						12.4627	2.293	1.68918
						12.4681	2.623	0.280413
						12.4745	2.332	1.52269
						12.4809	2.374	1.34339
						12.4907	2.562	0.540822
						12.5013	2.608	0.344448
						12.5098	2.514	0.745734
						12.5165	2.363	1.39035
						12.5251	2.393	1.26228
						12.5307	2.428	1.11287
						12.5391	2.419	1.15129
						12.5518	2.33	1.53123
						12.5652	2.318	1.58246
						12.5728	2.372	1.35193
						12.58	2.44	1.06164
						12.5855	2.296	1.67638
						12.5913	2.38	1.31778
						12.6006	2.38	1.31778
						12.6085	2.418	1.15556
						12.6155	2.368	1.36901
						12.6252	2.352	1.43731
						12.6329	2.453	1.00614
						12.6387	2.35	1.44585
						12.6447	2.306	1.63369
						12.6524	2.297	1.67211
						12.6683	2.255	1.8514
						12.6815	2.317	1.58673
						12.6927	2.258	1.8386
						12.7031	2.222	1.99228
						12.7083	2.306	1.63369
						12.7145	2.19	2.12889
						12.7199	2.308	1.62515
						12.7272	2.266	1.80445
						12.7349	2.197	2.09901
						12.7422	2.179	2.17585
						12.7472	2.28	1.74468
						12.7532	2.168	2.22281
						12.7578	2.22	2.00082
						12.7623	2.146	2.31673
						12.7671	2.365	1.38182
						12.7739	2.108	2.47895
						12.7797	2.177	2.18439
						12.7854	2.284	1.7276
						12.7922	2.118	2.43626
						12.7985	2.166	2.23135
						12.807	1.976	3.04246
						12.8162	2.082	2.58994
						12.8262	2.222	1.99228
						12.833	2.268	1.79591
						12.8376	2.234	1.94105
						12.8434	2.102	2.50456
						12.8505	2.049	2.73082
						12.857	2.152	2.29111
						12.8643	2.258	1.8386
						12.8738	2.329	1.5355
						12.8828	2.302	1.65076
						12.8886	2.144	2.32526
						12.8952	2.236	1.93252
						12.9029	2.072	2.63263
						12.9111	2.353	1.43304
						12.9212	2.342	1.48
						12.9278	2.309	1.62088
						12.9345	2.366	1.37755
						12.9416	2.278	1.75322
						12.9493	2.32	1.57392
						12.9577	2.334	1.51415
						12.965	2.28	1.74468
						12.979	2.106	2.48749
						12.996	2.206	2.06059
						13.0091	2.136	2.35942
						13.0305	2.242	1.9069
						13.044	2.24	1.91544
						13.0547	2.226	1.97521
						13.0716	2.376	1.33486
						13.0909	2.116	2.4448
						13.1076	2.09	2.55579
						13.118	1.919	3.28579
						13.13	1.914	3.30713
						13.1471	2.127	2.39784
						13.1619	1.782	3.87064
						13.1812	1.81	3.75111
						13.2049	1.822	3.69988
						13.2288	1.784	3.8621
						13.256	1.953	3.14064
						13.2804	2.132	2.37649
						13.296	1.89	3.40959
						13.3203	1.746	4.02433
						13.3537	1.921	3.27725
						13.3698	1.944	3.17906
						13.3823	1.908	3.33275
						13.4053	1.84	3.62304
						13.4264	1.77	3.92187
						13.4477	1.805	3.77245
						13.4676	1.925	3.26017
						13.4813	1.804	3.77672
						13.4917	1.946	3.17053
						13.5045	1.834	3.64865
						13.519	1.676	4.32316
						13.5359	1.554	4.84397
						13.5524	1.95	3.15345
						13.5667	1.755	3.9859
						13.5893	1.608	4.61345
						13.6078	1.724	4.11824
						13.625	1.698	4.22924
						13.6445	1.626	4.53661
						13.6988	1.647	4.44696
						13.7528	1.628	4.52807
						13.7977	1.802	3.78526
						13.8217	1.806	3.76819
						13.8371	1.58	4.73298
						13.8594	1.796	3.81088
						13.8816	1.74	4.04994
						13.9069	1.664	4.37438
						13.9387	1.478	5.16842
						13.968	1.708	4.18655
						13.9931	1.736	4.06702
						14.0221	1.786	3.85357
						14.0395	1.698	4.22924
						14.0615	1.694	4.24631
						14.1211	1.68	4.30608
						14.2278	1.756	3.98164
						14.28	1.964	3.09368
						14.3555	1.72	4.13532
						14.4167	1.474	5.18549
						14.4857	1.796	3.81088
						14.5662	1.468	5.21111
						14.6496	1.742	4.0414
						14.7056	1.762	3.95602
						14.7809	1.853	3.56754
						14.8531	1.958	3.1193
						14.9143	1.56	4.81836
						14.9646	1.742	4.0414
						15.0348	1.622	4.55368
						15.0836	1.814	3.73403
						15.1253	1.908	3.33275
						15.191	1.688	4.27193
						15.2465	1.893	3.39678
						15.2984	1.911	3.31994
						15.3485	1.812	3.74257
						15.4206	1.818	3.71696
						15.4658	1.816	3.7255
						15.5103	1.909	3.32848
						15.555	1.772	3.91333
						15.6261	1.884	3.4352
						15.7137	1.756	3.98164
						15.7854	1.756	3.98164
						15.8374	1.536	4.92082
						15.8881	1.524	4.97204
						15.9362	1.582	4.72444
						15.9858	1.658	4.4
						16.0319	1.431	5.36906
						16.0756	1.572	4.76713
						16.1098	1.558	4.8269
						16.1554	1.559	4.82263
						16.2022	1.664	4.37438
						16.2519	1.686	4.28047
						16.3229	1.744	4.03286
						16.3769	1.816	3.7255
						16.4301	1.66	4.39146
						16.4732	1.786	3.85357
						16.5614	1.684	4.289
						16.6148	1.718	4.14386
						16.7042	1.958	3.1193
						16.7728	1.802	3.78526
						16.8596	1.769	3.92614
						16.9138	1.88	3.45228
						17.0269	1.984	3.0083
						17.1454	2.018	2.86316
						17.2232	1.978	3.03392
						17.3213	2.104	2.49602
						17.4247	1.76	3.96456
						17.5049	2.031	2.80766
						17.6179	1.966	3.08515
						17.7663	1.872	3.48643
						17.8846	1.881	3.44801
						18.0003	1.922	3.27298
						18.138	1.924	3.26444
						18.3609	2.08	2.59848
						18.5051	1.964	3.09368
						18.6083	1.908	3.33275
						18.7243	2.01	2.89731
						18.8217	1.971	3.0638
						18.962	1.998	2.94854
						19.0611	1.97	3.06807
						19.2059	2.034	2.79485
						19.3307	2.09	2.55579
						19.531	1.964	3.09368
						19.6794	1.915	3.30287
						19.8217	2.146	2.31673
						20.0085	1.986	2.99977
						20.1929	2	2.94
						20.3124	2.226	1.97521
						20.4473	2.138	2.35088
						20.5706	2.184	2.1545
						20.6763	1.972	3.05953
						20.8309	2.106	2.48749
						20.9506	1.742	4.0414
						21.0369	2.18	2.17158
						21.1748	1.983	3.01257
						21.3667	2.154	2.28257
						21.5457	1.832	3.65719
						21.7204	1.924	3.26444
						21.9463	1.942	3.1876
						22.0229	1.666	4.36585
						22.0425	1.558	4.8269
						22.0593	1.756	3.98164
						22.0765	1.854	3.56327
						22.0915	1.836	3.64012
						22.1065	1.874	3.47789
						22.123	2.078	2.60702
						22.1421	1.92	3.28152
						22.1599	1.766	3.93895
						22.1806	1.6	4.6476
						22.2	1.99	2.98269
						22.2225	1.91	3.32421
						22.245	1.704	4.20362
						22.2637	1.558	4.8269
						22.2868	1.6	4.6476
						22.3098	2.072	2.63263
						22.3302	1.964	3.09368
						22.3513	1.968	3.07661
						22.37	2.06	2.68386
						22.388	2.07	2.64117
						22.4112	2.034	2.79485
						22.4308	1.984	3.0083
						22.4552	1.684	4.289
						22.4724	1.774	3.90479
						22.4899	1.732	4.08409
						22.5104	1.974	3.05099
						22.5281	1.952	3.14491
						22.5519	2.196	2.10328
						22.5792	1.712	4.16947
						22.5982	1.792	3.82795
						22.6169	1.874	3.47789
						22.6323	2.006	2.91439
						22.6536	1.916	3.2986
						22.6709	1.92	3.28152
						22.6952	1.696	4.23778
						22.7105	1.99	2.98269
						22.7281	1.88	3.45228
						22.7476	1.878	3.46082
						22.7673	2.01	2.89731
						22.7833	2.155	2.27831
						22.8001	2.044	2.75216
						22.821	1.834	3.64865
						22.8443	2.148	2.30819
						22.861	1.872	3.48643
						22.8771	1.858	3.5462
						22.8918	1.852	3.57181
						22.9085	2.304	1.64222
						22.9281	2.194	2.11181
						22.9493	2.074	2.62409
						22.9653	2.393	1.26228
						22.9813	2.348	1.45439
						22.9966	2.39	1.27509
						23.0123	2.314	1.59953
						23.0266	2.376	1.33486
						23.0488	2.256	1.84714
						23.0836	2.1	2.5131
						23.1102	2.17	2.21427
						23.1351	1.889	3.41386
						23.1513	1.788	3.84503
						23.1745	2.174	2.19719
						23.2044	1.744	4.03286
						23.2315	1.848	3.58889
						23.2635	1.588	4.69883
						23.2978	1.716	4.1524
						23.3304	1.774	3.90479
						23.3604	1.506	5.04889
						23.391	1.736	4.06702
						23.4111	1.666	4.36585
						23.434	1.696	4.23778
						23.4625	1.572	4.76713
						23.4824	1.642	4.4683
						23.4996	1.722	4.12678
						23.522	1.648	4.44269
						23.5519	1.684	4.289
						23.5803	1.718	4.14386
						23.6081	1.83	3.66573
						23.6266	1.406	5.47579
						23.6447	1.638	4.48538
						23.6578	1.73	4.09263
						23.672	1.772	3.91333
						23.6931	1.8	3.7938
						23.7172	1.656	4.40854
						23.7438	1.518	4.99766
						23.7744	1.376	5.60386
						23.797	1.863	3.52485
						23.8246	1.334	5.78315
						23.8527	1.708	4.18655
						23.8805	1.62	4.56222
						23.9123	1.552	4.85251
						23.9351	1.834	3.64865
						23.9624	1.722	4.12678
						23.9879	1.772	3.91333
						24.0181	1.686	4.28047
						24.0487	1.756	3.98164
						24.0808	1.468	5.21111
						24.1049	1.794	3.81941
						24.124	1.422	5.40748
						24.1568	1.42	5.41602
						24.179	1.644	4.45976
						24.2025	1.34	5.75754
						24.2286	1.506	5.04889
						24.2521	1.572	4.76713
						24.2841	1.604	4.63052
						24.3094	1.448	5.29649
						24.3349	1.476	5.17696
						24.3624	1.772	3.91333
						24.3846	1.606	4.62199
						24.4122	1.73	4.09263
						24.4359	1.654	4.41707
						24.4612	1.615	4.58357
						24.4839	1.492	5.10865
						24.5115	1.702	4.21216
						24.5391	1.694	4.24631
						24.5638	1.58	4.73298
						24.5888	1.362	5.66362
						24.6171	1.832	3.65719
						24.644	1.816	3.7255
						24.6718	1.588	4.69883
						24.6977	1.518	4.99766
						24.7208	1.6	4.6476
						24.7436	1.728	4.10117
						24.7666	1.734	4.07555
						24.788	1.74	4.04994
						24.8153	1.71	4.17801
						24.8427	1.682	4.29754
						24.8703	1.958	3.1193
						24.8979	1.664	4.37438
						24.92	1.97	3.06807
						24.9476	1.842	3.6145
						24.9691	1.996	2.95708
						24.9914	1.818	3.71696
						25.0107	1.496	5.09158
						25.0319	1.788	3.84503
						25.0597	1.762	3.95602
						25.0815	2.016	2.8717
						25.0977	2.116	2.4448
						25.1253	2.226	1.97521
						25.1592	2.296	1.67638
						25.1854	2.574	0.489594
						25.2228	2.512	0.754272
						25.265	2.338	1.49708
						25.2957	2.604	0.361524
						25.3435	2.458	0.984798
						25.4172	2.17	2.21427
						25.4921	2.436	1.07872
						25.5563	2.712	-0.099528
						25.6163	2.652	0.156612
						25.6583	2.598	0.387138
						25.7121	2.614	0.318834
						25.7557	2.604	0.361524
						25.7931	2.65	0.16515
						25.829	2.91	-0.94479
						25.8977	2.698	-0.039762
						25.9671	2.7	-0.0483
						26.044	2.502	0.796962
						26.105	2.566	0.523746
						26.1762	2.698	-0.039762
						26.238	2.544	0.617664
						26.3191	2.768	-0.338592
						26.4111	2.896	-0.885024
						26.5014	2.687	0.007197
						26.5775	2.82	-0.56058
						26.6647	2.848	-0.680112
						26.7275	2.748	-0.253212
						27.0461	2.523	0.707313
						27.2259	2.716	-0.116604
						27.36	2.746	-0.244674
						27.481	2.886	-0.842334
						27.6284	2.736	-0.201984
						27.7826	2.724	-0.150756
						27.9246	2.706	-0.073914
						28.0372	2.756	-0.287364
						28.1578	2.936	-1.05578
						28.2584	2.398	1.24094
						28.34	2.334	1.51415
						28.4081	2.8	-0.4752
						28.436	2.378	1.32632
						28.5344	2.418	1.15556
						28.6022	2.734	-0.193446
						28.6821	2.644	0.190764
						28.7636	2.87	-0.77403
						28.8628	2.766	-0.330054
						28.9534	2.7	-0.0483
						29.0534	2.474	0.916494
						29.1254	2.666	0.096846
						29.2312	2.848	-0.680112
						29.3222	2.548	0.600588
						29.44	2.882	-0.825258
						29.6751	2.463	0.963453
						29.8635	2.698	-0.039762
						29.9718	2.744	-0.236136
						30.0369	2.506	0.779886
						30.0979	2.644	0.190764
						30.1633	2.744	-0.236136
						30.2659	2.738	-0.210522
						30.3193	2.652	0.156612
						30.3901	2.714	-0.108066
						30.4715	2.786	-0.415434
						30.51	2.581	0.459711
						30.5275	2.494	0.831114
						30.5434	2.692	-0.014148
						30.5609	2.492	0.839652
						30.5847	2.679	0.041349
						30.6095	2.606	0.352986
						30.6387	2.516	0.737196
						30.6584	2.622	0.284682
						30.678	2.556	0.566436
						30.7019	2.558	0.557898
						30.7197	2.496	0.822576
						30.7312	2.53	0.67743
						30.7475	2.714	-0.108066
						30.7702	2.628	0.259068
						30.7969	2.736	-0.201984
						30.8358	2.742	-0.227598
						30.8708	2.638	0.216378
						30.8883	2.796	-0.458124
						30.9094	2.656	0.139536
						30.9386	2.656	0.139536
						30.9821	2.678	0.045618
						31.0244	2.56	0.54936
						31.0645	2.448	1.02749
						31.0946	2.446	1.03603
						31.1148	2.53	0.67743
						31.1442	2.454	1.00187
						31.1802	2.558	0.557898
						31.2003	2.492	0.839652
						31.2274	2.52	0.72012
						31.2597	2.462	0.967722
						31.284	2.404	1.21532
						31.3146	2.528	0.685968
						31.3458	2.584	0.446904
						31.3817	2.444	1.04456
						31.4031	2.414	1.17263
						31.4325	2.442	1.0531
						31.4801	2.56	0.54936
						31.508	2.634	0.233454
						31.5377	2.586	0.438366
						31.5704	2.601	0.374331
						31.599	2.462	0.967722
						31.6305	2.629	0.254799
						31.6573	2.542	0.626202
						31.6919	2.553	0.579243
						31.721	2.546	0.609126
						31.748	2.578	0.472518
						31.7704	2.535	0.656085
						31.7989	2.429	1.1086
						31.8233	2.47	0.93357
						31.8466	2.486	0.865266
						31.8742	2.341	1.48427
						31.9014	2.462	0.967722
						31.9369	2.39	1.27509
						31.9702	2.602	0.370062
						31.9946	2.462	0.967722
						32.0189	2.544	0.617664
						32.0518	2.377	1.33059
						32.0817	2.466	0.950646
						32.1047	2.57	0.50667
						32.1305	2.568	0.515208
						32.1579	2.396	1.24948
						32.192	2.462	0.967722
						32.2258	2.6	0.3786
						32.2543	2.646	0.182226
						32.285	2.694	-0.022686
						32.3176	2.663	0.109653
						32.3415	2.512	0.754272
						32.3606	2.312	1.60807
						32.3817	2.72	-0.13368
						32.4079	2.712	-0.099528
						32.4332	2.52	0.72012
						32.4632	2.574	0.489594
						32.495	2.698	-0.039762
						32.5271	2.654	0.148074
						32.5583	2.386	1.29217
						32.5808	2.4	1.2324
						32.6253	2.512	0.754272
						32.6568	2.5	0.8055
						32.6981	2.45	1.01895
						32.7328	2.576	0.481056
						32.7569	2.566	0.523746
						32.7861	2.62	0.29322
						32.8146	2.618	0.301758
						32.8421	2.678	0.045618
						32.8681	2.406	1.20679
						32.9004	2.406	1.20679
						32.94	2.716	-0.116604
						32.9833	2.755	-0.283095
						33.0053	2.733	-0.189177
						33.0309	2.6	0.3786
						33.0716	2.685	0.015735
						33.0966	2.586	0.438366
						33.1156	2.588	0.429828
						33.1443	2.78	-0.38982
						33.1808	2.682	0.028542
						33.2018	2.662	0.113922
						33.2197	2.882	-0.825258
						33.2329	2.802	-0.483738
						33.2493	2.813	-0.530697
						33.2695	2.84	-0.64596
						33.291	2.954	-1.13263
						33.3111	2.852	-0.697188
						33.347	2.96	-1.15824
						33.3686	2.896	-0.885024
						33.3843	2.866	-0.756954
						33.4026	2.778	-0.381282
						33.4247	2.89	-0.85941
						33.4478	2.898	-0.893562
						33.4718	2.878	-0.808182
						33.497	2.508	0.771348
						33.5172	2.81	-0.51789
						33.5359	2.818	-0.552042
						33.5584	2.868	-0.765492
						33.5754	2.86	-0.73134
						33.5952	2.79	-0.43251
						33.6102	2.956	-1.14116
						33.6283	2.986	-1.26923
						33.6455	2.934	-1.04725
						33.6699	2.793	-0.445317
						33.6866	2.558	0.557898
						33.7037	2.996	-1.31192
						33.7231	2.7	-0.0483
						33.741	2.385	1.29644
						33.759	2.354	1.42877
						33.7878	2.285	1.72334
						33.8227	2.146	2.31673
						33.8442	2.182	2.16304
						33.8679	2.082	2.58994
						33.8912	2.188	2.13743
						33.9168	1.912	3.31567
						33.9388	1.82	3.70842
						33.9551	2.038	2.77778
						33.9728	1.904	3.34982
						33.9909	1.88	3.45228
						34.0082	1.876	3.46936
						34.0298	1.843	3.61023
						34.0529	1.747	4.02006
						34.0692	1.9	3.3669
						34.0902	1.868	3.50351
						34.1099	1.706	4.19509
						34.1379	1.808	3.75965
						34.1603	1.818	3.71696
						34.1951	1.695	4.24205
						34.2142	1.79	3.83649
						34.2423	1.78	3.87918
						34.2696	1.744	4.03286
						34.2995	1.869	3.49924
						34.3216	1.808	3.75965
						34.3491	1.874	3.47789
						34.376	1.842	3.6145
						34.4071	1.814	3.73403
						34.4342	1.824	3.69134
						34.4665	1.791	3.83222
						34.4932	1.79	3.83649
						34.5216	1.875	3.47363
						34.54	1.796	3.81088
						34.5647	1.738	4.05848
						34.5817	1.738	4.05848
						34.6103	1.71	4.17801
						34.6347	1.765	3.94321
						34.6682	1.718	4.14386
						34.7023	1.797	3.80661
						34.7423	1.772	3.91333
						34.7753	1.734	4.07555
						34.8128	1.687	4.2762
						34.846	1.683	4.29327
						34.8793	1.668	4.35731
						34.9175	1.744	4.03286
						34.9504	1.788	3.84503
						34.988	1.745	4.0286
						35.0207	1.74	4.04994
						35.0729	1.708	4.18655
						35.1496	1.652	4.42561
						35.2486	1.662	4.38292
						35.3806	1.754	3.99017
						35.4784	1.862	3.52912
						35.6026	1.78	3.87918
						35.734	1.778	3.88772
						35.8463	1.712	4.16947
						36.0055	1.902	3.35836
						36.0997	2.02	2.85462
						36.2019	1.94	3.19614
						36.3136	1.8	3.7938
						36.4269	1.756	3.98164
						36.5124	1.7	4.2207
						36.7449	1.722	4.12678
						36.9528	1.714	4.16093
						37.1084	1.738	4.05848
						37.2587	1.69	4.26339
						37.4844	1.588	4.69883
						37.6972	1.524	4.97204
						37.856	1.658	4.4
						37.9906	1.51	5.03181
						38.0983	1.504	5.05742
						38.2413	1.51	5.03181
						38.4453	1.494	5.10011
						38.6178	1.408	5.46725
						38.8629	1.344	5.74046
						38.985	1.484	5.1428
						39.1028	1.282	6.00514
						39.2932	1.34	5.75754
						39.4343	1.25	6.14175
						39.5867	1.284	5.9966
						39.7183	1.256	6.11614
						39.8936	1.242	6.1759
						40.0353	1.19	6.39789
						40.2426	1.052	6.98701
						40.4075	1.06	6.95286
						40.6237	0.944	7.44806
						40.7928	0.936	7.48222
						41.029	0.894	7.66151
						41.4079	1.17	6.48327
						41.7679	0.955	7.40111
						41.9592	1.106	6.75649
						42.1251	0.76	8.23356
						42.3048	0.94	7.46514
						42.4431	0.938	7.47368
						42.5647	0.936	7.48222
						42.6697	0.875	7.74263
						42.8218	0.944	7.44806
						42.9205	1.16	6.52596
						43.0618	0.834	7.91765
						43.1418	0.97	7.33707
						43.4441	1.06	6.95286
						43.6271	1.032	7.07239
						43.9152	1.066	6.92725
						44.1802	1.024	7.10654
						44.5596	0.853	7.83654
						45.0559	0.782	8.13964
						45.5463	0.58	9.00198
						45.8354	0.647	8.71596
						46.1445	0.67	8.61777
						46.4073	0.398	9.77894
						46.751	0.376	9.87286
						47.0473	0.274	10.3083
						47.344	0.304	10.1802
						47.7847	0.292	10.2315
						48.1933	0.052	11.256
						48.4167	0.047	11.2774
						48.9657	0.16	10.795
						49.527	-0.076	11.8024
						50.0194	0.088	11.1023
						50.5336	-0.214	12.3916
						51.3059	-0.129	12.0287
						51.8334	-0.212	12.383
						52.4886	0.008	11.4438
						53.1081	-0.031	11.6103
						53.336	-0.105	11.9262
						53.5134	-0.126	12.0159
						53.72	0.263	10.3553
						53.8959	0.02	11.3926
						54.097	-0.052	11.7
						54.4005	0.263	10.3553
						54.6727	0.236	10.4705
						54.8048	0.238	10.462
						55.0222	0.34	10.0265
						55.1871	0.258	10.3766
						55.3456	0.27	10.3254
						55.4702	0.146	10.8547
						55.6294	0.358	9.9497
						55.7744	0.124	10.9486
						55.9302	0.348	9.99239
						56.0179	0.222	10.5303
						56.0718	0.116	10.9828
						56.1025	0.06	11.2219
						56.1594	-0.376	13.0831
						56.214	-0.176	12.2293
						56.2429	0.132	10.9145
						56.2585	0.418	9.69356
						56.295	0.372	9.88993
						56.3191	0.371	9.8942
						56.3722	0.393	9.80028
						56.4507	0.254	10.3937
						56.5665	0.486	9.40327
						56.6476	0.572	9.03613
						56.7621	0.408	9.73625
						56.9122	0.414	9.71063
						57.0283	0.428	9.65087
						57.1906	0.53	9.21543
						57.311	0.44	9.59964
						57.4412	0.519	9.26239
						57.5949	0.602	8.90806
						57.7848	0.733	8.34882
						57.9633	0.788	8.11403
						58.0666	0.704	8.47262
						58.1471	0.739	8.32321
						58.246	0.77	8.19087
						58.4534	0.706	8.46409
						58.6316	0.92	7.55052
						58.7478	0.734	8.34455
						58.9459	0.878	7.72982
						59.1528	1.005	7.18766
						59.4157	0.923	7.53771
						59.677	0.924	7.53344
						59.9626	0.696	8.50678
						60.427	0.749	8.28052
						61.1141	0.477	9.44169
						61.4812	0.632	8.77999
						61.7946	0.6	8.9166
						62.0124	0.596	8.93368
						62.2889	0.67	8.61777
						62.5889	0.568	9.05321
						63.0562	0.544	9.15566
						63.7931	0.892	7.67005
						64.061	0.796	8.07988
						64.5457	0.659	8.66473
						64.8391	0.638	8.75438
						65.1611	0.546	9.14713
						65.5171	0.814	8.00303
						65.5881	0.928	7.51637
						65.6586	0.584	8.9849
						65.9495	0.776	8.16526
						66.2786	0.972	7.32853
						66.4622	1.046	7.01263
						66.51	1.4	5.5014
						66.6812	0.612	8.86537
						67.1946	0.9	7.6359
						67.4137	0.524	9.24104
						67.6367	0.818	7.98596
						67.9286	0.342	10.018
						68.0808	0.706	8.46409
						68.2038	0.474	9.45449
						68.4693	0.266	10.3424
						68.7931	0.142	10.8718
						69.0117	0.375	9.87712
						69.1688	0.384	9.8387
						69.3015	0.479	9.43315
						69.4489	0.592	8.95075
						69.6059	0.55	9.13005
						69.763	0.785	8.12683
						69.8682	0.69	8.53239
						70.0026	0.705	8.46836
						70.1256	0.679	8.57935
						70.2875	0.592	8.95075
						70.4705	0.554	9.11297
						70.7692	0.303	10.1845
						71.1287	0.189	10.6712
						71.4565	0.201	10.6199
						71.8139	0.065	11.2005
						72.1078	-0.421	13.2752
						73.1271	-0.008	11.5122
						73.7298	-0.068	11.7683
						74.1951	0.099	11.0554
						74.6349	0.054	11.2475
						75.079	0.173	10.7395
						75.6331	0.026	11.367
						76.257	-0.212	12.383
						76.8935	-0.28	12.6733
						78.2237	-0.902	15.3286
						80.1853	-0.756	14.7054
						81.1821	-0.884	15.2518
						82.6735	-0.896	15.303
						84.0191	-0.888	15.2689
						86.4725	-1.084	16.1056
						88.4912	-1.03	15.8751
						91.8461	-1.154	16.4044
						93.501	-0.998	15.7385
						94.6048	-0.742	14.6456
						95.7367	-0.538	13.7747
						96.2608	-0.42	13.271
						96.8008	-0.758	14.7139
						97.8378	-1.162	16.4386
						98.8635	-0.622	14.1333
						99.6822	-0.622	14.1333
						100.064	-1.781	19.0811
						100.506	-0.789	14.8462
						100.618	-0.935	15.4695
						100.697	-1.625	18.4151
						100.844	-1.296	17.0106
						101.099	-1.547	18.0821
						101.323	-1.565	18.159
						101.515	-1.874	19.4781
						101.722	-1.771	19.0384
						102.417	-0.667	14.3254
						104.235	-0.959	15.572
						104.99	-0.879	15.2305
						105.777	-1.583	18.2358
						106.328	-0.626	14.1504
						107.338	-0.89	15.2774
						107.968	-1.391	17.4162
						108.588	-1.223	16.699
						109.483	-0.384	13.1173
						110.639	-0.489	13.5655
						112.125	0.152	10.8291
						113.536	0.425	9.66367
						118.157	-2.03	20.1441
						122.787	-1.632	18.445
						125.524	-0.178	12.2379
						126.307	-0.558	13.8601
						126.563	-0.384	13.1173
						126.931	-0.659	14.2913
						127.256	-0.664	14.3126
						127.537	-0.338	12.9209
						127.746	-1.176	16.4983
						127.964	-1.128	16.2934
						128.493	-0.656	14.2785
						129.066	0.104	11.034
						129.661	0.297	10.2101
						130.296	0.32	10.1119
						130.781	0.231	10.4919
						131.315	-0.073	11.7896
						132.003	0.146	10.8547
						132.686	0.132	10.9145
						133.704	0.204	10.6071
						134.442	0.289	10.2443
						134.8	0.238	10.462
						135.11	0.453	9.54414
						135.376	-0.012	11.5292
						135.651	0.277	10.2955
						135.896	0.479	9.43315
						136.245	0.377	9.86859
						136.632	-0.274	12.6477
						137.12	-0.34	12.9295
						137.566	-0.559	13.8644
						138.03	0.011	11.431
						138.262	-0.165	12.1824
						138.529	-0.262	12.5965
						138.916	-0.193	12.3019
						139.338	-1.077	16.0757
						139.599	-0.722	14.5602
						139.884	-0.894	15.2945
						140.411	-1.192	16.5666
						140.669	-0.909	15.3585
						141.158	-1.386	17.3948
						141.881	-1.088	16.1227
						143.654	-1.386	17.3948
						144.343	-1.236	16.7545
						145.355	-1.148	16.3788
						146.501	-0.004	11.4951
						147.242	-1.686	18.6755
						147.631	-1.578	18.2145
						147.85	-0.903	15.3329
						147.984	-1.046	15.9434
						148.192	-1.184	16.5325
						148.349	-0.842	15.0725
						148.512	-1.634	18.4535
						148.64	-1.477	17.7833
						148.887	-0.876	15.2176
						149.171	-0.857	15.1365
						149.796	-1.39	17.4119
						150.475	-1.958	19.8367
						151.286	-1.348	17.2326
						152.232	-1.136	16.3276
						152.933	-1.115	16.2379
						153.354	-1.342	17.207
						153.926	-1.172	16.4813
						154.684	-0.311	12.8057
						155.706	-0.253	12.5581
						156.113	-1.196	16.5837
						156.457	-0.604	14.0565
						156.801	-0.129	12.0287
						157.225	-0.453	13.4119
						157.638	-0.301	12.763
						157.97	-0.648	14.2443
						158.554	-0.066	11.7598
						158.999	-0.648	14.2443
						159.265	-0.295	12.7374
						159.424	-0.224	12.4343
						159.545	-0.186	12.272
						159.886	-0.247	12.5324
						160.29	0.048	11.2731
						160.768	-0.063	11.7469
						161.267	0.069	11.1834
						161.557	0.482	9.42034
						161.929	-0.429	13.3094
						162.324	0.858	7.8152
						162.744	-0.715	14.5303
						163.315	-0.909	15.3585
						163.652	-1.257	16.8441
						164	-1.299	17.0234
						164.318	-1.051	15.9647
						164.841	-0.031	11.6103
						166.132	-2.356	21.5358
						166.724	-1.136	16.3276
						167.081	-0.392	13.1514
						167.62	-0.326	12.8697
						168.581	-0.832	15.0298
						169.333	-0.306	12.7843
						171.552	-0.63	14.1675
						173.616	-0.1	11.9049
						176.87	-0.6	14.0394
						178.518	-3.032	24.4216
						179.242	-2.648	22.7823
						179.543	-2.916	23.9264
						179.969	-3.22	25.2242
						180.165	-2.984	24.2167
						180.257	-3.24	25.3096
						180.331	-2.716	23.0726
						180.468	-3.198	25.1303
						180.642	-3.05	24.4984
						180.81	-2.686	22.9445
						181.047	-2.266	21.1516
						181.197	-2.874	23.7471
						181.346	-3.418	26.0694
						181.487	-3.274	25.4547
						181.629	-3.828	27.8197
						181.703	-4.084	28.9126
						181.815	-2.929	23.9819
						181.942	-1.542	18.0608
						182.116	-0.637	14.1974
						182.315	-1.016	15.8153
						182.556	-0.738	14.6285
						182.763	-0.65	14.2529
						182.895	-0.899	15.3158
						183.047	-1.036	15.9007
						183.377	-2.123	20.5411
[truncated: 51 more rows]

## Sheet: Fig.2b
Source Data for Figure 2b
Syntenic block of the Oryza sativa genome									Syntenic block of the Sorghum bicolor genome									Syntenic block of the Pharus latifolius genome
Chromosome	Loc (mRNA) stat-end	ID (mRNA)	Chromosome	Loc (mRNA) stat-end	ID (mRNA)	Highlighting			Chromosome	Loc (mRNA) stat-end	ID (mRNA)	Chromosome	Loc (mRNA) stat-end	ID (mRNA)	Highlighting			Chromosome	Loc (mRNA) stat-end	ID (mRNA)	Chromosome	Loc (mRNA) stat-end	ID (mRNA)	Highlighting
Chr2	31724820-31726321	LOC_Os02g51799.1	Chr6	6240043-6241172	LOC_Os06g11780.1	purple			Chr4	58417795-58429467	Sobic.004G236400.1	Chr10	7989858-8021963	Sobic.010G091400.1	red			Chr1	83120604-83122557	Pl01g32500.1	Chr3	91742148-91744914	Pl03g35090.1	-
Chr2	31759018-31761562	LOC_Os02g51850.1	Chr6	6222556-6224681	LOC_Os06g11740.1	-			Chr4	58436221-58439706	Sobic.004G236500.1	Chr10	8034887-8037651	Sobic.010G091600.1	-			Chr1	83136131-83142157	Pl01g32510.1	Chr3	91722362-91728289	Pl03g35080.1	red
Chr2	31781325-31787892	LOC_Os02g51890.1	Chr6	6208293-6214438	LOC_Os06g11730.1	red			Chr4	58488864-58490438	Sobic.004G237000.1	Chr10	8099384-8100834	Sobic.010G091700.1	-			Chr1	83162906-83166717	Pl01g32550.1	Chr3	91719447-91721891	Pl03g35070.1	-
Chr2	31834808-31836353	LOC_Os02g52000.1	Chr6	6199474-6200741	LOC_Os06g11700.1	-			Chr4	58506266-58510031	Sobic.004G237200.1	Chr10	8105183-8110412	Sobic.010G091900.1	-			Chr1	83254620-83256838	Pl01g32620.1	Chr3	91675344-91683707	Pl03g35040.1	-
Chr2	31834808-31836353	LOC_Os02g52000.1	Chr6	6180308-6181639	LOC_Os06g11660.1	-			Chr4	58513994-58520353	Sobic.004G237300.1	Chr10	8132225-8138107	Sobic.010G092100.1	-			Chr1	83336975-83344149	Pl01g32650.1	Chr3	91670068-91673114	Pl03g35030.1	-
Chr2	31851356-31852646	LOC_Os02g52040.1	Chr6	6177853-6179163	LOC_Os06g11650.1	-			Chr4	58572128-58579352	Sobic.004G237600.1	Chr10	8149947-8152420	Sobic.010G092200.1	red			Chr1	83411477-83414987	Pl01g32700.1	Chr3	91648380-91651047	Pl03g34970.1	-
Chr2	31908532-31911652	LOC_Os02g52130.5	Chr6	6160326-6163685	LOC_Os06g11630.1	red			Chr4	58582003-58586773	Sobic.004G237700.1	Chr10	8153042-8161054	Sobic.010G092300.1	-			Chr1	83462467-83462774	Pl01g32720.1	Chr3	91633766-91635606	Pl03g34950.1	-
Chr2	31916107-31920602	LOC_Os02g52140.1	Chr6	6155940-6159888	LOC_Os06g11620.1	red			Chr4	58589251-58591091	Sobic.004G237800.1	Chr10	8164175-8167747	Sobic.010G092400.1	-			Chr1	83678799-83679653	Pl01g32800.1	Chr3	91591655-91592548	Pl03g34890.1	-
Chr2	31920854-31922712	LOC_Os02g52150.1	Chr6	6152018-6153438	LOC_Os06g11610.1	-			Chr4	58614722-58618581	Sobic.004G238100.1	Chr10	8195416-8200323	Sobic.010G092600.1	-			Chr1	83687958-83690450	Pl01g32810.1	Chr3	91606327-91607913	Pl03g34920.1	red
Chr2	31923793-31930979	LOC_Os02g52160.1	Chr6	6102123-6108979	LOC_Os06g11520.1	blue			Chr4	58633799-58634969	Sobic.004G238400.1	Chr10	8258107-8262510	Sobic.010G092801.1	-			Chr1	83707593-83751606	Pl01g32830.1	Chr3	91631748-91632101	Pl03g34940.1	-
Chr2	31951845-31953098	LOC_Os02g52180.1	Chr6	6086798-6088248	LOC_Os06g11490.1	-			Chr4	58642328-58646857	Sobic.004G238600.1	Chr10	8300126-8304244	Sobic.010G093400.1	purple			Chr1	83904353-83910523	Pl01g32930.1	Chr3	91553787-91560262	Pl03g34850.1	-
Chr2	31967796-31970030	LOC_Os02g52210.1	Chr6	6058726-6060541	LOC_Os06g11450.1	purple			Chr4	58649626-58653540	Sobic.004G238700.1	Chr10	8309032-8317239	Sobic.010G093500.2	-			Chr1	84032056-84039156	Pl01g32980.1	Chr3	91538896-91544892	Pl03g34840.1	red
Chr2	31995218-31997697	LOC_Os02g52250.1	Chr6	6027823-6029445	LOC_Os06g11420.1	-			Chr4	58719205-58723014	Sobic.004G239500.1	Chr10	8444366-8447451	Sobic.010G094600.1	-			Chr1	84109559-84110569	Pl01g32990.1	Chr3	91531179-91538617	Pl03g34830.1	blue
Chr2	31999205-32001255	LOC_Os02g52260.1	Chr6	6007444-6010097	LOC_Os06g11400.1	-			Chr4	58874195-58875397	Sobic.004G240700.1	Chr10	8462664-8465898	Sobic.010G094800.1	-			Chr1	84511069-84519085	Pl01g33020.1	Chr3	91514370-91520912	Pl03g34800.1	-
Chr2	32038902-32045130	LOC_Os02g52340.1	Chr6	5953593-5963184	LOC_Os06g11330.1	red			Chr4	58876371-58890726	Sobic.004G240800.1	Chr10	8467025-8479986	Sobic.010G094900.1	red			Chr1	84542702-84550058	Pl01g33030.1	Chr3	91506084-91511127	Pl03g34780.1	red
Chr2	32047766-32052325	LOC_Os02g52360.1	Chr6	5933788-5939645	LOC_Os06g11320.1	red			Chr4	58903052-58906840	Sobic.004G240900.1	Chr10	8530698-8534268	Sobic.010G095100.1	-			Chr1	84559143-84563363	Pl01g33040.1	Chr3	91495156-91499797	Pl03g34770.1	-
Chr2	32058667-32060289	LOC_Os02g52380.1	Chr6	5847981-5849957	LOC_Os06g11150.1	-			Chr4	58932960-58937370	Sobic.004G241100.1	Chr10	8572582-8575340	Sobic.010G095500.1	-			Chr1	84652323-84665701	Pl01g33100.1	Chr3	91461663-91467684	Pl03g34750.1	red
Chr2	32071208-32080488	LOC_Os02g52410.1	Chr6	5807269-5811211	LOC_Os06g11070.1	red			Chr4	58937437-58940942	Sobic.004G241200.1	Chr10	8591048-8593669	Sobic.010G095600.2	-			Chr1	84689988-84691295	Pl01g33120.1	Chr3	91424768-91426102	Pl03g34720.1	-
Chr2	32149823-32150416	LOC_Os02g52540.1	Chr6	5778761-5779333	LOC_Os06g11030.1	blue			Chr4	58953931-58957098	Sobic.004G241400.1	Chr10	8596161-8612269	Sobic.010G095700.1	red			Chr1	84694503-84695222	Pl01g33130.1	Chr3	91421374-91421823	Pl03g34710.1	-
Chr2	32164510-32167819	LOC_Os02g52560.1	Chr6	5705127-5707910	LOC_Os06g10920.1	-			Chr4	58961678-58964384	Sobic.004G241500.1	Chr10	8617651-8620687	Sobic.010G095800.1	-			Chr1	84703967-84708548	Pl01g33140.1	Chr3	91414049-91418507	Pl03g34700.1	blue
Chr2	32191247-32193989	LOC_Os02g52630.1	Chr6	5712154-5714660	LOC_Os06g10930.1	-			Chr4	58992214-58998726	Sobic.004G241900.1	Chr10	8636804-8643659	Sobic.010G096000.1	blue			Chr1	84764056-84772891	Pl01g33190.1	Chr3	91341949-91361859	Pl03g34690.1	-
Chr2	32253138-32253801	LOC_Os02g52720.1	Chr6	5688535-5690095	LOC_Os06g10890.1	-			Chr4	59004706-59007737	Sobic.004G242000.1	Chr10	8651752-8656603	Sobic.010G096100.1	-			Chr1	84922970-84925276	Pl01g33240.1	Chr3	91333328-91334328	Pl03g34660.1	-
Chr2	32276591-32281653	LOC_Os02g52780.1	Chr6	5677080-5682126	LOC_Os06g10880.1	red			Chr4	59033095-59034934	Sobic.004G242300.1	Chr10	8750293-8752410	Sobic.010G097200.1	purple			Chr1	84948022-84948427	Pl01g33260.1	Chr3	91285079-91286138	Pl03g34640.1	-
Chr2	32299774-32303982	LOC_Os02g52830.1	Chr6	5657850-5661265	LOC_Os06g10850.1	-			Chr4	59080797-59085583	Sobic.004G242700.1	Chr10	8891366-8896554	Sobic.010G098600.1	red			Chr1	84962158-84964094	Pl01g33280.1	Chr3	91242115-91245373	Pl03g34620.1	red
Chr2	32319364-32323332	LOC_Os02g52860.1	Chr6	5638272-5641660	LOC_Os06g10810.1	-			Chr4	59096715-59097782	Sobic.004G243000.1	Chr10	8981846-8983601	Sobic.010G099400.1	-			Chr1	85067240-85069672	Pl01g33340.1	Chr3	91200759-91202278	Pl03g34570.1	-
Chr2	32324316-32326103	LOC_Os02g52870.1	Chr6	5636936-5637931	LOC_Os06g10800.1	-			Chr4	59099978-59100557	Sobic.004G243100.1	Chr10	9008508-9009313	Sobic.010G099600.1	-			Chr1	85072132-85072991	Pl01g33350.1	Chr3	91180584-91182594	Pl03g34530.1	-
Chr2	32353248-32356497	LOC_Os02g52920.1	Chr6	5619105-5621750	LOC_Os06g10760.1	red			Chr4	59100559-59102883	Sobic.004G243200.1	Chr10	9018553-9022407	Sobic.010G099700.1	-			Chr1	85252902-85260343	Pl01g33430.1	Chr3	91148980-91157211	Pl03g34510.1	red
Chr2	32359101-32362011	LOC_Os02g52930.1	Chr6	5613999-5617153	LOC_Os06g10750.1	-			Chr4	59138508-59142210	Sobic.004G243800.1	Chr10	9279801-9286040	Sobic.010G100700.1	red			Chr1	85269556-85271522	Pl01g33440.1	Chr3	91124458-91126723	Pl03g34480.1	red
Chr2	32377814-32381518	LOC_Os02g52950.1	Chr6	5588196-5594757	LOC_Os06g10710.1	-			Chr4	59146528-59149755	Sobic.004G243900.1	Chr10	9309678-9313021	Sobic.010G101100.1	red			Chr1	85279398-85284662	Pl01g33450.1	Chr3	91102281-91107330	Pl03g34460.1	red
Chr2	32384631-32396094	LOC_Os02g52960.1	Chr6	5575867-5584373	LOC_Os06g10690.1	-			Chr4	59151172-59155693	Sobic.004G244000.1	Chr10	9338101-9344284	Sobic.010G101300.2	-			Chr1	85297577-85302213	Pl01g33460.1	Chr3	91067383-91071534	Pl03g34450.1	-
Chr2	32426322-32429398	LOC_Os02g53000.1	Chr6	5559909-5563097	LOC_Os06g10660.1	purple			Chr4	59164278-59165384	Sobic.004G244100.1	Chr10	9352132-9354229	Sobic.010G101400.1	-			Chr1	85344323-85352114	Pl01g33490.1	Chr3	91051632-91066532	Pl03g34440.1	-
Chr2	32538138-32542097	LOC_Os02g53160.1	Chr6	5555007-5559140	LOC_Os06g10650.1	-			Chr4	59210396-59226741	Sobic.004G244500.1	Chr10	9412782-9421401	Sobic.010G101800.1	red			Chr1	85440193-85445621	Pl01g33560.1	Chr3	91018573-91033281	Pl03g34420.1	-
Chr2	32584567-32591372	LOC_Os02g53230.1	Chr6	5523780-5528576	LOC_Os06g10620.1	-			Chr4	59226047-59230255	Sobic.004G244600.1	Chr10	9424298-9427933	Sobic.010G101900.2	-			Chr1	85530722-85533572	Pl01g33620.1	Chr3	90950816-90953600	Pl03g34400.1	-
Chr2	32648606-32659775	LOC_Os02g53340.2	Chr6	5461001-5470876	LOC_Os06g10580.1	-												Chr1	85536409-85547182	Pl01g33640.1	Chr3	90866995-90912591	Pl03g34370.1	-
Chr2	32666343-32668045	LOC_Os02g53360.1	Chr6	5457825-5459266	LOC_Os06g10570.1	-												Chr1	85608631-85612648	Pl01g33680.1	Chr3	90853716-90858019	Pl03g34350.1	red
Chr2	32670668-32673918	LOC_Os02g53380.1	Chr6	5449104-5453124	LOC_Os06g10560.1	red												Chr1	85617005-85620281	Pl01g33690.1	Chr3	90824811-90828333	Pl03g34330.1	-
Chr2	32686077-32686828	LOC_Os02g53410.1	Chr6	5431526-5432214	LOC_Os06g10530.1	-												Chr1	85622077-85627359	Pl01g33700.1	Chr3	90818128-90822155	Pl03g34320.1	red
Chr2	32728419-32729427	LOC_Os02g53510.1	Chr6	5409026-5410030	LOC_Os06g10510.1	-												Chr1	85633198-85640179	Pl01g33720.1	Chr3	90804792-90811175	Pl03g34310.1	red
Chr2	32750101-32751400	LOC_Os02g53530.1	Chr6	5388229-5389014	LOC_Os06g10470.1	red												Chr1	85656963-85659999	Pl01g33730.1	Chr3	90786569-90788437	Pl03g34300.1	-
																		Chr1	85671862-85686857	Pl01g33740.1	Chr3	90764275-90768880	Pl03g34280.1	-
																		Chr1	85937862-85940502	Pl01g33880.1	Chr3	90718792-90721398	Pl03g34230.1	-
																		Chr1	85941773-85942900	Pl01g33890.1	Chr3	90718792-90721398	Pl03g34230.1	-
																		Chr1	86029378-86030791	Pl01g33920.1	Chr3	90697266-90698542	Pl03g34190.1	red
																		Chr1	86044123-86062574	Pl01g33940.1	Chr3	90561148-90578255	Pl03g34060.1	-
																		Chr1	86153263-86154996	Pl01g33980.1	Chr3	90599842-90600739	Pl03g34080.1	-
																		Chr1	86157206-86158539	Pl01g33990.1	Chr3	90602292-90603787	Pl03g34090.1	-
																		Chr1	86269374-86272173	Pl01g34080.1	Chr3	90633049-90635004	Pl03g34120.1	-

## Sheet: Fig.3b
Source Data for Figure 3b
Syntenic blocks of the Phyllostachys edulis genome										Syntenic blocks of the Dendrocalamus latiflorus genome
Chromosome	Loc (mRNA) stat-end	ID (mRNA)	Chromosome	Loc (mRNA) stat-end	ID (mRNA)	Top-left	Bottom-right			Chromosome	Loc (mRNA) stat-end	ID (mRNA)	Chromosome	Loc (mRNA) stat-end	ID (mRNA)	Top-left	Bottom-right
#Block1										#Block1
Chr1	2035700-2046947	PH02Gene31662.t1	Chr1	2952115-2955464	PH02Gene25520.t1	-	-			Chr1	47527243-47531428	evm.model.FRAGSCAFF_223.645	Chr13	31171962-31175733	evm.model.FRAGSCAFF_426.397	-	-
Chr1	2035700-2046947	PH02Gene31662.t1	Chr1	3270364-3275734	PH02Gene49196.t1	-	-			Chr1	47715421-47716317	evm.model.FRAGSCAFF_223.661	Chr13	31138449-31140204	evm.model.FRAGSCAFF_426.400	-	-
Chr1	2104655-2109788	PH02Gene31660.t1	Chr1	3275797-3282584	PH02Gene49195.t1	-	-			Chr1	47749354-47759121	evm.model.FRAGSCAFF_223.662	Chr13	31118069-31127420	evm.model.FRAGSCAFF_426.402.1	-	-
Chr1	2115423-2122307	PH02Gene31659.t1	Chr1	3919274-3923516	PH02Gene33529.t1	-	-			Chr1	47960045-47972157	evm.model.FRAGSCAFF_223.679	Chr13	30955085-30960588	evm.model.FRAGSCAFF_426.415	-	-
Chr1	2121325-2124550	PH02Gene31658.t1	Chr1	3362757-3364112	PH02Gene45642.t1	-	-			Chr1	48054944-48055565	evm.model.FRAGSCAFF_223.688	Chr13	30929714-30930573	evm.model.FRAGSCAFF_426.418	-	-
Chr1	2548288-2550053	PH02Gene46951.t1	Chr1	3366779-3368268	PH02Gene45640.t1	-	-			Chr1	48248555-48258194	evm.model.FRAGSCAFF_223.703	Chr13	30891678-30896945	evm.model.FRAGSCAFF_426.421	-	-
Chr1	2550220-2553703	PH02Gene46952.t1	Chr1	3365360-3366493	PH02Gene45641.t1	-	-			Chr1	48293874-48297537	evm.model.FRAGSCAFF_223.706	Chr13	30842438-30846500	evm.model.FRAGSCAFF_426.427	-	-
Chr1	2616438-2619194	PH02Gene50272.t1	Chr1	3270364-3275734	PH02Gene49196.t1	-	-			#Block2
#Block2										Chr1	54277533-54280096	evm.model.FRAGSCAFF_129.1478	Chr13	27972430-27975517	evm.model.FRAGSCAFF_236.625	-	-
Chr1	10848226-10858715	PH02Gene31178.t1	Chr11	31154823-31168854	PH02Gene27678.t1	-	-			Chr1	54414242-54420623	evm.model.FRAGSCAFF_129.1464	Chr13	27834883-27839081	evm.model.FRAGSCAFF_236.613	-	-
Chr1	11506525-11510983	PH02Gene35192.t1	Chr11	30637810-30645029	PH02Gene48598.t1	-	-			Chr1	54576900-54583003	evm.model.FRAGSCAFF_129.1446	Chr13	27662784-27672070	evm.model.FRAGSCAFF_236.599	-	-
Chr1	11543979-11547090	PH02Gene35189.t2	Chr11	30523214-30527493	PH02Gene11132.t1	-	-			Chr1	54769780-54772329	evm.model.FRAGSCAFF_129.1427	Chr13	27389344-27395110	evm.model.FRAGSCAFF_236.578	-	-
Chr1	11565596-11567479	PH02Gene35188.t1	Chr11	30499131-30501266	PH02Gene11131.t1	-	-			#Block3
Chr1	12554860-12556719	PH02Gene30071.t1	Chr11	29979754-29982295	PH02Gene11123.t2	-	-			Chr1	52449957-52452444	evm.model.FRAGSCAFF_129.1639	Chr13	29225096-29227291	evm.model.FRAGSCAFF_236.742	-	-
#Block3										Chr1	52610581-52615176	evm.model.FRAGSCAFF_129.1621	Chr13	29089323-29094645	evm.model.FRAGSCAFF_236.728.2	-	-
Chr1	8151514-8159603	PH02Gene48854.t1	Chr7	58633860-58657525	PH02Gene16490.t1	blue	-			Chr1	52896662-52900997	evm.model.FRAGSCAFF_129.1597	Chr13	28913660-28921365	evm.model.FRAGSCAFF_236.711	-	-
Chr1	8234814-8237294	PH02Gene38573.t1	Chr7	58633860-58657525	PH02Gene16490.t1	blue	-			Chr1	53133492-53137125	evm.model.FRAGSCAFF_129.1577	Chr13	28792432-28797318	evm.model.FRAGSCAFF_236.699	-	-
Chr1	9038189-9040227	PH02Gene29589.t1	Chr7	58327775-58330825	PH02Gene16501.t1	blue	-			Chr1	53268283-53304818	evm.model.FRAGSCAFF_129.1561	Chr13	28668863-28671567	evm.model.FRAGSCAFF_236.687	-	-
Chr1	9129715-9139485	PH02Gene29590.t1	Chr7	58250326-58267031	PH02Gene29505.t1	blue	-			Chr1	53520011-53524880	evm.model.FRAGSCAFF_129.1539	Chr13	28598023-28602010	evm.model.FRAGSCAFF_236.679	-	-
Chr1	9218077-9218438	PH02Gene49985.t1	Chr7	58163701-58164227	PH02Gene29497.t1	blue	-			Chr1	53651883-53655564	evm.model.FRAGSCAFF_129.1528	Chr13	28426063-28430883	evm.model.FRAGSCAFF_236.659	-	-
Chr1	9237291-9240365	PH02Gene29596.t1	Chr7	58167708-58171259	PH02Gene29498.t1	blue	-			Chr1	53886217-53887783	evm.model.FRAGSCAFF_129.1512	Chr13	28325676-28327906	evm.model.FRAGSCAFF_236.649	-	-
Chr1	9276395-9280759	PH02Gene29593.t1	Chr7	58191497-58194476	PH02Gene29501.t1	blue	-			Chr1	53984749-53987105	evm.model.FRAGSCAFF_129.1503	Chr13	28298998-28301313	evm.model.FRAGSCAFF_236.647	-	-
Chr1	9287048-9289484	PH02Gene29592.t1	Chr7	58204972-58206974	PH02Gene29502.t1	blue	-			#Block4
Chr1	9368790-9373099	PH02Gene46665.t1	Chr7	58122849-58126908	PH02Gene29495.t1	blue	-			Chr1	55119835-55143344	evm.model.FRAGSCAFF_129.1394.1	Chr13	27099246-27102558	evm.model.FRAGSCAFF_236.554	-	purple
Chr1	9409800-9413936	PH02Gene46663.t1	Chr7	58105155-58107843	PH02Gene29494.t1	blue	-			Chr1	55240007-55240742	evm.model.FRAGSCAFF_129.1382	Chr13	27078608-27079647	evm.model.FRAGSCAFF_236.548	-	purple
Chr1	9485210-9486800	PH02Gene48698.t1	Chr7	58042166-58043630	PH02Gene29491.t1	blue	-			Chr1	55245231-55249731	evm.model.FRAGSCAFF_129.1381	Chr13	27062122-27066795	evm.model.FRAGSCAFF_236.547	-	purple
Chr1	9859363-9864888	PH02Gene40096.t1	Chr7	57978747-57983116	PH02Gene29485.t1	blue	-			Chr1	55494414-55497268	evm.model.FRAGSCAFF_129.1362	Chr13	26719899-26722612	evm.model.FRAGSCAFF_236.525	-	purple
Chr1	10093314-10094600	PH02Gene47200.t1	Chr7	57638714-57652242	PH02Gene42017.t1	blue	-			Chr1	55646328-55658897	evm.model.FRAGSCAFF_129.1349	Chr13	26655249-26662002	evm.model.FRAGSCAFF_236.520	-	purple
Chr1	10181201-10183749	PH02Gene46480.t1	Chr7	57556331-57558731	PH02Gene42012.t1	blue	-			Chr1	55680432-55683408	evm.model.FRAGSCAFF_129.1344	Chr13	26646925-26649460	evm.model.FRAGSCAFF_236.518	-	purple
Chr1	10197042-10198095	PH02Gene46479.t1	Chr7	57482077-57483022	PH02Gene42010.t1	blue	-			Chr1	55909343-55914107	evm.model.FRAGSCAFF_129.1332	Chr13	26376561-26380978	evm.model.FRAGSCAFF_236.498	-	purple
Chr1	10359474-10366969	PH02Gene47257.t1	Chr7	57343786-57347740	PH02Gene45120.t1	blue	-			#Block5
Chr1	10399250-10413830	PH02Gene47256.t1	Chr7	57330155-57335065	PH02Gene45119.t1	blue	-			Chr1	4895806-4899722	evm.model.FRAGSCAFF_226.345	Chr13	4639099-4642378	evm.model.FRAGSCAFF_128.305	-	-
Chr1	10418454-10421327	PH02Gene47255.t1	Chr7	57321082-57324486	PH02Gene45118.t1	blue	-			Chr1	4967561-4970026	evm.model.FRAGSCAFF_226.335	Chr13	4704510-4706444	evm.model.FRAGSCAFF_128.298	-	-
Chr1	10601575-10611799	PH02Gene31169.t1	Chr7	57156418-57169558	PH02Gene46614.t2	blue	-			Chr1	4996858-5006001	evm.model.FRAGSCAFF_226.333	Chr13	4709309-4716000	evm.model.FRAGSCAFF_128.297	-	-
Chr1	10668556-10673974	PH02Gene31171.t1	Chr7	57001646-57005810	PH02Gene39337.t1	blue	-			Chr1	5126370-5128709	evm.model.FRAGSCAFF_226.321	Chr13	4732094-4735718	evm.model.FRAGSCAFF_128.296	-	-
Chr1	10674420-10676355	PH02Gene31172.t1	Chr7	56999583-57001369	PH02Gene39336.t1	blue	-			Chr1	5486527-5489419	evm.model.FRAGSCAFF_226.291	Chr13	4859083-4861826	evm.model.FRAGSCAFF_128.286	-	-
Chr1	10753519-10755088	PH02Gene31173.t1	Chr7	56898491-56900436	PH02Gene39332.t1	blue	-			#Block6
Chr1	10766145-10769524	PH02Gene31174.t1	Chr7	56879979-56881631	PH02Gene39331.t1	blue	-			Chr1	41255271-41259887	evm.model.FRAGSCAFF_223.146	Chr13	33498030-33502189	evm.model.FRAGSCAFF_426.135	-	purple
Chr1	10811317-10823371	PH02Gene31176.t1	Chr7	56859463-56873155	PH02Gene39329.t1	blue	-			Chr1	41300077-41305882	evm.model.FRAGSCAFF_223.149	Chr13	33492737-33497415	evm.model.FRAGSCAFF_426.136	-	purple
Chr1	10829509-10830155	PH02Gene31177.t1	Chr7	56821941-56822479	PH02Gene39328.t1	blue	-			Chr1	41599411-41603889	evm.model.FRAGSCAFF_223.170.2	Chr13	33474456-33477954	evm.model.FRAGSCAFF_426.140	-	purple
Chr1	11112769-11115205	PH02Gene47496.t1	Chr7	56794862-56797118	PH02Gene43662.t1	blue	-			Chr1	41754644-41762338	evm.model.FRAGSCAFF_223.180	Chr13	33426791-33433180	evm.model.FRAGSCAFF_426.145	-	purple
Chr1	11265143-11268296	PH02Gene35203.t1	Chr7	56509143-56513815	PH02Gene45392.t1	blue	-			#Block7
Chr1	11332523-11333492	PH02Gene35202.t1	Chr7	56377500-56392461	PH02Gene45396.t1	blue	-			Chr1	52369957-52378528	evm.model.FRAGSCAFF_129.1652	Chr14	29809368-29812820	evm.model.FRAGSCAFF_133.546	-	-
Chr1	11335651-11352502	PH02Gene35201.t1	Chr7	56329221-56337616	PH02Gene49537.t1	blue	-			Chr1	52449957-52452444	evm.model.FRAGSCAFF_129.1639	Chr14	29732268-29734195	evm.model.FRAGSCAFF_133.552	-	-
Chr1	11363602-11367399	PH02Gene35200.t1	Chr7	56285169-56286588	PH02Gene47882.t1	blue	-			Chr1	52540446-52542734	evm.model.FRAGSCAFF_129.1630	Chr14	29677037-29679292	evm.model.FRAGSCAFF_133.557	-	-
Chr1	11402445-11410073	PH02Gene35196.t1	Chr7	56273363-56279176	PH02Gene47880.t3	blue	-			Chr1	52610581-52615176	evm.model.FRAGSCAFF_129.1621	Chr14	29642118-29645274	evm.model.FRAGSCAFF_133.560	-	-
Chr1	11420313-11426815	PH02Gene35195.t2	Chr7	56255595-56262023	PH02Gene47878.t1	blue	-			Chr1	52896662-52900997	evm.model.FRAGSCAFF_129.1597	Chr14	29503369-29515132	evm.model.FRAGSCAFF_133.577	-	-
Chr1	11458904-11467747	PH02Gene35194.t1	Chr7	55931109-55943630	PH02Gene42095.t1	blue	-			Chr1	53133492-53137125	evm.model.FRAGSCAFF_129.1577	Chr14	29383527-29387393	evm.model.FRAGSCAFF_133.588	-	-
Chr1	11468466-11473256	PH02Gene35193.t1	Chr7	55923566-55929533	PH02Gene42094.t1	blue	-			Chr1	53474421-53476266	evm.model.FRAGSCAFF_129.1545	Chr14	29214438-29216238	evm.model.FRAGSCAFF_133.607	-	-
Chr1	11543979-11547090	PH02Gene35189.t2	Chr7	55888411-55891294	PH02Gene42091.t1	blue	-			#Block8
Chr1	12453730-12457554	PH02Gene30070.t2	Chr7	55568615-55572414	PH02Gene26620.t1	blue	-			Chr1	417502-419087	evm.model.ORIGINAL_5305.6	Chr2	528621-530146	evm.model.ORIGINAL_5818.89	blue	purple
Chr1	12927581-12930997	PH02Gene31480.t1	Chr7	55143369-55147208	PH02Gene26630.t1	blue	-			Chr1	434111-443247	evm.model.ORIGINAL_5305.7	Chr2	576573-587842	evm.model.ORIGINAL_5818.83	blue	purple
Chr1	12932193-12933688	PH02Gene31481.t1	Chr7	55140475-55141727	PH02Gene26631.t1	blue	-			Chr1	468835-475959	evm.model.ORIGINAL_5305.10	Chr2	620548-625034	evm.model.ORIGINAL_5818.79	blue	purple
Chr1	12934953-12944326	PH02Gene31482.t2	Chr7	55135811-55139417	PH02Gene26632.t1	blue	-			Chr1	544664-545020	evm.model.ORIGINAL_5305.20	Chr2	646000-646502	evm.model.ORIGINAL_5818.76	blue	purple
Chr1	12951892-12958981	PH02Gene31483.t1	Chr7	55117878-55122141	PH02Gene26633.t1	blue	-			Chr1	551823-553489	evm.model.ORIGINAL_5305.21	Chr2	657392-666458	evm.model.ORIGINAL_5818.74	blue	purple
Chr1	13719177-13725404	PH02Gene46529.t1	Chr7	55009122-55012986	PH02Gene45294.t1	blue	-			Chr1	556782-559451	evm.model.ORIGINAL_5305.23	Chr2	680334-684387	evm.model.ORIGINAL_5818.70	blue	purple
Chr1	13758759-13761762	PH02Gene46528.t1	Chr7	54984956-54986991	PH02Gene45292.t1	blue	-			Chr1	562637-565746	evm.model.ORIGINAL_5305.24	Chr2	694443-698332	evm.model.ORIGINAL_5818.69	blue	purple
Chr1	13776891-13777921	PH02Gene46527.t1	Chr7	54975653-54976833	PH02Gene45291.t1	blue	-			Chr1	611298-638376	evm.model.ORIGINAL_5305.29	Chr2	709532-711716	evm.model.ORIGINAL_5818.67	blue	purple
#Block4										Chr1	704639-708833	evm.model.ORIGINAL_5305.36	Chr2	782034-785835	evm.model.ORIGINAL_5818.63	blue	purple
Chr1	14444958-14450614	PH02Gene47896.t1	Chr7	54950292-54956312	PH02Gene45288.t1	blue	purple			Chr1	730563-734125	evm.model.ORIGINAL_5305.38	Chr2	792575-796091	evm.model.ORIGINAL_5818.62	blue	purple
Chr1	14522856-14527808	PH02Gene49855.t1	Chr7	54937133-54941139	PH02Gene45287.t1	blue	purple			Chr1	752619-753002	evm.model.ORIGINAL_5305.41	Chr2	807642-808932	evm.model.ORIGINAL_5818.60	blue	purple
Chr1	14545940-14548100	PH02Gene49854.t1	Chr7	54923181-54934948	PH02Gene45286.t1	blue	purple			Chr1	772546-776235	evm.model.ORIGINAL_5305.46	Chr2	812987-884569	evm.model.ORIGINAL_5818.59	blue	purple
Chr1	14584360-14590941	PH02Gene43343.t1	Chr7	54886302-54892498	PH02Gene45284.t1	blue	purple			Chr1	783518-786546	evm.model.ORIGINAL_5305.47	Chr2	885843-887573	evm.model.ORIGINAL_5818.58	blue	purple
Chr1	14591625-14592127	PH02Gene43342.t1	Chr7	54882311-54886166	PH02Gene45283.t1	blue	purple			Chr1	786354-794306	evm.model.ORIGINAL_5305.48	Chr2	889484-898634	evm.model.ORIGINAL_5818.57	blue	purple
Chr1	15634427-15637876	PH02Gene44013.t1	Chr7	54601188-54604628	PH02Gene24606.t1	blue	purple			Chr1	807270-812335	evm.model.ORIGINAL_5305.50	Chr2	904189-911281	evm.model.ORIGINAL_5818.55	blue	purple
Chr1	15649847-15652994	PH02Gene44015.t1	Chr7	54580297-54580802	PH02Gene24605.t1	blue	purple			Chr1	827726-828889	evm.model.ORIGINAL_5305.53	Chr2	944075-945918	evm.model.ORIGINAL_5818.51	blue	purple
Chr1	15655170-15659439	PH02Gene44016.t1	Chr7	54572577-54576370	PH02Gene24604.t1	blue	purple			Chr1	840067-846975	evm.model.ORIGINAL_5305.56	Chr2	957432-962395	evm.model.ORIGINAL_5818.50	blue	purple
Chr1	15686164-15697093	PH02Gene44018.t1	Chr7	54558854-54572221	PH02Gene24603.t1	blue	purple			Chr1	858849-878064	evm.model.ORIGINAL_5305.57	Chr2	963032-992152	evm.model.ORIGINAL_5818.49	blue	purple
Chr1	15697346-15700130	PH02Gene44019.t1	Chr7	54555066-54558361	PH02Gene24602.t1	blue	purple			Chr1	902392-911834	evm.model.ORIGINAL_5305.60	Chr2	995879-1003259	evm.model.ORIGINAL_5818.48	blue	purple
Chr1	15708961-15713563	PH02Gene44020.t1	Chr7	54536492-54538589	PH02Gene24601.t1	blue	purple			Chr1	918221-928244	evm.model.ORIGINAL_5305.61	Chr2	1012282-1021633	evm.model.ORIGINAL_5818.46	blue	purple
Chr1	15721320-15725339	PH02Gene44021.t1	Chr7	54488452-54492244	PH02Gene24599.t1	blue	purple			Chr1	931439-934083	evm.model.ORIGINAL_5305.62	Chr2	1030666-1033624	evm.model.ORIGINAL_5818.44.5	blue	purple
Chr1	15770566-15771491	PH02Gene44022.t1	Chr7	54479558-54482563	PH02Gene24598.t1	blue	purple			Chr1	962528-963876	evm.model.ORIGINAL_5305.64	Chr2	1038802-1040325	evm.model.ORIGINAL_5818.43	blue	purple
Chr1	16034804-16040390	PH02Gene41674.t1	Chr7	54450713-54457051	PH02Gene24596.t1	blue	purple			Chr1	978195-982021	evm.model.ORIGINAL_5305.66	Chr2	1056137-1060164	evm.model.ORIGINAL_5818.42	blue	purple
Chr1	16061791-16067212	PH02Gene41672.t2	Chr7	54441585-54446310	PH02Gene24595.t1	blue	purple			Chr1	1015477-1018780	evm.model.ORIGINAL_5305.69.2	Chr2	1083020-1086013	evm.model.ORIGINAL_5818.36.1	blue	purple
Chr1	16068658-16070389	PH02Gene41671.t1	Chr7	54395275-54395949	PH02Gene24594.t1	blue	purple			Chr1	1043543-1049068	evm.model.ORIGINAL_5305.74	Chr2	1109666-1116273	evm.model.ORIGINAL_5818.32	blue	purple
Chr1	16318375-16320106	PH02Gene43357.t1	Chr7	54342302-54354216	PH02Gene24592.t1	blue	purple			Chr1	1064082-1065602	evm.model.ORIGINAL_5305.75	Chr2	1127170-1138161	evm.model.ORIGINAL_5818.30	blue	purple
Chr1	17148936-17152314	PH02Gene27279.t1	Chr7	54264627-54270413	PH02Gene24589.t2	blue	purple			Chr1	1105415-1105754	evm.model.ORIGINAL_5305.80	Chr2	1149679-1150317	evm.model.ORIGINAL_5818.29	blue	purple
Chr1	17171602-17176240	PH02Gene27281.t1	Chr7	54230287-54231144	PH02Gene24588.t1	blue	purple			Chr1	1114419-1115663	evm.model.ORIGINAL_5305.81	Chr2	1153973-1155934	evm.model.ORIGINAL_5818.28	blue	purple
Chr1	17216500-17221708	PH02Gene27282.t1	Chr7	54191241-54197089	PH02Gene24584.t1	blue	purple			Chr1	1134351-1135144	evm.model.ORIGINAL_5305.83	Chr2	1174305-1175113	evm.model.ORIGINAL_5818.27	blue	purple
Chr1	17234845-17240079	PH02Gene27283.t1	Chr7	54101746-54115217	PH02Gene24580.t1	blue	purple			Chr1	1140010-1141464	evm.model.ORIGINAL_5305.84	Chr2	1182021-1182690	evm.model.ORIGINAL_5818.26	blue	purple
Chr1	17240303-17244624	PH02Gene27284.t1	Chr7	54075749-54078892	PH02Gene24577.t1	blue	purple			Chr1	1166188-1170469	evm.model.ORIGINAL_5305.87	Chr2	1192987-1196557	evm.model.ORIGINAL_5818.22	blue	purple
Chr1	17250871-17253405	PH02Gene27285.t1	Chr7	54048303-54051028	PH02Gene24576.t1	blue	purple			Chr1	1586909-1588934	evm.model.ORIGINAL_4745.15	Chr2	1328619-1330013	evm.model.ORIGINAL_5818.17	blue	purple
Chr1	17271085-17275168	PH02Gene27287.t1	Chr7	53980783-53982841	PH02Gene24572.t1	blue	purple			Chr1	1599532-1603615	evm.model.ORIGINAL_4745.17	Chr2	1336998-1340496	evm.model.ORIGINAL_5818.16	blue	purple
Chr1	17366362-17367810	PH02Gene27294.t1	Chr7	53939917-53941911	PH02Gene24568.t1	blue	purple			Chr1	1642243-1644659	evm.model.ORIGINAL_4745.21	Chr2	1376804-1379284	evm.model.ORIGINAL_5818.13	blue	purple
Chr1	17370931-17371339	PH02Gene27295.t1	Chr7	53886738-53887697	PH02Gene33993.t1	blue	purple			Chr1	1651880-1654921	evm.model.ORIGINAL_4745.22	Chr2	1380989-1384693	evm.model.ORIGINAL_5818.12	blue	purple
Chr1	17372977-17379000	PH02Gene27296.t1	Chr7	53863602-53866037	PH02Gene33992.t1	blue	purple			Chr1	1695221-1696834	evm.model.ORIGINAL_4745.28	Chr2	1435057-1436696	evm.model.ORIGINAL_5818.8	blue	purple
Chr1	17458722-17461542	PH02Gene27298.t1	Chr7	53842981-53845841	PH02Gene33991.t1	blue	purple			Chr1	1697684-1700202	evm.model.ORIGINAL_4745.29	Chr2	1437949-1447175	evm.model.ORIGINAL_5818.7	blue	purple
Chr1	17481076-17484771	PH02Gene27299.t1	Chr7	53829907-53834303	PH02Gene33990.t1	blue	purple			Chr1	1701384-1704439	evm.model.ORIGINAL_4745.31	Chr2	1448548-1451353	evm.model.ORIGINAL_5818.6	blue	purple
Chr1	17518631-17524274	PH02Gene27301.t1	Chr7	53821046-53826398	PH02Gene33989.t1	blue	purple			Chr1	1717260-1718105	evm.model.ORIGINAL_4745.34	Chr2	1454770-1455609	evm.model.ORIGINAL_5818.4	blue	purple
Chr1	17526332-17528999	PH02Gene27303.t1	Chr7	53817796-53820578	PH02Gene33988.t1	blue	purple			Chr1	1718914-1721036	evm.model.ORIGINAL_4745.35	Chr2	1456427-1457358	evm.model.ORIGINAL_5818.3	blue	purple
Chr1	17642561-17647970	PH02Gene27305.t1	Chr7	53506373-53511556	PH02Gene33976.t1	blue	purple			Chr1	1723299-1732094	evm.model.ORIGINAL_4745.36	Chr2	1483530-1491643	evm.model.ORIGINAL_2449.275	blue	purple
Chr1	17694088-17699639	PH02Gene27306.t1	Chr7	53534159-53539596	PH02Gene33977.t1	blue	purple			Chr1	1734113-1734843	evm.model.ORIGINAL_4745.37	Chr2	1494446-1495033	evm.model.ORIGINAL_2449.274	blue	purple
Chr1	17704725-17705607	PH02Gene27307.t1	Chr7	53541870-53543221	PH02Gene33978.t1	blue	purple			Chr1	1749366-1753084	evm.model.ORIGINAL_4745.39	Chr2	1496772-1500710	evm.model.ORIGINAL_2449.273.2	blue	purple
Chr1	18836215-18837148	PH02Gene26657.t1	Chr7	53723533-53724192	PH02Gene33986.t1	blue	purple			Chr1	1762476-1769091	evm.model.ORIGINAL_4745.40	Chr2	1529288-1535324	evm.model.ORIGINAL_2449.271	blue	purple
Chr1	19020282-19029037	PH02Gene26655.t1	Chr7	53493289-53498600	PH02Gene33975.t1	blue	purple			Chr1	1794263-1795031	evm.model.ORIGINAL_4745.41	Chr2	1546041-1546727	evm.model.ORIGINAL_2449.270	blue	purple
Chr1	19065531-19067419	PH02Gene26654.t1	Chr7	53441513-53443003	PH02Gene33973.t1	blue	purple			Chr1	1806342-1811882	evm.model.ORIGINAL_4745.44	Chr2	1570237-1575995	evm.model.ORIGINAL_2449.268	blue	purple
Chr1	19155527-19164498	PH02Gene26651.t1	Chr7	53390165-53399459	PH02Gene33972.t1	blue	purple			Chr1	1989924-1992193	evm.model.ORIGINAL_4745.49	Chr2	1664148-1666481	evm.model.ORIGINAL_2449.267	blue	purple
Chr1	19212677-19216490	PH02Gene26650.t1	Chr7	53355918-53367789	PH02Gene25408.t2	blue	purple			Chr1	2028042-2033878	evm.model.ORIGINAL_4745.51	Chr2	1674492-1680221	evm.model.ORIGINAL_2449.266	blue	purple
Chr1	19507396-19516838	PH02Gene31795.t1	Chr7	53056096-53062860	PH02Gene25428.t1	blue	purple			Chr1	2036829-2043597	evm.model.ORIGINAL_4745.53	Chr2	1684489-1691637	evm.model.ORIGINAL_2449.264	blue	purple
Chr1	19637689-19643835	PH02Gene31793.t1	Chr7	53014179-53021217	PH02Gene25430.t1	blue	purple			Chr1	2104489-2124404	evm.model.ORIGINAL_4745.63	Chr2	1868312-1872085	evm.model.ORIGINAL_2449.253	blue	purple
Chr1	19659187-19670491	PH02Gene31792.t1	Chr7	53000878-53006524	PH02Gene25431.t2	blue	purple			Chr1	2134213-2140494	evm.model.ORIGINAL_4745.66	Chr2	1899697-1904682	evm.model.ORIGINAL_2449.252	blue	purple
Chr1	19735166-19736705	PH02Gene31790.t1	Chr7	52983021-52984464	PH02Gene25432.t1	blue	purple			Chr1	2419365-2421678	evm.model.FRAGSCAFF_136.160	Chr2	2094995-2097215	evm.model.ORIGINAL_2449.245	blue	purple
Chr1	19943330-19951435	PH02Gene36842.t1	Chr7	52787569-52792952	PH02Gene25439.t1	blue	purple			Chr1	2463013-2463267	evm.model.FRAGSCAFF_136.156	Chr2	2108888-2109263	evm.model.ORIGINAL_2449.244	blue	purple
Chr1	19953937-19956134	PH02Gene36843.t1	Chr7	52783247-52785483	PH02Gene25440.t1	blue	purple			Chr1	2463508-2464461	evm.model.FRAGSCAFF_136.155	Chr2	2109402-2110373	evm.model.ORIGINAL_2449.243	blue	purple
Chr1	19963763-19968521	PH02Gene36844.t1	Chr7	52730823-52738977	PH02Gene25441.t1	blue	purple			Chr1	2608540-2614779	evm.model.FRAGSCAFF_136.151	Chr2	2181311-2181849	evm.model.ORIGINAL_2449.239	blue	purple
Chr1	19994722-20026233	PH02Gene36846.t2	Chr7	52695097-52717389	PH02Gene25442.t1	blue	purple			Chr1	2618467-2619704	evm.model.FRAGSCAFF_136.150	Chr2	2192619-2194040	evm.model.ORIGINAL_2449.238	blue	purple
Chr1	20029461-20035069	PH02Gene36847.t1	Chr7	52669712-52675451	PH02Gene25443.t1	blue	purple			Chr1	2628927-2631803	evm.model.FRAGSCAFF_136.148	Chr2	2205943-2208881	evm.model.ORIGINAL_2449.237	blue	purple
Chr1	20061988-20065668	PH02Gene36848.t1	Chr7	52638332-52642229	PH02Gene25444.t1	blue	purple			Chr1	2650212-2651614	evm.model.FRAGSCAFF_136.147	Chr2	2217702-2219144	evm.model.ORIGINAL_2449.236	blue	purple
Chr1	20081190-20083827	PH02Gene36849.t1	Chr7	52603193-52606082	PH02Gene06442.t1	blue	purple			Chr1	2707038-2707923	evm.model.FRAGSCAFF_136.144	Chr2	2259027-2271395	evm.model.ORIGINAL_2449.232	blue	purple
Chr1	20166639-20169599	PH02Gene36851.t1	Chr7	52574253-52577052	PH02Gene06441.t1	blue	purple			Chr1	2720161-2732703	evm.model.FRAGSCAFF_136.142	Chr2	2292907-2295358	evm.model.ORIGINAL_2449.230	blue	purple
Chr1	20236789-20246074	PH02Gene36852.t1	Chr7	52499685-52510163	PH02Gene06437.t1	blue	purple			Chr1	2747718-2763264	evm.model.FRAGSCAFF_136.140	Chr2	2308848-2312664	evm.model.ORIGINAL_2449.228	blue	purple
Chr1	20257618-20258131	PH02Gene36853.t1	Chr7	52469035-52469643	PH02Gene06436.t1	blue	purple			Chr1	2782706-2784928	evm.model.FRAGSCAFF_136.139	Chr2	2327566-2330287	evm.model.ORIGINAL_2449.227	blue	purple
Chr1	20259903-20262681	PH02Gene36854.t2	Chr7	52466624-52467956	PH02Gene06435.t1	blue	purple			Chr1	2799167-2800019	evm.model.FRAGSCAFF_136.136	Chr2	2346545-2347368	evm.model.ORIGINAL_2449.224	blue	purple
Chr1	20283589-20284198	PH02Gene36855.t1	Chr7	52461679-52462467	PH02Gene06433.t1	blue	purple			Chr1	2812609-2813543	evm.model.FRAGSCAFF_136.135	Chr2	2361549-2362449	evm.model.ORIGINAL_2449.222	blue	purple
Chr1	21126769-21129963	PH02Gene11303.t1	Chr7	51679766-51683374	PH02Gene06391.t1	blue	purple			Chr1	2818052-2818942	evm.model.FRAGSCAFF_136.134	Chr2	2365709-2366448	evm.model.ORIGINAL_2449.221	blue	purple
Chr1	21140331-21141163	PH02Gene11302.t1	Chr7	52437356-52438923	PH02Gene06431.t1	blue	purple			Chr1	2853799-2858521	evm.model.FRAGSCAFF_136.126	Chr2	2383304-2400479	evm.model.ORIGINAL_2449.220.3	blue	purple
Chr1	21141656-21144762	PH02Gene11301.t1	Chr7	52423091-52426096	PH02Gene06429.t1	blue	purple			Chr1	2939162-2941760	evm.model.FRAGSCAFF_136.123	Chr2	2534226-2537276	evm.model.ORIGINAL_2449.207	blue	purple
Chr1	21228077-21232278	PH02Gene11299.t1	Chr7	52409076-52413453	PH02Gene06428.t1	blue	purple			Chr1	3024896-3027009	evm.model.FRAGSCAFF_136.118	Chr2	2592125-2594077	evm.model.ORIGINAL_2449.203	blue	purple
Chr1	21261382-21272591	PH02Gene11297.t1	Chr7	52386693-52398737	PH02Gene06427.t1	blue	purple			Chr1	3042249-3049717	evm.model.FRAGSCAFF_136.117	Chr2	2628512-2634906	evm.model.ORIGINAL_2449.201	blue	purple
Chr1	21321049-21333656	PH02Gene11296.t1	Chr7	52352193-52357348	PH02Gene06425.t1	blue	purple			Chr1	3097049-3098372	evm.model.FRAGSCAFF_136.115	Chr2	2650432-2651626	evm.model.ORIGINAL_2449.199	blue	purple
Chr1	21357833-21364118	PH02Gene11295.t1	Chr7	52309991-52316733	PH02Gene06424.t1	blue	purple			Chr1	3160831-3162517	evm.model.FRAGSCAFF_136.111	Chr2	2689308-2690558	evm.model.ORIGINAL_2449.196	blue	purple
Chr1	21489800-21516649	PH02Gene11290.t1	Chr7	52267330-52288563	PH02Gene06421.t1	blue	purple			Chr1	3174055-3181928	evm.model.FRAGSCAFF_136.110	Chr2	2711281-2719196	evm.model.ORIGINAL_2449.195	blue	purple
Chr1	21557418-21572728	PH02Gene11289.t1	Chr7	52217267-52220794	PH02Gene06420.t1	blue	purple			Chr1	3210892-3221394	evm.model.FRAGSCAFF_136.105	Chr2	2763451-2767782	evm.model.ORIGINAL_2449.193	blue	purple
Chr1	21585132-21590062	PH02Gene11286.t2	Chr7	52037264-52050631	PH02Gene06411.t1	blue	purple			Chr1	3222179-3225602	evm.model.FRAGSCAFF_136.104	Chr2	2784361-2787574	evm.model.ORIGINAL_2449.189	blue	purple
Chr1	21611673-21618456	PH02Gene11285.t3	Chr7	51981422-51987310	PH02Gene06407.t1	blue	purple			Chr1	3227019-3231543	evm.model.FRAGSCAFF_136.103	Chr2	2789636-2793766	evm.model.ORIGINAL_2449.188	blue	purple
Chr1	21634890-21638219	PH02Gene11284.t1	Chr7	51973647-51977890	PH02Gene06406.t1	blue	purple			Chr1	3237726-3240306	evm.model.FRAGSCAFF_136.101	Chr2	2804296-2806725	evm.model.ORIGINAL_2449.187	blue	purple
Chr1	21688988-21700237	PH02Gene11283.t1	Chr7	51935238-51946724	PH02Gene06405.t1	blue	purple			Chr1	3262333-3268185	evm.model.FRAGSCAFF_136.99	Chr2	2824411-2826647	evm.model.ORIGINAL_2449.186	blue	purple
Chr1	21739533-21743825	PH02Gene11282.t1	Chr7	51921725-51925658	PH02Gene06404.t1	blue	purple			Chr1	3299761-3303815	evm.model.FRAGSCAFF_136.98	Chr2	2891641-2898001	evm.model.ORIGINAL_2449.181	blue	purple
#Block5										Chr1	3334607-3345210	evm.model.FRAGSCAFF_136.94	Chr2	2924652-2930225	evm.model.ORIGINAL_2449.177.2	blue	purple
Chr1	3270364-3275734	PH02Gene49196.t1	Chr7	63197054-63202025	PH02Gene23763.t1	-	-			Chr1	3345285-3353119	evm.model.FRAGSCAFF_136.93	Chr2	2934492-2939876	evm.model.ORIGINAL_2449.175	blue	purple
Chr1	3305216-3309421	PH02Gene49193.t7	Chr7	63324594-63328714	PH02Gene23770.t1	-	-			Chr1	3353847-3356771	evm.model.FRAGSCAFF_136.91	Chr2	2940136-2941977	evm.model.ORIGINAL_2449.174	blue	purple
Chr1	3362757-3364112	PH02Gene45642.t1	Chr7	62918880-62920727	PH02Gene35945.t1	-	-			Chr1	3364140-3409352	evm.model.FRAGSCAFF_136.86	Chr2	2958583-2962952	evm.model.ORIGINAL_2449.170	blue	purple
Chr1	3410832-3423799	PH02Gene45638.t1	Chr7	62848381-62857606	PH02Gene35940.t1	-	-			Chr1	3467771-3471562	evm.model.FRAGSCAFF_136.75	Chr2	3118170-3122083	evm.model.ORIGINAL_2449.149	blue	purple
Chr1	3424619-3429571	PH02Gene45637.t1	Chr7	62842700-62847618	PH02Gene35939.t1	-	-			Chr1	3480548-3484729	evm.model.FRAGSCAFF_136.72	Chr2	3133114-3142989	evm.model.ORIGINAL_2449.145	blue	purple
Chr1	3788708-3792743	PH02Gene47183.t1	Chr7	62789879-62792656	PH02Gene35936.t1	-	-			Chr1	3486160-3489130	evm.model.FRAGSCAFF_136.71	Chr2	3143928-3151075	evm.model.ORIGINAL_2449.144.1	blue	purple
Chr1	3799258-3814713	PH02Gene47185.t1	Chr7	62321047-62322284	PH02Gene47530.t1	-	-			Chr1	3497204-3510182	evm.model.FRAGSCAFF_136.70	Chr2	3186686-3199806	evm.model.ORIGINAL_2449.142.5	blue	purple
Chr1	3853045-3862367	PH02Gene33528.t1	Chr7	62305075-62306919	PH02Gene47529.t1	-	-			Chr1	3604340-3607256	evm.model.FRAGSCAFF_136.63	Chr2	3284517-3287268	evm.model.ORIGINAL_2449.136	blue	purple
Chr1	3919274-3923516	PH02Gene33529.t1	Chr7	63013635-63024261	PH02Gene35951.t1	-	-			Chr1	3608126-3612873	evm.model.FRAGSCAFF_136.62	Chr2	3289750-3293888	evm.model.ORIGINAL_2449.135	blue	purple
Chr1	3956429-3959596	PH02Gene33530.t1	Chr7	61672627-61675676	PH02Gene38089.t1	-	-			Chr1	3691009-3694357	evm.model.FRAGSCAFF_136.57	Chr2	3364236-3384285	evm.model.ORIGINAL_2449.128	blue	purple
Chr1	3973622-3977035	PH02Gene33531.t1	Chr7	61654890-61658347	PH02Gene38088.t2	-	-			Chr1	3715135-3715889	evm.model.FRAGSCAFF_136.53	Chr2	3388155-3388999	evm.model.ORIGINAL_2449.127	blue	purple
Chr1	4251746-4271779	PH02Gene33537.t1	Chr7	61211686-61215555	PH02Gene38934.t1	-	-			Chr1	3827480-3837374	evm.model.FRAGSCAFF_136.36	Chr2	3394351-3410654	evm.model.ORIGINAL_2449.126	blue	purple
Chr1	4441644-4445027	PH02Gene40159.t1	Chr7	61129133-61133921	PH02Gene38937.t1	-	-			Chr1	3890958-3891521	evm.model.FRAGSCAFF_136.31	Chr2	3420514-3421422	evm.model.ORIGINAL_2449.123	blue	purple
Chr1	4467448-4475339	PH02Gene40160.t2	Chr7	61145944-61153215	PH02Gene38936.t1	-	-			Chr1	4085846-4096177	evm.model.FRAGSCAFF_136.15	Chr2	3487590-3494711	evm.model.ORIGINAL_2449.115	blue	purple
#Block6										Chr1	4100278-4107145	evm.model.FRAGSCAFF_136.14	Chr2	3499005-3514804	evm.model.ORIGINAL_2449.113	blue	purple
Chr1	1031152-1034955	PH02Gene18707.t1	Chr7	64054946-64061165	PH02Gene23803.t1	-	purple			Chr1	4144050-4146419	evm.model.FRAGSCAFF_136.12	Chr2	3535647-3537260	evm.model.ORIGINAL_2449.110	blue	purple
Chr1	1074720-1078437	PH02Gene18709.t1	Chr7	63997225-64000479	PH02Gene23801.t1	-	purple			Chr1	4146688-4293787	evm.model.FRAGSCAFF_136.11	Chr2	3549633-3554584	evm.model.ORIGINAL_2449.109	blue	purple
Chr1	1128768-1130706	PH02Gene18710.t1	Chr7	63910821-63913785	PH02Gene23800.t1	-	purple			Chr1	4496714-4498761	evm.model.FRAGSCAFF_226.389	Chr2	3585142-3587142	evm.model.ORIGINAL_2449.105	blue	purple
Chr1	1190993-1194017	PH02Gene18713.t1	Chr7	63826395-63830102	PH02Gene23794.t1	-	purple			Chr1	4543452-4545926	evm.model.FRAGSCAFF_226.380	Chr2	3605974-3610924	evm.model.ORIGINAL_2449.103	blue	purple
Chr1	1287771-1289383	PH02Gene18718.t1	Chr7	63784221-63788085	PH02Gene23792.t1	-	purple			Chr1	4555695-4556465	evm.model.FRAGSCAFF_226.378	Chr2	3631042-3633152	evm.model.ORIGINAL_2449.102	blue	purple
Chr1	1298715-1301734	PH02Gene18719.t1	Chr7	63748915-63756662	PH02Gene23791.t1	-	purple			Chr1	4612688-4613830	evm.model.FRAGSCAFF_226.375	Chr2	3675322-3676384	evm.model.ORIGINAL_2449.95	blue	purple
Chr1	1427210-1429844	PH02Gene18725.t1	Chr7	63690066-63693067	PH02Gene23786.t2	-	purple			Chr1	4624418-4626813	evm.model.FRAGSCAFF_226.371.2	Chr2	3695619-3703599	evm.model.ORIGINAL_2449.92	blue	purple
Chr1	1708304-1719582	PH02Gene47295.t1	Chr7	63639052-63642085	PH02Gene23780.t1	-	purple			Chr1	4649987-4653591	evm.model.FRAGSCAFF_226.368	Chr2	3711494-3714695	evm.model.ORIGINAL_2449.90	blue	purple
Chr1	1997975-2001429	PH02Gene47686.t1	Chr7	63384097-63388775	PH02Gene23773.t1	-	purple			Chr1	4654516-4656837	evm.model.FRAGSCAFF_226.367	Chr2	3718397-3723563	evm.model.ORIGINAL_2449.89	blue	purple
Chr1	2035700-2046947	PH02Gene31662.t1	Chr7	63197054-63202025	PH02Gene23763.t1	-	purple			Chr1	4663757-4666895	evm.model.FRAGSCAFF_226.366	Chr2	3727505-3730695	evm.model.ORIGINAL_2449.88	blue	purple
Chr1	2115423-2122307	PH02Gene31659.t1	Chr7	63013635-63024261	PH02Gene35951.t1	-	purple			Chr1	4669288-4673221	evm.model.FRAGSCAFF_226.364	Chr2	3740349-3744108	evm.model.ORIGINAL_2449.87	blue	purple
Chr1	2115423-2122307	PH02Gene31659.t1	Chr7	63227249-63229686	PH02Gene23765.t1	-	purple			Chr1	4714921-4715909	evm.model.FRAGSCAFF_226.359	Chr2	3756058-3756959	evm.model.ORIGINAL_2449.85	blue	purple
Chr1	2192076-2195182	PH02Gene31668.t1	Chr7	62975763-62979765	PH02Gene35949.t1	-	purple			Chr1	4741238-4744356	evm.model.FRAGSCAFF_226.358	Chr2	3798296-3800399	evm.model.ORIGINAL_2449.82	blue	purple
Chr1	2192076-2195182	PH02Gene31668.t1	Chr7	63280712-63287526	PH02Gene23767.t1	-	purple			Chr1	4751119-4763938	evm.model.FRAGSCAFF_226.357	Chr2	3809894-3810690	evm.model.ORIGINAL_2449.81	blue	purple
Chr1	2616438-2619194	PH02Gene50272.t1	Chr7	63197054-63202025	PH02Gene23763.t1	-	purple			Chr1	4793866-4798373	evm.model.FRAGSCAFF_226.353	Chr2	3836734-3841252	evm.model.ORIGINAL_2449.77	blue	purple
Chr1	2822220-2825385	PH02Gene31652.t1	Chr7	62918880-62920727	PH02Gene35945.t1	-	purple			Chr1	4805239-4808809	evm.model.FRAGSCAFF_226.351	Chr2	3842331-3845044	evm.model.ORIGINAL_2449.76	blue	purple
#Block7										Chr1	4867339-4877808	evm.model.FRAGSCAFF_226.347	Chr2	3876653-3881665	evm.model.ORIGINAL_2449.74.1	blue	purple
Chr1	5427798-5433366	PH02Gene46651.t1	Chr7	60804159-60808782	PH02Gene40113.t1	orange	-			Chr1	4892819-4894316	evm.model.FRAGSCAFF_226.346	Chr2	3892581-3895984	evm.model.ORIGINAL_2449.72	blue	purple
Chr1	6042729-6043353	PH02Gene49153.t1	Chr7	60804159-60808782	PH02Gene40113.t1	orange	-			Chr1	4915801-4922037	evm.model.FRAGSCAFF_226.341	Chr2	3906447-3913068	evm.model.ORIGINAL_2449.71	blue	purple
Chr1	6520477-6528922	PH02Gene47075.t1	Chr7	60822412-60830189	PH02Gene40114.t1	orange	-			Chr1	4930609-4937106	evm.model.FRAGSCAFF_226.340.1	Chr2	3966762-3972016	evm.model.ORIGINAL_2449.64.3	blue	purple
Chr1	6634115-6637493	PH02Gene16763.t1	Chr7	60710271-60712200	PH02Gene45178.t1	orange	-			Chr1	4948900-4951805	evm.model.FRAGSCAFF_226.338.2	Chr2	3976860-3980244	evm.model.ORIGINAL_2449.63.2	blue	purple
Chr1	6662888-6663732	PH02Gene16761.t1	Chr7	60653577-60654370	PH02Gene45175.t1	orange	-			Chr1	4965953-4967371	evm.model.FRAGSCAFF_226.336	Chr2	3996093-4015268	evm.model.ORIGINAL_2449.60	blue	purple
Chr1	6720267-6725596	PH02Gene16758.t1	Chr7	60619536-60624923	PH02Gene45174.t2	orange	-			Chr1	4996858-5006001	evm.model.FRAGSCAFF_226.333	Chr2	4039385-4047469	evm.model.ORIGINAL_2449.56	blue	purple
#Block8										Chr1	5068795-5070121	evm.model.FRAGSCAFF_226.328	Chr2	4059491-4060742	evm.model.ORIGINAL_2449.55	blue	purple
Chr1	24025526-24039836	PH02Gene33520.t1	Chr7	51844716-51851743	PH02Gene06403.t1	orange	purple			Chr1	5126370-5128709	evm.model.FRAGSCAFF_226.321	Chr2	4087521-4091644	evm.model.ORIGINAL_2449.50.1	blue	purple
Chr1	24053249-24060487	PH02Gene33521.t1	Chr7	51831631-51839200	PH02Gene06402.t3	orange	purple			Chr1	5154732-5157771	evm.model.FRAGSCAFF_226.317	Chr2	4133336-4136128	evm.model.ORIGINAL_2449.48	blue	purple
Chr1	24062908-24063340	PH02Gene33522.t1	Chr7	51827421-51830167	PH02Gene06401.t1	orange	purple			Chr1	5187534-5188770	evm.model.FRAGSCAFF_226.315	Chr2	4167675-4168741	evm.model.ORIGINAL_2449.46	blue	purple
Chr1	25112471-25116423	PH02Gene38345.t2	Chr7	51763426-51771928	PH02Gene06397.t1	orange	purple			Chr1	5326305-5329502	evm.model.FRAGSCAFF_226.307	Chr2	4255418-4257654	evm.model.ORIGINAL_2449.41	blue	purple
Chr1	25134339-25139489	PH02Gene38346.t1	Chr7	51784446-51788945	PH02Gene06398.t1	orange	purple			Chr1	5341027-5342145	evm.model.FRAGSCAFF_226.305	Chr2	4271692-4273650	evm.model.ORIGINAL_2449.40	blue	purple
Chr1	25541038-25544849	PH02Gene50307.t1	Chr7	51827421-51830167	PH02Gene06401.t1	orange	purple			Chr1	5382633-5384778	evm.model.FRAGSCAFF_226.300	Chr2	4343032-4345275	evm.model.ORIGINAL_2449.34	blue	purple
Chr1	26788297-26791894	PH02Gene37424.t1	Chr7	51794909-51802120	PH02Gene06399.t1	orange	purple			Chr1	5421593-5430534	evm.model.FRAGSCAFF_226.298	Chr2	4396748-4411639	evm.model.ORIGINAL_2449.28_evm.model.ORIGINAL_2449.29	blue	purple
Chr1	26940210-26941156	PH02Gene37422.t1	Chr7	51804761-51811802	PH02Gene06400.t1	orange	purple			Chr1	5456728-5459461	evm.model.FRAGSCAFF_226.296	Chr2	4436346-4445365	evm.model.ORIGINAL_2449.26	blue	purple
Chr1	27612076-27627561	PH02Gene42988.t1	Chr7	51414465-51421431	PH02Gene06383.t3	orange	purple			Chr1	5506577-5510000	evm.model.FRAGSCAFF_226.289	Chr2	4505460-4508772	evm.model.ORIGINAL_2449.19	blue	purple
#Block9										Chr1	5548317-5553435	evm.model.FRAGSCAFF_226.286	Chr2	4513753-4519900	evm.model.ORIGINAL_2449.18	blue	purple
Chr10	29641486-29646408	PH02Gene08716.t1	Chr15	93998708-94003131	PH02Gene15180.t1	-	-			Chr1	5554814-5558213	evm.model.FRAGSCAFF_226.285	Chr2	4523941-4528070	evm.model.ORIGINAL_2449.17	blue	purple
Chr10	29665804-29671265	PH02Gene08717.t1	Chr15	94002692-94010010	PH02Gene15179.t1	-	-			Chr1	5562230-5570696	evm.model.FRAGSCAFF_226.284	Chr2	4544675-4552610	evm.model.ORIGINAL_2449.14.2	blue	purple
Chr10	29692313-29696942	PH02Gene08718.t1	Chr15	94025443-94028466	PH02Gene15177.t1	-	-			Chr1	5571357-5573255	evm.model.FRAGSCAFF_226.283	Chr2	4563486-4565269	evm.model.ORIGINAL_2449.13	blue	purple
Chr10	29790862-29794616	PH02Gene08720.t1	Chr15	94042017-94044498	PH02Gene15175.t1	-	-			Chr1	5715699-5719369	evm.model.FRAGSCAFF_226.268	Chr2	4602052-4605663	evm.model.FRAGSCAFF_196.13	blue	purple
Chr10	30230016-30236528	PH02Gene08733.t1	Chr15	94110911-94117890	PH02Gene15171.t1	-	-			Chr1	5725732-5726375	evm.model.FRAGSCAFF_226.267	Chr2	4619822-4620507	evm.model.FRAGSCAFF_196.14	blue	purple
Chr10	30625563-30635383	PH02Gene08738.t1	Chr15	94356033-94360993	PH02Gene11869.t1	-	-			Chr1	5764915-5771888	evm.model.FRAGSCAFF_226.263	Chr2	4672277-4679027	evm.model.FRAGSCAFF_196.20	blue	purple
Chr10	30673318-30677183	PH02Gene08740.t1	Chr15	94304973-94316705	PH02Gene11871.t2	-	-			Chr1	5881825-5885500	evm.model.FRAGSCAFF_226.255	Chr2	4772583-4778109	evm.model.FRAGSCAFF_196.32	blue	purple
Chr10	30739283-30742073	PH02Gene08742.t1	Chr15	94270323-94272121	PH02Gene11873.t1	-	-			Chr1	5900025-5907942	evm.model.FRAGSCAFF_226.250	Chr2	4791315-4793965	evm.model.FRAGSCAFF_196.36	blue	purple
Chr10	30922944-30924096	PH02Gene08746.t1	Chr15	94237768-94238857	PH02Gene11875.t1	-	-			Chr1	5930889-5934049	evm.model.FRAGSCAFF_226.247	Chr2	4823630-4828054	evm.model.FRAGSCAFF_196.40	blue	purple
Chr10	30952285-30956109	PH02Gene08748.t1	Chr15	94147881-94153094	PH02Gene15169.t1	-	-			Chr1	5955205-5957596	evm.model.FRAGSCAFF_226.246	Chr2	4865102-4867672	evm.model.FRAGSCAFF_196.43	blue	purple
Chr10	31075646-31076947	PH02Gene08751.t1	Chr15	94411070-94414401	PH02Gene11867.t1	-	-			Chr1	5961083-5962605	evm.model.FRAGSCAFF_226.244	Chr2	4880477-4881423	evm.model.FRAGSCAFF_196.47	blue	purple
Chr10	31739973-31742567	PH02Gene20298.t1	Chr15	94559425-94568548	PH02Gene11860.t1	-	-			Chr1	5982222-5985899	evm.model.FRAGSCAFF_226.242_evm.model.FRAGSCAFF_226.243	Chr2	4894345-4898173	evm.model.FRAGSCAFF_196.48.2	blue	purple
Chr10	31825133-31827198	PH02Gene20300.t1	Chr15	94636985-94639191	PH02Gene11857.t1	-	-			Chr1	6015398-6028188	evm.model.FRAGSCAFF_226.237	Chr2	4917533-4926520	evm.model.FRAGSCAFF_196.49	blue	purple
Chr10	31970572-31974259	PH02Gene20304.t1	Chr15	94673454-94677502	PH02Gene11852.t1	-	-			Chr1	6070375-6072446	evm.model.FRAGSCAFF_226.234	Chr2	4943535-4945937	evm.model.FRAGSCAFF_196.50	blue	purple
Chr10	32046076-32049559	PH02Gene20306.t1	Chr15	94899447-94904368	PH02Gene11847.t1	-	-			Chr1	6141681-6155854	evm.model.FRAGSCAFF_226.231	Chr2	5014814-5027268	evm.model.FRAGSCAFF_196.55	blue	purple
Chr10	32218959-32221230	PH02Gene20310.t1	Chr15	95031314-95035561	PH02Gene11838.t1	-	-			Chr1	6167223-6169576	evm.model.FRAGSCAFF_226.229	Chr2	5038000-5040582	evm.model.FRAGSCAFF_196.56	blue	purple
#Block10										Chr1	6217112-6222742	evm.model.FRAGSCAFF_226.226.2	Chr2	5085598-5091118	evm.model.FRAGSCAFF_196.59	blue	purple
Chr10	23935690-23939632	PH02Gene28247.t2	Chr15	91486359-91490695	PH02Gene20982.t3	-	purple			Chr1	6238669-6241178	evm.model.FRAGSCAFF_226.225	Chr2	5104623-5106498	evm.model.FRAGSCAFF_196.61	blue	purple
Chr10	23963433-23967638	PH02Gene28248.t1	Chr15	91536738-91541169	PH02Gene20978.t1	-	purple			Chr1	6262427-6264030	evm.model.FRAGSCAFF_226.224	Chr2	5116389-5121340	evm.model.FRAGSCAFF_196.62	blue	purple
Chr10	24004207-24005569	PH02Gene28251.t1	Chr15	91561563-91562317	PH02Gene20976.t1	-	purple			Chr1	6314120-6319129	evm.model.FRAGSCAFF_226.218	Chr2	5168751-5172481	evm.model.FRAGSCAFF_196.65	blue	purple
Chr10	24158345-24161770	PH02Gene28257.t1	Chr15	91685344-91689807	PH02Gene20970.t1	-	purple			Chr1	6353627-6359866	evm.model.FRAGSCAFF_226.217.1	Chr2	5184111-5192434	evm.model.FRAGSCAFF_196.66	blue	purple
Chr10	24464893-24471494	PH02Gene38171.t1	Chr15	91940641-91943340	PH02Gene47862.t1	-	purple			Chr1	6385077-6394937	evm.model.FRAGSCAFF_226.216	Chr2	5214111-5220145	evm.model.FRAGSCAFF_196.68	blue	purple
#Block11										Chr1	6421541-6424685	evm.model.FRAGSCAFF_226.212	Chr2	5224019-5227537	evm.model.FRAGSCAFF_196.69	blue	purple
Chr10	39677878-39681805	PH02Gene17172.t1	Chr15	99715939-99732290	PH02Gene47047.t2	-	purple			Chr1	6435040-6436280	evm.model.FRAGSCAFF_226.209	Chr2	5244837-5246130	evm.model.FRAGSCAFF_196.71	blue	purple
Chr10	39691335-39698726	PH02Gene17173.t1	Chr15	99656120-99664056	PH02Gene37842.t1	-	purple			Chr1	6486032-6487983	evm.model.FRAGSCAFF_226.207	Chr2	5264391-5266708	evm.model.FRAGSCAFF_196.73	blue	purple
Chr10	39737215-39741217	PH02Gene17175.t1	Chr15	99431409-99435164	PH02Gene37831.t3	-	purple			Chr1	6506779-6508902	evm.model.FRAGSCAFF_226.206	Chr2	5318712-5320874	evm.model.FRAGSCAFF_196.74	blue	purple
Chr10	39798999-39802096	PH02Gene17177.t1	Chr15	99423732-99427509	PH02Gene37829.t1	-	purple			Chr1	6535126-6537642	evm.model.FRAGSCAFF_226.204	Chr2	5335875-5338873	evm.model.FRAGSCAFF_196.75	blue	purple
Chr10	40002378-40003791	PH02Gene13978.t1	Chr15	99213254-99216353	PH02Gene49999.t1	-	purple			Chr1	6580302-6582007	evm.model.FRAGSCAFF_226.202	Chr2	5366700-5368302	evm.model.FRAGSCAFF_196.76	blue	purple
Chr10	40451022-40453242	PH02Gene13971.t1	Chr15	99953990-99955892	PH02Gene08322.t1	-	purple			Chr1	6605740-6606671	evm.model.FRAGSCAFF_226.200	Chr2	5386886-5387545	evm.model.FRAGSCAFF_196.77	blue	purple
Chr10	40569228-40572467	PH02Gene13969.t1	Chr15	99904129-99906859	PH02Gene08316.t1	-	purple			Chr1	6615601-6623173	evm.model.FRAGSCAFF_226.197	Chr2	5397948-5399228	evm.model.FRAGSCAFF_196.81	blue	purple
Chr10	40660983-40667472	PH02Gene13967.t1	Chr15	99984746-99990385	PH02Gene08325.t1	-	purple			Chr1	6635671-6640302	evm.model.FRAGSCAFF_226.195	Chr2	5439115-5442895	evm.model.FRAGSCAFF_196.83	blue	purple
Chr10	41299911-41302808	PH02Gene29807.t1	Chr15	100342337-100356616	PH02Gene08338.t1	-	purple			Chr1	6660055-6662506	evm.model.FRAGSCAFF_226.194	Chr2	5449408-5452140	evm.model.FRAGSCAFF_196.84	blue	purple
Chr10	41404565-41416296	PH02Gene29805.t1	Chr15	100445736-100448900	PH02Gene08343.t1	-	purple			Chr1	6667176-6674787	evm.model.FRAGSCAFF_226.193	Chr2	5459877-5467048	evm.model.FRAGSCAFF_196.86	blue	purple
Chr10	42407520-42420317	PH02Gene26675.t1	Chr15	100739116-100742930	PH02Gene08357.t1	-	purple			Chr1	6713284-6714419	evm.model.FRAGSCAFF_226.189	Chr2	5517108-5518639	evm.model.FRAGSCAFF_196.88	blue	purple
Chr10	43400200-43401695	PH02Gene50251.t1	Chr15	100840908-100844889	PH02Gene08364.t1	-	purple			Chr1	6750341-6753098	evm.model.FRAGSCAFF_226.184	Chr2	5532836-5537224	evm.model.FRAGSCAFF_196.90	blue	purple
Chr10	43437848-43457044	PH02Gene12474.t1	Chr15	100999981-101004923	PH02Gene08373.t1	-	purple			Chr1	6759304-6766357	evm.model.FRAGSCAFF_226.183	Chr2	5543275-5550027	evm.model.FRAGSCAFF_196.91	blue	purple
Chr10	43845676-43849490	PH02Gene12484.t1	Chr15	101078905-101081063	PH02Gene08377.t1	-	purple			Chr1	6794118-6794686	evm.model.FRAGSCAFF_226.181	Chr2	5586750-5588199	evm.model.FRAGSCAFF_196.93	blue	purple
Chr10	44314359-44325798	PH02Gene12500.t2	Chr15	101247886-101261104	PH02Gene08385.t1	-	purple			Chr1	6797994-6799422	evm.model.FRAGSCAFF_226.180	Chr2	5593934-5595358	evm.model.FRAGSCAFF_196.94	blue	purple
#Block12										Chr1	6813981-6817241	evm.model.FRAGSCAFF_226.178	Chr2	5613087-5616543	evm.model.FRAGSCAFF_196.97	blue	purple
Chr10	3180343-3181110	PH02Gene26343.t1	Chr15	38290214-38290931	PH02Gene07723.t1	-	purple			Chr1	6821469-6837601	evm.model.FRAGSCAFF_226.176	Chr2	5622616-5625633	evm.model.FRAGSCAFF_196.98	blue	purple
Chr10	3337252-3342407	PH02Gene35737.t1	Chr15	39186106-39195010	PH02Gene17938.t1	-	purple			Chr1	6925426-6935376	evm.model.FRAGSCAFF_226.171	Chr2	5660094-5666590	evm.model.FRAGSCAFF_196.101.2	blue	purple
Chr10	3412132-3416005	PH02Gene35742.t1	Chr15	38974440-38976713	PH02Gene17943.t1	-	purple			Chr1	6967104-6967924	evm.model.FRAGSCAFF_226.169	Chr2	5668852-5673694	evm.model.FRAGSCAFF_196.102	blue	purple
Chr10	3445250-3447361	PH02Gene35745.t1	Chr15	38918026-38920075	PH02Gene17945.t1	-	purple			Chr1	6970470-6972981	evm.model.FRAGSCAFF_226.166	Chr2	5677440-5683314	evm.model.FRAGSCAFF_196.106	blue	purple
Chr10	3492072-3498677	PH02Gene35747.t1	Chr15	38850042-38862225	PH02Gene17946.t1	-	purple			Chr1	7098166-7110213	evm.model.FRAGSCAFF_226.160	Chr2	5685866-5693246	evm.model.FRAGSCAFF_196.109	blue	purple
Chr10	3500372-3504066	PH02Gene35748.t1	Chr15	38812926-38820323	PH02Gene17947.t1	-	purple			Chr1	7119465-7120578	evm.model.FRAGSCAFF_226.159	Chr2	5701621-5702720	evm.model.FRAGSCAFF_196.110	blue	purple
Chr10	3631822-3633509	PH02Gene35759.t1	Chr15	38485551-38487214	PH02Gene17955.t1	-	purple			Chr1	7152687-7153550	evm.model.FRAGSCAFF_226.158	Chr2	5831622-5832481	evm.model.FRAGSCAFF_196.112	blue	purple
Chr10	3721015-3726192	PH02Gene35764.t1	Chr15	38434885-38439426	PH02Gene17957.t1	-	purple			Chr1	7194201-7195360	evm.model.FRAGSCAFF_226.153	Chr2	5868117-5869808	evm.model.FRAGSCAFF_196.114	blue	purple
Chr10	3751442-3755259	PH02Gene35765.t2	Chr15	38336557-38339615	PH02Gene07719.t1	-	purple			Chr1	7209387-7214271	evm.model.FRAGSCAFF_226.152	Chr2	5872637-5878217	evm.model.FRAGSCAFF_196.115	blue	purple
Chr10	3916350-3917253	PH02Gene02439.t1	Chr15	38131339-38135057	PH02Gene49340.t1	-	purple			Chr1	7267053-7267969	evm.model.FRAGSCAFF_226.149	Chr2	5906207-5907009	evm.model.FRAGSCAFF_196.117	blue	purple
Chr10	4158598-4162990	PH02Gene02453.t1	Chr15	37554261-37565550	PH02Gene07738.t1	-	purple			Chr1	7299986-7301678	evm.model.FRAGSCAFF_226.147	Chr2	5916444-5917846	evm.model.FRAGSCAFF_196.118	blue	purple
Chr10	4353921-4359066	PH02Gene02467.t1	Chr15	37077072-37079822	PH02Gene08515.t1	-	purple			Chr1	7326346-7332343	evm.model.FRAGSCAFF_226.144	Chr2	5923647-5930888	evm.model.FRAGSCAFF_196.119	blue	purple
Chr10	4637293-4638763	PH02Gene47446.t1	Chr15	36679852-36681173	PH02Gene08525.t1	-	purple			Chr1	7349506-7352147	evm.model.FRAGSCAFF_226.142	Chr2	5944382-5950230	evm.model.FRAGSCAFF_196.121	blue	purple
Chr10	4694706-4700296	PH02Gene47596.t1	Chr15	36313781-36318726	PH02Gene08530.t1	-	purple			Chr1	7386206-7387246	evm.model.FRAGSCAFF_226.139	Chr2	5981464-5982362	evm.model.FRAGSCAFF_196.123	blue	purple
Chr10	4733150-4737503	PH02Gene47598.t1	Chr15	36201271-36204669	PH02Gene08532.t1	-	purple			Chr1	7406150-7406551	evm.model.FRAGSCAFF_226.138	Chr2	5988555-5988956	evm.model.FRAGSCAFF_196.124	blue	purple
Chr10	4895604-4901472	PH02Gene40723.t1	Chr15	35766072-35768812	PH02Gene08539.t1	-	purple			Chr1	7407851-7408641	evm.model.FRAGSCAFF_226.137	Chr2	5991444-5992363	evm.model.FRAGSCAFF_196.125	blue	purple
Chr10	4920928-4928848	PH02Gene40726.t1	Chr15	35585254-35595240	PH02Gene08544.t1	-	purple			Chr1	7420719-7435865	evm.model.FRAGSCAFF_226.135	Chr2	6033605-6048569	evm.model.FRAGSCAFF_196.127	blue	purple
Chr10	4972096-4985407	PH02Gene40728.t1	Chr15	35436748-35438281	PH02Gene08547.t1	-	purple			Chr1	7536308-7539522	evm.model.FRAGSCAFF_226.126	Chr2	6130070-6131698	evm.model.FRAGSCAFF_196.130	blue	purple
Chr10	5035955-5040146	PH02Gene40731.t1	Chr15	35189422-35194917	PH02Gene27922.t1	-	purple			Chr1	7624207-7624748	evm.model.FRAGSCAFF_390.177	Chr2	6168654-6169174	evm.model.FRAGSCAFF_196.132	blue	purple
Chr10	5046971-5049636	PH02Gene40732.t1	Chr15	35180776-35183072	PH02Gene27923.t1	-	purple			Chr1	7673610-7679763	evm.model.FRAGSCAFF_390.178	Chr2	6217191-6219011	evm.model.FRAGSCAFF_196.136	blue	purple
Chr10	5200796-5204580	PH02Gene10624.t1	Chr15	34837616-34842163	PH02Gene27940.t1	-	purple			Chr1	7709849-7719573	evm.model.FRAGSCAFF_390.179	Chr2	6261227-6270877	evm.model.FRAGSCAFF_196.137	blue	purple
Chr10	5299491-5302945	PH02Gene10620.t1	Chr15	34598500-34604398	PH02Gene36870.t1	-	purple			Chr1	7730216-7735342	evm.model.FRAGSCAFF_390.180	Chr2	6375900-6380442	evm.model.FRAGSCAFF_196.142	blue	purple
Chr10	5414344-5418648	PH02Gene10613.t1	Chr15	34280124-34298934	PH02Gene04406.t3	-	purple			Chr1	7741258-7744272	evm.model.FRAGSCAFF_390.183	Chr2	6383650-6386393	evm.model.FRAGSCAFF_196.144	blue	purple
Chr10	5551897-5553093	PH02Gene10605.t1	Chr15	33437342-33439619	PH02Gene04419.t1	-	purple			Chr1	7746446-7750936	evm.model.FRAGSCAFF_390.185	Chr2	6396085-6400422	evm.model.FRAGSCAFF_196.146	blue	purple
Chr10	5651246-5656685	PH02Gene10602.t1	Chr15	33246720-33255398	PH02Gene04421.t1	-	purple			Chr1	7783517-7783902	evm.model.FRAGSCAFF_390.189	Chr2	6436204-6436796	evm.model.FRAGSCAFF_196.148	blue	purple
Chr10	5704517-5707390	PH02Gene10599.t1	Chr15	33124209-33127894	PH02Gene04424.t1	-	purple			Chr1	7792158-7792916	evm.model.FRAGSCAFF_390.191	Chr2	6445951-6447537	evm.model.FRAGSCAFF_196.149	blue	purple
Chr10	5770400-5775257	PH02Gene10596.t2	Chr15	33067589-33075429	PH02Gene04425.t1	-	purple			Chr1	7798411-7800550	evm.model.FRAGSCAFF_390.192	Chr2	6453195-6464438	evm.model.FRAGSCAFF_196.152	blue	purple
Chr10	6050734-6052354	PH02Gene10584.t1	Chr15	32188379-32189703	PH02Gene04435.t1	-	purple			Chr1	7854529-7862211	evm.model.FRAGSCAFF_390.196	Chr2	6502994-6509440	evm.model.FRAGSCAFF_196.155	blue	purple
Chr10	6082978-6086011	PH02Gene10582.t1	Chr15	32147372-32154529	PH02Gene04436.t1	-	purple			Chr1	7889016-7893644	evm.model.FRAGSCAFF_390.203	Chr2	6541673-6545857	evm.model.FRAGSCAFF_196.158	blue	purple
Chr10	6107076-6118473	PH02Gene10581.t1	Chr15	32087425-32102569	PH02Gene04438.t1	-	purple			Chr1	7907224-7911563	evm.model.FRAGSCAFF_390.205	Chr2	6547356-6551602	evm.model.FRAGSCAFF_196.159	blue	purple
Chr10	6159327-6163973	PH02Gene10578.t2	Chr15	31972536-31977617	PH02Gene04443.t1	-	purple			Chr1	7963824-7967389	evm.model.FRAGSCAFF_390.211	Chr2	6588761-6591810	evm.model.FRAGSCAFF_196.162	blue	purple
Chr10	6195214-6200079	PH02Gene10576.t1	Chr15	31955749-31958108	PH02Gene04444.t1	-	purple			Chr1	8089241-8091320	evm.model.FRAGSCAFF_390.217	Chr2	6691274-6692803	evm.model.FRAGSCAFF_196.180	blue	purple
Chr10	6301417-6304392	PH02Gene10569.t1	Chr15	31539355-31542769	PH02Gene37437.t1	-	purple			Chr1	8127740-8129757	evm.model.FRAGSCAFF_390.219	Chr2	6726134-6728080	evm.model.FRAGSCAFF_196.181	blue	purple
Chr10	6351178-6356050	PH02Gene10564.t1	Chr15	31426985-31436480	PH02Gene37440.t1	-	purple			Chr1	8163375-8168064	evm.model.FRAGSCAFF_390.221	Chr2	6788261-6808145	evm.model.FRAGSCAFF_196.188	blue	purple
Chr10	6495151-6497781	PH02Gene10553.t1	Chr15	30982690-30984608	PH02Gene37133.t1	-	purple			Chr1	8180998-8188788	evm.model.FRAGSCAFF_390.222	Chr2	6818864-6823643	evm.model.FRAGSCAFF_196.190	blue	purple
Chr10	6921994-6927610	PH02Gene20377.t1	Chr15	30540332-30544601	PH02Gene47902.t1	-	purple			Chr1	8196342-8198275	evm.model.FRAGSCAFF_390.223	Chr2	6824158-6826086	evm.model.FRAGSCAFF_196.191	blue	purple
Chr10	6935839-6939664	PH02Gene20375.t1	Chr15	30509722-30519192	PH02Gene47899.t1	-	purple			Chr1	8228829-8229892	evm.model.FRAGSCAFF_390.225	Chr2	6860844-6861865	evm.model.FRAGSCAFF_196.196	blue	purple
Chr10	6996246-6997664	PH02Gene20371.t1	Chr15	30297146-30299068	PH02Gene45501.t1	-	purple			Chr1	8262157-8262579	evm.model.FRAGSCAFF_390.227	Chr2	6886085-6886927	evm.model.FRAGSCAFF_196.199	blue	purple
#Block13										Chr1	8316574-8320160	evm.model.FRAGSCAFF_390.234	Chr2	6937488-6940100	evm.model.FRAGSCAFF_196.205	blue	purple
Chr10	1566698-1569386	PH02Gene48058.t1	Chr15	40915231-40916258	PH02Gene31004.t1	-	purple			Chr1	8367530-8376568	evm.model.FRAGSCAFF_390.235	Chr2	6995158-7010924	evm.model.FRAGSCAFF_196.207	blue	purple
Chr10	1581055-1584850	PH02Gene48059.t1	Chr15	40909711-40914899	PH02Gene31005.t1	-	purple			Chr1	8380281-8382175	evm.model.FRAGSCAFF_390.237	Chr2	7022751-7025931	evm.model.FRAGSCAFF_196.210	blue	purple
Chr10	1627012-1628852	PH02Gene25080.t1	Chr15	40865055-40866538	PH02Gene31008.t1	-	purple			Chr1	8549031-8550441	evm.model.FRAGSCAFF_390.249	Chr2	7124053-7125619	evm.model.FRAGSCAFF_196.219	blue	purple
Chr10	1740118-1758638	PH02Gene25085.t1	Chr15	40686501-40713644	PH02Gene31013.t1	-	purple			Chr1	8591816-8597870	evm.model.FRAGSCAFF_390.253	Chr2	7170559-7175815	evm.model.FRAGSCAFF_196.224	blue	purple
Chr10	1824106-1826981	PH02Gene25091.t1	Chr15	40671282-40675349	PH02Gene31014.t1	-	purple			Chr1	8674087-8684615	evm.model.FRAGSCAFF_390.257	Chr2	7242206-7247033	evm.model.FRAGSCAFF_196.228	blue	purple
Chr10	2095942-2099782	PH02Gene25110.t1	Chr15	40313316-40317680	PH02Gene47381.t1	-	purple			Chr1	8732048-8739907	evm.model.FRAGSCAFF_390.261	Chr2	7273563-7280767	evm.model.FRAGSCAFF_196.230	blue	purple
#Block14										Chr1	8757311-8757778	evm.model.FRAGSCAFF_390.262	Chr2	7305165-7305893	evm.model.FRAGSCAFF_196.233	blue	purple
Chr10	26252001-26256076	PH02Gene49652.t1	Chr15	92770526-92783051	PH02Gene23397.t1	-	purple			Chr1	8774360-8774869	evm.model.FRAGSCAFF_390.263	Chr2	7326318-7327120	evm.model.FRAGSCAFF_196.235	blue	purple
Chr10	26667542-26669789	PH02Gene09616.t1	Chr15	93034790-93036722	PH02Gene15224.t1	-	purple			Chr1	8787691-8792079	evm.model.FRAGSCAFF_390.265	Chr2	7343678-7350578	evm.model.FRAGSCAFF_196.236	blue	purple
Chr10	26893278-26899378	PH02Gene09624.t1	Chr15	93115460-93123797	PH02Gene15220.t1	-	purple			Chr1	8851254-8851756	evm.model.FRAGSCAFF_390.270	Chr2	7395161-7395872	evm.model.FRAGSCAFF_196.239	blue	purple
Chr10	26906449-26910800	PH02Gene09625.t2	Chr15	93125433-93128914	PH02Gene15219.t1	-	purple			Chr1	8912311-8919677	evm.model.FRAGSCAFF_390.275	Chr2	7516005-7523109	evm.model.FRAGSCAFF_196.246	blue	purple
Chr10	26911744-26921054	PH02Gene09626.t1	Chr15	93129393-93137335	PH02Gene15218.t3	-	purple			Chr1	9031132-9036284	evm.model.FRAGSCAFF_390.285	Chr2	7636751-7638942	evm.model.FRAGSCAFF_196.253	blue	purple
Chr10	26939235-26941634	PH02Gene09627.t1	Chr15	93152320-93157150	PH02Gene15216.t3	-	purple			Chr1	9040685-9041334	evm.model.FRAGSCAFF_390.286	Chr2	7642702-7642962	evm.model.FRAGSCAFF_196.254	blue	purple
Chr10	27159046-27166981	PH02Gene09634.t1	Chr15	93192868-93198877	PH02Gene15213.t1	-	purple			Chr1	9042405-9045780	evm.model.FRAGSCAFF_390.287	Chr2	7643553-7654458	evm.model.FRAGSCAFF_196.255	blue	purple
Chr10	27489040-27492391	PH02Gene09643.t1	Chr15	93324145-93329015	PH02Gene15206.t1	-	purple			Chr1	9052689-9064494	evm.model.FRAGSCAFF_390.289.1	Chr2	7663274-7670658	evm.model.FRAGSCAFF_196.258	blue	purple
Chr10	28105783-28108935	PH02Gene09667.t1	Chr15	93599781-93609808	PH02Gene15193.t1	-	purple			Chr1	9071992-9076477	evm.model.FRAGSCAFF_390.290	Chr2	7708585-7712696	evm.model.FRAGSCAFF_196.261	blue	purple
Chr10	28251620-28255288	PH02Gene42855.t1	Chr15	93660210-93664417	PH02Gene15190.t1	-	purple			Chr1	9178657-9182841	evm.model.FRAGSCAFF_390.295	Chr2	7938348-7941629	evm.model.FRAGSCAFF_196.268	blue	purple
Chr10	28451880-28453901	PH02Gene42859.t1	Chr15	93773032-93774213	PH02Gene15185.t1	-	purple			Chr1	9292066-9294151	evm.model.FRAGSCAFF_390.304	Chr2	8124907-8126104	evm.model.FRAGSCAFF_196.280	blue	purple
#Block15										Chr1	9325504-9330489	evm.model.FRAGSCAFF_390.308	Chr2	8175935-8178383	evm.model.FRAGSCAFF_196.286	blue	purple
Chr10	48634476-48636165	PH02Gene11511.t1	Chr15	102715994-102717731	PH02Gene31160.t1	-	-			Chr1	9344638-9345741	evm.model.FRAGSCAFF_390.309	Chr2	8191698-8193197	evm.model.FRAGSCAFF_196.287	blue	purple
Chr10	49523629-49532076	PH02Gene11523.t1	Chr15	102848156-102867908	PH02Gene48583.t1	-	-			Chr1	9373755-9382039	evm.model.FRAGSCAFF_390.312	Chr2	8220174-8228463	evm.model.FRAGSCAFF_196.290	blue	purple
Chr10	50216833-50219000	PH02Gene33633.t1	Chr15	102951531-102953094	PH02Gene43909.t1	-	-			Chr1	9416980-9420375	evm.model.FRAGSCAFF_390.314	Chr2	8297467-8301650	evm.model.FRAGSCAFF_196.294	blue	purple
Chr10	51186316-51192008	PH02Gene34894.t1	Chr15	103039506-103041957	PH02Gene43905.t1	-	-			Chr1	9492748-9497163	evm.model.FRAGSCAFF_390.319	Chr2	8351640-8356485	evm.model.FRAGSCAFF_196.302	blue	purple
#Block16										Chr1	9535564-9552780	evm.model.FRAGSCAFF_390.324	Chr2	8429404-8437384	evm.model.FRAGSCAFF_196.306	blue	purple
Chr10	32820089-32828027	PH02Gene32370.t1	Chr15	95286199-95297384	PH02Gene47703.t2	-	-			Chr1	9650842-9654592	evm.model.FRAGSCAFF_390.329.3	Chr2	8673673-8678022	evm.model.FRAGSCAFF_196.317	blue	purple
Chr10	32908585-32924046	PH02Gene32365.t1	Chr15	95341453-95348269	PH02Gene47698.t1	-	-			Chr1	9701759-9740748	evm.model.FRAGSCAFF_390.335	Chr2	8741290-8743286	evm.model.FRAGSCAFF_196.322	blue	purple
Chr10	33554686-33556146	PH02Gene21962.t1	Chr15	95481549-95493279	PH02Gene15753.t1	-	-			Chr1	9759750-9763713	evm.model.FRAGSCAFF_390.338	Chr2	8777413-8781604	evm.model.FRAGSCAFF_196.327	blue	purple
Chr10	33584857-33627575	PH02Gene21960.t1	Chr15	95513831-95528940	PH02Gene15755.t1	-	-			Chr1	9768090-9769780	evm.model.FRAGSCAFF_390.339	Chr2	8789835-8791517	evm.model.FRAGSCAFF_196.328	blue	purple
Chr10	33849490-33851282	PH02Gene21956.t1	Chr15	95783652-95785625	PH02Gene15767.t1	-	-			Chr1	9828373-9842913	evm.model.FRAGSCAFF_390.341.1	Chr2	8830323-8837228	evm.model.FRAGSCAFF_196.333.1	blue	purple
Chr10	33923841-33925664	PH02Gene21955.t1	Chr15	95783652-95785625	PH02Gene15767.t1	-	-			Chr1	9846442-9846771	evm.model.FRAGSCAFF_390.342	Chr2	8846733-8848070	evm.model.FRAGSCAFF_196.336	blue	purple
Chr10	34130438-34145216	PH02Gene21949.t2	Chr15	95798400-95810682	PH02Gene15769.t1	-	-			Chr1	9859854-9865592	evm.model.FRAGSCAFF_390.346	Chr2	8849358-8858013	evm.model.FRAGSCAFF_196.337	blue	purple
Chr10	34184080-34188885	PH02Gene21947.t1	Chr15	95816813-95821333	PH02Gene15770.t1	-	-			Chr1	9889515-9892256	evm.model.FRAGSCAFF_390.347	Chr2	8870436-8872808	evm.model.FRAGSCAFF_196.338	blue	purple
Chr10	34481097-34492752	PH02Gene42719.t1	Chr15	95974703-95981363	PH02Gene15777.t1	-	-			Chr1	9927709-9933357	evm.model.FRAGSCAFF_390.351.2	Chr2	8896340-8904230	evm.model.FRAGSCAFF_196.340	blue	purple
Chr10	34504572-34517055	PH02Gene42720.t2	Chr15	96065506-96097156	PH02Gene15780.t1	-	-			Chr1	9981897-9987759	evm.model.FRAGSCAFF_390.359	Chr2	8942467-8948182	evm.model.FRAGSCAFF_196.345	blue	purple
Chr10	34747706-34758337	PH02Gene41568.t1	Chr15	96122507-96132087	PH02Gene15781.t1	-	-			Chr1	9999179-10000232	evm.model.FRAGSCAFF_390.361	Chr2	8969980-8970936	evm.model.FRAGSCAFF_196.349	blue	purple
Chr10	35190424-35192068	PH02Gene44218.t1	Chr15	96261379-96263322	PH02Gene15787.t1	-	-			Chr1	10015662-10020665	evm.model.FRAGSCAFF_390.362	Chr2	8971127-8975307	evm.model.FRAGSCAFF_196.350	blue	purple
Chr10	35313147-35315616	PH02Gene44222.t2	Chr15	96289112-96293608	PH02Gene15788.t1	-	-			Chr1	10038986-10041768	evm.model.FRAGSCAFF_390.368	Chr2	9016405-9019763	evm.model.FRAGSCAFF_196.353	blue	purple
Chr10	35744712-35746988	PH02Gene45794.t1	Chr15	96122507-96132087	PH02Gene15781.t1	-	-			Chr1	10042955-10044885	evm.model.FRAGSCAFF_390.369.1	Chr2	9038024-9039436	evm.model.FRAGSCAFF_196.355	blue	purple
Chr10	35807825-35809495	PH02Gene45792.t1	Chr15	96434257-96436763	PH02Gene43224.t1	-	-			Chr1	10102667-10106603	evm.model.FRAGSCAFF_390.375	Chr2	9048465-9052123	evm.model.FRAGSCAFF_196.357	blue	purple
Chr10	35918657-35922868	PH02Gene32789.t1	Chr15	96475571-96477915	PH02Gene43223.t1	-	-			Chr1	10128219-10145895	evm.model.FRAGSCAFF_390.378	Chr2	9075083-9079286	evm.model.FRAGSCAFF_196.359	blue	purple
Chr10	36173887-36179536	PH02Gene45992.t1	Chr15	96532549-96538609	PH02Gene43220.t2	-	-			Chr1	10251683-10257339	evm.model.FRAGSCAFF_390.391	Chr2	9165239-9178851	evm.model.FRAGSCAFF_196.362	blue	purple
Chr10	36367299-36371292	PH02Gene04567.t1	Chr15	96609296-96612794	PH02Gene49727.t1	-	-			Chr1	10286262-10287718	evm.model.FRAGSCAFF_390.394	Chr2	9184941-9188858	evm.model.FRAGSCAFF_196.363	blue	purple
Chr10	36524028-36561236	PH02Gene04564.t2	Chr15	96685371-96691063	PH02Gene29192.t1	-	-			Chr1	10297073-10297444	evm.model.FRAGSCAFF_390.395	Chr2	9231537-9234384	evm.model.FRAGSCAFF_196.366	blue	purple
Chr10	36576793-36578541	PH02Gene04562.t1	Chr15	96794764-96796293	PH02Gene29187.t1	-	-			Chr1	10312351-10313004	evm.model.FRAGSCAFF_390.398	Chr2	9249619-9252151	evm.model.FRAGSCAFF_196.371	blue	purple
#Block17										Chr1	10342260-10344641	evm.model.FRAGSCAFF_390.402	Chr2	9261617-9263703	evm.model.FRAGSCAFF_196.372	blue	purple
Chr10	21963177-21965276	PH02Gene37312.t1	Chr15	90274891-90277052	PH02Gene18874.t1	-	purple			Chr1	10362337-10367998	evm.model.FRAGSCAFF_390.405	Chr2	9274535-9279455	evm.model.FRAGSCAFF_196.374	blue	purple
Chr10	22037179-22043054	PH02Gene37316.t1	Chr15	90655091-90664157	PH02Gene18891.t1	-	purple			Chr1	10412167-10431697	evm.model.FRAGSCAFF_390.411	Chr2	9308824-9314671	evm.model.FRAGSCAFF_196.375	blue	purple
Chr10	22085082-22088015	PH02Gene37318.t1	Chr15	90698842-90701678	PH02Gene18894.t1	-	purple			Chr1	10435328-10440748	evm.model.FRAGSCAFF_390.412	Chr2	9314961-9321675	evm.model.FRAGSCAFF_196.376	blue	purple
Chr10	22288561-22290526	PH02Gene37321.t1	Chr15	90914440-90917485	PH02Gene21007.t1	-	purple			Chr1	10478420-10481760	evm.model.FRAGSCAFF_390.415	Chr2	9359057-9361744	evm.model.FRAGSCAFF_196.380	blue	purple
#Block18										Chr1	10651318-10655949	evm.model.FRAGSCAFF_390.424	Chr2	9431721-9435708	evm.model.FRAGSCAFF_196.387	blue	purple
Chr10	26906449-26910800	PH02Gene09625.t2	Chr21	10852138-10857012	PH02Gene36829.t1	-	-			Chr1	10660756-10667769	evm.model.FRAGSCAFF_390.427	Chr2	9440838-9447075	evm.model.FRAGSCAFF_196.388	blue	purple
Chr10	26911744-26921054	PH02Gene09626.t1	Chr21	10842265-10852019	PH02Gene36828.t1	-	-			Chr1	10700957-10704346	evm.model.FRAGSCAFF_390.428	Chr2	9450398-9453456	evm.model.FRAGSCAFF_196.389	blue	purple
Chr10	26939235-26941634	PH02Gene09627.t1	Chr21	10838136-10842523	PH02Gene36827.t1	-	-			Chr1	10731818-10735414	evm.model.FRAGSCAFF_390.431	Chr2	9505224-9506480	evm.model.FRAGSCAFF_196.393	blue	purple
Chr10	27159046-27166981	PH02Gene09634.t1	Chr21	10789045-10792547	PH02Gene36824.t1	-	-			Chr1	10756513-10761113	evm.model.FRAGSCAFF_390.432	Chr2	9549111-9552484	evm.model.FRAGSCAFF_196.395.5	blue	purple
Chr10	27498115-27502493	PH02Gene09644.t1	Chr21	10662962-10663434	PH02Gene36819.t1	-	-			Chr1	10830645-10831841	evm.model.FRAGSCAFF_390.442	Chr2	9606303-9607502	evm.model.FRAGSCAFF_196.402	blue	purple
Chr10	28251620-28255288	PH02Gene42855.t1	Chr21	10018307-10021673	PH02Gene06688.t1	-	-			Chr1	10887802-10890429	evm.model.FRAGSCAFF_390.451	Chr2	9656299-9658440	evm.model.FRAGSCAFF_196.406	blue	purple
#Block19										Chr1	10918662-10920949	evm.model.FRAGSCAFF_390.454	Chr2	9679819-9680311	evm.model.FRAGSCAFF_196.409	blue	purple
Chr10	1246411-1248212	PH02Gene13481.t1	Chr21	66552117-66554870	PH02Gene13367.t1	-	purple			Chr1	10948059-10948550	evm.model.FRAGSCAFF_390.455	Chr2	9744971-9745417	evm.model.FRAGSCAFF_196.414	blue	purple
Chr10	1566698-1569386	PH02Gene48058.t1	Chr21	66320315-66324834	PH02Gene42455.t1	-	purple			Chr1	11002981-11004965	evm.model.FRAGSCAFF_390.460	Chr2	9859850-9860706	evm.model.FRAGSCAFF_196.420	blue	purple
Chr10	1581055-1584850	PH02Gene48059.t1	Chr21	66295116-66298808	PH02Gene42453.t1	-	purple			Chr1	11007623-11010444	evm.model.FRAGSCAFF_390.461	Chr2	9894599-9897903	evm.model.FRAGSCAFF_196.423	blue	purple
Chr10	1740118-1758638	PH02Gene25085.t1	Chr21	66011245-66034694	PH02Gene41301.t1	-	purple			Chr1	11031231-11032803	evm.model.FRAGSCAFF_390.465	Chr2	9971331-9974214	evm.model.FRAGSCAFF_196.427	blue	purple
Chr10	1824106-1826981	PH02Gene25091.t1	Chr21	65932213-65935211	PH02Gene41300.t5	-	purple			Chr1	11044565-11049446	evm.model.FRAGSCAFF_390.468	Chr2	9981467-9986514	evm.model.FRAGSCAFF_196.428	blue	purple
#Block20										Chr1	11080482-11081455	evm.model.FRAGSCAFF_390.471	Chr2	10013984-10014829	evm.model.FRAGSCAFF_196.431	blue	purple
Chr10	4158598-4162990	PH02Gene02453.t1	Chr21	61947561-61961459	PH02Gene41513.t1	-	-			Chr1	11108676-11113436	evm.model.FRAGSCAFF_390.472	Chr2	10046793-10051765	evm.model.FRAGSCAFF_196.435.2	blue	purple
Chr10	4209003-4211161	PH02Gene02455.t1	Chr21	61852857-61854986	PH02Gene41515.t1	-	-			Chr1	11139964-11145321	evm.model.FRAGSCAFF_390.478	Chr2	10060517-10063947	evm.model.FRAGSCAFF_196.438	blue	purple
Chr10	4353921-4359066	PH02Gene02467.t1	Chr21	61415904-61418476	PH02Gene25372.t1	-	-			Chr1	11174157-11193008	evm.model.FRAGSCAFF_390.482	Chr2	10098675-10106873	evm.model.FRAGSCAFF_196.440	blue	purple
Chr10	4637293-4638763	PH02Gene47446.t1	Chr21	60854384-60855817	PH02Gene17807.t3	-	-			Chr1	11234523-11240834	evm.model.FRAGSCAFF_390.485	Chr2	10122953-10130441	evm.model.FRAGSCAFF_196.442	blue	purple
Chr10	4733150-4737503	PH02Gene47598.t1	Chr21	60647018-60650546	PH02Gene17805.t1	-	-			Chr1	11240918-11242233	evm.model.FRAGSCAFF_390.486	Chr2	10130734-10132175	evm.model.FRAGSCAFF_196.443	blue	purple
Chr10	4895604-4901472	PH02Gene40723.t1	Chr21	60350165-60354078	PH02Gene34439.t1	-	-			Chr1	11254599-11255669	evm.model.FRAGSCAFF_390.487	Chr2	10143155-10144239	evm.model.FRAGSCAFF_196.445	blue	purple
Chr10	4972096-4985407	PH02Gene40728.t1	Chr21	60203966-60205460	PH02Gene49782.t1	-	-			Chr1	11266499-11268481	evm.model.FRAGSCAFF_390.488	Chr2	10145520-10149107	evm.model.FRAGSCAFF_196.446	blue	purple
Chr10	5035955-5040146	PH02Gene40731.t1	Chr21	60088130-60094991	PH02Gene48249.t1	-	-			Chr1	11300038-11307185	evm.model.FRAGSCAFF_390.494	Chr2	10152512-10158415	evm.model.FRAGSCAFF_196.448	blue	purple
Chr10	5046971-5049636	PH02Gene40732.t1	Chr21	60059534-60061802	PH02Gene48246.t1	-	-			Chr1	11319210-11332159	evm.model.FRAGSCAFF_390.495	Chr2	10162487-10172635	evm.model.FRAGSCAFF_196.449	blue	purple
Chr10	5066212-5071736	PH02Gene40734.t1	Chr21	60011453-60016316	PH02Gene35857.t1	-	-			Chr1	11438017-11440968	evm.model.FRAGSCAFF_390.508	Chr2	10270217-10274100	evm.model.FRAGSCAFF_196.456	blue	purple
Chr10	5299491-5302945	PH02Gene10620.t1	Chr21	59154414-59155795	PH02Gene29719.t1	-	-			Chr1	11448180-11448998	evm.model.FRAGSCAFF_390.509	Chr2	10277935-10279114	evm.model.FRAGSCAFF_196.457	blue	purple
Chr10	5414344-5418648	PH02Gene10613.t1	Chr21	58698550-58701121	PH02Gene26574.t1	-	-			Chr1	11451633-11454592	evm.model.FRAGSCAFF_390.510	Chr2	10301766-10302616	evm.model.FRAGSCAFF_196.458	blue	purple
Chr10	5651246-5656685	PH02Gene10602.t1	Chr21	57881594-57884381	PH02Gene46030.t1	-	-			Chr1	11498121-11498916	evm.model.FRAGSCAFF_390.516	Chr2	10351109-10352066	evm.model.FRAGSCAFF_196.464	blue	purple
Chr10	5704517-5707390	PH02Gene10599.t1	Chr21	57684532-57687474	PH02Gene39577.t1	-	-			Chr1	11575801-11597351	evm.model.FRAGSCAFF_390.519	Chr2	10391015-10404856	evm.model.FRAGSCAFF_196.469.2	blue	purple
Chr10	5770400-5775257	PH02Gene10596.t2	Chr21	57649035-57657487	PH02Gene39578.t1	-	-			Chr1	11705399-11714066	evm.model.FRAGSCAFF_390.530	Chr2	10459186-10467447	evm.model.FRAGSCAFF_196.477.1	blue	purple
Chr10	6050734-6052354	PH02Gene10584.t1	Chr21	57199519-57201066	PH02Gene50182.t1	-	-			Chr1	11738592-11742557	evm.model.FRAGSCAFF_390.533	Chr2	10474597-10478751	evm.model.FRAGSCAFF_196.479	blue	purple
Chr10	6107076-6118473	PH02Gene10581.t1	Chr21	57068667-57089923	PH02Gene47456.t1	-	-			Chr1	11800265-11806964	evm.model.FRAGSCAFF_390.538	Chr2	10527051-10532294	evm.model.FRAGSCAFF_196.486	blue	purple
Chr10	6138232-6143093	PH02Gene10579.t1	Chr21	56954701-56955304	PH02Gene39774.t1	-	-			Chr1	11815876-11816624	evm.model.FRAGSCAFF_390.539	Chr2	10538385-10540708	evm.model.FRAGSCAFF_196.487	blue	purple
Chr10	6159327-6163973	PH02Gene10578.t2	Chr21	56889538-56893934	PH02Gene39776.t1	-	-			Chr1	11927689-11929283	evm.model.FRAGSCAFF_390.545	Chr2	10592078-10593591	evm.model.FRAGSCAFF_196.492	blue	purple
Chr10	6195214-6200079	PH02Gene10576.t1	Chr21	56839948-56841433	PH02Gene39777.t1	-	-			Chr1	11976879-11980960	evm.model.FRAGSCAFF_390.549_evm.model.FRAGSCAFF_390.550	Chr2	10605631-10608221	evm.model.FRAGSCAFF_196.493	blue	purple
Chr10	6441740-6442772	PH02Gene10559.t1	Chr21	56091910-56096047	PH02Gene43411.t1	-	-			Chr1	11984585-11997628	evm.model.FRAGSCAFF_390.551	Chr2	10619909-10625606	evm.model.FRAGSCAFF_196.494	blue	purple
Chr10	6495151-6497781	PH02Gene10553.t1	Chr21	55476844-55477948	PH02Gene48972.t1	-	-			Chr1	11998821-12004616	evm.model.FRAGSCAFF_390.552	Chr2	10625936-10630907	evm.model.FRAGSCAFF_196.495	blue	purple
Chr10	6921994-6927610	PH02Gene20377.t1	Chr21	54991058-54995671	PH02Gene49252.t1	-	-			Chr1	12025285-12030471	evm.model.FRAGSCAFF_390.555	Chr2	10653118-10655001	evm.model.FRAGSCAFF_196.497	blue	purple
Chr10	6949619-6955732	PH02Gene20374.t1	Chr21	54802474-54818155	PH02Gene47483.t1	-	-			Chr1	12035435-12037254	evm.model.FRAGSCAFF_390.556	Chr2	10663346-10666799	evm.model.FRAGSCAFF_196.498	blue	purple
Chr10	7003764-7009073	PH02Gene20370.t1	Chr21	54603813-54626424	PH02Gene45021.t1	-	-			Chr1	12160070-12164382	evm.model.FRAGSCAFF_390.565	Chr2	10723876-10725966	evm.model.FRAGSCAFF_196.503	blue	purple
#Block21										Chr1	12240460-12248408	evm.model.FRAGSCAFF_390.571	Chr2	10729187-10733170	evm.model.FRAGSCAFF_196.504	blue	purple
Chr10	32453286-32459021	PH02Gene20319.t1	Chr21	7394591-7409192	PH02Gene27667.t2	-	-			Chr1	12265334-12274055	evm.model.FRAGSCAFF_390.572	Chr2	10745132-10776296	evm.model.FRAGSCAFF_196.507	blue	purple
Chr10	32820089-32828027	PH02Gene32370.t1	Chr21	7305475-7319962	PH02Gene27665.t2	-	-			Chr1	12317445-12320038	evm.model.FRAGSCAFF_390.576	Chr2	10822690-10824938	evm.model.FRAGSCAFF_196.512	blue	purple
Chr10	32908585-32924046	PH02Gene32365.t1	Chr21	7255625-7275525	PH02Gene27663.t1	-	-			Chr1	12371579-12375955	evm.model.FRAGSCAFF_390.579	Chr2	10844578-10848193	evm.model.FRAGSCAFF_196.515	blue	purple
Chr10	33584857-33627575	PH02Gene21960.t1	Chr21	7143913-7160776	PH02Gene27660.t1	-	-			Chr1	12408354-12412850	evm.model.FRAGSCAFF_390.581	Chr2	10908840-10914703	evm.model.FRAGSCAFF_196.519	blue	purple
Chr10	33849490-33851282	PH02Gene21956.t1	Chr21	7015551-7017970	PH02Gene27653.t1	-	-			Chr1	12415693-12423648	evm.model.FRAGSCAFF_390.582	Chr2	10923905-10929370	evm.model.FRAGSCAFF_196.522	blue	purple
Chr10	34130438-34145216	PH02Gene21949.t2	Chr21	6856753-6865892	PH02Gene27647.t1	-	-			Chr1	12429749-12431158	evm.model.FRAGSCAFF_390.583	Chr2	10946522-10948114	evm.model.FRAGSCAFF_196.525	blue	purple
Chr10	34184080-34188885	PH02Gene21947.t1	Chr21	6831859-6839486	PH02Gene27645.t1	-	-			Chr1	12489672-12489848	evm.model.FRAGSCAFF_390.585	Chr2	10958203-10968922	evm.model.FRAGSCAFF_196.527	blue	purple
Chr10	34239310-34243766	PH02Gene21944.t1	Chr21	6783265-6786842	PH02Gene27643.t1	-	-			Chr1	12499982-12502880	evm.model.FRAGSCAFF_390.586	Chr2	10973813-10976590	evm.model.FRAGSCAFF_196.528	blue	purple
Chr10	34430230-34434384	PH02Gene21938.t1	Chr21	6601052-6604481	PH02Gene48453.t2	-	-			Chr1	12528165-12539200	evm.model.FRAGSCAFF_390.588.1	Chr2	10999191-11015543	evm.model.FRAGSCAFF_196.530	blue	purple
Chr10	34504572-34517055	PH02Gene42720.t2	Chr21	6497565-6504457	PH02Gene43157.t1	-	-			Chr1	12632361-12637853	evm.model.FRAGSCAFF_390.589	Chr2	11036032-11036762	evm.model.FRAGSCAFF_196.532	blue	purple
Chr10	34747706-34758337	PH02Gene41568.t1	Chr21	6571412-6572461	PH02Gene48455.t1	-	-			Chr1	12653227-12655459	evm.model.FRAGSCAFF_390.591	Chr2	11101736-11104235	evm.model.FRAGSCAFF_196.533	blue	purple
Chr10	35190424-35192068	PH02Gene44218.t1	Chr21	6362416-6364490	PH02Gene44911.t1	-	-			Chr1	12668560-12672732	evm.model.FRAGSCAFF_390.593	Chr2	11119343-11123016	evm.model.FRAGSCAFF_196.535	blue	purple
Chr10	35313147-35315616	PH02Gene44222.t2	Chr21	6341024-6343454	PH02Gene44910.t1	-	-			Chr1	12678369-12689294	evm.model.FRAGSCAFF_390.594.1	Chr2	11124209-11139316	evm.model.FRAGSCAFF_196.536	blue	purple
Chr10	35807825-35809495	PH02Gene45792.t1	Chr21	6131073-6133379	PH02Gene31456.t1	-	-			Chr1	12747869-12749902	evm.model.FRAGSCAFF_390.598	Chr2	11167702-11172302	evm.model.FRAGSCAFF_196.539.2	blue	purple
Chr10	35918657-35922868	PH02Gene32789.t1	Chr21	6123315-6127950	PH02Gene31455.t1	-	-			Chr1	12784113-12785743	evm.model.FRAGSCAFF_390.602	Chr2	11211794-11213539	evm.model.FRAGSCAFF_196.542	blue	purple
Chr10	36524028-36561236	PH02Gene04564.t2	Chr21	5925431-5935240	PH02Gene31447.t1	-	-			Chr1	12793855-12798354	evm.model.FRAGSCAFF_390.603	Chr2	11219302-11224876	evm.model.FRAGSCAFF_196.543	blue	purple
Chr10	36576793-36578541	PH02Gene04562.t1	Chr21	5903136-5904718	PH02Gene31446.t1	-	-			Chr1	12820574-12839585	evm.model.FRAGSCAFF_390.605	Chr2	11281299-11309913	evm.model.FRAGSCAFF_196.546	blue	purple
Chr10	37239842-37243647	PH02Gene04545.t1	Chr21	5528522-5534101	PH02Gene34759.t1	-	-			Chr1	12905384-12950607	evm.model.FRAGSCAFF_390.610	Chr2	11316952-11323634	evm.model.FRAGSCAFF_196.547.6	blue	purple
Chr10	37469526-37471553	PH02Gene41945.t1	Chr21	5445242-5449352	PH02Gene34763.t1	-	-			Chr1	12997069-13008653	evm.model.FRAGSCAFF_390.614	Chr2	11343535-11346454	evm.model.FRAGSCAFF_196.550	blue	purple
Chr10	37678819-37699622	PH02Gene41940.t1	Chr21	5352265-5357453	PH02Gene34768.t1	-	-			Chr1	13079725-13082358	evm.model.FRAGSCAFF_390.622	Chr2	11385153-11387444	evm.model.FRAGSCAFF_196.552	blue	purple
Chr10	38457378-38460989	PH02Gene15162.t1	Chr21	4971027-4974976	PH02Gene06091.t1	-	-			Chr1	13117524-13122129	evm.model.FRAGSCAFF_390.625	Chr2	11402339-11407999	evm.model.FRAGSCAFF_196.553	blue	purple
Chr10	38583266-38591104	PH02Gene15159.t1	Chr21	4994927-4999140	PH02Gene06093.t1	-	-			Chr1	13215448-13216761	evm.model.FRAGSCAFF_390.635	Chr2	11427572-11428784	evm.model.FRAGSCAFF_196.555.1	blue	purple
Chr10	38810044-38814056	PH02Gene17155.t1	Chr21	4780695-4784299	PH02Gene06085.t1	-	-			Chr1	13232923-13233345	evm.model.FRAGSCAFF_255.1	Chr2	12054033-12060327	evm.model.FRAGSCAFF_75.259	blue	purple
#Block22										Chr1	13243786-13247470	evm.model.FRAGSCAFF_255.2	Chr2	12012562-12016101	evm.model.FRAGSCAFF_75.255	blue	purple
Chr10	38873236-38876096	PH02Gene17158.t1	Chr21	4108782-4112843	PH02Gene06057.t1	-	-			Chr1	13453164-13453566	evm.model.FRAGSCAFF_255.39	Chr2	11539618-11544285	evm.model.FRAGSCAFF_75.222	blue	purple
Chr10	39005511-39010303	PH02Gene17159.t1	Chr21	4093760-4096817	PH02Gene06056.t1	-	-			Chr1	13543331-13544349	evm.model.FRAGSCAFF_255.32	Chr2	11584227-11585228	evm.model.FRAGSCAFF_75.225	blue	purple
Chr10	39310802-39312517	PH02Gene17165.t1	Chr21	3780591-3781485	PH02Gene06036.t1	-	-			Chr1	13675667-13679264	evm.model.FRAGSCAFF_255.27	Chr2	11674114-11676502	evm.model.FRAGSCAFF_75.231	blue	purple
Chr10	39691335-39698726	PH02Gene17173.t1	Chr21	3097617-3101831	PH02Gene05997.t1	-	-			Chr1	13762036-13774455	evm.model.FRAGSCAFF_255.24	Chr2	11736661-11746679	evm.model.FRAGSCAFF_75.235	blue	purple
Chr10	39737215-39741217	PH02Gene17175.t1	Chr21	3283954-3287531	PH02Gene06008.t1	-	-			Chr1	13786686-13802435	evm.model.FRAGSCAFF_255.22.2	Chr2	11788447-11801359	evm.model.FRAGSCAFF_75.236.1	blue	purple
Chr10	40002378-40003791	PH02Gene13978.t1	Chr21	3444924-3450649	PH02Gene06022.t1	-	-			Chr1	13837127-13840149	evm.model.FRAGSCAFF_255.17.1	Chr2	11819466-11822439	evm.model.FRAGSCAFF_75.240	blue	purple
Chr10	40263426-40274497	PH02Gene13974.t1	Chr21	2848004-2852777	PH02Gene05980.t2	-	-			Chr1	13840912-13852688	evm.model.FRAGSCAFF_255.16	Chr2	11834291-11846850	evm.model.FRAGSCAFF_75.241	blue	purple
Chr10	40569228-40572467	PH02Gene13969.t1	Chr21	2937042-2939564	PH02Gene05987.t1	-	-			Chr1	13885846-13887714	evm.model.FRAGSCAFF_255.12	Chr2	11892559-11894165	evm.model.FRAGSCAFF_75.247	blue	purple
Chr10	40660983-40667472	PH02Gene13967.t1	Chr21	2812726-2819507	PH02Gene08830.t1	-	-			Chr1	13892844-13900148	evm.model.FRAGSCAFF_255.10	Chr2	11894728-11908589	evm.model.FRAGSCAFF_75.248	blue	purple
Chr10	40806877-40811075	PH02Gene13965.t2	Chr21	2780356-2787353	PH02Gene08832.t1	-	-			Chr1	13949050-13953781	evm.model.ORIGINAL_1958.155	Chr2	12054033-12060327	evm.model.FRAGSCAFF_75.259	blue	purple
Chr10	41242840-41247569	PH02Gene29811.t1	Chr21	2600359-2603841	PH02Gene08842.t1	-	-			Chr1	13954651-13955413	evm.model.ORIGINAL_1958.154	Chr2	12062395-12063534	evm.model.FRAGSCAFF_75.260	blue	purple
Chr10	41404565-41416296	PH02Gene29805.t1	Chr21	2553532-2556848	PH02Gene08845.t1	-	-			Chr1	14102024-14151377	evm.model.ORIGINAL_1958.142	Chr2	12106450-12139969	evm.model.FRAGSCAFF_75.262.1	blue	purple
Chr10	42407520-42420317	PH02Gene26675.t1	Chr21	2386907-2391153	PH02Gene08856.t1	-	-			Chr1	14181075-14181914	evm.model.ORIGINAL_1958.141	Chr2	12773603-12778034	evm.model.FRAGSCAFF_75.309	blue	purple
Chr10	43437848-43457044	PH02Gene12474.t1	Chr21	2202139-2206121	PH02Gene08866.t1	-	-			Chr1	14234278-14238116	evm.model.ORIGINAL_1958.133	Chr2	12713053-12716843	evm.model.FRAGSCAFF_75.301	blue	purple
Chr10	43975980-43980215	PH02Gene12489.t1	Chr21	2161355-2169502	PH02Gene08870.t1	-	-			Chr1	14263597-14268636	evm.model.ORIGINAL_1958.131	Chr2	12550721-12553880	evm.model.FRAGSCAFF_75.294	blue	purple
#Block23										Chr1	14312234-14318231	evm.model.ORIGINAL_1958.130	Chr2	12515267-12521708	evm.model.FRAGSCAFF_75.290	blue	purple
Chr10	29641486-29646408	PH02Gene08716.t1	Chr21	9703894-9708420	PH02Gene06700.t1	-	-			Chr1	14484218-14487804	evm.model.ORIGINAL_1958.116	Chr2	12429560-12433272	evm.model.FRAGSCAFF_75.285	blue	purple
Chr10	29665804-29671265	PH02Gene08717.t1	Chr21	9700228-9703989	PH02Gene06701.t1	-	-			Chr1	14589970-14592667	evm.model.ORIGINAL_1958.105	Chr2	12280579-12298787	evm.model.FRAGSCAFF_75.275	blue	purple
Chr10	29692313-29696942	PH02Gene08718.t1	Chr21	9666111-9669386	PH02Gene06703.t1	-	-			Chr1	14593592-14616171	evm.model.ORIGINAL_1958.104	Chr2	12271245-12278562	evm.model.FRAGSCAFF_75.273	blue	purple
Chr10	29790862-29794616	PH02Gene08720.t1	Chr21	9650741-9653104	PH02Gene06705.t1	-	-			Chr1	14622861-14625484	evm.model.ORIGINAL_1958.102	Chr2	12234918-12237276	evm.model.FRAGSCAFF_75.271	blue	purple
Chr10	30230016-30236528	PH02Gene08733.t1	Chr21	9563390-9570804	PH02Gene06712.t1	-	-			Chr1	14627295-14630968	evm.model.ORIGINAL_1958.101	Chr2	12216610-12220392	evm.model.FRAGSCAFF_75.270	blue	purple
Chr10	30739283-30742073	PH02Gene08742.t1	Chr21	9431768-9437190	PH02Gene06720.t1	-	-			#Block9
Chr10	30952285-30956109	PH02Gene08748.t1	Chr21	9520838-9525820	PH02Gene06713.t1	-	-			Chr1	14687277-14688437	evm.model.ORIGINAL_1958.93	Chr2	12926495-12927475	evm.model.FRAGSCAFF_75.321	blue	-
Chr10	31075646-31076947	PH02Gene08751.t1	Chr21	9280879-9282831	PH02Gene06725.t1	-	-			Chr1	14717026-14720752	evm.model.ORIGINAL_1958.90	Chr2	12946980-12949894	evm.model.FRAGSCAFF_75.326	blue	-
Chr10	31347885-31351132	PH02Gene44638.t1	Chr21	9164733-9167692	PH02Gene06728.t1	-	-			Chr1	14799757-14802087	evm.model.ORIGINAL_1958.86	Chr2	13009163-13011519	evm.model.FRAGSCAFF_75.327	blue	-
Chr10	31825133-31827198	PH02Gene20300.t1	Chr21	8835272-8837342	PH02Gene06735.t1	-	-			Chr1	14857280-14862649	evm.model.ORIGINAL_1958.81	Chr2	13079570-13082671	evm.model.FRAGSCAFF_75.330	blue	-
Chr10	31970572-31974259	PH02Gene20304.t1	Chr21	8746725-8750528	PH02Gene06738.t1	-	-			Chr1	14997933-15000651	evm.model.ORIGINAL_1958.77	Chr2	13214241-13216218	evm.model.FRAGSCAFF_75.333	blue	-
Chr10	32046076-32049559	PH02Gene20306.t1	Chr21	8662894-8667357	PH02Gene06740.t1	-	-			Chr1	15055360-15056163	evm.model.ORIGINAL_1958.74	Chr2	13241859-13242626	evm.model.FRAGSCAFF_75.335	blue	-
Chr10	32218959-32221230	PH02Gene20310.t1	Chr21	8563685-8568847	PH02Gene06748.t1	-	-			Chr1	15108498-15118475	evm.model.ORIGINAL_1958.68	Chr2	13458396-13466481	evm.model.FRAGSCAFF_75.347	blue	-
#Block24										Chr1	15152496-15156687	evm.model.ORIGINAL_1958.64	Chr2	13516546-13522755	evm.model.FRAGSCAFF_75.352	blue	-
Chr10	3337252-3342407	PH02Gene35737.t1	Chr21	64545658-64560947	PH02Gene14436.t1	-	-			Chr1	15192748-15199932	evm.model.ORIGINAL_1958.60	Chr2	13550412-13556820	evm.model.FRAGSCAFF_75.355	blue	-
Chr10	3445250-3447361	PH02Gene35745.t1	Chr21	64425321-64429477	PH02Gene14438.t1	-	-			Chr1	15264872-15268459	evm.model.ORIGINAL_1958.59	Chr2	13619795-13625966	evm.model.FRAGSCAFF_75.357	blue	-
Chr10	3568225-3572429	PH02Gene35754.t1	Chr21	64295638-64301834	PH02Gene14441.t1	-	-			Chr1	15398745-15414746	evm.model.ORIGINAL_1958.52	Chr2	13773311-13777906	evm.model.FRAGSCAFF_75.367	blue	-
Chr10	3631822-3633509	PH02Gene35759.t1	Chr21	63961014-63963153	PH02Gene40275.t1	-	-			Chr1	15405188-15405898	evm.model.ORIGINAL_1958.50	Chr2	13778370-13779284	evm.model.FRAGSCAFF_75.368	blue	-
Chr10	3721015-3726192	PH02Gene35764.t1	Chr21	63659644-63665830	PH02Gene28967.t1	-	-			Chr1	15425638-15432495	evm.model.ORIGINAL_1958.47	Chr2	13793392-13819816	evm.model.FRAGSCAFF_75.369	blue	-
Chr10	3751442-3755259	PH02Gene35765.t2	Chr21	63562843-63567902	PH02Gene28969.t1	-	-			Chr1	15459898-15479666	evm.model.ORIGINAL_1958.44	Chr2	13943715-13972967	evm.model.FRAGSCAFF_75.376	blue	-
#Block25										Chr1	15557772-15565394	evm.model.ORIGINAL_1958.40	Chr2	14114944-14131008	evm.model.FRAGSCAFF_75.389	blue	-
Chr10	7881850-7885456	PH02Gene26084.t1	Chr21	52972259-53001507	PH02Gene41149.t2	-	-			Chr1	15569849-15572344	evm.model.ORIGINAL_1958.39	Chr2	14148029-14150478	evm.model.FRAGSCAFF_75.392	blue	-
Chr10	8196196-8198813	PH02Gene13076.t1	Chr21	52049980-52052477	PH02Gene24166.t1	-	-			Chr1	15618545-15626590	evm.model.ORIGINAL_1958.38	Chr2	14290618-14293315	evm.model.FRAGSCAFF_75.398	blue	-
Chr10	8341361-8343709	PH02Gene13071.t2	Chr21	51928637-51930927	PH02Gene48434.t1	-	-			Chr1	15667286-15670579	evm.model.ORIGINAL_1958.35	Chr2	14372766-14376188	evm.model.FRAGSCAFF_75.402	blue	-
Chr10	8394830-8395621	PH02Gene13068.t1	Chr21	50973349-50974317	PH02Gene46742.t1	-	-			Chr1	15676853-15677955	evm.model.ORIGINAL_1958.34	Chr2	14382972-14384164	evm.model.FRAGSCAFF_75.403	blue	-
Chr10	8461781-8463035	PH02Gene13066.t1	Chr21	50445998-50447235	PH02Gene27319.t1	-	-			Chr1	15722262-15725507	evm.model.ORIGINAL_1958.31.6	Chr2	14464907-14465979	evm.model.FRAGSCAFF_75.406	blue	-
Chr10	8516549-8518219	PH02Gene13063.t1	Chr21	50295037-50314160	PH02Gene27317.t1	-	-			Chr1	15766597-15787275	evm.model.ORIGINAL_1958.27	Chr2	14573322-14606050	evm.model.FRAGSCAFF_75.412	blue	-
Chr10	8738932-8740258	PH02Gene13056.t2	Chr21	50218434-50220318	PH02Gene27315.t1	-	-			Chr1	15832713-15837239	evm.model.ORIGINAL_1958.25	Chr2	14673427-14678724	evm.model.FRAGSCAFF_75.414	blue	-
#Block26										Chr1	15896290-15902522	evm.model.ORIGINAL_1958.17	Chr2	14809308-14816837	evm.model.FRAGSCAFF_75.423	blue	-
Chr10	56582072-56587884	PH02Gene49560.t1	Chr23	76944523-76948778	PH02Gene43367.t1	-	-			Chr1	15929699-15931155	evm.model.ORIGINAL_1958.15	Chr2	14832452-14833320	evm.model.FRAGSCAFF_75.424	blue	-
Chr10	56582072-56587884	PH02Gene49560.t1	Chr23	77359705-77368128	PH02Gene25366.t1	-	-			Chr1	16027069-16031037	evm.model.ORIGINAL_1958.11	Chr2	14889468-14891625	evm.model.FRAGSCAFF_75.428	blue	-
Chr10	56621769-56622615	PH02Gene50531.t1	Chr23	77293240-77294213	PH02Gene25370.t1	-	-			Chr1	16071666-16073218	evm.model.ORIGINAL_1958.7	Chr2	14935220-14936869	evm.model.FRAGSCAFF_75.433	blue	-
Chr10	57009774-57015323	PH02Gene46871.t1	Chr23	76903337-76907374	PH02Gene39560.t1	-	-			Chr1	16112059-16115540	evm.model.ORIGINAL_1958.5	Chr2	14953833-14959907	evm.model.FRAGSCAFF_75.436	blue	-
Chr10	57113331-57114406	PH02Gene46874.t1	Chr23	76973610-76978158	PH02Gene43368.t1	-	-			Chr1	16338413-16339387	evm.model.FRAGSCAFF_442.183	Chr2	15630121-15632591	evm.model.FRAGSCAFF_75.485	blue	-
#Block27										Chr1	16347318-16349901	evm.model.FRAGSCAFF_442.182	Chr2	15074542-15080940	evm.model.FRAGSCAFF_75.445	blue	-
Chr11	5733040-5734668	PH02Gene37789.t1	Chr12	5720490-5726683	PH02Gene39175.t1	blue	purple			Chr1	16442525-16443852	evm.model.FRAGSCAFF_442.175	Chr2	15297832-15300181	evm.model.FRAGSCAFF_75.465	blue	-
Chr11	5837185-5842985	PH02Gene37787.t1	Chr12	5820957-5826014	PH02Gene39179.t1	blue	purple			Chr1	16515533-16516240	evm.model.FRAGSCAFF_442.166	Chr2	15351748-15352479	evm.model.FRAGSCAFF_75.467	blue	-
Chr11	5855921-5865425	PH02Gene37785.t1	Chr12	5834755-5841162	PH02Gene39181.t1	blue	purple			Chr1	16552828-16553798	evm.model.FRAGSCAFF_442.162	Chr2	15373734-15374948	evm.model.FRAGSCAFF_75.470	blue	-
Chr11	5917462-5918231	PH02Gene37783.t1	Chr12	5891158-5891898	PH02Gene39184.t1	blue	purple			Chr1	16669472-16678089	evm.model.FRAGSCAFF_442.152	Chr2	15437000-15460183	evm.model.FRAGSCAFF_75.475	blue	-
Chr11	6001593-6002533	PH02Gene37781.t1	Chr12	5930355-5931922	PH02Gene39186.t1	blue	purple			Chr1	16740655-16745017	evm.model.FRAGSCAFF_442.146	Chr2	15506100-15510783	evm.model.FRAGSCAFF_75.479	blue	-
Chr11	6118730-6119623	PH02Gene44576.t1	Chr12	6147974-6150471	PH02Gene43556.t1	blue	purple			Chr1	16763605-16770306	evm.model.FRAGSCAFF_442.145	Chr2	15546109-15553182	evm.model.FRAGSCAFF_75.483	blue	-
Chr11	6140522-6143290	PH02Gene44575.t1	Chr12	6210672-6211978	PH02Gene43555.t1	blue	purple			Chr1	16789015-16795506	evm.model.FRAGSCAFF_442.144	Chr2	15670945-15682742	evm.model.FRAGSCAFF_75.488	blue	-
Chr11	6543004-6546637	PH02Gene35704.t2	Chr12	6254998-6259420	PH02Gene43554.t1	blue	purple			Chr1	16858216-16858885	evm.model.FRAGSCAFF_442.141	Chr2	15684745-15685468	evm.model.FRAGSCAFF_75.489	blue	-
Chr11	6567461-6569149	PH02Gene35705.t1	Chr12	6264967-6266445	PH02Gene43552.t1	blue	purple			Chr1	16963050-16967660	evm.model.FRAGSCAFF_442.134	Chr2	15827276-15840288	evm.model.FRAGSCAFF_75.503	blue	-
Chr11	6670393-6677321	PH02Gene35707.t1	Chr12	6381071-6390911	PH02Gene43549.t1	blue	purple			Chr1	16988454-17005046	evm.model.FRAGSCAFF_442.133	Chr2	15801951-15807641	evm.model.FRAGSCAFF_75.498	blue	-
Chr11	6830568-6832900	PH02Gene42999.t1	Chr12	6484573-6486354	PH02Gene34511.t2	blue	purple			Chr1	17043777-17045085	evm.model.FRAGSCAFF_442.129	Chr2	15732232-15733602	evm.model.FRAGSCAFF_75.495	blue	-
Chr11	7010551-7011429	PH02Gene26568.t1	Chr12	6574385-6575501	PH02Gene34514.t1	blue	purple			Chr1	17135274-17136908	evm.model.FRAGSCAFF_442.125	Chr2	15887431-15889341	evm.model.FRAGSCAFF_75.505	blue	-
Chr11	7084881-7094221	PH02Gene45549.t1	Chr12	6643475-6644272	PH02Gene34515.t1	blue	purple			Chr1	17436852-17509033	evm.model.FRAGSCAFF_442.106_evm.model.FRAGSCAFF_442.110	Chr2	15983969-15988130	evm.model.FRAGSCAFF_75.514	blue	-
Chr11	7200112-7217632	PH02Gene45550.t1	Chr12	6716334-6722043	PH02Gene34518.t2	blue	purple			Chr1	17573201-17578635	evm.model.FRAGSCAFF_442.100_evm.model.FRAGSCAFF_442.99	Chr2	16059982-16065300	evm.model.FRAGSCAFF_75.517	blue	-
Chr11	7255852-7262719	PH02Gene43370.t2	Chr12	6733656-6739140	PH02Gene34520.t1	blue	purple			Chr1	17593200-17595762	evm.model.FRAGSCAFF_442.98	Chr2	16145577-16150601	evm.model.FRAGSCAFF_75.521	blue	-
Chr11	7495126-7499369	PH02Gene43098.t1	Chr12	7421673-7428595	PH02Gene30558.t1	blue	purple			Chr1	17672248-17760751	evm.model.FRAGSCAFF_442.94	Chr2	16193164-16197673	evm.model.FRAGSCAFF_75.524	blue	-
Chr11	7901869-7904109	PH02Gene26448.t1	Chr12	7658496-7660063	PH02Gene22695.t1	blue	purple			Chr1	17804216-17806706	evm.model.FRAGSCAFF_442.91	Chr2	16520742-16551902	evm.model.ORIGINAL_1343.32	blue	-
Chr11	8036908-8043062	PH02Gene26450.t1	Chr12	7862666-7868382	PH02Gene22685.t1	blue	purple			Chr1	17841870-17842541	evm.model.FRAGSCAFF_442.88	Chr2	16570182-16571152	evm.model.ORIGINAL_1343.29	blue	-
Chr11	8043329-8048521	PH02Gene26451.t1	Chr12	7868531-7873632	PH02Gene22684.t1	blue	purple			Chr1	17842831-17846417	evm.model.FRAGSCAFF_442.87	Chr2	16571346-16574828	evm.model.ORIGINAL_1343.28	blue	-
Chr11	8145048-8150427	PH02Gene26452.t1	Chr12	7908221-7913457	PH02Gene22683.t1	blue	purple			Chr1	17847209-17854203	evm.model.FRAGSCAFF_442.86	Chr2	16575276-16581897	evm.model.ORIGINAL_1343.27	blue	-
Chr11	8195243-8198380	PH02Gene26454.t1	Chr12	8250251-8255785	PH02Gene22676.t1	blue	purple			Chr1	17854567-17863869	evm.model.FRAGSCAFF_442.85	Chr2	16581990-16585529	evm.model.ORIGINAL_1343.26	blue	-
Chr11	8221815-8222382	PH02Gene26455.t1	Chr12	8308111-8310478	PH02Gene22675.t1	blue	purple			Chr1	17914017-17918884	evm.model.FRAGSCAFF_442.82	Chr2	16628281-16632432	evm.model.ORIGINAL_1343.21	blue	-
Chr11	8287566-8297310	PH02Gene26456.t1	Chr12	8328967-8338739	PH02Gene22674.t1	blue	purple			Chr1	18017190-18021115	evm.model.FRAGSCAFF_442.78	Chr2	16707860-16711731	evm.model.ORIGINAL_1343.18	blue	-
Chr11	8310928-8326298	PH02Gene26458.t1	Chr12	8366862-8373223	PH02Gene22672.t1	blue	purple			Chr1	18039802-18044076	evm.model.FRAGSCAFF_442.75	Chr2	16767510-16772668	evm.model.ORIGINAL_1343.15	blue	-
Chr11	8329086-8331133	PH02Gene26459.t1	Chr12	8403726-8405703	PH02Gene22671.t1	blue	purple			Chr1	18056562-18060737	evm.model.FRAGSCAFF_442.73	Chr2	16784407-16790757	evm.model.ORIGINAL_1343.14	blue	-
Chr11	8371081-8375802	PH02Gene26461.t1	Chr12	8441566-8446056	PH02Gene22669.t1	blue	purple			Chr1	18146238-18150861	evm.model.FRAGSCAFF_442.66	Chr2	16883408-16888531	evm.model.ORIGINAL_1343.8	blue	-
Chr11	8440182-8444765	PH02Gene26462.t1	Chr12	8465115-8472947	PH02Gene22668.t1	blue	purple			Chr1	18151819-18155125	evm.model.FRAGSCAFF_442.65	Chr2	16269307-16271895	evm.model.FRAGSCAFF_106.5	blue	-
Chr11	8454275-8456301	PH02Gene26463.t1	Chr12	8479878-8481876	PH02Gene22667.t1	blue	purple			Chr1	18151819-18155125	evm.model.FRAGSCAFF_442.65	Chr2	16923427-16927195	evm.model.ORIGINAL_1343.6	blue	-
Chr11	8462788-8468907	PH02Gene26464.t1	Chr12	8483670-8489888	PH02Gene22666.t1	blue	purple			Chr1	18202765-18203127	evm.model.FRAGSCAFF_442.61	Chr2	16285142-16285510	evm.model.FRAGSCAFF_106.7	blue	-
Chr11	8487255-8489384	PH02Gene26465.t1	Chr12	8661572-8663934	PH02Gene35263.t1	blue	purple			Chr1	18202765-18203127	evm.model.FRAGSCAFF_442.61	Chr2	16940271-16940639	evm.model.ORIGINAL_1343.4	blue	-
Chr11	8517746-8520677	PH02Gene26466.t1	Chr12	8665657-8667434	PH02Gene35262.t1	blue	purple			Chr1	18271491-18274336	evm.model.FRAGSCAFF_442.58	Chr2	17408657-17411800	evm.model.FRAGSCAFF_106.36	blue	-
Chr11	8530871-8532046	PH02Gene26467.t1	Chr12	8660562-8661332	PH02Gene35264.t1	blue	purple			Chr1	18544245-18565294	evm.model.FRAGSCAFF_442.41	Chr2	17468256-17492967	evm.model.FRAGSCAFF_106.40.1	blue	-
Chr11	8667778-8682907	PH02Gene35972.t1	Chr12	8668212-8683129	PH02Gene35261.t1	blue	purple			Chr1	18618343-18621265	evm.model.FRAGSCAFF_442.39	Chr2	17540184-17543153	evm.model.FRAGSCAFF_106.43	blue	-
Chr11	8757165-8762491	PH02Gene35968.t1	Chr12	8876498-8879133	PH02Gene35254.t1	blue	purple			Chr1	18673796-18686570	evm.model.FRAGSCAFF_442.36	Chr2	17590404-17608316	evm.model.FRAGSCAFF_106.46	blue	-
Chr11	8784706-8787054	PH02Gene28861.t1	Chr12	8973791-8978708	PH02Gene35248.t1	blue	purple			Chr1	18767819-18772295	evm.model.FRAGSCAFF_442.23	Chr2	17636993-17641597	evm.model.FRAGSCAFF_106.48	blue	-
Chr11	8803602-8810118	PH02Gene28860.t1	Chr12	8888573-8898405	PH02Gene35253.t1	blue	purple			Chr1	18858781-18859533	evm.model.FRAGSCAFF_442.15	Chr2	17745382-17746143	evm.model.FRAGSCAFF_106.58	blue	-
Chr11	8877281-8887160	PH02Gene35967.t1	Chr12	9011658-9022685	PH02Gene35247.t1	blue	purple			Chr1	18990813-18991345	evm.model.ORIGINAL_916.3	Chr2	17794099-17794329	evm.model.FRAGSCAFF_106.60	blue	-
Chr11	8984775-8994051	PH02Gene35965.t1	Chr12	9065334-9076774	PH02Gene35245.t1	blue	purple			Chr1	19072411-19074416	evm.model.ORIGINAL_916.7	Chr2	17881740-17883987	evm.model.FRAGSCAFF_106.67.1	blue	-
Chr11	9042108-9052226	PH02Gene35964.t1	Chr12	9131322-9136504	PH02Gene35244.t1	blue	purple			Chr1	19414981-19429612	evm.model.ORIGINAL_916.28	Chr2	18192602-18195296	evm.model.FRAGSCAFF_106.86	blue	-
Chr11	9089089-9091445	PH02Gene35962.t1	Chr12	9153836-9157173	PH02Gene35243.t1	blue	purple			Chr1	19514071-19514744	evm.model.ORIGINAL_916.31	Chr2	18374557-18375721	evm.model.FRAGSCAFF_106.93	blue	-
Chr11	9292007-9295137	PH02Gene49278.t1	Chr12	10350833-10357326	PH02Gene32539.t1	blue	purple			Chr1	19713630-19719623	evm.model.ORIGINAL_916.43	Chr2	18577023-18581588	evm.model.FRAGSCAFF_106.105	blue	-
Chr11	9303069-9306096	PH02Gene49277.t1	Chr12	10339124-10342026	PH02Gene32538.t1	blue	purple			Chr1	19740096-19742835	evm.model.ORIGINAL_916.44	Chr2	18649822-18655968	evm.model.FRAGSCAFF_106.109	blue	-
Chr11	9406838-9424254	PH02Gene15820.t1	Chr12	10295087-10311760	PH02Gene32537.t1	blue	purple			Chr1	19753207-19760503	evm.model.ORIGINAL_916.45	Chr2	18662952-18671408	evm.model.FRAGSCAFF_106.110	blue	-
Chr11	9426846-9435183	PH02Gene15819.t1	Chr12	10290027-10293032	PH02Gene32535.t1	blue	purple			Chr1	19833381-19847856	evm.model.ORIGINAL_916.50	Chr2	18688194-18696413	evm.model.FRAGSCAFF_106.112	blue	-
Chr11	9463204-9466681	PH02Gene15818.t1	Chr12	10051517-10055245	PH02Gene32528.t1	blue	purple			Chr1	20064733-20071295	evm.model.ORIGINAL_916.64	Chr2	18790934-18791729	evm.model.FRAGSCAFF_106.116	blue	-
Chr11	9569960-9578238	PH02Gene15816.t1	Chr12	9986941-9995706	PH02Gene48172.t1	blue	purple			Chr1	20099184-20118479	evm.model.ORIGINAL_916.65	Chr2	18799347-18825063	evm.model.FRAGSCAFF_106.118	blue	-
Chr11	9594802-9614343	PH02Gene15814.t1	Chr12	9977760-9986517	PH02Gene48173.t1	blue	purple			Chr1	20192062-20209832	evm.model.ORIGINAL_916.73_evm.model.ORIGINAL_916.74	Chr2	18958106-18982678	evm.model.FRAGSCAFF_106.131	blue	-
Chr11	9775071-9776256	PH02Gene15810.t1	Chr12	9723044-9724359	PH02Gene40677.t1	blue	purple			Chr1	20448054-20452211	evm.model.ORIGINAL_5668.9	Chr2	19657747-19673432	evm.model.ORIGINAL_981.198	blue	-
Chr11	10073395-10076804	PH02Gene15807.t1	Chr12	9421200-9421889	PH02Gene49830.t1	blue	purple			Chr1	20502855-20508419	evm.model.ORIGINAL_5668.8	Chr2	19594289-19600260	evm.model.ORIGINAL_981.201	blue	-
Chr11	10361940-10369581	PH02Gene15803.t2	Chr12	9232010-9237043	PH02Gene46214.t2	blue	purple			Chr1	20636083-20637506	evm.model.ORIGINAL_5668.1	Chr2	19230133-19231142	evm.model.ORIGINAL_3525.1	blue	-
Chr11	10418290-10424699	PH02Gene15802.t2	Chr12	9213457-9219952	PH02Gene46215.t1	blue	purple			Chr1	21031711-21033735	evm.model.ORIGINAL_916.86	Chr2	19117229-19118716	evm.model.FRAGSCAFF_106.138	blue	-
Chr11	10452521-10459089	PH02Gene15801.t1	Chr12	9189232-9196035	PH02Gene46216.t1	blue	purple			#Block10
Chr11	10759074-10769323	PH02Gene49696.t1	Chr12	10910740-10918496	PH02Gene30397.t1	blue	purple			Chr1	60890486-60894768	evm.model.FRAGSCAFF_129.859	Chr2	60493496-60500529	evm.model.ORIGINAL_2711.51	green	purple
Chr11	10792184-10792945	PH02Gene49697.t1	Chr12	10901863-10902597	PH02Gene30396.t1	blue	purple			Chr1	60936019-60940063	evm.model.FRAGSCAFF_129.853	Chr2	60507102-60520654	evm.model.ORIGINAL_2711.53	green	purple
Chr11	10868371-10870595	PH02Gene15643.t1	Chr12	10603714-10605966	PH02Gene30390.t1	blue	purple			Chr1	60980486-60983789	evm.model.FRAGSCAFF_129.850	Chr2	60634216-60636168	evm.model.ORIGINAL_2711.67	green	purple
Chr11	10958336-10966726	PH02Gene15645.t1	Chr12	10840742-10851233	PH02Gene30393.t1	blue	purple			Chr1	60986024-60998288	evm.model.FRAGSCAFF_129.849	Chr2	60647530-60650938	evm.model.ORIGINAL_2711.68	green	purple
Chr11	11031707-11041196	PH02Gene15649.t1	Chr12	11028648-11038273	PH02Gene30400.t1	blue	purple			Chr1	61001012-61004377	evm.model.FRAGSCAFF_129.848	Chr2	60657630-60659446	evm.model.ORIGINAL_2711.70	green	purple
Chr11	11092266-11095919	PH02Gene15650.t1	Chr12	11051586-11055400	PH02Gene30402.t2	blue	purple			Chr1	61007723-61011004	evm.model.FRAGSCAFF_129.847	Chr2	60664906-60667553	evm.model.ORIGINAL_2711.71	green	purple
Chr11	11286909-11297193	PH02Gene15652.t1	Chr12	11476626-11486573	PH02Gene38670.t1	blue	purple			Chr1	61019071-61023416	evm.model.FRAGSCAFF_129.845	Chr2	60671369-60674894	evm.model.ORIGINAL_2711.73	green	purple
Chr11	11298201-11299415	PH02Gene15653.t1	Chr12	11486800-11487969	PH02Gene38671.t1	blue	purple			Chr1	61040339-61042619	evm.model.FRAGSCAFF_129.844	Chr2	60696620-60698654	evm.model.ORIGINAL_2711.75	green	purple
Chr11	11657779-11661702	PH02Gene15659.t1	Chr12	11653199-11658538	PH02Gene15851.t1	blue	purple			Chr1	61092924-61094378	evm.model.FRAGSCAFF_129.841	Chr2	60813393-60814463	evm.model.ORIGINAL_2711.82	green	purple
Chr11	11718426-11719924	PH02Gene15661.t1	Chr12	11684956-11694761	PH02Gene15850.t1	blue	purple			Chr1	61128773-61130077	evm.model.FRAGSCAFF_129.840	Chr2	60869543-60870469	evm.model.ORIGINAL_2711.86	green	purple
Chr11	11734436-11737323	PH02Gene15662.t1	Chr12	11854935-11855739	PH02Gene15848.t1	blue	purple			Chr1	61212318-61219006	evm.model.FRAGSCAFF_129.835.1	Chr2	60991973-60997742	evm.model.ORIGINAL_2711.91	green	purple
Chr11	11739709-11744506	PH02Gene15663.t1	Chr12	11857353-11862011	PH02Gene15847.t1	blue	purple			Chr1	61290924-61293528	evm.model.FRAGSCAFF_129.830	Chr2	61069496-61071937	evm.model.ORIGINAL_2711.97	green	purple
Chr11	11836414-11842336	PH02Gene15664.t1	Chr12	13010564-13024450	PH02Gene20125.t1	blue	purple			Chr1	61294728-61298840	evm.model.FRAGSCAFF_129.829	Chr2	61073504-61081989	evm.model.ORIGINAL_2711.98	green	purple
Chr11	11868105-11889224	PH02Gene15665.t1	Chr12	12970431-12973174	PH02Gene20123.t1	blue	purple			Chr1	61323690-61324623	evm.model.FRAGSCAFF_129.828	Chr2	61107433-61108158	evm.model.ORIGINAL_2711.102	green	purple
Chr11	11926319-11939763	PH02Gene15666.t1	Chr12	12911489-12922502	PH02Gene20122.t1	blue	purple			Chr1	61429381-61436190	evm.model.FRAGSCAFF_129.468	Chr2	61179696-61186442	evm.model.ORIGINAL_2711.104	green	purple
Chr11	11996603-12001157	PH02Gene15667.t1	Chr12	12861114-12867210	PH02Gene20121.t1	blue	purple			Chr1	61448318-61452989	evm.model.FRAGSCAFF_129.466	Chr2	61203992-61211319	evm.model.ORIGINAL_2711.106	green	purple
Chr11	12161274-12175174	PH02Gene11266.t1	Chr12	12442451-12447310	PH02Gene20113.t1	blue	purple			Chr1	61458388-61460011	evm.model.FRAGSCAFF_129.463	Chr2	61216236-61216736	evm.model.ORIGINAL_2711.107	green	purple
Chr11	12188336-12189253	PH02Gene11267.t1	Chr12	12415777-12417187	PH02Gene20110.t1	blue	purple			Chr1	61486800-61509495	evm.model.FRAGSCAFF_129.461.1	Chr2	61223983-61235528	evm.model.ORIGINAL_2711.108	green	purple
Chr11	12516193-12516995	PH02Gene11274.t1	Chr12	12292561-12298526	PH02Gene20109.t1	blue	purple			Chr1	61540270-61543693	evm.model.FRAGSCAFF_129.459	Chr2	61245941-61249082	evm.model.ORIGINAL_2711.110	green	purple
Chr11	12670244-12674037	PH02Gene11277.t1	Chr12	12141046-12144654	PH02Gene44687.t1	blue	purple			Chr1	61549275-61550489	evm.model.FRAGSCAFF_129.458	Chr2	61257489-61259352	evm.model.ORIGINAL_2711.111	green	purple
Chr11	12757644-12757947	PH02Gene30727.t1	Chr12	11909548-11911705	PH02Gene15845.t2	blue	purple			Chr1	61564990-61570071	evm.model.FRAGSCAFF_129.455	Chr2	61269132-61283231	evm.model.ORIGINAL_2711.113	green	purple
Chr11	12784014-12788090	PH02Gene30725.t1	Chr12	13119198-13122963	PH02Gene20128.t1	blue	purple			Chr1	61576113-61579445	evm.model.FRAGSCAFF_129.454	Chr2	61296349-61303779	evm.model.ORIGINAL_2711.114	green	purple
Chr11	12818640-12828296	PH02Gene30724.t1	Chr12	13176822-13203430	PH02Gene20132.t1	blue	purple			Chr1	61586099-61588621	evm.model.FRAGSCAFF_129.453	Chr2	61314704-61317969	evm.model.ORIGINAL_2711.118	green	purple
Chr11	12943402-12951998	PH02Gene30723.t1	Chr12	13209951-13226329	PH02Gene20133.t1	blue	purple			Chr1	61614481-61617662	evm.model.FRAGSCAFF_129.449	Chr2	61324477-61327638	evm.model.ORIGINAL_2711.119	green	purple
Chr11	13224938-13225831	PH02Gene30719.t1	Chr12	13604832-13606525	PH02Gene23275.t1	blue	purple			Chr1	61623468-61626627	evm.model.FRAGSCAFF_129.448	Chr2	61332752-61336247	evm.model.ORIGINAL_2711.120	green	purple
Chr11	13312353-13322533	PH02Gene30714.t1	Chr12	13679729-13684635	PH02Gene23276.t1	blue	purple			Chr1	61629064-61634885	evm.model.FRAGSCAFF_129.446	Chr2	61341420-61344899	evm.model.ORIGINAL_2711.121	green	purple
Chr11	13332479-13336296	PH02Gene30713.t1	Chr12	13723487-13729432	PH02Gene23277.t1	blue	purple			Chr1	61647194-61649144	evm.model.FRAGSCAFF_129.445	Chr2	61364830-61368306	evm.model.ORIGINAL_2711.124	green	purple
Chr11	13342408-13352242	PH02Gene30712.t1	Chr12	13781938-13785779	PH02Gene23279.t1	blue	purple			Chr1	61668732-61674603	evm.model.FRAGSCAFF_129.443	Chr2	61402325-61406585	evm.model.ORIGINAL_2711.127	green	purple
Chr11	13376562-13378939	PH02Gene28143.t1	Chr12	13826593-13829147	PH02Gene23280.t1	blue	purple			Chr1	61679784-61682645	evm.model.FRAGSCAFF_129.441	Chr2	61417925-61419400	evm.model.ORIGINAL_2711.128	green	purple
Chr11	13426208-13438209	PH02Gene28144.t1	Chr12	13866328-13888811	PH02Gene23281.t1	blue	purple			Chr1	61684586-61688368	evm.model.FRAGSCAFF_129.440	Chr2	61424446-61433084	evm.model.ORIGINAL_2711.130	green	purple
Chr11	13547311-13555949	PH02Gene37727.t1	Chr12	13991862-13999331	PH02Gene23285.t1	blue	purple			Chr1	61697621-61703051	evm.model.FRAGSCAFF_129.439	Chr2	61446427-61451992	evm.model.ORIGINAL_2711.131.2	green	purple
Chr11	13562933-13566834	PH02Gene37728.t1	Chr12	14145869-14156485	PH02Gene23287.t1	blue	purple			Chr1	61756518-61759980	evm.model.FRAGSCAFF_129.437	Chr2	61487923-61491758	evm.model.ORIGINAL_2711.134	green	purple
Chr11	13633830-13637748	PH02Gene37731.t1	Chr12	14324079-14328717	PH02Gene30969.t1	blue	purple			Chr1	61805435-61814642	evm.model.FRAGSCAFF_129.434	Chr2	61504421-61512307	evm.model.ORIGINAL_2711.135	green	purple
Chr11	13693061-13698818	PH02Gene37732.t1	Chr12	14374032-14380251	PH02Gene30971.t1	blue	purple			Chr1	61844091-61849740	evm.model.FRAGSCAFF_129.431	Chr2	61559453-61564007	evm.model.ORIGINAL_2711.141	green	purple
Chr11	13760344-13764691	PH02Gene37733.t1	Chr12	14766230-14771072	PH02Gene30977.t1	blue	purple			Chr1	61861002-61864723	evm.model.FRAGSCAFF_129.430	Chr2	61611950-61615596	evm.model.ORIGINAL_2711.145	green	purple
Chr11	13856752-13860269	PH02Gene42642.t1	Chr12	14886382-14891194	PH02Gene30978.t1	blue	purple			Chr1	61936598-61938199	evm.model.FRAGSCAFF_129.423	Chr2	61648276-61649886	evm.model.ORIGINAL_2711.150	green	purple
Chr11	13986257-13993954	PH02Gene42644.t1	Chr12	14974351-14985406	PH02Gene44095.t2	blue	purple			Chr1	61949985-61950614	evm.model.FRAGSCAFF_129.420	Chr2	61668585-61673418	evm.model.ORIGINAL_2711.151	green	purple
Chr11	14020221-14025445	PH02Gene42645.t1	Chr12	15002916-15008426	PH02Gene44096.t1	blue	purple			Chr1	61981111-61982394	evm.model.FRAGSCAFF_129.417	Chr2	61714620-61716208	evm.model.ORIGINAL_2711.156	green	purple
Chr11	15065095-15067014	PH02Gene23740.t1	Chr12	15254868-15255626	PH02Gene37096.t1	blue	purple			Chr1	61982832-61986770	evm.model.FRAGSCAFF_129.416	Chr2	61717648-61718071	evm.model.ORIGINAL_2711.158	green	purple
Chr11	15074001-15080122	PH02Gene23742.t2	Chr12	15433964-15441561	PH02Gene37103.t1	blue	purple			Chr1	61987337-61990557	evm.model.FRAGSCAFF_129.415	Chr2	61719727-61724130	evm.model.ORIGINAL_2711.159	green	purple
Chr11	15092472-15100374	PH02Gene23743.t3	Chr12	15584635-15595532	PH02Gene42865.t2	blue	purple			Chr1	62072467-62074863	evm.model.FRAGSCAFF_129.408	Chr2	61774999-61776091	evm.model.ORIGINAL_2711.163	green	purple
Chr11	15114522-15117611	PH02Gene23744.t1	Chr12	15622621-15625689	PH02Gene42863.t1	blue	purple			Chr1	62095497-62099304	evm.model.FRAGSCAFF_129.407	Chr2	61696239-61700095	evm.model.ORIGINAL_2711.154	green	purple
Chr11	15257179-15258476	PH02Gene23746.t1	Chr12	15755216-15756643	PH02Gene42862.t1	blue	purple			Chr1	62103560-62105132	evm.model.FRAGSCAFF_129.404	Chr2	61788122-61789625	evm.model.ORIGINAL_2711.164	green	purple
Chr11	15310442-15312275	PH02Gene23747.t1	Chr12	16120109-16123475	PH02Gene23466.t1	blue	purple			Chr1	62110951-62116709	evm.model.FRAGSCAFF_129.403	Chr2	61791574-61797462	evm.model.ORIGINAL_2711.165	green	purple
Chr11	15693730-15695777	PH02Gene19627.t1	Chr12	16602074-16603138	PH02Gene41264.t1	blue	purple			Chr1	62118892-62120465	evm.model.FRAGSCAFF_129.402	Chr2	61811158-61812192	evm.model.ORIGINAL_2711.168	green	purple
Chr11	15916899-15918532	PH02Gene41269.t1	Chr12	16729659-16731104	PH02Gene49794.t1	blue	purple			Chr1	62188078-62207579	evm.model.FRAGSCAFF_129.398	Chr2	61805093-61809631	evm.model.ORIGINAL_2711.166	green	purple
Chr11	16234929-16266037	PH02Gene36735.t1	Chr12	16770942-16781896	PH02Gene23471.t1	blue	purple			Chr1	62211248-62217798	evm.model.FRAGSCAFF_129.397	Chr2	62074433-62084048	evm.model.ORIGINAL_1037.88	green	purple
Chr11	16339961-16349434	PH02Gene36736.t1	Chr12	16924448-16931449	PH02Gene43751.t2	blue	purple			Chr1	62261759-62262247	evm.model.FRAGSCAFF_129.394	Chr2	62113200-62113613	evm.model.ORIGINAL_1037.87	green	purple
Chr11	16500598-16508713	PH02Gene36400.t1	Chr12	16990657-16996493	PH02Gene43750.t1	blue	purple			Chr1	62273246-62274400	evm.model.FRAGSCAFF_129.393	Chr2	62123064-62124320	evm.model.ORIGINAL_1037.86	green	purple
Chr11	16583376-16590226	PH02Gene45762.t1	Chr12	17116975-17133960	PH02Gene36100.t1	blue	purple			Chr1	62305398-62308154	evm.model.FRAGSCAFF_129.389	Chr2	62149593-62152348	evm.model.ORIGINAL_1037.85	green	purple
Chr11	16655254-16659294	PH02Gene45761.t1	Chr12	17648966-17657355	PH02Gene31541.t1	blue	purple			Chr1	62312133-62313809	evm.model.FRAGSCAFF_129.387	Chr2	62153957-62158455	evm.model.ORIGINAL_1037.84	green	purple
Chr11	16663704-16687705	PH02Gene45760.t1	Chr12	17657926-17664369	PH02Gene31540.t1	blue	purple			Chr1	62326322-62332175	evm.model.FRAGSCAFF_129.386	Chr2	62167962-62173349	evm.model.ORIGINAL_1037.83	green	purple
Chr11	16779005-16784899	PH02Gene25377.t1	Chr12	17709809-17714480	PH02Gene50168.t1	blue	purple			Chr1	62364181-62364860	evm.model.FRAGSCAFF_129.381	Chr2	62199201-62199898	evm.model.ORIGINAL_1037.78	green	purple
Chr11	16852087-16883024	PH02Gene25378.t4	Chr12	17811650-17828481	PH02Gene33626.t2	blue	purple			Chr1	62378131-62382016	evm.model.FRAGSCAFF_129.380	Chr2	62221305-62225763	evm.model.ORIGINAL_1037.76	green	purple
Chr11	17262377-17264702	PH02Gene22626.t1	Chr12	18889175-18890742	PH02Gene37502.t1	blue	purple			Chr1	62399832-62407961	evm.model.FRAGSCAFF_129.377	Chr2	62243314-62250346	evm.model.ORIGINAL_1037.71	green	purple
Chr11	17539739-17549817	PH02Gene22635.t1	Chr12	19056655-19072991	PH02Gene37507.t1	blue	purple			Chr1	62433051-62434319	evm.model.FRAGSCAFF_129.372	Chr2	62264525-62265754	evm.model.ORIGINAL_1037.69	green	purple
Chr11	17708680-17710794	PH02Gene22636.t1	Chr12	19185744-19189126	PH02Gene41909.t1	blue	purple			Chr1	62531161-62533358	evm.model.FRAGSCAFF_129.366	Chr2	62287039-62289501	evm.model.ORIGINAL_1037.65	green	purple
Chr11	17846315-17848382	PH02Gene22638.t1	Chr12	17271454-17285593	PH02Gene36097.t1	blue	purple			Chr1	62558342-62569235	evm.model.ORIGINAL_4665.1	Chr2	62295128-62311319	evm.model.ORIGINAL_1037.64	green	purple
Chr11	17979095-17982204	PH02Gene33842.t1	Chr12	19006122-19013453	PH02Gene37506.t1	blue	purple			Chr1	62736173-62740432	evm.model.ORIGINAL_4665.14	Chr2	62360333-62363901	evm.model.ORIGINAL_1037.52	green	purple
Chr11	17987406-17995819	PH02Gene33841.t1	Chr12	18998384-19005439	PH02Gene37505.t1	blue	purple			Chr1	62815776-62819395	evm.model.ORIGINAL_4665.18	Chr2	62411021-62413686	evm.model.ORIGINAL_1037.51	green	purple
Chr11	18030902-18050772	PH02Gene33840.t2	Chr12	18967598-18973186	PH02Gene37503.t2	blue	purple			Chr1	62822792-62827507	evm.model.ORIGINAL_4665.19	Chr2	62417760-62425039	evm.model.ORIGINAL_1037.49	green	purple
Chr11	18063788-18076814	PH02Gene33838.t2	Chr12	19306236-19324248	PH02Gene41911.t1	blue	purple			Chr1	62881409-62882431	evm.model.ORIGINAL_4665.22	Chr2	62453152-62454018	evm.model.ORIGINAL_1037.48	green	purple
Chr11	18096824-18111332	PH02Gene33836.t1	Chr12	19379197-19393086	PH02Gene41913.t1	blue	purple			Chr1	62959042-62960242	evm.model.ORIGINAL_4665.29	Chr2	62455497-62456988	evm.model.ORIGINAL_1037.47	green	purple
Chr11	18726535-18729952	PH02Gene40846.t1	Chr12	20131297-20133435	PH02Gene28074.t1	blue	purple			Chr1	63049034-63055183	evm.model.ORIGINAL_4665.34	Chr2	62646810-62656046	evm.model.ORIGINAL_1037.32	green	purple
Chr11	18976023-18996246	PH02Gene38361.t1	Chr12	20711943-20715823	PH02Gene48046.t1	blue	purple			Chr1	63059505-63061146	evm.model.ORIGINAL_4665.35	Chr2	62670167-62671672	evm.model.ORIGINAL_1037.28	green	purple
Chr11	19129822-19132041	PH02Gene38362.t1	Chr12	20973420-20975709	PH02Gene50381.t1	blue	purple			Chr1	63112191-63113896	evm.model.ORIGINAL_4665.41	Chr2	62710243-62739505	evm.model.ORIGINAL_1037.24	green	purple
Chr11	19694524-19699266	PH02Gene26319.t1	Chr12	21439366-21444271	PH02Gene44641.t1	blue	purple			Chr1	63129534-63144567	evm.model.ORIGINAL_4665.45.1	Chr2	62692193-62694722	evm.model.ORIGINAL_1037.25	green	purple
Chr11	19907515-19913117	PH02Gene26318.t1	Chr12	21548057-21558461	PH02Gene46121.t2	blue	purple			Chr1	63158483-63161027	evm.model.ORIGINAL_4665.46	Chr2	62772950-62775373	evm.model.ORIGINAL_1037.21	green	purple
Chr11	19983230-19997973	PH02Gene26317.t1	Chr12	22037806-22055544	PH02Gene46111.t1	blue	purple			Chr1	63315800-63317053	evm.model.ORIGINAL_4665.58	Chr2	62930835-62931395	evm.model.ORIGINAL_1037.10	green	purple
Chr11	20025160-20052289	PH02Gene26316.t1	Chr12	21997780-22016896	PH02Gene46110.t2	blue	purple			Chr1	63338849-63340862	evm.model.ORIGINAL_4665.61	Chr2	62958932-62959960	evm.model.ORIGINAL_2574.183	green	purple
Chr11	20311521-20315850	PH02Gene49948.t1	Chr12	22580726-22585251	PH02Gene37106.t1	blue	purple			Chr1	63390943-63391770	evm.model.ORIGINAL_4665.62	Chr2	63026898-63028293	evm.model.ORIGINAL_2574.176	green	purple
Chr11	21055839-21079933	PH02Gene25646.t1	Chr12	23043642-23052575	PH02Gene49440.t1	blue	purple			Chr1	63416215-63421597	evm.model.ORIGINAL_4665.68	Chr2	63075918-63087862	evm.model.ORIGINAL_2574.166	green	purple
Chr11	21339557-21341085	PH02Gene30287.t1	Chr12	23750064-23751369	PH02Gene44261.t1	blue	purple			Chr1	63430329-63443067	evm.model.ORIGINAL_4665.70	Chr2	63125116-63135970	evm.model.ORIGINAL_2574.163	green	purple
Chr11	22390372-22417650	PH02Gene38586.t2	Chr12	25469135-25482429	PH02Gene49055.t1	blue	purple			Chr1	63538482-63545650	evm.model.ORIGINAL_4665.82	Chr2	63178076-63185318	evm.model.ORIGINAL_2574.158	green	purple
Chr11	22497584-22500809	PH02Gene38583.t1	Chr12	25548715-25552675	PH02Gene29473.t1	blue	purple			Chr1	63634423-63642062	evm.model.ORIGINAL_4665.88	Chr2	63213887-63219626	evm.model.ORIGINAL_2574.157	green	purple
Chr11	22692015-22707306	PH02Gene39095.t1	Chr12	25908204-25923125	PH02Gene38810.t1	blue	purple			Chr1	63704080-63705530	evm.model.ORIGINAL_4665.95	Chr2	63248756-63255574	evm.model.ORIGINAL_2574.153	green	purple
Chr11	22807435-22812376	PH02Gene39097.t1	Chr12	26022336-26026116	PH02Gene38808.t1	blue	purple			Chr1	63746374-63749909	evm.model.ORIGINAL_4665.98	Chr2	63264773-63268290	evm.model.ORIGINAL_2574.152	green	purple
Chr11	22813857-22816975	PH02Gene39098.t1	Chr12	26193538-26197679	PH02Gene38807.t1	blue	purple			Chr1	63787424-63795182	evm.model.ORIGINAL_4665.101	Chr2	63303555-63313302	evm.model.ORIGINAL_2574.151	green	purple
Chr11	23255216-23260704	PH02Gene08431.t1	Chr12	26342921-26350018	PH02Gene45013.t1	blue	purple			Chr1	63837495-63838458	evm.model.ORIGINAL_4665.106	Chr2	63395310-63397996	evm.model.ORIGINAL_2574.143	green	purple
Chr11	23302527-23318288	PH02Gene08432.t1	Chr12	26409755-26443288	PH02Gene45012.t1	blue	purple			Chr1	63854276-63863125	evm.model.ORIGINAL_4665.108	Chr2	63401827-63417113	evm.model.ORIGINAL_2574.142	green	purple
Chr11	23822066-23824809	PH02Gene44508.t1	Chr12	26657609-26660322	PH02Gene22523.t1	blue	purple			Chr1	63911638-63916793	evm.model.ORIGINAL_4665.113	Chr2	63451298-63452723	evm.model.ORIGINAL_2574.136	green	purple
Chr11	23847864-23850693	PH02Gene44509.t1	Chr12	26660815-26663750	PH02Gene22522.t1	blue	purple			Chr1	63945714-63946313	evm.model.ORIGINAL_4665.120	Chr2	63762180-63762939	evm.model.ORIGINAL_2574.104	green	purple
Chr11	23955680-23959379	PH02Gene44510.t1	Chr12	26700437-26701618	PH02Gene22521.t1	blue	purple			Chr1	63951601-63953946	evm.model.ORIGINAL_4665.121	Chr2	63728851-63732333	evm.model.ORIGINAL_2574.107	green	purple
Chr11	23960900-23962328	PH02Gene44511.t1	Chr12	26792134-26793535	PH02Gene22520.t1	blue	purple			Chr1	63966259-63974388	evm.model.ORIGINAL_4665.122	Chr2	63673350-63678840	evm.model.ORIGINAL_2574.113	green	purple
Chr11	24003534-24004505	PH02Gene44512.t1	Chr12	26848883-26851079	PH02Gene22519.t1	blue	purple			Chr1	64004497-64006027	evm.model.ORIGINAL_4665.125	Chr2	63660968-63664238	evm.model.ORIGINAL_2574.115	green	purple
Chr11	24054684-24055697	PH02Gene30202.t1	Chr12	26940822-26942107	PH02Gene22518.t1	blue	purple			Chr1	64018010-64020457	evm.model.ORIGINAL_4665.126	Chr2	63642944-63645594	evm.model.ORIGINAL_2574.116	green	purple
Chr11	24184252-24198976	PH02Gene48467.t1	Chr12	27158774-27174290	PH02Gene22513.t1	blue	purple			Chr1	64028918-64041219	evm.model.ORIGINAL_4665.128_evm.model.ORIGINAL_4665.129	Chr2	63615216-63634790	evm.model.ORIGINAL_2574.117.1	green	purple
Chr11	24270762-24286040	PH02Gene30198.t1	Chr12	27340741-27348950	PH02Gene22510.t1	blue	purple			Chr1	64050192-64056461	evm.model.ORIGINAL_4665.133	Chr2	63598401-63603910	evm.model.ORIGINAL_2574.120.1	green	purple
Chr11	24287186-24310932	PH02Gene30197.t1	Chr12	27360624-27384251	PH02Gene22509.t1	blue	purple			Chr1	64086297-64092814	evm.model.ORIGINAL_4665.136	Chr2	63574882-63584009	evm.model.ORIGINAL_2574.123	green	purple
Chr11	24440118-24454313	PH02Gene30196.t2	Chr12	27708707-27718345	PH02Gene39474.t1	blue	purple			Chr1	64174844-64183360	evm.model.ORIGINAL_4665.146	Chr2	63484529-63491799	evm.model.ORIGINAL_2574.132	green	purple
Chr11	24787068-24790266	PH02Gene46446.t1	Chr12	28901923-28904982	PH02Gene25587.t1	blue	purple			Chr1	64200474-64202083	evm.model.ORIGINAL_4665.149	Chr2	63470985-63473034	evm.model.ORIGINAL_2574.134	green	purple
Chr11	24858320-24861067	PH02Gene42211.t1	Chr12	28933459-28939739	PH02Gene25586.t1	blue	purple			#Block11
Chr11	24889679-24908578	PH02Gene42212.t1	Chr12	29046109-29056759	PH02Gene25585.t1	blue	purple			Chr1	47206127-47207189	evm.model.FRAGSCAFF_223.616	Chr2	46483436-46486170	evm.model.FRAGSCAFF_51.87	blue	purple
Chr11	24973230-24992401	PH02Gene42214.t1	Chr12	29070171-29101780	PH02Gene25583.t1	blue	purple			Chr1	47244282-47249814	evm.model.FRAGSCAFF_223.622	Chr2	46520485-46527918	evm.model.FRAGSCAFF_51.90	blue	purple
Chr11	25024004-25050004	PH02Gene42215.t1	Chr12	29128009-29143781	PH02Gene25582.t1	blue	purple			Chr1	47256341-47259859	evm.model.FRAGSCAFF_223.623	Chr2	46546242-46547608	evm.model.FRAGSCAFF_51.95	blue	purple
Chr11	26205415-26211234	PH02Gene14991.t3	Chr12	29679289-29687344	PH02Gene45351.t1	blue	purple			Chr1	47260900-47261804	evm.model.FRAGSCAFF_223.624	Chr2	46548003-46548758	evm.model.FRAGSCAFF_51.96	blue	purple
Chr11	26293249-26294108	PH02Gene14988.t1	Chr12	29823609-29824510	PH02Gene44034.t1	blue	purple			Chr1	47279515-47279958	evm.model.FRAGSCAFF_223.625	Chr2	46551773-46552456	evm.model.FRAGSCAFF_51.97	blue	purple
Chr11	26458404-26468313	PH02Gene14983.t1	Chr12	30183823-30189638	PH02Gene21715.t1	blue	purple			Chr1	47280484-47280783	evm.model.FRAGSCAFF_223.626	Chr2	46552998-46553300	evm.model.FRAGSCAFF_51.98	blue	purple
Chr11	26902895-26906042	PH02Gene39292.t1	Chr12	30406321-30409493	PH02Gene21720.t1	blue	purple			Chr1	47292802-47305079	evm.model.FRAGSCAFF_223.627	Chr2	46556574-46561724	evm.model.FRAGSCAFF_51.99	blue	purple
Chr11	26962670-26964997	PH02Gene39291.t1	Chr12	30431989-30441670	PH02Gene21722.t1	blue	purple			Chr1	47309175-47312537	evm.model.FRAGSCAFF_223.628	Chr2	46571986-46580676	evm.model.FRAGSCAFF_51.100	blue	purple
Chr11	27364782-27366132	PH02Gene40703.t1	Chr12	30920553-30922652	PH02Gene21727.t1	blue	purple			Chr1	47346911-47349367	evm.model.FRAGSCAFF_223.629	Chr2	46594545-46597292	evm.model.FRAGSCAFF_51.101	blue	purple
Chr11	27435980-27441443	PH02Gene40704.t2	Chr12	30954328-30960592	PH02Gene21728.t1	blue	purple			Chr1	47349411-47350492	evm.model.FRAGSCAFF_223.630	Chr2	46597297-46598509	evm.model.FRAGSCAFF_51.102	blue	purple
Chr11	27556150-27557334	PH02Gene40705.t1	Chr12	31128500-31149408	PH02Gene38149.t2	blue	purple			Chr1	47360774-47361631	evm.model.FRAGSCAFF_223.632	Chr2	46618388-46620177	evm.model.FRAGSCAFF_51.103	blue	purple
Chr11	27766642-27773643	PH02Gene35215.t1	Chr12	31206507-31212660	PH02Gene38150.t2	blue	purple			Chr1	47421545-47426958	evm.model.FRAGSCAFF_223.636	Chr2	46707599-46712564	evm.model.FRAGSCAFF_51.112	blue	purple
Chr11	28011061-28015612	PH02Gene35218.t1	Chr12	31392929-31397659	PH02Gene47507.t1	blue	purple			Chr1	47588484-47591625	evm.model.FRAGSCAFF_223.651	Chr2	46844258-46847023	evm.model.FRAGSCAFF_51.117	blue	purple
Chr11	28093416-28095626	PH02Gene35220.t1	Chr12	31810519-31813065	PH02Gene47995.t1	blue	purple			Chr1	47628257-47629444	evm.model.FRAGSCAFF_223.654	Chr2	47014909-47016127	evm.model.FRAGSCAFF_51.127	blue	purple
Chr11	28147944-28158514	PH02Gene35221.t1	Chr12	31866583-31870519	PH02Gene46396.t1	blue	purple			Chr1	47710923-47713961	evm.model.FRAGSCAFF_223.660	Chr2	47026027-47028165	evm.model.FRAGSCAFF_51.130	blue	purple
Chr11	28236179-28238965	PH02Gene35222.t1	Chr12	31932318-31941009	PH02Gene46394.t1	blue	purple			Chr1	47715421-47716317	evm.model.FRAGSCAFF_223.661	Chr2	47029501-47031114	evm.model.FRAGSCAFF_51.132	blue	purple
Chr11	28261278-28263437	PH02Gene28717.t1	Chr12	31972576-31974957	PH02Gene46392.t1	blue	purple			Chr1	47749354-47759121	evm.model.FRAGSCAFF_223.662	Chr2	47048890-47060755	evm.model.FRAGSCAFF_51.136	blue	purple
Chr11	28337138-28339143	PH02Gene28718.t1	Chr12	32091689-32093473	PH02Gene33805.t1	blue	purple			Chr1	47920959-47921707	evm.model.FRAGSCAFF_223.672	Chr2	47168646-47169477	evm.model.FRAGSCAFF_51.149	blue	purple
Chr11	28396281-28397631	PH02Gene28720.t1	Chr12	32284631-32286144	PH02Gene33802.t1	blue	purple			Chr1	47940942-47944231	evm.model.FRAGSCAFF_223.673	Chr2	47267733-47272165	evm.model.FRAGSCAFF_51.160	blue	purple
Chr11	28463704-28479957	PH02Gene28721.t1	Chr12	32313743-32331689	PH02Gene33800.t1	blue	purple			Chr1	47960045-47972157	evm.model.FRAGSCAFF_223.679	Chr2	47303262-47310692	evm.model.FRAGSCAFF_51.164	blue	purple
Chr11	28484130-28487740	PH02Gene28723.t1	Chr12	32422735-32426354	PH02Gene33798.t1	blue	purple			Chr1	48020592-48023805	evm.model.FRAGSCAFF_223.684	Chr2	47351566-47355141	evm.model.FRAGSCAFF_51.167_evm.model.FRAGSCAFF_51.168	blue	purple
Chr11	28529442-28533612	PH02Gene28725.t1	Chr12	32484897-32487923	PH02Gene33796.t1	blue	purple			Chr1	48032595-48033755	evm.model.FRAGSCAFF_223.686	Chr2	47365839-47366924	evm.model.FRAGSCAFF_51.171.1	blue	purple
Chr11	28558343-28561587	PH02Gene28726.t1	Chr12	32499071-32502416	PH02Gene33795.t1	blue	purple			Chr1	48054944-48055565	evm.model.FRAGSCAFF_223.688	Chr2	47402783-47404133	evm.model.FRAGSCAFF_51.177	blue	purple
Chr11	28562709-28567345	PH02Gene28727.t1	Chr12	32502109-32517399	PH02Gene33794.t1	blue	purple			Chr1	48179158-48181331	evm.model.FRAGSCAFF_223.694	Chr2	47479831-47483079	evm.model.FRAGSCAFF_51.184	blue	purple
Chr11	28585150-28595332	PH02Gene28728.t1	Chr12	32518423-32523575	PH02Gene33793.t1	blue	purple			Chr1	48190145-48191727	evm.model.FRAGSCAFF_223.697	Chr2	47471761-47474636	evm.model.FRAGSCAFF_51.182	blue	purple
Chr11	28818873-28821743	PH02Gene28731.t1	Chr12	32861980-32864755	PH02Gene33427.t1	blue	purple			Chr1	48227436-48228583	evm.model.FRAGSCAFF_223.699	Chr2	47460541-47461934	evm.model.FRAGSCAFF_51.181	blue	purple
Chr11	28844605-28858307	PH02Gene28732.t1	Chr12	32896485-32904093	PH02Gene33429.t1	blue	purple			Chr1	48282150-48285640	evm.model.FRAGSCAFF_223.705	Chr2	47506771-47510269	evm.model.FRAGSCAFF_51.186	blue	purple
Chr11	28885109-28887549	PH02Gene28733.t1	Chr12	32929344-32932106	PH02Gene33431.t1	blue	purple			Chr1	48353983-48358203	evm.model.FRAGSCAFF_223.710	Chr2	47622532-47624388	evm.model.FRAGSCAFF_51.192	blue	purple
Chr11	29063354-29071260	PH02Gene11099.t1	Chr12	33039861-33043680	PH02Gene33433.t1	blue	purple			Chr1	48406571-48416218	evm.model.FRAGSCAFF_223.717	Chr2	47651506-47656587	evm.model.FRAGSCAFF_51.199	blue	purple
Chr11	29120298-29124288	PH02Gene11100.t1	Chr12	33048718-33052429	PH02Gene33434.t1	blue	purple			Chr1	48429482-48435541	evm.model.FRAGSCAFF_223.718	Chr2	47662891-47674809	evm.model.FRAGSCAFF_51.200	blue	purple
Chr11	29133181-29135955	PH02Gene11101.t1	Chr12	33052659-33055588	PH02Gene33435.t1	blue	purple			Chr1	48446438-48454224	evm.model.FRAGSCAFF_223.719	Chr2	47683684-47684692	evm.model.FRAGSCAFF_51.201	blue	purple
Chr11	29154464-29158324	PH02Gene11102.t1	Chr12	33068344-33070456	PH02Gene33437.t1	blue	purple			Chr1	48460832-48461540	evm.model.FRAGSCAFF_223.720	Chr2	47691322-47691986	evm.model.FRAGSCAFF_51.202	blue	purple
Chr11	29159678-29165255	PH02Gene11103.t1	Chr12	33093371-33100500	PH02Gene33438.t1	blue	purple			Chr1	48472578-48474737	evm.model.FRAGSCAFF_223.721	Chr2	47723241-47725407	evm.model.FRAGSCAFF_51.204	blue	purple
Chr11	29239658-29240050	PH02Gene11104.t1	Chr12	33261685-33268098	PH02Gene11096.t1	blue	purple			Chr1	48497216-48501448	evm.model.FRAGSCAFF_223.723	Chr2	47772532-47776039	evm.model.FRAGSCAFF_51.206	blue	purple
Chr11	29355691-29359061	PH02Gene11106.t1	Chr12	33459756-33463215	PH02Gene11092.t1	blue	purple			Chr1	48544477-48546470	evm.model.FRAGSCAFF_223.728	Chr2	47835522-47837968	evm.model.FRAGSCAFF_51.214	blue	purple
Chr11	29406528-29407066	PH02Gene11108.t1	Chr12	33717413-33723359	PH02Gene11087.t1	blue	purple			Chr1	48576550-48578501	evm.model.FRAGSCAFF_223.729	Chr2	47866472-47868922	evm.model.FRAGSCAFF_51.215	blue	purple
Chr11	29406861-29410428	PH02Gene11109.t1	Chr12	33723467-33726463	PH02Gene11086.t1	blue	purple			Chr1	48578710-48581996	evm.model.FRAGSCAFF_223.730	Chr2	47887582-47891197	evm.model.FRAGSCAFF_51.220.1	blue	purple
Chr11	29456651-29480055	PH02Gene11111.t1	Chr12	33728400-33733623	PH02Gene11085.t1	blue	purple			Chr1	48614873-48616162	evm.model.FRAGSCAFF_223.733	Chr2	47929426-47930576	evm.model.FRAGSCAFF_51.226	blue	purple
Chr11	29516589-29521309	PH02Gene11112.t1	Chr12	33770117-33774144	PH02Gene11082.t1	blue	purple			Chr1	48639975-48645933	evm.model.FRAGSCAFF_223.736	Chr2	47979127-47985767	evm.model.FRAGSCAFF_51.229	blue	purple
Chr11	29555950-29560362	PH02Gene11114.t1	Chr12	33834438-33854646	PH02Gene11080.t1	blue	purple			Chr1	48661964-48665745	evm.model.FRAGSCAFF_223.740	Chr2	48025158-48028709	evm.model.FRAGSCAFF_51.232	blue	purple
Chr11	29675906-29680501	PH02Gene11116.t1	Chr12	33867747-33871215	PH02Gene11079.t1	blue	purple			Chr1	48702841-48706652	evm.model.FRAGSCAFF_223.744	Chr2	48057584-48063688	evm.model.FRAGSCAFF_51.236	blue	purple
Chr11	29705102-29707567	PH02Gene11117.t1	Chr12	33899824-33902134	PH02Gene11078.t1	blue	purple			Chr1	48714870-48717584	evm.model.FRAGSCAFF_223.745	Chr2	48067020-48069466	evm.model.FRAGSCAFF_51.237	blue	purple
Chr11	29739762-29744832	PH02Gene11118.t1	Chr12	33969006-33974282	PH02Gene11077.t1	blue	purple			Chr1	48752937-48758058	evm.model.FRAGSCAFF_223.747	Chr2	48093515-48098588	evm.model.FRAGSCAFF_51.238	blue	purple
Chr11	29780692-29789446	PH02Gene11119.t1	Chr12	33998219-34013990	PH02Gene11076.t2	blue	purple			Chr1	48829120-48830465	evm.model.FRAGSCAFF_223.752	Chr2	48128226-48129733	evm.model.FRAGSCAFF_51.241	blue	purple
Chr11	29792138-29793533	PH02Gene11120.t1	Chr12	34053597-34055224	PH02Gene11075.t1	blue	purple			Chr1	48879431-48885907	evm.model.FRAGSCAFF_223.758	Chr2	48170260-48173670	evm.model.FRAGSCAFF_51.247	blue	purple
Chr11	29974026-29979625	PH02Gene11122.t1	Chr12	34085911-34102099	PH02Gene11072.t1	blue	purple			Chr1	48891417-48892263	evm.model.FRAGSCAFF_223.760	Chr2	48191106-48191829	evm.model.FRAGSCAFF_51.251	blue	purple
Chr11	30128620-30132233	PH02Gene11126.t3	Chr12	34403264-34407796	PH02Gene11063.t1	blue	purple			Chr1	48908976-48909688	evm.model.FRAGSCAFF_223.761	Chr2	48192979-48193179	evm.model.FRAGSCAFF_51.252	blue	purple
Chr11	30310554-30312504	PH02Gene11128.t1	Chr12	34478455-34480762	PH02Gene11062.t1	blue	purple			Chr1	48920272-48934581	evm.model.FRAGSCAFF_223.762	Chr2	48214881-48227182	evm.model.FRAGSCAFF_51.255	blue	purple
Chr11	30332745-30343371	PH02Gene11129.t1	Chr12	34666270-34678855	PH02Gene11060.t1	blue	purple			Chr1	48935972-48936639	evm.model.FRAGSCAFF_223.763	Chr2	48229422-48229802	evm.model.FRAGSCAFF_51.256	blue	purple
Chr11	30363698-30367291	PH02Gene11130.t1	Chr12	34881138-34891231	PH02Gene39943.t1	blue	purple			Chr1	48948786-48979174	evm.model.FRAGSCAFF_223.765	Chr2	48250247-48254024	evm.model.FRAGSCAFF_51.259	blue	purple
Chr11	30523214-30527493	PH02Gene11132.t1	Chr12	34969294-34972592	PH02Gene39944.t1	blue	purple			Chr1	49000946-49002352	evm.model.FRAGSCAFF_223.767	Chr2	48276697-48277598	evm.model.FRAGSCAFF_51.260	blue	purple
Chr11	30566522-30570921	PH02Gene49224.t1	Chr12	34995910-35002968	PH02Gene39946.t1	blue	purple			Chr1	49019476-49045463	evm.model.FRAGSCAFF_223.770	Chr2	48294143-48331498	evm.model.FRAGSCAFF_51.262	blue	purple
Chr11	30623883-30631395	PH02Gene48597.t1	Chr12	35007582-35015093	PH02Gene39947.t1	blue	purple			Chr1	49056661-49060625	evm.model.FRAGSCAFF_223.771	Chr2	48334932-48339365	evm.model.FRAGSCAFF_51.263.2	blue	purple
Chr11	30637810-30645029	PH02Gene48598.t1	Chr12	35101439-35106124	PH02Gene01666.t1	blue	purple			Chr1	49103054-49111233	evm.model.FRAGSCAFF_223.774	Chr2	48341665-48351939	evm.model.FRAGSCAFF_51.264	blue	purple
Chr11	30714793-30726024	PH02Gene45995.t1	Chr12	35164596-35169612	PH02Gene01665.t1	blue	purple			Chr1	49116492-49121358	evm.model.FRAGSCAFF_223.776	Chr2	48361111-48368812	evm.model.FRAGSCAFF_51.265	blue	purple
Chr11	30864551-30868049	PH02Gene47557.t1	Chr12	35242963-35245845	PH02Gene01663.t1	blue	purple			Chr1	49128637-49130615	evm.model.FRAGSCAFF_223.777	Chr2	48391960-48394314	evm.model.FRAGSCAFF_51.268	blue	purple
Chr11	30951756-30969802	PH02Gene27669.t1	Chr12	35342596-35357580	PH02Gene01660.t1	blue	purple			Chr1	49133950-49139866	evm.model.FRAGSCAFF_223.779	Chr2	48401000-48407038	evm.model.FRAGSCAFF_51.271	blue	purple
Chr11	30998901-31001791	PH02Gene27671.t1	Chr12	35408810-35410749	PH02Gene43485.t1	blue	purple			Chr1	49204266-49210020	evm.model.FRAGSCAFF_223.784	Chr2	48429144-48439395	evm.model.FRAGSCAFF_51.274	blue	purple
Chr11	31042444-31049690	PH02Gene27672.t1	Chr12	35640218-35647234	PH02Gene43482.t1	blue	purple			Chr1	49319383-49323000	evm.model.FRAGSCAFF_223.793	Chr2	48544585-48546514	evm.model.FRAGSCAFF_51.282	blue	purple
Chr11	31053656-31055614	PH02Gene27673.t1	Chr12	35647332-35649407	PH02Gene43481.t1	blue	purple			Chr1	49331837-49332517	evm.model.FRAGSCAFF_223.794	Chr2	48577011-48578109	evm.model.FRAGSCAFF_51.284	blue	purple
Chr11	31055754-31060203	PH02Gene27674.t1	Chr12	35650508-35669427	PH02Gene43480.t1	blue	purple			Chr1	49340087-49340878	evm.model.FRAGSCAFF_223.796	Chr2	48595672-48597559	evm.model.FRAGSCAFF_51.285	blue	purple
Chr11	31099913-31103415	PH02Gene27676.t1	Chr12	35692608-35704017	PH02Gene00681.t1	blue	purple			Chr1	49353265-49360076	evm.model.FRAGSCAFF_223.802	Chr2	48611335-48618226	evm.model.FRAGSCAFF_51.286	blue	purple
Chr11	31154823-31168854	PH02Gene27678.t1	Chr12	35705408-35710897	PH02Gene00680.t1	blue	purple			Chr1	49364174-49365104	evm.model.FRAGSCAFF_223.803	Chr2	48622773-48623602	evm.model.FRAGSCAFF_51.288	blue	purple
Chr11	31186534-31190351	PH02Gene27679.t1	Chr12	35817962-35824298	PH02Gene00679.t1	blue	purple			Chr1	49437887-49438388	evm.model.FRAGSCAFF_223.812	Chr2	48720213-48720838	evm.model.FRAGSCAFF_51.295	blue	purple
Chr11	31208958-31210319	PH02Gene27680.t1	Chr12	35846106-35847629	PH02Gene00677.t1	blue	purple			Chr1	49469072-49471439	evm.model.FRAGSCAFF_223.813.1	Chr2	48746976-48749259	evm.model.FRAGSCAFF_51.297	blue	purple
Chr11	31211865-31212832	PH02Gene27681.t1	Chr12	35850245-35851179	PH02Gene00676.t1	blue	purple			Chr1	49519808-49522226	evm.model.FRAGSCAFF_223.815	Chr2	48802428-48804878	evm.model.FRAGSCAFF_51.302	blue	purple
Chr11	31234424-31245241	PH02Gene27682.t1	Chr12	35852486-35859954	PH02Gene00675.t1	blue	purple			Chr1	49531553-49533623	evm.model.FRAGSCAFF_223.817	Chr2	48809354-48811238	evm.model.FRAGSCAFF_51.303	blue	purple
Chr11	31332119-31334868	PH02Gene27684.t1	Chr12	35891800-35897595	PH02Gene00674.t1	blue	purple			Chr1	49556993-49558762	evm.model.FRAGSCAFF_223.819	Chr2	48848635-48855245	evm.model.FRAGSCAFF_51.307	blue	purple
Chr11	31335117-31339169	PH02Gene27685.t1	Chr12	35896755-35902447	PH02Gene00673.t1	blue	purple			Chr1	49574372-49575596	evm.model.FRAGSCAFF_223.820	Chr2	48898260-48899383	evm.model.FRAGSCAFF_51.310	blue	purple
Chr11	31350169-31354418	PH02Gene27687.t1	Chr12	35949288-35953083	PH02Gene00671.t1	blue	purple			Chr1	49594202-49605259	evm.model.FRAGSCAFF_223.821	Chr2	48914065-48919999	evm.model.FRAGSCAFF_51.311	blue	purple
Chr11	31375212-31380263	PH02Gene27688.t1	Chr12	35993849-35995997	PH02Gene00670.t1	blue	purple			Chr1	49622181-49630724	evm.model.FRAGSCAFF_223.824	Chr2	48923753-48940958	evm.model.FRAGSCAFF_51.312	blue	purple
Chr11	31386631-31389180	PH02Gene27689.t1	Chr12	36005020-36017038	PH02Gene00669.t1	blue	purple			Chr1	49651856-49652911	evm.model.FRAGSCAFF_223.826	Chr2	48945929-48946591	evm.model.FRAGSCAFF_51.313	blue	purple
Chr11	31412679-31430157	PH02Gene27690.t2	Chr12	36017499-36050255	PH02Gene00668.t1	blue	purple			Chr1	49692863-49695977	evm.model.FRAGSCAFF_223.829	Chr2	49028503-49032039	evm.model.FRAGSCAFF_51.319	blue	purple
Chr11	31476043-31485524	PH02Gene27693.t1	Chr12	36109272-36118870	PH02Gene18510.t1	blue	purple			Chr1	49730978-49735491	evm.model.FRAGSCAFF_223.834	Chr2	49081368-49085056	evm.model.FRAGSCAFF_51.322	blue	purple
Chr11	31509380-31512135	PH02Gene27695.t1	Chr12	36188878-36191421	PH02Gene18511.t1	blue	purple			Chr1	49776219-49780091	evm.model.FRAGSCAFF_223.836	Chr2	49113127-49116595	evm.model.FRAGSCAFF_51.325	blue	purple
Chr11	31554052-31562728	PH02Gene27696.t1	Chr12	36195507-36215235	PH02Gene18513.t1	blue	purple			Chr1	49789667-49799607	evm.model.FRAGSCAFF_223.838	Chr2	49118621-49123662	evm.model.FRAGSCAFF_51.326	blue	purple
Chr11	31622477-31624669	PH02Gene27698.t1	Chr12	36240021-36242357	PH02Gene18515.t1	blue	purple			Chr1	49884794-49886904	evm.model.FRAGSCAFF_223.849	Chr2	49163629-49165791	evm.model.FRAGSCAFF_51.331	blue	purple
Chr11	31634100-31641663	PH02Gene27699.t1	Chr12	36243414-36249961	PH02Gene18516.t1	blue	purple			Chr1	49983010-49984093	evm.model.FRAGSCAFF_223.861	Chr2	49231733-49232603	evm.model.FRAGSCAFF_51.337	blue	purple
Chr11	31706138-31719790	PH02Gene37873.t1	Chr12	36271186-36276145	PH02Gene18517.t1	blue	purple			Chr1	50030829-50032916	evm.model.FRAGSCAFF_223.865	Chr2	49276357-49279067	evm.model.FRAGSCAFF_51.339	blue	purple
Chr11	31745728-31746124	PH02Gene37872.t1	Chr12	36354188-36354646	PH02Gene18518.t1	blue	purple			Chr1	50121581-50128376	evm.model.FRAGSCAFF_223.871	Chr2	49326892-49330104	evm.model.FRAGSCAFF_51.343	blue	purple
Chr11	31853271-31859509	PH02Gene37871.t1	Chr12	36534920-36547737	PH02Gene18522.t3	blue	purple			Chr1	50134158-50145777	evm.model.FRAGSCAFF_223.873	Chr2	49353410-49356166	evm.model.FRAGSCAFF_51.348	blue	purple
Chr11	31860143-31872964	PH02Gene37870.t1	Chr12	36549015-36556444	PH02Gene18523.t1	blue	purple			Chr1	50180884-50185064	evm.model.FRAGSCAFF_223.875	Chr2	49370432-49374462	evm.model.FRAGSCAFF_51.349	blue	purple
Chr11	31937851-31944827	PH02Gene37868.t2	Chr12	36599696-36608602	PH02Gene18525.t1	blue	purple			Chr1	50185688-50195273	evm.model.FRAGSCAFF_223.876	Chr2	49379670-49383032	evm.model.FRAGSCAFF_51.352	blue	purple
Chr11	31954431-31959999	PH02Gene37867.t1	Chr12	36609001-36613486	PH02Gene18526.t1	blue	purple			Chr1	50218801-50220812	evm.model.FRAGSCAFF_223.879	Chr2	49392944-49398807	evm.model.FRAGSCAFF_51.354	blue	purple
Chr11	31981092-31983591	PH02Gene37866.t1	Chr12	36613761-36616212	PH02Gene18527.t1	blue	purple			Chr1	50264218-50267752	evm.model.FRAGSCAFF_223.880	Chr2	49435689-49439767	evm.model.FRAGSCAFF_51.356	blue	purple
Chr11	32007286-32012672	PH02Gene37865.t1	Chr12	36627483-36632204	PH02Gene18528.t1	blue	purple			Chr1	50379848-50380213	evm.model.FRAGSCAFF_223.892	Chr2	49465029-49468014	evm.model.FRAGSCAFF_51.359	blue	purple
Chr11	32019327-32027325	PH02Gene37864.t1	Chr12	36639300-36642897	PH02Gene18529.t2	blue	purple			Chr1	50389173-50390115	evm.model.FRAGSCAFF_223.893	Chr2	49471546-49473087	evm.model.FRAGSCAFF_51.360	blue	purple
Chr11	32040127-32050508	PH02Gene37863.t1	Chr12	36669941-36676500	PH02Gene18530.t1	blue	purple			Chr1	50394906-50395561	evm.model.FRAGSCAFF_223.894	Chr2	49476510-49477364	evm.model.FRAGSCAFF_51.361	blue	purple
Chr11	32053886-32056897	PH02Gene37862.t1	Chr12	36676445-36680183	PH02Gene18531.t3	blue	purple			Chr1	50405214-50413119	evm.model.FRAGSCAFF_223.895	Chr2	49483242-49486857	evm.model.FRAGSCAFF_51.362	blue	purple
Chr11	32096292-32099498	PH02Gene07343.t1	Chr12	36780964-36783752	PH02Gene18534.t1	blue	purple			Chr1	50470211-50483517	evm.model.FRAGSCAFF_223.899	Chr2	49552099-49565458	evm.model.FRAGSCAFF_51.367	blue	purple
Chr11	32219155-32225485	PH02Gene07346.t1	Chr12	36991326-36994636	PH02Gene18538.t1	blue	purple			Chr1	50490171-50511865	evm.model.FRAGSCAFF_223.900	Chr2	49573900-49578644	evm.model.FRAGSCAFF_51.368	blue	purple
Chr11	32225689-32229262	PH02Gene07347.t1	Chr12	36995358-36999125	PH02Gene18539.t1	blue	purple			Chr1	50524219-50524476	evm.model.FRAGSCAFF_223.903	Chr2	49648139-49648405	evm.model.FRAGSCAFF_51.372	blue	purple
Chr11	32334821-32342146	PH02Gene07349.t1	Chr12	37072723-37079494	PH02Gene18542.t1	blue	purple			Chr1	50526846-50546011	evm.model.FRAGSCAFF_223.904	Chr2	49659089-49668386	evm.model.FRAGSCAFF_51.373	blue	purple
Chr11	32353930-32359405	PH02Gene07350.t1	Chr12	37082583-37086739	PH02Gene18543.t1	blue	purple			Chr1	50564431-50571282	evm.model.FRAGSCAFF_223.905	Chr2	49690600-49702409	evm.model.FRAGSCAFF_51.375	blue	purple
Chr11	32415871-32422873	PH02Gene07353.t1	Chr12	37680905-37695520	PH02Gene31387.t1	blue	purple			Chr1	50572819-50576353	evm.model.FRAGSCAFF_223.906.2	Chr2	49727387-49728440	evm.model.FRAGSCAFF_51.377	blue	purple
Chr11	32444764-32449896	PH02Gene07354.t1	Chr12	38158041-38163096	PH02Gene41369.t1	blue	purple			Chr1	50607283-50613675	evm.model.FRAGSCAFF_223.911	Chr2	49814530-49818903	evm.model.FRAGSCAFF_51.385	blue	purple
Chr11	32490178-32493239	PH02Gene07355.t5	Chr12	38179742-38181863	PH02Gene41368.t2	blue	purple			Chr1	50650515-50654613	evm.model.FRAGSCAFF_223.916	Chr2	49830743-49835175	evm.model.FRAGSCAFF_51.387	blue	purple
Chr11	32498687-32501921	PH02Gene07356.t1	Chr12	38228390-38235531	PH02Gene41367.t1	blue	purple			Chr1	50679918-50702554	evm.model.FRAGSCAFF_223.921	Chr2	49879791-49909719	evm.model.FRAGSCAFF_51.394	blue	purple
Chr11	32503057-32505422	PH02Gene07357.t1	Chr12	38235865-38238861	PH02Gene41366.t1	blue	purple			Chr1	50798592-50805232	evm.model.FRAGSCAFF_223.929	Chr2	50031623-50033320	evm.model.FRAGSCAFF_51.403	blue	purple
Chr11	32533431-32547154	PH02Gene07359.t1	Chr12	38251137-38270594	PH02Gene41365.t1	blue	purple			Chr1	50844320-50847136	evm.model.FRAGSCAFF_129.1756	Chr2	50079188-50083714	evm.model.FRAGSCAFF_51.407	blue	purple
Chr11	32655992-32666390	PH02Gene07360.t2	Chr12	38280501-38286353	PH02Gene41363.t2	blue	purple			Chr1	50872374-50875042	evm.model.FRAGSCAFF_129.1753	Chr2	50096836-50098902	evm.model.FRAGSCAFF_51.410	blue	purple
Chr11	32707976-32712096	PH02Gene07361.t1	Chr12	38423966-38428167	PH02Gene41358.t1	blue	purple			Chr1	50880263-50882917	evm.model.FRAGSCAFF_129.1752	Chr2	50104830-50106781	evm.model.FRAGSCAFF_51.411	blue	purple
Chr11	32714648-32715381	PH02Gene07362.t1	Chr12	38435411-38436493	PH02Gene41357.t1	blue	purple			Chr1	50888977-50893595	evm.model.FRAGSCAFF_129.1751	Chr2	50123957-50128660	evm.model.FRAGSCAFF_51.412	blue	purple
Chr11	32827582-32833317	PH02Gene07364.t2	Chr12	38550489-38555814	PH02Gene42788.t1	blue	purple			Chr1	50926398-50941676	evm.model.FRAGSCAFF_129.1750	Chr2	50128868-50142376	evm.model.FRAGSCAFF_51.413	blue	purple
Chr11	32971066-32991647	PH02Gene07369.t1	Chr12	38565612-38570212	PH02Gene42787.t1	blue	purple			Chr1	50971953-50980433	evm.model.FRAGSCAFF_129.1746	Chr2	50168705-50174681	evm.model.FRAGSCAFF_51.416	blue	purple
Chr11	32971066-32991647	PH02Gene07369.t1	Chr12	38674593-38684343	PH02Gene42786.t1	blue	purple			Chr1	51057899-51059975	evm.model.FRAGSCAFF_129.1739	Chr2	50277188-50281469	evm.model.FRAGSCAFF_51.426	blue	purple
Chr11	33531926-33532846	PH02Gene07376.t1	Chr12	38723783-38724685	PH02Gene42785.t1	blue	purple			Chr1	51066678-51070890	evm.model.FRAGSCAFF_129.1737	Chr2	50291474-50296059	evm.model.FRAGSCAFF_51.428	blue	purple
Chr11	33741532-33742428	PH02Gene07382.t1	Chr12	39173457-39177028	PH02Gene36206.t1	blue	purple			Chr1	51087574-51096098	evm.model.FRAGSCAFF_129.1734	Chr2	50327254-50336622	evm.model.FRAGSCAFF_51.431	blue	purple
Chr11	33742605-33743370	PH02Gene07383.t1	Chr12	38830015-38830572	PH02Gene36200.t1	blue	purple			Chr1	51112808-51118354	evm.model.FRAGSCAFF_129.1733	Chr2	50355631-50363021	evm.model.FRAGSCAFF_51.432	blue	purple
Chr11	33764039-33768077	PH02Gene07384.t1	Chr12	39510669-39514413	PH02Gene12384.t1	blue	purple			Chr1	51129342-51137894	evm.model.FRAGSCAFF_129.1732	Chr2	50494428-50496932	evm.model.FRAGSCAFF_51.442	blue	purple
Chr11	33771820-33773303	PH02Gene07385.t2	Chr12	39527042-39528423	PH02Gene12383.t1	blue	purple			Chr1	51188467-51280750	evm.model.FRAGSCAFF_129.1729	Chr2	50551537-50581677	evm.model.FRAGSCAFF_51.448	blue	purple
Chr11	33780808-33783506	PH02Gene07386.t1	Chr12	39537318-39540762	PH02Gene12382.t1	blue	purple			Chr1	51293710-51296167	evm.model.FRAGSCAFF_129.1728	Chr2	50586743-50589609	evm.model.FRAGSCAFF_51.450	blue	purple
Chr11	33784190-33786710	PH02Gene07387.t1	Chr12	39554716-39557351	PH02Gene12381.t2	blue	purple			Chr1	51298935-51309544	evm.model.FRAGSCAFF_129.1727.2	Chr2	50589625-50601173	evm.model.FRAGSCAFF_51.451.1	blue	purple
Chr11	33802052-33807653	PH02Gene07388.t1	Chr12	39581300-39587004	PH02Gene12380.t1	blue	purple			Chr1	51357176-51376368	evm.model.FRAGSCAFF_129.1722	Chr2	50620897-50628192	evm.model.FRAGSCAFF_51.454.1	blue	purple
Chr11	33868767-33869896	PH02Gene07389.t1	Chr12	39638958-39640046	PH02Gene12379.t1	blue	purple			Chr1	51462912-51484886	evm.model.FRAGSCAFF_129.1717	Chr2	50672354-50673540	evm.model.FRAGSCAFF_51.457	blue	purple
Chr11	33950464-33951420	PH02Gene07394.t1	Chr12	39658524-39665100	PH02Gene12377.t1	blue	purple			Chr1	51497937-51501579	evm.model.FRAGSCAFF_129.1712	Chr2	50675937-50679967	evm.model.FRAGSCAFF_51.458	blue	purple
Chr11	34019712-34024841	PH02Gene07398.t1	Chr12	39669909-39685870	PH02Gene12376.t1	blue	purple			Chr1	51553791-51554484	evm.model.FRAGSCAFF_129.1708	Chr2	50731901-50732580	evm.model.FRAGSCAFF_51.460	blue	purple
Chr11	34043560-34050633	PH02Gene07400.t3	Chr12	39784972-39789690	PH02Gene12374.t1	blue	purple			#Block12
Chr11	34057646-34070745	PH02Gene07401.t1	Chr12	39827401-39835078	PH02Gene12373.t1	blue	purple			Chr1	38873358-38887034	evm.model.FRAGSCAFF_224.101	Chr2	36499726-36523369	evm.model.FRAGSCAFF_146.88	blue	purple
Chr11	34089783-34093164	PH02Gene07403.t4	Chr12	39917432-39920220	PH02Gene12371.t1	blue	purple			Chr1	38898125-38899642	evm.model.FRAGSCAFF_224.104	Chr2	36565152-36566735	evm.model.FRAGSCAFF_146.93	blue	purple
Chr11	34135118-34139516	PH02Gene07404.t1	Chr12	39920838-39925068	PH02Gene12370.t1	blue	purple			Chr1	38917557-38919832	evm.model.FRAGSCAFF_224.105.1	Chr2	36676493-36677906	evm.model.FRAGSCAFF_146.97	blue	purple
Chr11	34143634-34147226	PH02Gene07405.t1	Chr12	39940981-39943462	PH02Gene12369.t1	blue	purple			Chr1	38951716-38957826	evm.model.FRAGSCAFF_224.107	Chr2	36689772-36696030	evm.model.FRAGSCAFF_146.99	blue	purple
Chr11	34156390-34159458	PH02Gene07406.t1	Chr12	39973446-39980810	PH02Gene12368.t1	blue	purple			Chr1	39004272-39006626	evm.model.FRAGSCAFF_224.111	Chr2	36735323-36741762	evm.model.FRAGSCAFF_146.103	blue	purple
Chr11	34194589-34200637	PH02Gene47387.t1	Chr12	39992997-39996062	PH02Gene12366.t1	blue	purple			Chr1	39030956-39037511	evm.model.FRAGSCAFF_224.112	Chr2	36766635-36770850	evm.model.FRAGSCAFF_146.105	blue	purple
Chr11	34200916-34204245	PH02Gene47386.t1	Chr12	40003616-40004717	PH02Gene12365.t1	blue	purple			Chr1	39054415-39055498	evm.model.FRAGSCAFF_224.115	Chr2	36777587-36778973	evm.model.FRAGSCAFF_146.106	blue	purple
Chr11	34258266-34260450	PH02Gene47383.t1	Chr12	40097863-40099771	PH02Gene12364.t1	blue	purple			Chr1	39064218-39064975	evm.model.FRAGSCAFF_224.116	Chr2	37306117-37309209	evm.model.FRAGSCAFF_146.127	blue	purple
Chr11	34386096-34388962	PH02Gene35513.t1	Chr12	40149442-40158743	PH02Gene12362.t3	blue	purple			Chr1	39070300-39071882	evm.model.FRAGSCAFF_224.117	Chr2	36809276-36810707	evm.model.FRAGSCAFF_146.107	blue	purple
Chr11	34421957-34426695	PH02Gene35514.t2	Chr12	40174978-40180505	PH02Gene12361.t3	blue	purple			Chr1	39108743-39109481	evm.model.FRAGSCAFF_224.119	Chr2	36820232-36820980	evm.model.FRAGSCAFF_146.109	blue	purple
Chr11	34529657-34534405	PH02Gene35515.t1	Chr12	40365321-40370224	PH02Gene12354.t1	blue	purple			Chr1	39113666-39116116	evm.model.FRAGSCAFF_224.120	Chr2	36837514-36839515	evm.model.FRAGSCAFF_146.110	blue	purple
Chr11	34659946-34672234	PH02Gene35518.t4	Chr12	40428864-40437855	PH02Gene12352.t3	blue	purple			Chr1	39272910-39300013	evm.model.FRAGSCAFF_223.12	Chr2	37154046-37157370	evm.model.FRAGSCAFF_146.122	blue	purple
Chr11	34722416-34731793	PH02Gene35521.t1	Chr12	40456156-40464937	PH02Gene12349.t1	blue	purple			Chr1	39402603-39412522	evm.model.FRAGSCAFF_223.17	Chr2	37452235-37457774	evm.model.FRAGSCAFF_146.129	blue	purple
Chr11	34880525-34884442	PH02Gene11772.t1	Chr12	40557091-40569527	PH02Gene12345.t1	blue	purple			Chr1	39524218-39530320	evm.model.FRAGSCAFF_223.25	Chr2	37510220-37516960	evm.model.FRAGSCAFF_146.132	blue	purple
Chr11	34929153-34947761	PH02Gene11773.t2	Chr12	40611520-40618849	PH02Gene12344.t2	blue	purple			Chr1	39617320-39618174	evm.model.FRAGSCAFF_223.27	Chr2	37573229-37573900	evm.model.FRAGSCAFF_146.134	blue	purple
Chr11	34950422-34951848	PH02Gene11774.t2	Chr12	40636937-40638392	PH02Gene12343.t2	blue	purple			Chr1	39700442-39704547	evm.model.FRAGSCAFF_223.34	Chr2	37582585-37585923	evm.model.FRAGSCAFF_146.135	blue	purple
Chr11	35250044-35252060	PH02Gene11786.t1	Chr12	40666501-40668365	PH02Gene12342.t1	blue	purple			Chr1	39711006-39716602	evm.model.FRAGSCAFF_223.35	Chr2	37688802-37695571	evm.model.FRAGSCAFF_146.142	blue	purple
Chr11	35447309-35451771	PH02Gene11791.t1	Chr12	40688265-40693801	PH02Gene12341.t1	blue	purple			Chr1	39807590-39810950	evm.model.FRAGSCAFF_223.41	Chr2	37759183-37763541	evm.model.FRAGSCAFF_146.147	blue	purple
Chr11	35453683-35459100	PH02Gene11792.t1	Chr12	40202822-40205130	PH02Gene12360.t1	blue	purple			Chr1	39900012-39901812	evm.model.FRAGSCAFF_223.51	Chr2	37870499-37871578	evm.model.FRAGSCAFF_146.154	blue	purple
Chr11	35453683-35459100	PH02Gene11792.t1	Chr12	40802735-40805754	PH02Gene12339.t1	blue	purple			Chr1	39973919-39976271	evm.model.FRAGSCAFF_223.57	Chr2	37911254-37913758	evm.model.FRAGSCAFF_146.157	blue	purple
Chr11	35509653-35514684	PH02Gene11793.t1	Chr12	40890056-40895925	PH02Gene12337.t1	blue	purple			Chr1	39996633-39998022	evm.model.FRAGSCAFF_223.60	Chr2	37918664-37920023	evm.model.FRAGSCAFF_146.158	blue	purple
Chr11	35515594-35520390	PH02Gene11794.t1	Chr12	41061938-41066801	PH02Gene41005.t1	blue	purple			Chr1	40052197-40052505	evm.model.FRAGSCAFF_223.61	Chr2	38007392-38007726	evm.model.FRAGSCAFF_146.162	blue	purple
Chr11	35624833-35633982	PH02Gene11795.t1	Chr12	41083531-41093785	PH02Gene41007.t1	blue	purple			Chr1	40085956-40087088	evm.model.FRAGSCAFF_223.63	Chr2	38035374-38035640	evm.model.FRAGSCAFF_146.164	blue	purple
Chr11	35780089-35780941	PH02Gene11798.t1	Chr12	41237327-41249739	PH02Gene41009.t1	blue	purple			Chr1	40223875-40227841	evm.model.FRAGSCAFF_223.77	Chr2	38137129-38141498	evm.model.FRAGSCAFF_146.172	blue	purple
Chr11	35942770-35945284	PH02Gene11801.t1	Chr12	41282021-41283009	PH02Gene41010.t1	blue	purple			Chr1	40328728-40336153	evm.model.FRAGSCAFF_223.84	Chr2	38188452-38189926	evm.model.FRAGSCAFF_146.185	blue	purple
Chr11	35946296-35950255	PH02Gene11802.t1	Chr12	41326924-41328677	PH02Gene40054.t1	blue	purple			Chr1	40380676-40383781	evm.model.FRAGSCAFF_223.86	Chr2	38212494-38214775	evm.model.FRAGSCAFF_146.187	blue	purple
Chr11	36061571-36089749	PH02Gene11803.t1	Chr12	41383661-41425161	PH02Gene40052.t1	blue	purple			Chr1	40445221-40446470	evm.model.FRAGSCAFF_223.87	Chr2	38239765-38240818	evm.model.FRAGSCAFF_146.191	blue	purple
Chr11	36090320-36095129	PH02Gene11804.t1	Chr12	41426229-41430544	PH02Gene40051.t1	blue	purple			Chr1	40465292-40475274	evm.model.FRAGSCAFF_223.88	Chr2	38265921-38275156	evm.model.FRAGSCAFF_146.192	blue	purple
Chr11	36116308-36120781	PH02Gene11805.t1	Chr12	41502084-41506961	PH02Gene40050.t1	blue	purple			Chr1	40505725-40511965	evm.model.FRAGSCAFF_223.92	Chr2	38339923-38355281	evm.model.FRAGSCAFF_146.198	blue	purple
Chr11	36185063-36187085	PH02Gene11808.t1	Chr12	41752337-41757209	PH02Gene36652.t1	blue	purple			Chr1	40521541-40532820	evm.model.FRAGSCAFF_223.94	Chr2	38385590-38386273	evm.model.FRAGSCAFF_146.201	blue	purple
Chr11	36223834-36226735	PH02Gene11810.t1	Chr12	41807910-41810060	PH02Gene49402.t1	blue	purple			Chr1	40572742-40573997	evm.model.FRAGSCAFF_223.97	Chr2	38417801-38418652	evm.model.FRAGSCAFF_146.204	blue	purple
Chr11	36330148-36333312	PH02Gene11813.t1	Chr12	41912629-41915195	PH02Gene35223.t1	blue	purple			Chr1	40664032-40668807	evm.model.FRAGSCAFF_223.102	Chr2	38441312-38444568	evm.model.FRAGSCAFF_146.205	blue	purple
Chr11	36362994-36367432	PH02Gene11814.t1	Chr12	41984616-41985822	PH02Gene35224.t1	blue	purple			Chr1	40800026-40801293	evm.model.FRAGSCAFF_223.112	Chr2	38533852-38534737	evm.model.FRAGSCAFF_146.215	blue	purple
Chr11	36504398-36507240	PH02Gene36060.t1	Chr12	41986536-41992348	PH02Gene35225.t1	blue	purple			Chr1	40858248-40858975	evm.model.FRAGSCAFF_223.115	Chr2	38549906-38550771	evm.model.FRAGSCAFF_146.217	blue	purple
Chr11	36596858-36598003	PH02Gene36057.t1	Chr12	41993460-41994390	PH02Gene35226.t1	blue	purple			Chr1	40874513-40876372	evm.model.FRAGSCAFF_223.117	Chr2	38558086-38559836	evm.model.FRAGSCAFF_146.218	blue	purple
Chr11	36634955-36639486	PH02Gene36056.t1	Chr12	42015989-42019943	PH02Gene35227.t1	blue	purple			Chr1	40962186-40977095	evm.model.FRAGSCAFF_223.119	Chr2	38621833-38625465	evm.model.FRAGSCAFF_146.226	blue	purple
Chr11	36728890-36733686	PH02Gene36054.t1	Chr12	42026433-42036977	PH02Gene35228.t1	blue	purple			Chr1	41013651-41015177	evm.model.FRAGSCAFF_223.122	Chr2	38656689-38658363	evm.model.FRAGSCAFF_146.228	blue	purple
Chr11	36776858-36778164	PH02Gene36053.t1	Chr12	42103706-42105155	PH02Gene35231.t1	blue	purple			Chr1	41042444-41044190	evm.model.FRAGSCAFF_223.123	Chr2	38690853-38696967	evm.model.FRAGSCAFF_146.233	blue	purple
Chr11	36794217-36804714	PH02Gene36052.t1	Chr12	42107301-42115659	PH02Gene35232.t1	blue	purple			Chr1	41120709-41122142	evm.model.FRAGSCAFF_223.133	Chr2	38791115-38793215	evm.model.FRAGSCAFF_146.236	blue	purple
Chr11	36838039-36839621	PH02Gene36051.t1	Chr12	42127283-42128752	PH02Gene35233.t1	blue	purple			Chr1	41135029-41139860	evm.model.FRAGSCAFF_223.137	Chr2	38801261-38805952	evm.model.FRAGSCAFF_146.238	blue	purple
Chr11	36921183-36926460	PH02Gene36049.t1	Chr12	42155302-42159855	PH02Gene35234.t1	blue	purple			Chr1	41255271-41259887	evm.model.FRAGSCAFF_223.146	Chr2	38913645-38925491	evm.model.FRAGSCAFF_146.247	blue	purple
Chr11	36932893-36936063	PH02Gene36048.t1	Chr12	42159954-42163469	PH02Gene35235.t2	blue	purple			Chr1	41300077-41305882	evm.model.FRAGSCAFF_223.149	Chr2	38975756-38985097	evm.model.FRAGSCAFF_146.253	blue	purple
Chr11	36973786-36976416	PH02Gene36045.t1	Chr12	42221801-42224395	PH02Gene35236.t1	blue	purple			Chr1	41356385-41362733	evm.model.FRAGSCAFF_223.152	Chr2	39005093-39009228	evm.model.FRAGSCAFF_146.254.2	blue	purple
Chr11	36976448-36981522	PH02Gene36044.t1	Chr12	42224427-42229153	PH02Gene35237.t1	blue	purple			Chr1	41392979-41394952	evm.model.FRAGSCAFF_223.153	Chr2	39018397-39022251	evm.model.FRAGSCAFF_146.255	blue	purple
Chr11	37103222-37107663	PH02Gene43282.t1	Chr12	42379544-42382200	PH02Gene47567.t1	blue	purple			Chr1	41503062-41505094	evm.model.FRAGSCAFF_223.162	Chr2	39087013-39093723	evm.model.FRAGSCAFF_146.260	blue	purple
Chr11	37112310-37115885	PH02Gene43283.t1	Chr12	42387643-42391846	PH02Gene47568.t1	blue	purple			Chr1	41560865-41569757	evm.model.FRAGSCAFF_223.165	Chr2	39122953-39128013	evm.model.FRAGSCAFF_146.264	blue	purple
Chr11	37116230-37123069	PH02Gene43284.t1	Chr12	42392316-42398777	PH02Gene47569.t1	blue	purple			Chr1	41570704-41575790	evm.model.FRAGSCAFF_223.166	Chr2	39128142-39133959	evm.model.FRAGSCAFF_146.265	blue	purple
Chr11	37214457-37222154	PH02Gene43285.t1	Chr12	42858762-42861325	PH02Gene35161.t1	blue	purple			Chr1	41643631-41645961	evm.model.FRAGSCAFF_223.174	Chr2	39171644-39174170	evm.model.FRAGSCAFF_146.268	blue	purple
Chr11	37250901-37252623	PH02Gene43286.t1	Chr12	42875760-42877958	PH02Gene35162.t1	blue	purple			Chr1	41754644-41762338	evm.model.FRAGSCAFF_223.180	Chr2	39307675-39315880	evm.model.FRAGSCAFF_146.272	blue	purple
Chr11	37279848-37288833	PH02Gene01215.t1	Chr12	42911581-42916440	PH02Gene35164.t1	blue	purple			Chr1	41785914-41790468	evm.model.FRAGSCAFF_223.184	Chr2	39343712-39348662	evm.model.FRAGSCAFF_146.275	blue	purple
Chr11	37298962-37301476	PH02Gene01214.t1	Chr12	42935453-42938685	PH02Gene35165.t1	blue	purple			Chr1	41805720-41811847	evm.model.FRAGSCAFF_223.186	Chr2	39363180-39370589	evm.model.FRAGSCAFF_146.277	blue	purple
Chr11	37460330-37466407	PH02Gene01208.t1	Chr12	43045751-43054249	PH02Gene37710.t1	blue	purple			Chr1	41948774-41950715	evm.model.FRAGSCAFF_223.199	Chr2	39536301-39536630	evm.model.FRAGSCAFF_146.288	blue	purple
Chr11	37493404-37502702	PH02Gene01206.t1	Chr12	43091950-43096396	PH02Gene37709.t1	blue	purple			Chr1	41960378-41964011	evm.model.FRAGSCAFF_223.200	Chr2	39550807-39552039	evm.model.FRAGSCAFF_146.290	blue	purple
Chr11	37508373-37510131	PH02Gene01205.t1	Chr12	43097397-43099439	PH02Gene37708.t1	blue	purple			Chr1	41980669-41982440	evm.model.FRAGSCAFF_223.203	Chr2	39637570-39638519	evm.model.FRAGSCAFF_146.296	blue	purple
Chr11	37513527-37518841	PH02Gene01204.t1	Chr12	43098660-43102092	PH02Gene37707.t1	blue	purple			Chr1	42042056-42048988	evm.model.FRAGSCAFF_223.208	Chr2	39696682-39706203	evm.model.FRAGSCAFF_146.297	blue	purple
Chr11	37585054-37588298	PH02Gene01202.t1	Chr12	43176410-43180965	PH02Gene37705.t1	blue	purple			Chr1	42072328-42077330	evm.model.FRAGSCAFF_223.210	Chr2	39867625-39879651	evm.model.FRAGSCAFF_146.309	blue	purple
Chr11	37627101-37628225	PH02Gene01201.t1	Chr12	43219185-43220701	PH02Gene37703.t1	blue	purple			Chr1	42218274-42219399	evm.model.FRAGSCAFF_223.215	Chr2	39953999-39955418	evm.model.FRAGSCAFF_146.313	blue	purple
Chr11	37629335-37633757	PH02Gene01200.t3	Chr12	43220837-43225698	PH02Gene37702.t1	blue	purple			Chr1	42226234-42229802	evm.model.FRAGSCAFF_223.216	Chr2	39977546-39978766	evm.model.FRAGSCAFF_146.316	blue	purple
Chr11	37693906-37696558	PH02Gene01198.t1	Chr12	43499829-43500527	PH02Gene15824.t1	blue	purple			Chr1	42314286-42315525	evm.model.FRAGSCAFF_223.225	Chr2	40033863-40035312	evm.model.FRAGSCAFF_146.320	blue	purple
Chr11	37751342-37757451	PH02Gene01197.t2	Chr12	43531718-43537276	PH02Gene15825.t1	blue	purple			Chr1	42500466-42507766	evm.model.FRAGSCAFF_223.239	Chr2	40073351-40077757	evm.model.FRAGSCAFF_146.327	blue	purple
Chr11	37850569-37855185	PH02Gene01195.t1	Chr12	43607240-43611672	PH02Gene15826.t1	blue	purple			Chr1	42516780-42518539	evm.model.FRAGSCAFF_223.241	Chr2	40082601-40083575	evm.model.FRAGSCAFF_146.328	blue	purple
Chr11	37933106-37935593	PH02Gene01193.t1	Chr12	43663905-43666568	PH02Gene15829.t1	blue	purple			Chr1	42533991-42534686	evm.model.FRAGSCAFF_223.243	Chr2	40098177-40099197	evm.model.FRAGSCAFF_146.329	blue	purple
Chr11	37988719-37990966	PH02Gene01192.t2	Chr12	43688078-43692359	PH02Gene15830.t2	blue	purple			Chr1	42642933-42645688	evm.model.FRAGSCAFF_223.251	Chr2	40142139-40143060	evm.model.FRAGSCAFF_146.332	blue	purple
Chr11	38000354-38005564	PH02Gene01191.t1	Chr12	43695558-43701318	PH02Gene15831.t1	blue	purple			Chr1	42657763-42661243	evm.model.FRAGSCAFF_223.253	Chr2	40158972-40163361	evm.model.FRAGSCAFF_146.335	blue	purple
Chr11	38057720-38060099	PH02Gene01190.t1	Chr12	43773454-43775719	PH02Gene15833.t1	blue	purple			Chr1	42688736-42689561	evm.model.FRAGSCAFF_223.256	Chr2	40169673-40170678	evm.model.FRAGSCAFF_146.336	blue	purple
Chr11	38064654-38067571	PH02Gene01189.t1	Chr12	43780411-43783315	PH02Gene15834.t1	blue	purple			Chr1	42711031-42712687	evm.model.FRAGSCAFF_223.258	Chr2	40187038-40187304	evm.model.FRAGSCAFF_146.337	blue	purple
Chr11	38068799-38070217	PH02Gene01188.t1	Chr12	43793197-43794654	PH02Gene15835.t1	blue	purple			Chr1	42857824-42861369	evm.model.FRAGSCAFF_223.266	Chr2	40284249-40287828	evm.model.FRAGSCAFF_146.348	blue	purple
Chr11	38153785-38156923	PH02Gene01187.t1	Chr12	43799503-43802639	PH02Gene15836.t1	blue	purple			Chr1	42902870-42908313	evm.model.FRAGSCAFF_223.270	Chr2	40319524-40326702	evm.model.FRAGSCAFF_146.349.1	blue	purple
Chr11	38213119-38237657	PH02Gene01186.t1	Chr12	43843943-43856844	PH02Gene15837.t1	blue	purple			Chr1	42977062-42984330	evm.model.FRAGSCAFF_223.274	Chr2	40348499-40355711	evm.model.FRAGSCAFF_146.352	blue	purple
Chr11	38281238-38285070	PH02Gene01184.t1	Chr12	43949722-43954112	PH02Gene15840.t1	blue	purple			Chr1	43041876-43061581	evm.model.FRAGSCAFF_223.280.2	Chr2	40458586-40480748	evm.model.FRAGSCAFF_366.332	blue	purple
Chr11	38342240-38345109	PH02Gene01181.t2	Chr12	44028605-44030276	PH02Gene15842.t1	blue	purple			Chr1	43086235-43088568	evm.model.FRAGSCAFF_223.282	Chr2	40489663-40492453	evm.model.FRAGSCAFF_366.331	blue	purple
Chr11	38345083-38348710	PH02Gene01180.t1	Chr12	44031089-44033702	PH02Gene15843.t5	blue	purple			Chr1	43122800-43123739	evm.model.FRAGSCAFF_223.284	Chr2	40555338-40555979	evm.model.FRAGSCAFF_366.327	blue	purple
Chr11	38405451-38412089	PH02Gene01179.t1	Chr12	44109361-44115643	PH02Gene15844.t1	blue	purple			Chr1	43139796-43144231	evm.model.FRAGSCAFF_223.286	Chr2	40567893-40570692	evm.model.FRAGSCAFF_366.326	blue	purple
Chr11	38433630-38438967	PH02Gene01178.t4	Chr12	44119628-44124981	PH02Gene09275.t1	blue	purple			Chr1	43147265-43150557	evm.model.FRAGSCAFF_223.287	Chr2	40581464-40584913	evm.model.FRAGSCAFF_366.325	blue	purple
Chr11	38520514-38522430	PH02Gene01177.t1	Chr12	44173287-44176888	PH02Gene09274.t1	blue	purple			Chr1	43153326-43159720	evm.model.FRAGSCAFF_223.289	Chr2	40590651-40593527	evm.model.FRAGSCAFF_366.323	blue	purple
Chr11	38632975-38647319	PH02Gene01170.t1	Chr12	44288769-44294244	PH02Gene09267.t1	blue	purple			Chr1	43164786-43166483	evm.model.FRAGSCAFF_223.291	Chr2	40607289-40609294	evm.model.FRAGSCAFF_366.322	blue	purple
Chr11	38670556-38674674	PH02Gene01167.t1	Chr12	44307063-44310827	PH02Gene09266.t1	blue	purple			Chr1	43208887-43219057	evm.model.FRAGSCAFF_223.295	Chr2	40644411-40655553	evm.model.FRAGSCAFF_366.321	blue	purple
Chr11	38708512-38710609	PH02Gene01165.t1	Chr12	44321156-44323184	PH02Gene09265.t1	blue	purple			Chr1	43220648-43223073	evm.model.FRAGSCAFF_223.296	Chr2	40667404-40669480	evm.model.FRAGSCAFF_366.319	blue	purple
Chr11	38740472-38741278	PH02Gene01164.t1	Chr12	44376201-44377300	PH02Gene09263.t1	blue	purple			Chr1	43261341-43266711	evm.model.FRAGSCAFF_223.300	Chr2	40684208-40693804	evm.model.FRAGSCAFF_366.317	blue	purple
Chr11	38766688-38774738	PH02Gene01162.t5	Chr12	44413008-44417757	PH02Gene09261.t2	blue	purple			Chr1	43361639-43362058	evm.model.FRAGSCAFF_223.306	Chr2	40810464-40811929	evm.model.FRAGSCAFF_366.311	blue	purple
Chr11	38787986-38789825	PH02Gene01161.t1	Chr12	44475624-44480504	PH02Gene09260.t1	blue	purple			Chr1	43409591-43410644	evm.model.FRAGSCAFF_223.309	Chr2	40857747-40859003	evm.model.FRAGSCAFF_366.309	blue	purple
Chr11	38789858-38793018	PH02Gene01160.t1	Chr12	44480515-44483700	PH02Gene09259.t1	blue	purple			Chr1	43458968-43462094	evm.model.FRAGSCAFF_223.312	Chr2	41088655-41092090	evm.model.FRAGSCAFF_366.294	blue	purple
Chr11	38795022-38798879	PH02Gene01159.t1	Chr12	44489941-44493256	PH02Gene09258.t1	blue	purple			Chr1	43498810-43504997	evm.model.FRAGSCAFF_223.313.1	Chr2	41258106-41270799	evm.model.FRAGSCAFF_366.278	blue	purple
Chr11	38812142-38817572	PH02Gene01158.t1	Chr12	44495057-44505679	PH02Gene09257.t1	blue	purple			Chr1	43511932-43514636	evm.model.FRAGSCAFF_223.317	Chr2	41271340-41274145	evm.model.FRAGSCAFF_366.277.1	blue	purple
Chr11	38842644-38847585	PH02Gene01157.t1	Chr12	44532436-44541503	PH02Gene09256.t1	blue	purple			Chr1	43611810-43613412	evm.model.FRAGSCAFF_223.324	Chr2	41315215-41315649	evm.model.FRAGSCAFF_366.273	blue	purple
Chr11	38858262-38862043	PH02Gene01156.t1	Chr12	44584193-44587502	PH02Gene09254.t1	blue	purple			Chr1	43614263-43617365	evm.model.FRAGSCAFF_223.326	Chr2	41317624-41323050	evm.model.FRAGSCAFF_366.272	blue	purple
Chr11	38892171-38901220	PH02Gene01153.t1	Chr12	44636828-44649138	PH02Gene09253.t1	blue	purple			Chr1	43619138-43621510	evm.model.FRAGSCAFF_223.327	Chr2	41329326-41334077	evm.model.FRAGSCAFF_366.271	blue	purple
Chr11	38930255-38933447	PH02Gene01152.t1	Chr12	44651180-44654216	PH02Gene09252.t1	blue	purple			Chr1	43646253-43651036	evm.model.FRAGSCAFF_223.330	Chr2	41337333-41341233	evm.model.FRAGSCAFF_366.270	blue	purple
Chr11	38993459-38994722	PH02Gene01149.t1	Chr12	44680757-44681760	PH02Gene09251.t1	blue	purple			Chr1	43662839-43679492	evm.model.FRAGSCAFF_223.331	Chr2	41371390-41381955	evm.model.FRAGSCAFF_366.268	blue	purple
Chr11	38994893-38996379	PH02Gene01148.t1	Chr12	44682617-44683780	PH02Gene09250.t1	blue	purple			Chr1	43695134-43699299	evm.model.FRAGSCAFF_223.332	Chr2	41435801-41440836	evm.model.FRAGSCAFF_366.266	blue	purple
Chr11	39011558-39017631	PH02Gene01147.t1	Chr12	44732108-44738223	PH02Gene09248.t1	blue	purple			Chr1	43727397-43729110	evm.model.FRAGSCAFF_223.335	Chr2	41452935-41464729	evm.model.FRAGSCAFF_366.264	blue	purple
Chr11	39027544-39033429	PH02Gene01146.t1	Chr12	44741482-44747783	PH02Gene09247.t2	blue	purple			Chr1	43764608-43769028	evm.model.FRAGSCAFF_223.338	Chr2	41516206-41520237	evm.model.FRAGSCAFF_366.253	blue	purple
Chr11	39133822-39138542	PH02Gene01144.t1	Chr12	44833405-44837602	PH02Gene09245.t1	blue	purple			Chr1	43801047-43805993	evm.model.FRAGSCAFF_223.340	Chr2	41534929-41538905	evm.model.FRAGSCAFF_366.252	blue	purple
Chr11	39156022-39161527	PH02Gene01143.t1	Chr12	44874449-44883247	PH02Gene09244.t1	blue	purple			Chr1	43805082-43805918	evm.model.FRAGSCAFF_223.341	Chr2	41538522-41539391	evm.model.FRAGSCAFF_366.251	blue	purple
Chr11	39166558-39171193	PH02Gene01142.t1	Chr12	44883864-44888601	PH02Gene09243.t1	blue	purple			Chr1	43868775-43872968	evm.model.FRAGSCAFF_223.347	Chr2	41577474-41579042	evm.model.FRAGSCAFF_366.250	blue	purple
Chr11	39188081-39189464	PH02Gene01141.t1	Chr12	44949337-44950687	PH02Gene09242.t1	blue	purple			Chr1	43887559-43888053	evm.model.FRAGSCAFF_223.349	Chr2	41718034-41718987	evm.model.FRAGSCAFF_366.244	blue	purple
Chr11	39241280-39243134	PH02Gene01139.t1	Chr12	45031959-45033655	PH02Gene09240.t1	blue	purple			Chr1	43899525-43903516	evm.model.FRAGSCAFF_223.351.1	Chr2	41769868-41774084	evm.model.FRAGSCAFF_366.240	blue	purple
Chr11	39311206-39312480	PH02Gene01138.t1	Chr12	45091585-45093110	PH02Gene09237.t1	blue	purple			Chr1	43912178-43934089	evm.model.FRAGSCAFF_223.352.1	Chr2	41634706-41667131	evm.model.FRAGSCAFF_366.247	blue	purple
Chr11	39389761-39395038	PH02Gene01137.t1	Chr12	45198957-45204960	PH02Gene09236.t1	blue	purple			Chr1	43981490-43997328	evm.model.FRAGSCAFF_223.353	Chr2	41988515-41991585	evm.model.FRAGSCAFF_366.223	blue	purple
Chr11	39433707-39437276	PH02Gene01135.t1	Chr12	45302660-45303417	PH02Gene09235.t1	blue	purple			Chr1	44066425-44071616	evm.model.FRAGSCAFF_223.360	Chr2	42117237-42130749	evm.model.FRAGSCAFF_366.217	blue	purple
Chr11	39453581-39461368	PH02Gene01134.t1	Chr12	45320228-45338871	PH02Gene09234.t1	blue	purple			Chr1	44083823-44089777	evm.model.FRAGSCAFF_223.362	Chr2	42132390-42137864	evm.model.FRAGSCAFF_366.216	blue	purple
Chr11	39462094-39467511	PH02Gene01133.t1	Chr12	45339577-45345104	PH02Gene09233.t1	blue	purple			Chr1	44091270-44103227	evm.model.FRAGSCAFF_223.363	Chr2	42141829-42145390	evm.model.FRAGSCAFF_366.215	blue	purple
Chr11	39471845-39478363	PH02Gene01132.t1	Chr12	45351812-45358482	PH02Gene09232.t1	blue	purple			Chr1	44119874-44126593	evm.model.FRAGSCAFF_223.364	Chr2	42159788-42166947	evm.model.FRAGSCAFF_366.214	blue	purple
Chr11	39480160-39491448	PH02Gene01131.t1	Chr12	45434536-45442069	PH02Gene09231.t1	blue	purple			Chr1	44131257-44132495	evm.model.FRAGSCAFF_223.365	Chr2	42181650-42182801	evm.model.FRAGSCAFF_366.212	blue	purple
Chr11	39541430-39547940	PH02Gene01129.t1	Chr12	45495817-45504531	PH02Gene09230.t1	blue	purple			Chr1	44189853-44192561	evm.model.FRAGSCAFF_223.366	Chr2	42203342-42205729	evm.model.FRAGSCAFF_366.209	blue	purple
Chr11	39552466-39555500	PH02Gene01128.t1	Chr12	45505507-45508395	PH02Gene09229.t1	blue	purple			Chr1	44213405-44218704	evm.model.FRAGSCAFF_223.368	Chr2	42290914-42296458	evm.model.FRAGSCAFF_366.200	blue	purple
Chr11	39568195-39578331	PH02Gene01127.t1	Chr12	45510828-45520079	PH02Gene09228.t1	blue	purple			Chr1	44249976-44250541	evm.model.FRAGSCAFF_223.371	Chr2	42330616-42331614	evm.model.FRAGSCAFF_366.196	blue	purple
Chr11	39581366-39590187	PH02Gene01126.t4	Chr12	45526956-45529969	PH02Gene09227.t1	blue	purple			Chr1	44259220-44269223	evm.model.FRAGSCAFF_223.373	Chr2	42348609-42360579	evm.model.FRAGSCAFF_366.193	blue	purple
Chr11	39643083-39648692	PH02Gene01124.t1	Chr12	45620761-45636945	PH02Gene09223.t1	blue	purple			Chr1	44385132-44391325	evm.model.FRAGSCAFF_223.383	Chr2	42457022-42463251	evm.model.FRAGSCAFF_366.185	blue	purple
Chr11	39657013-39665173	PH02Gene01123.t1	Chr12	45665307-45669237	PH02Gene09222.t1	blue	purple			Chr1	44430277-44442584	evm.model.FRAGSCAFF_223.391	Chr2	42597939-42602601	evm.model.FRAGSCAFF_366.174.1	blue	purple
Chr11	39657013-39665173	PH02Gene01123.t1	Chr12	45759081-45762496	PH02Gene42433.t1	blue	purple			Chr1	44484349-44485801	evm.model.FRAGSCAFF_223.395	Chr2	42639616-42641338	evm.model.FRAGSCAFF_366.170	blue	purple
#Block28										Chr1	44507646-44514566	evm.model.FRAGSCAFF_223.397	Chr2	42653618-42654234	evm.model.FRAGSCAFF_366.169	blue	purple
Chr11	40280420-40292815	PH02Gene07632.t1	Chr12	45847276-45853721	PH02Gene42429.t2	blue	purple			Chr1	44516354-44521202	evm.model.FRAGSCAFF_223.399	Chr2	42687574-42692348	evm.model.FRAGSCAFF_366.164	blue	purple
Chr11	40331901-40344853	PH02Gene07631.t2	Chr12	45903934-45910529	PH02Gene42427.t1	blue	purple			Chr1	44521747-44526173	evm.model.FRAGSCAFF_223.400	Chr2	42698642-42704056	evm.model.FRAGSCAFF_366.163	blue	purple
Chr11	40346225-40347721	PH02Gene07630.t1	Chr12	45933209-45934635	PH02Gene42424.t1	blue	purple			Chr1	44535022-44536078	evm.model.FRAGSCAFF_223.401	Chr2	42715599-42716358	evm.model.FRAGSCAFF_366.160	blue	purple
Chr11	40407715-40415036	PH02Gene07629.t1	Chr12	46043315-46047744	PH02Gene13739.t1	blue	purple			Chr1	44594727-44598478	evm.model.FRAGSCAFF_223.407	Chr2	42747608-42750116	evm.model.FRAGSCAFF_366.157	blue	purple
Chr11	40437388-40439086	PH02Gene07628.t1	Chr12	46073617-46075818	PH02Gene13738.t1	blue	purple			Chr1	44607803-44610679	evm.model.FRAGSCAFF_223.410.1	Chr2	42814123-42817170	evm.model.FRAGSCAFF_366.153	blue	purple
Chr11	40461769-40476186	PH02Gene07627.t1	Chr12	46148115-46153792	PH02Gene13736.t1	blue	purple			Chr1	44687973-44689133	evm.model.FRAGSCAFF_223.413	Chr2	42902578-42903675	evm.model.FRAGSCAFF_366.146	blue	purple
Chr11	40539822-40545887	PH02Gene07625.t1	Chr12	46178241-46183394	PH02Gene13734.t1	blue	purple			Chr1	44721220-44726694	evm.model.FRAGSCAFF_223.417	Chr2	42942685-42948196	evm.model.FRAGSCAFF_366.142	blue	purple
Chr11	40554089-40555407	PH02Gene07624.t1	Chr12	46185131-46186333	PH02Gene13733.t1	blue	purple			Chr1	44739161-44740412	evm.model.FRAGSCAFF_223.418	Chr2	42972183-42973741	evm.model.FRAGSCAFF_366.139.2	blue	purple
Chr11	40556402-40560865	PH02Gene07623.t1	Chr12	46187343-46192760	PH02Gene13732.t1	blue	purple			Chr1	44779250-44780337	evm.model.FRAGSCAFF_223.420	Chr2	43037409-43038973	evm.model.FRAGSCAFF_366.131	blue	purple
Chr11	40622450-40625490	PH02Gene07620.t1	Chr12	46224315-46228214	PH02Gene13731.t1	blue	purple			Chr1	44882329-44886009	evm.model.FRAGSCAFF_223.426	Chr2	43143033-43146569	evm.model.FRAGSCAFF_366.127	blue	purple
Chr11	40642031-40644369	PH02Gene07618.t1	Chr12	46228106-46234859	PH02Gene13730.t1	blue	purple			Chr1	44885931-44894554	evm.model.FRAGSCAFF_223.427	Chr2	43150008-43165103	evm.model.FRAGSCAFF_366.126	blue	purple
Chr11	40687682-40693241	PH02Gene07617.t1	Chr12	46279291-46283962	PH02Gene13729.t1	blue	purple			Chr1	44998507-45004697	evm.model.FRAGSCAFF_223.437	Chr2	43238222-43243124	evm.model.FRAGSCAFF_366.121	blue	purple
Chr11	40733121-40735260	PH02Gene07616.t1	Chr12	46307322-46309066	PH02Gene13728.t1	blue	purple			Chr1	45007184-45007793	evm.model.FRAGSCAFF_223.438	Chr2	43246090-43246872	evm.model.FRAGSCAFF_366.120	blue	purple
Chr11	40769203-40773242	PH02Gene07615.t1	Chr12	46332313-46335358	PH02Gene13727.t1	blue	purple			Chr1	45019932-45021087	evm.model.FRAGSCAFF_223.439	Chr2	43258766-43259861	evm.model.FRAGSCAFF_366.118	blue	purple
Chr11	40794713-40796992	PH02Gene07614.t1	Chr12	46364614-46366526	PH02Gene13725.t1	blue	purple			Chr1	45035934-45039147	evm.model.FRAGSCAFF_223.440	Chr2	43332075-43338626	evm.model.FRAGSCAFF_366.113	blue	purple
Chr11	40804294-40810174	PH02Gene07613.t1	Chr12	46385680-46389259	PH02Gene13724.t1	blue	purple			Chr1	45041146-45045666	evm.model.FRAGSCAFF_223.441	Chr2	43338789-43343273	evm.model.FRAGSCAFF_366.112	blue	purple
Chr11	40826251-40834141	PH02Gene07611.t1	Chr12	46438562-46444377	PH02Gene13723.t1	blue	purple			Chr1	45211948-45213491	evm.model.FRAGSCAFF_223.453	Chr2	43651442-43653030	evm.model.FRAGSCAFF_366.93	blue	purple
Chr11	40863614-40875386	PH02Gene07610.t1	Chr12	46466818-46473113	PH02Gene13721.t1	blue	purple			Chr1	45370487-45388353	evm.model.FRAGSCAFF_223.466	Chr2	43737833-43757367	evm.model.FRAGSCAFF_366.90	blue	purple
Chr11	40892319-40912897	PH02Gene07609.t1	Chr12	46524650-46535377	PH02Gene13720.t1	blue	purple			Chr1	45462055-45467333	evm.model.FRAGSCAFF_223.475	Chr2	43781810-43787048	evm.model.FRAGSCAFF_366.88	blue	purple
Chr11	40914281-40919097	PH02Gene07607.t1	Chr12	46551735-46558013	PH02Gene13719.t1	blue	purple			Chr1	45665894-45666844	evm.model.FRAGSCAFF_223.493	Chr2	44042260-44043997	evm.model.FRAGSCAFF_366.72	blue	purple
Chr11	40947382-40956476	PH02Gene07606.t1	Chr12	46569675-46588722	PH02Gene13717.t1	blue	purple			Chr1	45699675-45700901	evm.model.FRAGSCAFF_223.497	Chr2	44111639-44112987	evm.model.FRAGSCAFF_366.65	blue	purple
Chr11	40971690-40974694	PH02Gene07603.t1	Chr12	46638136-46643227	PH02Gene37244.t1	blue	purple			Chr1	45705926-45709151	evm.model.FRAGSCAFF_223.498	Chr2	44134403-44138790	evm.model.FRAGSCAFF_366.59	blue	purple
Chr11	40988613-40991240	PH02Gene07602.t1	Chr12	46643721-46647834	PH02Gene37245.t1	blue	purple			Chr1	45746284-45747753	evm.model.FRAGSCAFF_223.502	Chr2	44143380-44146497	evm.model.FRAGSCAFF_366.58	blue	purple
Chr11	41000279-41003854	PH02Gene07601.t1	Chr12	46670473-46673794	PH02Gene37246.t1	blue	purple			Chr1	45869080-45870776	evm.model.FRAGSCAFF_223.512	Chr2	44283110-44284581	evm.model.FRAGSCAFF_366.47	blue	purple
Chr11	41004575-41017150	PH02Gene07600.t1	Chr12	46679782-46688504	PH02Gene37247.t1	blue	purple			Chr1	45899780-45901808	evm.model.FRAGSCAFF_223.514	Chr2	44347142-44349193	evm.model.FRAGSCAFF_366.43	blue	purple
Chr11	41055747-41058457	PH02Gene07597.t1	Chr12	46736414-46741309	PH02Gene37249.t2	blue	purple			Chr1	45929584-45944439	evm.model.FRAGSCAFF_223.517	Chr2	44386274-44390502	evm.model.FRAGSCAFF_366.40	blue	purple
Chr11	41114423-41116543	PH02Gene07596.t1	Chr12	46761877-46764051	PH02Gene37250.t1	blue	purple			Chr1	45952372-45953901	evm.model.FRAGSCAFF_223.519	Chr2	44468764-44470026	evm.model.FRAGSCAFF_366.30	blue	purple
Chr11	41139818-41142708	PH02Gene07595.t1	Chr12	46790429-46791596	PH02Gene37251.t1	blue	purple			Chr1	45986016-45986745	evm.model.FRAGSCAFF_223.525	Chr2	44497356-44497798	evm.model.FRAGSCAFF_366.27	blue	purple
Chr11	41158235-41160851	PH02Gene07593.t1	Chr12	46799904-46801911	PH02Gene37252.t1	blue	purple			Chr1	45996771-45997805	evm.model.FRAGSCAFF_223.526	Chr2	44531648-44532783	evm.model.FRAGSCAFF_366.23	blue	purple
Chr11	41161862-41169183	PH02Gene07592.t1	Chr12	46805525-46820984	PH02Gene37253.t1	blue	purple			Chr1	46034678-46035433	evm.model.FRAGSCAFF_223.528	Chr2	44549153-44550637	evm.model.FRAGSCAFF_366.22	blue	purple
Chr11	41179531-41183742	PH02Gene07591.t1	Chr12	46830814-46832728	PH02Gene37254.t1	blue	purple			Chr1	46056122-46058386	evm.model.FRAGSCAFF_223.530	Chr2	44599340-44601381	evm.model.FRAGSCAFF_366.19	blue	purple
Chr11	41271309-41275904	PH02Gene07589.t1	Chr12	46896750-46902659	PH02Gene37259.t1	blue	purple			Chr1	46127463-46128746	evm.model.FRAGSCAFF_223.535	Chr2	44643710-44645902	evm.model.FRAGSCAFF_366.14	blue	purple
Chr11	41328388-41332943	PH02Gene07588.t4	Chr12	46916071-46927966	PH02Gene37260.t1	blue	purple			Chr1	46129653-46130319	evm.model.FRAGSCAFF_223.536	Chr2	44646367-44646627	evm.model.FRAGSCAFF_366.13	blue	purple
Chr11	41352649-41354197	PH02Gene07586.t1	Chr12	46943947-46945259	PH02Gene37262.t1	blue	purple			Chr1	46156537-46156947	evm.model.FRAGSCAFF_223.539	Chr2	44688760-44690059	evm.model.FRAGSCAFF_366.8	blue	purple
Chr11	41383481-41385600	PH02Gene07585.t1	Chr12	46955098-46957485	PH02Gene37263.t1	blue	purple			Chr1	46166567-46171878	evm.model.FRAGSCAFF_223.540	Chr2	44692792-44700729	evm.model.FRAGSCAFF_366.7	blue	purple
Chr11	41413255-41417316	PH02Gene07584.t1	Chr12	46976092-46976984	PH02Gene37264.t1	blue	purple			Chr1	46205782-46208027	evm.model.FRAGSCAFF_223.544	Chr2	44741809-44744847	evm.model.FRAGSCAFF_366.4	blue	purple
Chr11	41450807-41457105	PH02Gene07583.t1	Chr12	47074006-47082358	PH02Gene37266.t1	blue	purple			Chr1	46261813-46263780	evm.model.FRAGSCAFF_223.546	Chr2	44793201-44795358	evm.model.FRAGSCAFF_306.4	blue	purple
Chr11	41615325-41617106	PH02Gene07581.t1	Chr12	47171315-47173830	PH02Gene49504.t1	blue	purple			Chr1	46270656-46273674	evm.model.FRAGSCAFF_223.548	Chr2	44804040-44808210	evm.model.FRAGSCAFF_306.6	blue	purple
Chr11	41728298-41738960	PH02Gene07579.t1	Chr12	47388176-47404035	PH02Gene21497.t1	blue	purple			Chr1	46280502-46285920	evm.model.FRAGSCAFF_223.549	Chr2	44813594-44819193	evm.model.FRAGSCAFF_306.7	blue	purple
Chr11	41763607-41777977	PH02Gene07577.t1	Chr12	47414462-47436812	PH02Gene21499.t1	blue	purple			Chr1	46287739-46319334	evm.model.FRAGSCAFF_223.550	Chr2	44850723-44868466	evm.model.FRAGSCAFF_306.12	blue	purple
Chr11	41827331-41832471	PH02Gene07576.t1	Chr12	47471408-47476141	PH02Gene21500.t1	blue	purple			Chr1	46333318-46334709	evm.model.FRAGSCAFF_223.554	Chr2	44885980-44887669	evm.model.FRAGSCAFF_306.14	blue	purple
Chr11	41904688-41920975	PH02Gene07574.t1	Chr12	47480689-47486588	PH02Gene21501.t1	blue	purple			Chr1	46341315-46346233	evm.model.FRAGSCAFF_223.555	Chr2	44916200-44920136	evm.model.FRAGSCAFF_306.18	blue	purple
Chr11	41940487-41941554	PH02Gene07571.t1	Chr12	47508589-47511880	PH02Gene21502.t1	blue	purple			Chr1	46430238-46436911	evm.model.FRAGSCAFF_223.560	Chr2	44936117-44943274	evm.model.FRAGSCAFF_306.20	blue	purple
Chr11	41990837-42000984	PH02Gene07570.t1	Chr12	47524305-47536843	PH02Gene21503.t1	blue	purple			Chr1	46456976-46465129	evm.model.FRAGSCAFF_223.566	Chr2	45113980-45121496	evm.model.FRAGSCAFF_306.36	blue	purple
Chr11	42328491-42334308	PH02Gene46091.t1	Chr12	47659876-47664752	PH02Gene21511.t1	blue	purple			Chr1	46500945-46502056	evm.model.FRAGSCAFF_223.568	Chr2	45158543-45159681	evm.model.FRAGSCAFF_306.43	blue	purple
Chr11	42360874-42366049	PH02Gene18066.t1	Chr12	47692009-47696740	PH02Gene21512.t1	blue	purple			Chr1	46527632-46529846	evm.model.FRAGSCAFF_223.570	Chr2	45176821-45203262	evm.model.FRAGSCAFF_306.46	blue	purple
Chr11	42415053-42424305	PH02Gene18065.t1	Chr12	47774246-47795019	PH02Gene21515.t1	blue	purple			Chr1	46633429-46637347	evm.model.FRAGSCAFF_223.576	Chr2	45213953-45217876	evm.model.FRAGSCAFF_306.48	blue	purple
Chr11	42496661-42507887	PH02Gene18063.t1	Chr12	47877287-47885508	PH02Gene21516.t2	blue	purple			Chr1	46659202-46660148	evm.model.FRAGSCAFF_223.578	Chr2	45230302-45231392	evm.model.FRAGSCAFF_306.49	blue	purple
Chr11	42666413-42666969	PH02Gene18060.t1	Chr12	47933683-47934594	PH02Gene21517.t1	blue	purple			Chr1	46669708-46674793	evm.model.FRAGSCAFF_223.579	Chr2	45290892-45295561	evm.model.FRAGSCAFF_306.55	blue	purple
Chr11	42667341-42673597	PH02Gene18059.t1	Chr12	47935401-47947098	PH02Gene21518.t1	blue	purple			Chr1	46678466-46679340	evm.model.FRAGSCAFF_223.580	Chr2	45272782-45273759	evm.model.FRAGSCAFF_306.52	blue	purple
Chr11	42702401-42708596	PH02Gene18058.t1	Chr12	47960454-47967140	PH02Gene21521.t2	blue	purple			Chr1	46740315-46760191	evm.model.FRAGSCAFF_223.586	Chr2	45308909-45320823	evm.model.FRAGSCAFF_306.59	blue	purple
Chr11	42720722-42732063	PH02Gene18056.t1	Chr12	47972509-47977274	PH02Gene21523.t1	blue	purple			Chr1	46871236-46884282	evm.model.FRAGSCAFF_223.595	Chr2	45491690-45509913	evm.model.FRAGSCAFF_51.11	blue	purple
Chr11	42830996-42837866	PH02Gene18052.t1	Chr12	48051345-48057441	PH02Gene21526.t1	blue	purple			Chr1	46886368-46890418	evm.model.FRAGSCAFF_223.596	Chr2	45520264-45524095	evm.model.FRAGSCAFF_51.12	blue	purple
Chr11	42849236-42851677	PH02Gene18050.t1	Chr12	48072948-48075331	PH02Gene21528.t1	blue	purple			Chr1	47058194-47061982	evm.model.FRAGSCAFF_223.603	Chr2	45640493-45643840	evm.model.FRAGSCAFF_51.17	blue	purple
Chr11	42889597-42893361	PH02Gene18049.t1	Chr12	48100300-48104331	PH02Gene21530.t1	blue	purple			Chr1	47120833-47121724	evm.model.FRAGSCAFF_223.609	Chr2	45733412-45735020	evm.model.FRAGSCAFF_51.21	blue	purple
Chr11	42898253-42903004	PH02Gene18048.t1	Chr12	48131952-48135418	PH02Gene21531.t1	blue	purple			Chr1	47134898-47140106	evm.model.FRAGSCAFF_223.610	Chr2	45736115-45741817	evm.model.FRAGSCAFF_51.22	blue	purple
Chr11	42909307-42912183	PH02Gene18047.t2	Chr12	48136790-48140148	PH02Gene21532.t1	blue	purple			Chr1	47166586-47172211	evm.model.FRAGSCAFF_223.611	Chr2	45806968-45810909	evm.model.FRAGSCAFF_51.27	blue	purple
Chr11	42914251-42919234	PH02Gene18046.t2	Chr12	48172578-48177756	PH02Gene21533.t1	blue	purple			Chr1	47191144-47192371	evm.model.FRAGSCAFF_223.613	Chr2	45928315-45929553	evm.model.FRAGSCAFF_51.39	blue	purple
Chr11	42949305-42952379	PH02Gene18044.t1	Chr12	48238599-48245802	PH02Gene42077.t1	blue	purple			#Block13
Chr11	42953876-42962538	PH02Gene18043.t1	Chr12	48262760-48278285	PH02Gene42076.t1	blue	purple			Chr1	51568445-51572757	evm.model.FRAGSCAFF_129.1706	Chr2	57621119-57625467	evm.model.FRAGSCAFF_232.141	blue	purple
Chr11	42981721-42993863	PH02Gene18041.t1	Chr12	48450254-48463653	PH02Gene42069.t2	blue	purple			Chr1	51576743-51577919	evm.model.FRAGSCAFF_129.1705	Chr2	57607338-57609920	evm.model.FRAGSCAFF_232.142	blue	purple
Chr11	42994193-42998693	PH02Gene18040.t1	Chr12	48464131-48466509	PH02Gene42068.t1	blue	purple			Chr1	51612304-51616265	evm.model.FRAGSCAFF_129.1702	Chr2	57544988-57547924	evm.model.FRAGSCAFF_232.145	blue	purple
Chr11	43045103-43050755	PH02Gene18038.t1	Chr12	48506039-48510268	PH02Gene42066.t1	blue	purple			Chr1	51780278-51782921	evm.model.FRAGSCAFF_129.1693	Chr2	57433071-57434671	evm.model.FRAGSCAFF_232.149	blue	purple
Chr11	43051275-43053280	PH02Gene18037.t1	Chr12	48805632-48806957	PH02Gene48556.t1	blue	purple			Chr1	51807091-51809266	evm.model.FRAGSCAFF_129.1690	Chr2	57424142-57426719	evm.model.FRAGSCAFF_232.150	blue	purple
Chr11	43067889-43073576	PH02Gene18035.t1	Chr12	48856060-48858544	PH02Gene45502.t1	blue	purple			Chr1	51851906-51859916	evm.model.FRAGSCAFF_129.1688	Chr2	57397259-57403713	evm.model.FRAGSCAFF_232.153	blue	purple
Chr11	43135222-43136746	PH02Gene18031.t1	Chr12	48934779-48936224	PH02Gene45508.t1	blue	purple			Chr1	51899047-51945637	evm.model.FRAGSCAFF_129.1683_evm.model.FRAGSCAFF_129.1685	Chr2	57362343-57364476	evm.model.FRAGSCAFF_232.156	blue	purple
Chr11	43153015-43156556	PH02Gene18029.t1	Chr12	48979088-48982576	PH02Gene45509.t1	blue	purple			Chr1	52001575-52004301	evm.model.FRAGSCAFF_129.1681	Chr2	57309353-57312925	evm.model.FRAGSCAFF_232.159	blue	purple
Chr11	43217658-43223123	PH02Gene18025.t1	Chr12	49212558-49217490	PH02Gene27372.t1	blue	purple			Chr1	52029659-52031864	evm.model.FRAGSCAFF_129.1676	Chr2	57264742-57266616	evm.model.FRAGSCAFF_232.166	blue	purple
Chr11	43300140-43305238	PH02Gene18022.t1	Chr12	49273590-49278165	PH02Gene27370.t1	blue	purple			Chr1	52066237-52072707	evm.model.FRAGSCAFF_129.1673	Chr2	57108368-57112399	evm.model.FRAGSCAFF_232.186	blue	purple
Chr11	43396766-43400340	PH02Gene18020.t1	Chr12	49341392-49345959	PH02Gene27368.t1	blue	purple			Chr1	52179202-52180300	evm.model.FRAGSCAFF_129.1668	Chr2	56970329-56971570	evm.model.FRAGSCAFF_232.200	blue	purple
Chr11	43441925-43445305	PH02Gene18016.t1	Chr12	49375444-49378958	PH02Gene27367.t1	blue	purple			Chr1	52229962-52234103	evm.model.FRAGSCAFF_129.1666	Chr2	56901238-56904890	evm.model.FRAGSCAFF_232.204	blue	purple
Chr11	43473282-43477268	PH02Gene18014.t1	Chr12	49422332-49425028	PH02Gene27365.t1	blue	purple			Chr1	52332950-52336434	evm.model.FRAGSCAFF_129.1655	Chr2	56782182-56786183	evm.model.FRAGSCAFF_232.219	blue	purple
Chr11	43492472-43493410	PH02Gene18013.t1	Chr12	49468122-49468680	PH02Gene27364.t1	blue	purple			Chr1	52369957-52378528	evm.model.FRAGSCAFF_129.1652	Chr2	56762521-56772216	evm.model.FRAGSCAFF_232.221_evm.model.FRAGSCAFF_232.223	blue	purple
Chr11	43495352-43500734	PH02Gene18012.t1	Chr12	49471253-49480493	PH02Gene27363.t1	blue	purple			Chr1	52380451-52381857	evm.model.FRAGSCAFF_129.1651.2	Chr2	56757255-56758961	evm.model.FRAGSCAFF_232.224	blue	purple
Chr11	43537241-43538930	PH02Gene18010.t1	Chr12	49524418-49526159	PH02Gene27360.t1	blue	purple			Chr1	52395433-52431186	evm.model.FRAGSCAFF_129.1647	Chr2	56743223-56749683	evm.model.FRAGSCAFF_232.225	blue	purple
Chr11	43560078-43562889	PH02Gene11816.t1	Chr12	49570166-49571084	PH02Gene27357.t1	blue	purple			Chr1	52410990-52411415	evm.model.FRAGSCAFF_129.1646	Chr2	56741661-56742095	evm.model.FRAGSCAFF_232.226	blue	purple
Chr11	43628469-43634569	PH02Gene11818.t1	Chr12	49594024-49597160	PH02Gene27353.t1	blue	purple			Chr1	52496535-52497207	evm.model.FRAGSCAFF_129.1636	Chr2	56699782-56701243	evm.model.FRAGSCAFF_232.231	blue	purple
Chr11	43645246-43648704	PH02Gene11819.t1	Chr12	49608317-49609501	PH02Gene27352.t1	blue	purple			Chr1	52553569-52555788	evm.model.FRAGSCAFF_129.1629	Chr2	56664868-56665646	evm.model.FRAGSCAFF_232.237	blue	purple
Chr11	43803438-43808801	PH02Gene11822.t6	Chr12	49637535-49640495	PH02Gene27351.t1	blue	purple			Chr1	52588380-52591200	evm.model.FRAGSCAFF_129.1623	Chr2	56612421-56615113	evm.model.FRAGSCAFF_232.244	blue	purple
Chr11	43836110-43836628	PH02Gene11824.t1	Chr12	49676386-49678624	PH02Gene27348.t1	blue	purple			Chr1	52603068-52609121	evm.model.FRAGSCAFF_129.1622	Chr2	56583405-56596712	evm.model.FRAGSCAFF_232.246	blue	purple
Chr11	43846535-43850888	PH02Gene11825.t1	Chr12	49679163-49683325	PH02Gene27347.t1	blue	purple			Chr1	52610581-52615176	evm.model.FRAGSCAFF_129.1621	Chr2	56570171-56572635	evm.model.FRAGSCAFF_232.247	blue	purple
Chr11	43898489-43901901	PH02Gene11828.t1	Chr12	49726678-49738431	PH02Gene27343.t1	blue	purple			Chr1	52621392-52624515	evm.model.FRAGSCAFF_129.1619.1	Chr2	56542524-56569542	evm.model.FRAGSCAFF_232.248	blue	purple
Chr11	43976371-43984391	PH02Gene11830.t1	Chr12	49836187-49838976	PH02Gene39841.t1	blue	purple			Chr1	52693234-52701050	evm.model.FRAGSCAFF_129.1612	Chr2	56499492-56505723	evm.model.FRAGSCAFF_232.251.1	blue	purple
Chr11	43993832-43996297	PH02Gene11831.t1	Chr12	49875506-49879684	PH02Gene39840.t1	blue	purple			Chr1	52730473-52731282	evm.model.FRAGSCAFF_129.1610	Chr2	56451366-56452550	evm.model.FRAGSCAFF_232.255	blue	purple
Chr11	44027514-44034394	PH02Gene11832.t1	Chr12	49971764-49979847	PH02Gene39838.t1	blue	purple			Chr1	52785222-52789541	evm.model.FRAGSCAFF_129.1606	Chr2	56433573-56439425	evm.model.FRAGSCAFF_232.256	blue	purple
Chr11	44064941-44069190	PH02Gene11833.t1	Chr12	49992313-49993069	PH02Gene39837.t1	blue	purple			Chr1	52896662-52900997	evm.model.FRAGSCAFF_129.1597	Chr2	56341673-56345528	evm.model.FRAGSCAFF_232.265	blue	purple
Chr11	44136081-44139439	PH02Gene37691.t1	Chr12	50137227-50152146	PH02Gene39823.t1	blue	purple			Chr1	52902468-52903373	evm.model.FRAGSCAFF_129.1596	Chr2	56338199-56339129	evm.model.FRAGSCAFF_232.266	blue	purple
Chr11	44148859-44150907	PH02Gene37694.t1	Chr12	50165128-50167259	PH02Gene39822.t1	blue	purple			Chr1	52993614-52998015	evm.model.FRAGSCAFF_129.1589	Chr2	56279270-56300221	evm.model.FRAGSCAFF_232.267	blue	purple
Chr11	44204212-44205255	PH02Gene37697.t1	Chr12	50761966-50764719	PH02Gene41430.t1	blue	purple			Chr1	53059202-53060756	evm.model.FRAGSCAFF_129.1584	Chr2	56230701-56232244	evm.model.FRAGSCAFF_232.270	blue	purple
Chr11	44249750-44251303	PH02Gene37700.t1	Chr12	50548040-50548892	PH02Gene41437.t1	blue	purple			Chr1	53061917-53065992	evm.model.FRAGSCAFF_129.1583	Chr2	56226056-56229201	evm.model.FRAGSCAFF_232.271	blue	purple
Chr11	44338313-44355431	PH02Gene43115.t2	Chr12	50386138-50392767	PH02Gene43298.t1	blue	purple			Chr1	53133492-53137125	evm.model.FRAGSCAFF_129.1577	Chr2	56179601-56196528	evm.model.FRAGSCAFF_232.274	blue	purple
Chr11	44473023-44477562	PH02Gene43116.t1	Chr12	50331618-50335657	PH02Gene43296.t1	blue	purple			Chr1	53137584-53142461	evm.model.FRAGSCAFF_129.1576	Chr2	56175358-56178640	evm.model.FRAGSCAFF_232.275	blue	purple
Chr11	44482802-44489819	PH02Gene43117.t1	Chr12	50290322-50306628	PH02Gene43295.t1	blue	purple			Chr1	53155511-53161487	evm.model.FRAGSCAFF_129.1573	Chr2	56125915-56132290	evm.model.FRAGSCAFF_232.280	blue	purple
Chr11	44554987-44568046	PH02Gene43118.t1	Chr12	50201894-50209935	PH02Gene43292.t1	blue	purple			Chr1	53177369-53181185	evm.model.FRAGSCAFF_129.1571	Chr2	56100319-56103410	evm.model.FRAGSCAFF_232.284	blue	purple
#Block29										Chr1	53185400-53188849	evm.model.FRAGSCAFF_129.1570	Chr2	56092403-56095266	evm.model.FRAGSCAFF_232.285	blue	purple
Chr11	192845-201181	PH02Gene18953.t1	Chr12	158907-162010	PH02Gene34358.t1	blue	purple			Chr1	53212686-53213898	evm.model.FRAGSCAFF_129.1566	Chr2	56037142-56038071	evm.model.FRAGSCAFF_232.291	blue	purple
Chr11	278751-283497	PH02Gene18949.t1	Chr12	202188-204251	PH02Gene34360.t1	blue	purple			Chr1	53268283-53304818	evm.model.FRAGSCAFF_129.1561	Chr2	56023963-56025748	evm.model.FRAGSCAFF_232.293	blue	purple
Chr11	373411-380105	PH02Gene18946.t1	Chr12	263290-265501	PH02Gene34366.t1	blue	purple			Chr1	53338497-53340013	evm.model.FRAGSCAFF_129.1552	Chr2	56005016-56006483	evm.model.FRAGSCAFF_232.298	blue	purple
Chr11	380436-387480	PH02Gene18945.t1	Chr12	274683-282729	PH02Gene34368.t1	blue	purple			Chr1	53381646-53411586	evm.model.FRAGSCAFF_129.1549_evm.model.FRAGSCAFF_129.1550	Chr2	55947329-55976318	evm.model.FRAGSCAFF_232.299.1	blue	purple
Chr11	514965-522612	PH02Gene18939.t1	Chr12	473995-481569	PH02Gene34372.t1	blue	purple			Chr1	53474421-53476266	evm.model.FRAGSCAFF_129.1545	Chr2	55884391-55886356	evm.model.FRAGSCAFF_232.301	blue	purple
Chr11	653913-659362	PH02Gene18930.t1	Chr12	658785-669362	PH02Gene03387.t1	blue	purple			Chr1	53488523-53491075	evm.model.FRAGSCAFF_129.1543	Chr2	55878004-55881004	evm.model.FRAGSCAFF_232.302	blue	purple
Chr11	674791-677615	PH02Gene18929.t1	Chr12	761478-771137	PH02Gene03390.t1	blue	purple			Chr1	53514964-53519893	evm.model.FRAGSCAFF_129.1540	Chr2	55830309-55835628	evm.model.FRAGSCAFF_232.309	blue	purple
Chr11	784859-787413	PH02Gene18925.t1	Chr12	815031-826914	PH02Gene03392.t1	blue	purple			Chr1	53563853-53570965	evm.model.FRAGSCAFF_129.1537	Chr2	55756349-55760626	evm.model.FRAGSCAFF_232.314	blue	purple
Chr11	847628-853529	PH02Gene18920.t1	Chr12	849841-857102	PH02Gene03393.t1	blue	purple			Chr1	53596265-53599900	evm.model.FRAGSCAFF_129.1533	Chr2	55744442-55753048	evm.model.FRAGSCAFF_232.315	blue	purple
Chr11	962347-966756	PH02Gene18916.t1	Chr12	928990-931568	PH02Gene03394.t1	blue	purple			Chr1	53617466-53622542	evm.model.FRAGSCAFF_129.1531	Chr2	55724421-55737040	evm.model.FRAGSCAFF_232.316	blue	purple
Chr11	1072101-1077410	PH02Gene18911.t1	Chr12	981320-985867	PH02Gene03398.t1	blue	purple			Chr1	53632613-53641740	evm.model.FRAGSCAFF_129.1529	Chr2	55662667-55674159	evm.model.FRAGSCAFF_232.321	blue	purple
Chr11	1316192-1319411	PH02Gene38267.t1	Chr12	1016982-1022902	PH02Gene03399.t1	blue	purple			Chr1	53651883-53655564	evm.model.FRAGSCAFF_129.1528	Chr2	55642105-55647019	evm.model.FRAGSCAFF_232.323	blue	purple
Chr11	1555373-1556641	PH02Gene38256.t1	Chr12	1159836-1160820	PH02Gene03408.t1	blue	purple			Chr1	53737930-53740624	evm.model.FRAGSCAFF_129.1521	Chr2	55519439-55522252	evm.model.FRAGSCAFF_232.331	blue	purple
Chr11	1564122-1570940	PH02Gene38254.t2	Chr12	1194211-1201261	PH02Gene03410.t1	blue	purple			Chr1	53764001-53765632	evm.model.FRAGSCAFF_129.1520	Chr2	55486423-55487842	evm.model.FRAGSCAFF_232.334	blue	purple
Chr11	1607624-1612935	PH02Gene38251.t1	Chr12	1293880-1300369	PH02Gene03413.t1	blue	purple			Chr1	53778725-53784366	evm.model.FRAGSCAFF_129.1519	Chr2	55481069-55486159	evm.model.FRAGSCAFF_232.335	blue	purple
Chr11	1615647-1623535	PH02Gene38250.t1	Chr12	1320297-1332625	PH02Gene03414.t1	blue	purple			Chr1	53816729-53817058	evm.model.FRAGSCAFF_129.1518	Chr2	55435522-55436214	evm.model.FRAGSCAFF_232.339	blue	purple
Chr11	1800828-1802374	PH02Gene47096.t1	Chr12	1955235-1968535	PH02Gene03434.t2	blue	purple			Chr1	53820834-53823897	evm.model.FRAGSCAFF_129.1517	Chr2	55429114-55433711	evm.model.FRAGSCAFF_232.340	blue	purple
Chr11	1943186-1947248	PH02Gene38402.t2	Chr12	1473571-1480041	PH02Gene03418.t1	blue	purple			Chr1	53849569-53850895	evm.model.FRAGSCAFF_129.1516	Chr2	55396573-55397536	evm.model.FRAGSCAFF_232.342	blue	purple
Chr11	1948575-1957164	PH02Gene38401.t1	Chr12	1487656-1494215	PH02Gene03419.t1	blue	purple			Chr1	53872301-53872678	evm.model.FRAGSCAFF_129.1514	Chr2	55381512-55382417	evm.model.FRAGSCAFF_232.343	blue	purple
Chr11	2120115-2122844	PH02Gene38397.t1	Chr12	1520938-1524393	PH02Gene03421.t1	blue	purple			Chr1	53921205-53923985	evm.model.FRAGSCAFF_129.1508	Chr2	55357870-55358706	evm.model.FRAGSCAFF_232.346	blue	purple
Chr11	2192142-2193266	PH02Gene38396.t1	Chr12	1638016-1639238	PH02Gene03424.t1	blue	purple			Chr1	53940420-53942017	evm.model.FRAGSCAFF_129.1507	Chr2	55347397-55348739	evm.model.FRAGSCAFF_232.347	blue	purple
Chr11	2204606-2214047	PH02Gene38395.t1	Chr12	1667543-1669585	PH02Gene03425.t1	blue	purple			Chr1	53971236-53972765	evm.model.FRAGSCAFF_129.1505	Chr2	55328963-55330483	evm.model.FRAGSCAFF_232.349	blue	purple
Chr11	2333404-2335338	PH02Gene38393.t1	Chr12	1710927-1713202	PH02Gene03426.t1	blue	purple			Chr1	53984749-53987105	evm.model.FRAGSCAFF_129.1503	Chr2	55307230-55309690	evm.model.FRAGSCAFF_232.351	blue	purple
Chr11	2443791-2444845	PH02Gene22118.t1	Chr12	1759420-1761473	PH02Gene03429.t1	blue	purple			Chr1	54024227-54025480	evm.model.FRAGSCAFF_129.1497	Chr2	55274666-55276981	evm.model.FRAGSCAFF_232.353	blue	purple
Chr11	2452149-2455699	PH02Gene22117.t1	Chr12	1769049-1772160	PH02Gene03430.t1	blue	purple			Chr1	54051340-54054000	evm.model.FRAGSCAFF_129.1494	Chr2	55263639-55266287	evm.model.FRAGSCAFF_232.354	blue	purple
Chr11	2497141-2500105	PH02Gene22112.t1	Chr12	1813570-1814986	PH02Gene03432.t1	blue	purple			Chr1	54056210-54062942	evm.model.FRAGSCAFF_129.1493	Chr2	55233408-55234283	evm.model.FRAGSCAFF_232.357	blue	purple
Chr11	2547075-2548611	PH02Gene22109.t1	Chr12	1867733-1869221	PH02Gene49596.t1	blue	purple			Chr1	54084428-54085895	evm.model.FRAGSCAFF_129.1492	Chr2	55212145-55213549	evm.model.FRAGSCAFF_232.359	blue	purple
Chr11	2555331-2566070	PH02Gene22108.t1	Chr12	1955235-1968535	PH02Gene03434.t2	blue	purple			Chr1	54144400-54146497	evm.model.FRAGSCAFF_129.1491	Chr2	55175057-55177176	evm.model.FRAGSCAFF_232.361	blue	purple
Chr11	2575355-2585000	PH02Gene22106.t1	Chr12	1984586-1991488	PH02Gene03435.t1	blue	purple			Chr1	54209683-54212590	evm.model.FRAGSCAFF_129.1485	Chr2	55128988-55129455	evm.model.FRAGSCAFF_232.362	blue	purple
Chr11	2689303-2692186	PH02Gene22104.t1	Chr12	2084972-2087728	PH02Gene03439.t1	blue	purple			Chr1	54229716-54232586	evm.model.FRAGSCAFF_129.1484	Chr2	55095796-55098437	evm.model.FRAGSCAFF_232.364	blue	purple
Chr11	2720165-2725405	PH02Gene22102.t1	Chr12	2108186-2123299	PH02Gene03440.t1	blue	purple			Chr1	54255761-54260768	evm.model.FRAGSCAFF_129.1482	Chr2	55055165-55065789	evm.model.FRAGSCAFF_232.367	blue	purple
Chr11	2761259-2765073	PH02Gene22101.t1	Chr12	2279861-2284939	PH02Gene03443.t1	blue	purple			Chr1	54264875-54267490	evm.model.FRAGSCAFF_129.1481	Chr2	55042332-55044967	evm.model.FRAGSCAFF_232.369	blue	purple
Chr11	2779411-2781391	PH02Gene22100.t1	Chr12	2407671-2409707	PH02Gene03448.t1	blue	purple			Chr1	54277533-54280096	evm.model.FRAGSCAFF_129.1478	Chr2	55010417-55012981	evm.model.FRAGSCAFF_251.339	blue	purple
Chr11	2866226-2867610	PH02Gene18668.t1	Chr12	2415799-2417115	PH02Gene03449.t1	blue	purple			Chr1	54303576-54304531	evm.model.FRAGSCAFF_129.1473	Chr2	55000509-55001129	evm.model.FRAGSCAFF_251.336	blue	purple
Chr11	2872322-2874129	PH02Gene18667.t1	Chr12	2430683-2435039	PH02Gene40189.t2	blue	purple			Chr1	54348273-54349450	evm.model.FRAGSCAFF_129.1471	Chr2	54861809-54866397	evm.model.FRAGSCAFF_251.331	blue	purple
Chr11	2924897-2925913	PH02Gene18666.t1	Chr12	2466245-2467164	PH02Gene40187.t1	blue	purple			Chr1	54444411-54446788	evm.model.FRAGSCAFF_129.1457	Chr2	54835706-54838066	evm.model.FRAGSCAFF_251.330	blue	purple
Chr11	2945291-2948415	PH02Gene18665.t1	Chr12	2469764-2472632	PH02Gene40186.t1	blue	purple			Chr1	54468151-54481033	evm.model.FRAGSCAFF_129.1453	Chr2	54772954-54778927	evm.model.FRAGSCAFF_251.325	blue	purple
Chr11	2971936-2974744	PH02Gene18664.t1	Chr12	2567371-2568681	PH02Gene40185.t1	blue	purple			Chr1	54488753-54489295	evm.model.FRAGSCAFF_129.1451	Chr2	54764843-54765618	evm.model.FRAGSCAFF_251.323	blue	purple
Chr11	2989116-2991997	PH02Gene18663.t1	Chr12	2582066-2584549	PH02Gene40184.t1	blue	purple			Chr1	54504285-54504650	evm.model.FRAGSCAFF_129.1450	Chr2	54749153-54749743	evm.model.FRAGSCAFF_251.321	blue	purple
Chr11	3034486-3035853	PH02Gene18662.t1	Chr12	2594621-2595819	PH02Gene40183.t1	blue	purple			Chr1	54613288-54616772	evm.model.FRAGSCAFF_129.1443	Chr2	54681060-54684194	evm.model.FRAGSCAFF_251.310	blue	purple
Chr11	3140462-3144529	PH02Gene18659.t1	Chr12	2638573-2643939	PH02Gene40182.t1	blue	purple			Chr1	54620240-54626987	evm.model.FRAGSCAFF_129.1442	Chr2	54663409-54667210	evm.model.FRAGSCAFF_251.307	blue	purple
#Block30										Chr1	54627181-54631885	evm.model.FRAGSCAFF_129.1441	Chr2	54652624-54658377	evm.model.FRAGSCAFF_251.306	blue	purple
Chr11	3378644-3417878	PH02Gene37978.t1	Chr12	4730407-4760775	PH02Gene09847.t1	orange	purple			Chr1	54636861-54639746	evm.model.FRAGSCAFF_129.1439	Chr2	54633300-54635534	evm.model.FRAGSCAFF_251.305	blue	purple
Chr11	3610750-3612054	PH02Gene37973.t1	Chr12	4386412-4387095	PH02Gene09858.t1	orange	purple			Chr1	54642943-54643945	evm.model.FRAGSCAFF_129.1438	Chr2	54626814-54628256	evm.model.FRAGSCAFF_251.304	blue	purple
Chr11	3615536-3621943	PH02Gene37972.t2	Chr12	4840402-4844554	PH02Gene09845.t1	orange	purple			Chr1	54655619-54664236	evm.model.FRAGSCAFF_129.1435	Chr2	54622114-54626717	evm.model.FRAGSCAFF_251.303	blue	purple
Chr11	3666821-3672019	PH02Gene37970.t1	Chr12	4889358-4900962	PH02Gene09844.t1	orange	purple			Chr1	54667843-54670417	evm.model.FRAGSCAFF_129.1434	Chr2	54596607-54599176	evm.model.FRAGSCAFF_251.300	blue	purple
Chr11	3704979-3708956	PH02Gene18621.t1	Chr12	4924363-4927897	PH02Gene09843.t1	orange	purple			Chr1	54693486-54699785	evm.model.FRAGSCAFF_129.1431	Chr2	54574433-54580359	evm.model.FRAGSCAFF_251.298	blue	purple
Chr11	3754060-3759520	PH02Gene18623.t1	Chr12	4969428-4979587	PH02Gene09842.t1	orange	purple			Chr1	54737926-54756807	evm.model.FRAGSCAFF_129.1428	Chr2	54549370-54562034	evm.model.FRAGSCAFF_251.297	blue	purple
Chr11	3784591-3793433	PH02Gene18625.t1	Chr12	5039781-5055181	PH02Gene09839.t2	orange	purple			Chr1	54769780-54772329	evm.model.FRAGSCAFF_129.1427	Chr2	54543408-54545793	evm.model.FRAGSCAFF_251.296	blue	purple
Chr11	3866150-3879127	PH02Gene18627.t1	Chr12	5097594-5100930	PH02Gene09837.t1	orange	purple			Chr1	54774693-54776193	evm.model.FRAGSCAFF_129.1425	Chr2	54224626-54228039	evm.model.FRAGSCAFF_251.268	blue	purple
Chr11	3890985-3894585	PH02Gene18628.t1	Chr12	5111711-5114814	PH02Gene09836.t1	orange	purple			Chr1	54823724-54838910	evm.model.FRAGSCAFF_129.1420	Chr2	54480657-54496557	evm.model.FRAGSCAFF_251.291	blue	purple
Chr11	3961652-3966424	PH02Gene18634.t1	Chr12	5190214-5194567	PH02Gene09834.t1	orange	purple			Chr1	54882129-54887341	evm.model.FRAGSCAFF_129.1418	Chr2	54418486-54419351	evm.model.FRAGSCAFF_251.287	blue	purple
Chr11	4004040-4005787	PH02Gene18636.t1	Chr12	5255153-5256610	PH02Gene09833.t1	orange	purple			Chr1	54886796-54889515	evm.model.FRAGSCAFF_129.1417	Chr2	54411285-54414458	evm.model.FRAGSCAFF_251.286	blue	purple
Chr11	4053541-4054525	PH02Gene18638.t1	Chr12	5260761-5261417	PH02Gene09832.t1	orange	purple			Chr1	54901352-54902791	evm.model.FRAGSCAFF_129.1416	Chr2	54388308-54389865	evm.model.FRAGSCAFF_251.283	blue	purple
Chr11	4056807-4059811	PH02Gene18639.t1	Chr12	5262529-5265335	PH02Gene09831.t1	orange	purple			Chr1	54987427-54989550	evm.model.FRAGSCAFF_129.1408	Chr2	54322136-54324487	evm.model.FRAGSCAFF_251.279	blue	purple
Chr11	4097777-4102871	PH02Gene18641.t1	Chr12	5290871-5298072	PH02Gene09830.t1	orange	purple			Chr1	55011870-55012943	evm.model.FRAGSCAFF_129.1406	Chr2	54303265-54304353	evm.model.FRAGSCAFF_251.278	blue	purple
Chr11	4126387-4131246	PH02Gene18644.t1	Chr12	5323732-5332246	PH02Gene09829.t1	orange	purple			Chr1	55058489-55064192	evm.model.FRAGSCAFF_129.1401	Chr2	54260667-54266117	evm.model.FRAGSCAFF_251.272	blue	purple
Chr11	4142767-4144147	PH02Gene18645.t1	Chr12	5342204-5343140	PH02Gene09828.t1	orange	purple			Chr1	55086206-55086856	evm.model.FRAGSCAFF_129.1399	Chr2	54233581-54234622	evm.model.FRAGSCAFF_251.269	blue	purple
Chr11	4210156-4212037	PH02Gene18648.t1	Chr12	5502162-5503922	PH02Gene48252.t1	orange	purple			Chr1	55097653-55098055	evm.model.FRAGSCAFF_129.1397	Chr2	54171937-54172341	evm.model.FRAGSCAFF_251.264	blue	purple
Chr11	4322684-4344624	PH02Gene18649.t1	Chr12	5652047-5654051	PH02Gene48531.t1	orange	purple			Chr1	55119835-55143344	evm.model.FRAGSCAFF_129.1394.1	Chr2	54121356-54137567	evm.model.FRAGSCAFF_251.260	blue	purple
#Block31										Chr1	55144453-55148071	evm.model.FRAGSCAFF_129.1392	Chr2	54078581-54082308	evm.model.FRAGSCAFF_251.256	blue	purple
Chr11	5030694-5033227	PH02Gene50399.t1	Chr12	3859678-3863454	PH02Gene09884.t1	orange	-			Chr1	55209683-55210449	evm.model.FRAGSCAFF_129.1387	Chr2	54062945-54063912	evm.model.FRAGSCAFF_251.254	blue	purple
Chr11	5271015-5276733	PH02Gene42931.t1	Chr12	3381376-3416058	PH02Gene23566.t1	orange	-			Chr1	55211490-55216692	evm.model.FRAGSCAFF_129.1386	Chr2	54043193-54046258	evm.model.FRAGSCAFF_251.252	blue	purple
Chr11	5313719-5318119	PH02Gene42934.t1	Chr12	3281110-3297007	PH02Gene23567.t1	orange	-			Chr1	55220228-55223688	evm.model.FRAGSCAFF_129.1385	Chr2	54026642-54029763	evm.model.FRAGSCAFF_251.250	blue	purple
Chr11	5507389-5511731	PH02Gene41971.t1	Chr12	2998283-3000109	PH02Gene23577.t1	orange	-			Chr1	55245231-55249731	evm.model.FRAGSCAFF_129.1381	Chr2	54013022-54017582	evm.model.FRAGSCAFF_251.248	blue	purple
Chr11	5525043-5529135	PH02Gene41973.t1	Chr12	2982738-2985557	PH02Gene23578.t1	orange	-			Chr1	55262415-55264786	evm.model.FRAGSCAFF_129.1379	Chr2	53956224-53958492	evm.model.FRAGSCAFF_251.244	blue	purple
Chr11	5627117-5629216	PH02Gene37792.t1	Chr12	2948549-2949091	PH02Gene23580.t1	orange	-			Chr1	55336804-55340148	evm.model.FRAGSCAFF_129.1373	Chr2	53332300-53342113	evm.model.FRAGSCAFF_251.196	blue	purple
Chr11	5674783-5685085	PH02Gene37791.t1	Chr12	2931607-2938232	PH02Gene23581.t1	orange	-			Chr1	55370512-55373746	evm.model.FRAGSCAFF_129.1372	Chr2	53795437-53798522	evm.model.FRAGSCAFF_251.228	blue	purple
#Block32										Chr1	55429026-55432543	evm.model.FRAGSCAFF_129.1368	Chr2	53741414-53745881	evm.model.FRAGSCAFF_251.225	blue	purple
Chr11	4595899-4596318	PH02Gene45531.t1	Chr12	4178900-4179800	PH02Gene09863.t1	red	purple			Chr1	55522124-55525644	evm.model.FRAGSCAFF_129.1359	Chr2	53652781-53656754	evm.model.FRAGSCAFF_251.222	blue	purple
Chr11	4601993-4603661	PH02Gene45530.t1	Chr12	4208243-4209744	PH02Gene09862.t1	red	purple			Chr1	55540301-55542207	evm.model.FRAGSCAFF_129.1358	Chr2	53643458-53645023	evm.model.FRAGSCAFF_251.220	blue	purple
Chr11	4645915-4648201	PH02Gene45529.t1	Chr12	4235973-4240057	PH02Gene09861.t1	red	purple			Chr1	55567338-55575684	evm.model.FRAGSCAFF_129.1355	Chr2	53594558-53603058	evm.model.FRAGSCAFF_251.218	blue	purple
Chr11	4746572-4749216	PH02Gene49540.t1	Chr12	4279681-4282436	PH02Gene09860.t1	red	purple			Chr1	55605584-55607651	evm.model.FRAGSCAFF_129.1350	Chr2	53425082-53427388	evm.model.FRAGSCAFF_251.207	blue	purple
Chr11	4855916-4857867	PH02Gene49695.t1	Chr12	4463018-4465337	PH02Gene09855.t1	red	purple			Chr1	55646328-55658897	evm.model.FRAGSCAFF_129.1349	Chr2	53342727-53360565	evm.model.FRAGSCAFF_251.197_evm.model.FRAGSCAFF_251.200	blue	purple
Chr11	4858209-4863187	PH02Gene49694.t1	Chr12	4460802-4476167	PH02Gene09854.t1	red	purple			Chr1	55674592-55675157	evm.model.FRAGSCAFF_129.1346	Chr2	53304616-53305977	evm.model.FRAGSCAFF_251.191	blue	purple
#Block33										Chr1	55680432-55683408	evm.model.FRAGSCAFF_129.1344	Chr2	53274911-53277993	evm.model.FRAGSCAFF_251.189	blue	purple
Chr11	5733040-5734668	PH02Gene37789.t1	Chr13	4158011-4159349	PH02Gene42585.t1	red	purple			Chr1	55695183-55707042	evm.model.FRAGSCAFF_129.1342	Chr2	53252100-53259529	evm.model.FRAGSCAFF_251.188	blue	purple
Chr11	5837185-5842985	PH02Gene37787.t1	Chr13	4213747-4219400	PH02Gene26018.t1	red	purple			Chr1	55750553-55755643	evm.model.FRAGSCAFF_129.1339	Chr2	53231706-53237956	evm.model.FRAGSCAFF_251.184	blue	purple
Chr11	5849474-5852209	PH02Gene37786.t1	Chr13	4224983-4226804	PH02Gene26017.t1	red	purple			Chr1	55892664-55894216	evm.model.FRAGSCAFF_129.1333	Chr2	53107774-53109933	evm.model.FRAGSCAFF_251.177	blue	purple
Chr11	5855921-5865425	PH02Gene37785.t1	Chr13	4227932-4234732	PH02Gene26016.t1	red	purple			Chr1	55909343-55914107	evm.model.FRAGSCAFF_129.1332	Chr2	53080383-53082891	evm.model.FRAGSCAFF_251.176	blue	purple
Chr11	5917462-5918231	PH02Gene37783.t1	Chr13	4301130-4301891	PH02Gene26013.t1	red	purple			Chr1	55914110-55919495	evm.model.FRAGSCAFF_129.1331	Chr2	53066727-53070009	evm.model.FRAGSCAFF_251.175	blue	purple
Chr11	5976965-5986077	PH02Gene37782.t1	Chr13	4401889-4408026	PH02Gene26007.t1	red	purple			Chr1	55947245-55948894	evm.model.FRAGSCAFF_129.1327	Chr2	53056100-53059136	evm.model.FRAGSCAFF_251.174	blue	purple
Chr11	6001593-6002533	PH02Gene37781.t1	Chr13	4380438-4381789	PH02Gene26009.t1	red	purple			Chr1	55954480-55974458	evm.model.FRAGSCAFF_129.1326	Chr2	53002699-53049351	evm.model.FRAGSCAFF_251.173	blue	purple
Chr11	6118730-6119623	PH02Gene44576.t1	Chr13	4597363-4601211	PH02Gene26003.t1	red	purple			Chr1	56012694-56019220	evm.model.FRAGSCAFF_129.1320	Chr2	52974617-52982717	evm.model.FRAGSCAFF_251.170	blue	purple
Chr11	6140522-6143290	PH02Gene44575.t1	Chr13	4696343-4697724	PH02Gene26002.t1	red	purple			Chr1	56038195-56045679	evm.model.FRAGSCAFF_129.1317	Chr2	52959391-52970372	evm.model.FRAGSCAFF_251.168	blue	purple
Chr11	6543004-6546637	PH02Gene35704.t2	Chr13	4730218-4734591	PH02Gene26000.t1	red	purple			Chr1	56062614-56064852	evm.model.FRAGSCAFF_129.1315	Chr2	52921335-52923281	evm.model.FRAGSCAFF_251.162	blue	purple
Chr11	6567461-6569149	PH02Gene35705.t1	Chr13	4760596-4762875	PH02Gene25999.t1	red	purple			Chr1	56069987-56078261	evm.model.FRAGSCAFF_129.1314	Chr2	52882202-52893902	evm.model.FRAGSCAFF_251.159.3	blue	purple
Chr11	6670393-6677321	PH02Gene35707.t1	Chr13	4865476-4872071	PH02Gene25997.t1	red	purple			Chr1	56104866-56109335	evm.model.FRAGSCAFF_129.1311	Chr2	52868324-52868581	evm.model.FRAGSCAFF_251.156	blue	purple
Chr11	6830568-6832900	PH02Gene42999.t1	Chr13	4906002-4907923	PH02Gene25995.t1	red	purple			Chr1	56120571-56124580	evm.model.FRAGSCAFF_129.1309.1	Chr2	52844942-52848684	evm.model.FRAGSCAFF_251.154.1	blue	purple
Chr11	7010551-7011429	PH02Gene26568.t1	Chr13	4973564-4974101	PH02Gene25992.t1	red	purple			Chr1	56141697-56143745	evm.model.FRAGSCAFF_129.1307	Chr2	52800881-52802618	evm.model.FRAGSCAFF_251.152	blue	purple
Chr11	7084881-7094221	PH02Gene45549.t1	Chr13	5026501-5027800	PH02Gene44331.t1	red	purple			Chr1	56168661-56170439	evm.model.FRAGSCAFF_129.1305	Chr2	52778209-52779608	evm.model.FRAGSCAFF_251.150	blue	purple
Chr11	7901869-7904109	PH02Gene26448.t1	Chr13	5252873-5253949	PH02Gene44336.t1	red	purple			Chr1	56219117-56220783	evm.model.FRAGSCAFF_129.1300	Chr2	52736637-52738636	evm.model.FRAGSCAFF_251.146	blue	purple
Chr11	7994453-7997716	PH02Gene26449.t1	Chr13	5453528-5454582	PH02Gene22370.t1	red	purple			Chr1	56229761-56230816	evm.model.FRAGSCAFF_129.1298	Chr2	52727050-52727511	evm.model.FRAGSCAFF_251.143	blue	purple
Chr11	8195243-8198380	PH02Gene26454.t1	Chr13	5695780-5706209	PH02Gene22360.t1	red	purple			Chr1	56237343-56238059	evm.model.FRAGSCAFF_129.1297	Chr2	52715711-52716544	evm.model.FRAGSCAFF_251.141	blue	purple
Chr11	8287566-8297310	PH02Gene26456.t1	Chr13	5836028-5843455	PH02Gene22356.t1	red	purple			Chr1	56275954-56280980	evm.model.FRAGSCAFF_129.1293	Chr2	52697093-52701054	evm.model.FRAGSCAFF_251.139	blue	purple
Chr11	8297696-8300867	PH02Gene26457.t1	Chr13	5978310-5980818	PH02Gene22349.t1	red	purple			Chr1	56316018-56318717	evm.model.FRAGSCAFF_129.1291	Chr2	52627552-52630257	evm.model.FRAGSCAFF_251.134	blue	purple
Chr11	8310928-8326298	PH02Gene26458.t1	Chr13	5983924-5987149	PH02Gene22348.t1	red	purple			Chr1	56404582-56410481	evm.model.FRAGSCAFF_129.1289	Chr2	52452849-52465133	evm.model.FRAGSCAFF_251.124	blue	purple
Chr11	8371081-8375802	PH02Gene26461.t1	Chr13	6051043-6056599	PH02Gene22346.t1	red	purple			Chr1	56470775-56479851	evm.model.FRAGSCAFF_129.1285	Chr2	52393142-52402986	evm.model.FRAGSCAFF_251.118	blue	purple
Chr11	8454275-8456301	PH02Gene26463.t1	Chr13	6067506-6069863	PH02Gene22345.t1	red	purple			Chr1	56485285-56486883	evm.model.FRAGSCAFF_129.1284	Chr2	52386895-52387449	evm.model.FRAGSCAFF_251.117	blue	purple
Chr11	8462788-8468907	PH02Gene26464.t1	Chr13	6349179-6355076	PH02Gene44723.t1	red	purple			Chr1	56620173-56622143	evm.model.FRAGSCAFF_129.1270	Chr2	52276527-52278893	evm.model.FRAGSCAFF_251.104	blue	purple
Chr11	8517746-8520677	PH02Gene26466.t1	Chr13	6384254-6387392	PH02Gene44721.t1	red	purple			Chr1	56720065-56721886	evm.model.FRAGSCAFF_129.1257	Chr2	52201142-52203039	evm.model.FRAGSCAFF_251.102	blue	purple
Chr11	8530871-8532046	PH02Gene26467.t1	Chr13	6446046-6446792	PH02Gene44717.t1	red	purple			Chr1	56753681-56761420	evm.model.FRAGSCAFF_129.1253	Chr2	52113212-52121692	evm.model.FRAGSCAFF_251.97	blue	purple
Chr11	8784706-8787054	PH02Gene28861.t1	Chr13	6769947-6772517	PH02Gene48014.t1	red	purple			Chr1	56825041-56832763	evm.model.FRAGSCAFF_129.1247	Chr2	52045296-52056748	evm.model.FRAGSCAFF_251.89	blue	purple
Chr11	8803602-8810118	PH02Gene28860.t1	Chr13	6521689-6524288	PH02Gene46629.t1	red	purple			Chr1	56850704-56853725	evm.model.FRAGSCAFF_129.1246.1	Chr2	51997822-52000643	evm.model.FRAGSCAFF_251.85.1	blue	purple
Chr11	8877281-8887160	PH02Gene35967.t1	Chr13	6779819-6800270	PH02Gene48013.t2	red	purple			Chr1	56867588-56868918	evm.model.FRAGSCAFF_129.1245	Chr2	51989072-51991414	evm.model.FRAGSCAFF_251.84	blue	purple
Chr11	9089089-9091445	PH02Gene35962.t1	Chr13	6876436-6879234	PH02Gene46367.t1	red	purple			Chr1	56873980-56876443	evm.model.FRAGSCAFF_129.1244	Chr2	51985897-51988294	evm.model.FRAGSCAFF_251.83	blue	purple
Chr11	9092786-9099698	PH02Gene35961.t1	Chr13	6887599-6893666	PH02Gene46369.t1	red	purple			Chr1	56884575-56888072	evm.model.FRAGSCAFF_129.1241	Chr2	51952257-51959252	evm.model.FRAGSCAFF_251.80	blue	purple
#Block34										Chr1	56890881-56893686	evm.model.FRAGSCAFF_129.1239	Chr2	51942663-51943532	evm.model.FRAGSCAFF_251.78	blue	purple
Chr11	11286909-11297193	PH02Gene15652.t1	Chr13	10776472-10789768	PH02Gene30267.t1	-	purple			Chr1	56895339-56911444	evm.model.FRAGSCAFF_129.1237	Chr2	51931469-51935564	evm.model.FRAGSCAFF_251.74	blue	purple
Chr11	11298201-11299415	PH02Gene15653.t1	Chr13	10789765-10791675	PH02Gene30266.t1	-	purple			Chr1	56941622-56943632	evm.model.FRAGSCAFF_129.1234	Chr2	51873882-51875792	evm.model.FRAGSCAFF_251.70	blue	purple
Chr11	11332662-11334380	PH02Gene15655.t1	Chr13	11056960-11059943	PH02Gene43476.t1	-	purple			Chr1	56961750-56963527	evm.model.FRAGSCAFF_129.1233	Chr2	51861808-51862885	evm.model.FRAGSCAFF_251.69	blue	purple
Chr11	11739709-11744506	PH02Gene15663.t1	Chr13	11150145-11154422	PH02Gene43474.t1	-	purple			Chr1	56961750-56965725	evm.model.FRAGSCAFF_129.1232	Chr2	51848701-51851305	evm.model.FRAGSCAFF_251.66	blue	purple
Chr11	12064633-12090293	PH02Gene15668.t1	Chr13	11795234-11807310	PH02Gene46227.t1	-	purple			Chr1	57052922-57054150	evm.model.FRAGSCAFF_129.1225	Chr2	51819085-51820372	evm.model.FRAGSCAFF_251.63	blue	purple
#Block35										Chr1	57076911-57077354	evm.model.FRAGSCAFF_129.1223	Chr2	51814392-51815064	evm.model.FRAGSCAFF_251.62	blue	purple
Chr11	152658-159559	PH02Gene18955.t1	Chr13	6890-13925	PH02Gene44158.t1	blue	-			Chr1	57106943-57112384	evm.model.FRAGSCAFF_129.1219	Chr2	51743211-51754659	evm.model.FRAGSCAFF_251.57	blue	purple
Chr11	285610-287028	PH02Gene18948.t1	Chr13	60694-65416	PH02Gene44161.t1	blue	-			Chr1	57164386-57165811	evm.model.FRAGSCAFF_129.1212	Chr2	51694327-51695711	evm.model.FRAGSCAFF_251.50	blue	purple
Chr11	576530-582283	PH02Gene18935.t1	Chr13	136993-148554	PH02Gene44165.t1	blue	-			Chr1	57181631-57182918	evm.model.FRAGSCAFF_129.1211	Chr2	51660171-51661477	evm.model.FRAGSCAFF_251.49	blue	purple
Chr11	653913-659362	PH02Gene18930.t1	Chr13	246755-252466	PH02Gene21568.t1	blue	-			Chr1	57239777-57240412	evm.model.FRAGSCAFF_129.1203	Chr2	51639996-51640660	evm.model.FRAGSCAFF_251.48	blue	purple
Chr11	711092-715183	PH02Gene18928.t1	Chr13	399276-409353	PH02Gene21563.t1	blue	-			Chr1	57297978-57301395	evm.model.FRAGSCAFF_129.1199	Chr2	51564949-51566839	evm.model.FRAGSCAFF_251.36	blue	purple
Chr11	755396-766011	PH02Gene18927.t1	Chr13	431342-442544	PH02Gene21562.t1	blue	-			Chr1	57326500-57335652	evm.model.FRAGSCAFF_129.1196	Chr2	51493055-51499600	evm.model.FRAGSCAFF_251.31	blue	purple
Chr11	802821-804806	PH02Gene18924.t1	Chr13	873597-875620	PH02Gene39352.t1	blue	-			Chr1	57360351-57364453	evm.model.FRAGSCAFF_129.1194	Chr2	51486792-51491782	evm.model.FRAGSCAFF_251.29	blue	purple
Chr11	847628-853529	PH02Gene18920.t1	Chr13	881891-899000	PH02Gene39351.t1	blue	-			Chr1	57368974-57372631	evm.model.FRAGSCAFF_129.1193	Chr2	51471716-51474167	evm.model.FRAGSCAFF_251.26	blue	purple
Chr11	875697-876960	PH02Gene18918.t1	Chr13	938790-939778	PH02Gene47164.t1	blue	-			Chr1	57545799-57549378	evm.model.FRAGSCAFF_129.1183	Chr2	51374280-51377872	evm.model.FRAGSCAFF_251.17	blue	purple
Chr11	888861-891845	PH02Gene18917.t1	Chr13	996405-999729	PH02Gene47166.t1	blue	-			Chr1	57552478-57562621	evm.model.FRAGSCAFF_129.1182	Chr2	51361202-51363897	evm.model.FRAGSCAFF_251.15	blue	purple
Chr11	962347-966756	PH02Gene18916.t1	Chr13	1008050-1012729	PH02Gene47167.t1	blue	-			Chr1	57655831-57658544	evm.model.FRAGSCAFF_129.1175	Chr2	51290760-51295069	evm.model.FRAGSCAFF_251.10	blue	purple
Chr11	1012943-1016672	PH02Gene18912.t1	Chr13	1021049-1024666	PH02Gene47168.t1	blue	-			Chr1	57809484-57812215	evm.model.FRAGSCAFF_129.1157	Chr2	51157575-51160191	evm.model.FRAGSCAFF_51.489	blue	purple
Chr11	1072101-1077410	PH02Gene18911.t1	Chr13	1038452-1043107	PH02Gene47169.t1	blue	-			Chr1	57850130-57851239	evm.model.FRAGSCAFF_129.1155	Chr2	51072711-51073955	evm.model.FRAGSCAFF_51.482	blue	purple
Chr11	1077399-1084014	PH02Gene18910.t1	Chr13	1043012-1045610	PH02Gene47170.t1	blue	-			Chr1	57876576-57879587	evm.model.FRAGSCAFF_129.1152	Chr2	51028661-51031570	evm.model.FRAGSCAFF_51.480	blue	purple
Chr11	1396400-1409873	PH02Gene38264.t1	Chr13	1136868-1150337	PH02Gene46831.t1	blue	-			Chr1	57909442-57918585	evm.model.FRAGSCAFF_129.1149.3	Chr2	51003746-51013387	evm.model.FRAGSCAFF_51.479	blue	purple
Chr11	1433667-1440942	PH02Gene38261.t1	Chr13	1173371-1176461	PH02Gene46830.t1	blue	-			Chr1	57979206-58001689	evm.model.FRAGSCAFF_129.1144	Chr2	50879049-50935882	evm.model.FRAGSCAFF_51.471	blue	purple
Chr11	1530533-1535119	PH02Gene38258.t1	Chr13	1230753-1233403	PH02Gene35863.t1	blue	-			Chr1	58039951-58042922	evm.model.FRAGSCAFF_129.1142	Chr2	50858736-50861222	evm.model.FRAGSCAFF_51.469	blue	purple
Chr11	1564122-1570940	PH02Gene38254.t2	Chr13	1336845-1348064	PH02Gene35865.t2	blue	-			Chr1	58072697-58074282	evm.model.FRAGSCAFF_129.1140	Chr2	50842532-50843987	evm.model.FRAGSCAFF_51.468	blue	purple
Chr11	1588549-1593761	PH02Gene38253.t2	Chr13	1352108-1354131	PH02Gene35867.t1	blue	-			Chr1	58087156-58089787	evm.model.FRAGSCAFF_129.1139.2	Chr2	50825565-50828463	evm.model.FRAGSCAFF_51.467	blue	purple
Chr11	1607624-1612935	PH02Gene38251.t1	Chr13	1415819-1422082	PH02Gene35871.t1	blue	-			Chr1	58118242-58119030	evm.model.FRAGSCAFF_129.1137	Chr2	50807769-50811932	evm.model.FRAGSCAFF_51.466	blue	purple
Chr11	1615647-1623535	PH02Gene38250.t1	Chr13	1425809-1447122	PH02Gene35872.t1	blue	-			Chr1	58139855-58145192	evm.model.FRAGSCAFF_129.1136	Chr2	50758785-50765598	evm.model.FRAGSCAFF_51.463	blue	purple
Chr11	1932363-1936902	PH02Gene38403.t1	Chr13	1584537-1588489	PH02Gene35876.t1	blue	-			Chr1	58147939-58150442	evm.model.FRAGSCAFF_129.1135	Chr2	50755143-50757863	evm.model.FRAGSCAFF_51.462	blue	purple
Chr11	1948575-1957164	PH02Gene38401.t1	Chr13	1589717-1595914	PH02Gene35877.t1	blue	-			#Block14
Chr11	2120115-2122844	PH02Gene38397.t1	Chr13	1601279-1604636	PH02Gene35878.t1	blue	-			Chr1	32631336-32637183	evm.model.ORIGINAL_6061.5	Chr2	30751189-30755639	evm.model.FRAGSCAFF_219.340.1	red	purple
Chr11	2293021-2297056	PH02Gene38394.t1	Chr13	1649547-1653358	PH02Gene35879.t1	blue	-			Chr1	32805507-32808867	evm.model.ORIGINAL_6061.17.1	Chr2	31051981-31055491	evm.model.FRAGSCAFF_219.358	red	purple
Chr11	2381512-2387673	PH02Gene22121.t1	Chr13	1688417-1702317	PH02Gene43951.t1	blue	-			Chr1	33046445-33049693	evm.model.ORIGINAL_6061.27_evm.model.ORIGINAL_6061.28	Chr2	31250378-31254777	evm.model.FRAGSCAFF_219.369	red	purple
#Block36										Chr1	33302106-33304115	evm.model.ORIGINAL_6061.38	Chr2	31455295-31456446	evm.model.FRAGSCAFF_219.378	red	purple
Chr11	1800828-1802374	PH02Gene47096.t1	Chr13	3260634-3266363	PH02Gene19535.t2	orange	purple			Chr1	33362112-33370120	evm.model.ORIGINAL_6061.45	Chr2	31539326-31549230	evm.model.FRAGSCAFF_219.382	red	purple
Chr11	2443791-2444845	PH02Gene22118.t1	Chr13	3559921-3561736	PH02Gene19553.t1	orange	purple			Chr1	33394966-33399888	evm.model.ORIGINAL_6061.47.1	Chr2	31552019-31556943	evm.model.FRAGSCAFF_219.383	red	purple
Chr11	2480117-2481635	PH02Gene22114.t1	Chr13	3516780-3521511	PH02Gene19551.t1	orange	purple			Chr1	33553162-33575902	evm.model.FRAGSCAFF_127.257.6	Chr2	31697115-31719151	evm.model.FRAGSCAFF_219.389	red	purple
Chr11	2497141-2500105	PH02Gene22112.t1	Chr13	3459193-3462575	PH02Gene19547.t1	orange	purple			Chr1	33763818-33765334	evm.model.FRAGSCAFF_127.241	Chr2	31730176-31731985	evm.model.FRAGSCAFF_219.392	red	purple
Chr11	2505749-2509175	PH02Gene22111.t1	Chr13	3433778-3447427	PH02Gene19546.t1	orange	purple			Chr1	33797987-33802051	evm.model.FRAGSCAFF_127.239	Chr2	31737724-31741860	evm.model.FRAGSCAFF_219.394	red	purple
Chr11	2509972-2513048	PH02Gene22110.t1	Chr13	3424280-3429977	PH02Gene19544.t1	orange	purple			Chr1	33893653-33896995	evm.model.FRAGSCAFF_127.231	Chr2	31862576-31864021	evm.model.FRAGSCAFF_219.404	red	purple
Chr11	2547075-2548611	PH02Gene22109.t1	Chr13	3382828-3384847	PH02Gene19540.t1	orange	purple			Chr1	33992241-33994727	evm.model.FRAGSCAFF_127.223	Chr2	31953172-31955984	evm.model.FRAGSCAFF_219.411	red	purple
Chr11	2555331-2566070	PH02Gene22108.t1	Chr13	3260634-3266363	PH02Gene19535.t2	orange	purple			Chr1	34069668-34076241	evm.model.FRAGSCAFF_127.218.1	Chr2	32013280-32045530	evm.model.FRAGSCAFF_219.412	red	purple
Chr11	2689303-2692186	PH02Gene22104.t1	Chr13	3167995-3171197	PH02Gene19533.t1	orange	purple			Chr1	34110083-34110817	evm.model.FRAGSCAFF_127.213	Chr2	32052953-32056822	evm.model.FRAGSCAFF_219.415	red	purple
Chr11	2701655-2704176	PH02Gene22103.t1	Chr13	3143381-3145833	PH02Gene19532.t1	orange	purple			Chr1	34121433-34123808	evm.model.FRAGSCAFF_127.212	Chr2	32089166-32091630	evm.model.FRAGSCAFF_219.421	red	purple
Chr11	2720165-2725405	PH02Gene22102.t1	Chr13	3137927-3143937	PH02Gene19531.t1	orange	purple			Chr1	34159327-34215641	evm.model.FRAGSCAFF_127.210	Chr2	32097482-32141264	evm.model.FRAGSCAFF_219.423	red	purple
Chr11	2779411-2781391	PH02Gene22100.t1	Chr13	3063069-3065098	PH02Gene19528.t1	orange	purple			Chr1	34253997-34255286	evm.model.FRAGSCAFF_127.209	Chr2	32278238-32280111	evm.model.FRAGSCAFF_219.433	red	purple
Chr11	2866226-2867610	PH02Gene18668.t1	Chr13	3055906-3057795	PH02Gene19527.t1	orange	purple			Chr1	34353423-34357831	evm.model.FRAGSCAFF_127.203	Chr2	32347373-32351779	evm.model.FRAGSCAFF_219.439	red	purple
Chr11	2872322-2874129	PH02Gene18667.t1	Chr13	3041096-3045385	PH02Gene19526.t2	orange	purple			Chr1	34370771-34373595	evm.model.FRAGSCAFF_127.202	Chr2	32431185-32433280	evm.model.FRAGSCAFF_219.444	red	purple
Chr11	2924897-2925913	PH02Gene18666.t1	Chr13	3005104-3006384	PH02Gene19525.t1	orange	purple			Chr1	34375912-34378255	evm.model.FRAGSCAFF_127.201	Chr2	32467621-32472465	evm.model.FRAGSCAFF_219.446	red	purple
Chr11	2971936-2974744	PH02Gene18664.t1	Chr13	2989657-2990222	PH02Gene19524.t1	orange	purple			Chr1	34445859-34449116	evm.model.FRAGSCAFF_127.198	Chr2	32610084-32613518	evm.model.FRAGSCAFF_219.460	red	purple
Chr11	3034486-3035853	PH02Gene18662.t1	Chr13	2949144-2950187	PH02Gene19523.t1	orange	purple			Chr1	34499584-34507799	evm.model.FRAGSCAFF_127.194	Chr2	32908813-32914753	evm.model.FRAGSCAFF_219.473	red	purple
Chr11	3211682-3216999	PH02Gene18655.t1	Chr13	2877513-2882129	PH02Gene45258.t1	orange	purple			Chr1	34535839-34539587	evm.model.FRAGSCAFF_127.190	Chr2	32948997-32951255	evm.model.FRAGSCAFF_219.478	red	purple
#Block37										Chr1	34541860-34545512	evm.model.FRAGSCAFF_127.189	Chr2	32977774-32981462	evm.model.FRAGSCAFF_219.481	red	purple
Chr11	15257179-15258476	PH02Gene23746.t1	Chr13	20814392-20816139	PH02Gene29786.t1	-	purple			Chr1	34605674-34609133	evm.model.FRAGSCAFF_127.183	Chr2	33016038-33018967	evm.model.FRAGSCAFF_219.485	red	purple
Chr11	15693730-15695777	PH02Gene19627.t1	Chr13	22641953-22644226	PH02Gene27336.t1	-	purple			Chr1	34621549-34626292	evm.model.FRAGSCAFF_127.180	Chr2	33101690-33104197	evm.model.FRAGSCAFF_219.492.2	red	purple
Chr11	15844563-15856663	PH02Gene19626.t1	Chr13	23057823-23069844	PH02Gene27331.t1	-	purple			Chr1	34626680-34628609	evm.model.FRAGSCAFF_127.179	Chr2	33117106-33118373	evm.model.FRAGSCAFF_219.493	red	purple
Chr11	15916899-15918532	PH02Gene41269.t1	Chr13	22861989-22863565	PH02Gene27334.t1	-	purple			Chr1	34657056-34663248	evm.model.FRAGSCAFF_127.174	Chr2	33132217-33139833	evm.model.FRAGSCAFF_219.497.1	red	purple
#Block38										Chr1	34675538-34681547	evm.model.FRAGSCAFF_127.173	Chr2	33151243-33159432	evm.model.FRAGSCAFF_219.499	red	purple
Chr11	3754060-3759520	PH02Gene18623.t1	Chr13	3613160-3618807	PH02Gene19555.t1	red	purple			Chr1	35019479-35057128	evm.model.FRAGSCAFF_127.159_evm.model.FRAGSCAFF_127.158	Chr2	33263178-33286653	evm.model.FRAGSCAFF_219.508.1	red	purple
Chr11	3784591-3793433	PH02Gene18625.t1	Chr13	3637036-3647190	PH02Gene19557.t1	red	purple			Chr1	35076161-35077072	evm.model.FRAGSCAFF_127.154	Chr2	33312083-33314302	evm.model.FRAGSCAFF_219.510	red	purple
Chr11	3833639-3836363	PH02Gene18626.t1	Chr13	3668574-3670653	PH02Gene19558.t1	red	purple			Chr1	35125220-35128930	evm.model.FRAGSCAFF_127.150	Chr2	33416733-33421407	evm.model.FRAGSCAFF_219.521	red	purple
Chr11	3866150-3879127	PH02Gene18627.t1	Chr13	3720238-3723418	PH02Gene19559.t1	red	purple			Chr1	35206390-35211371	evm.model.FRAGSCAFF_127.136	Chr2	33500767-33506189	evm.model.FRAGSCAFF_219.526	red	purple
Chr11	3961652-3966424	PH02Gene18634.t1	Chr13	3865312-3868425	PH02Gene19567.t1	red	purple			Chr1	35245240-35248244	evm.model.FRAGSCAFF_127.135	Chr2	33533422-33535675	evm.model.FRAGSCAFF_219.530	red	purple
Chr11	4004040-4005787	PH02Gene18636.t1	Chr13	3920282-3922610	PH02Gene19568.t1	red	purple			Chr1	35249577-35251110	evm.model.FRAGSCAFF_127.133	Chr2	33544810-33546600	evm.model.FRAGSCAFF_219.531	red	purple
Chr11	4053541-4054525	PH02Gene18638.t1	Chr13	3926793-3927781	PH02Gene19569.t1	red	purple			Chr1	35325824-35327642	evm.model.FRAGSCAFF_127.121	Chr2	33586017-33587672	evm.model.FRAGSCAFF_219.534	red	purple
Chr11	4097777-4102871	PH02Gene18641.t1	Chr13	3966120-3970593	PH02Gene19571.t1	red	purple			Chr1	35369116-35371359	evm.model.FRAGSCAFF_127.119	Chr2	33862779-33864703	evm.model.FRAGSCAFF_219.549	red	purple
Chr11	4142767-4144147	PH02Gene18645.t1	Chr13	3985128-3986011	PH02Gene19572.t1	red	purple			Chr1	35407977-35408837	evm.model.FRAGSCAFF_127.117	Chr2	33897377-33899448	evm.model.FRAGSCAFF_219.551	red	purple
Chr11	4210156-4212037	PH02Gene18648.t1	Chr13	4028337-4029842	PH02Gene50606.t1	red	purple			Chr1	35413196-35416459	evm.model.FRAGSCAFF_127.114	Chr2	33901426-33905007	evm.model.FRAGSCAFF_219.552	red	purple
#Block39										Chr1	35453146-35460190	evm.model.FRAGSCAFF_127.111	Chr2	33933186-33941154	evm.model.FRAGSCAFF_219.554	red	purple
Chr11	22807435-22812376	PH02Gene39097.t1	Chr13	29503617-29507122	PH02Gene28596.t1	-	purple			Chr1	35488189-35491593	evm.model.FRAGSCAFF_127.108	Chr2	33942836-33945582	evm.model.FRAGSCAFF_219.555	red	purple
Chr11	22937949-22941158	PH02Gene39099.t1	Chr13	30497980-30502197	PH02Gene07645.t1	-	purple			Chr1	35493762-35494561	evm.model.FRAGSCAFF_127.105	Chr2	33946560-33949025	evm.model.FRAGSCAFF_219.556	red	purple
Chr11	23050790-23072657	PH02Gene39101.t1	Chr13	30575456-30580381	PH02Gene07644.t1	-	purple			Chr1	35495148-35497033	evm.model.FRAGSCAFF_127.104.1	Chr2	33948493-33951332	evm.model.FRAGSCAFF_219.557.1	red	purple
Chr11	23302527-23318288	PH02Gene08432.t1	Chr13	31202349-31216950	PH02Gene30888.t1	-	purple			Chr1	36026249-36031937	evm.model.FRAGSCAFF_127.69	Chr2	34797216-34802098	evm.model.FRAGSCAFF_398.44	red	purple
Chr11	24287186-24310932	PH02Gene30197.t1	Chr13	32461956-32485812	PH02Gene38014.t1	-	purple			Chr1	36061376-36073363	evm.model.FRAGSCAFF_127.66	Chr2	34811600-34816606	evm.model.FRAGSCAFF_398.41	red	purple
#Block40										Chr1	36118284-36120396	evm.model.FRAGSCAFF_127.63	Chr2	34842169-34843830	evm.model.FRAGSCAFF_398.40	red	purple
Chr11	4549304-4558844	PH02Gene45533.t1	Chr13	2065433-2076761	PH02Gene28099.t1	blue	purple			Chr1	36294886-36298285	evm.model.FRAGSCAFF_127.54	Chr2	34933288-34934588	evm.model.FRAGSCAFF_398.31	red	purple
Chr11	4559330-4563926	PH02Gene45532.t1	Chr13	2058826-2063452	PH02Gene28098.t1	blue	purple			Chr1	36309429-36313040	evm.model.FRAGSCAFF_127.47	Chr2	34939666-34943492	evm.model.FRAGSCAFF_398.28	red	purple
Chr11	4746572-4749216	PH02Gene49540.t1	Chr13	1877585-1880162	PH02Gene43943.t1	blue	purple			Chr1	36322383-36324909	evm.model.FRAGSCAFF_127.46	Chr2	35068381-35070286	evm.model.FRAGSCAFF_398.17	red	purple
Chr11	5091993-5096409	PH02Gene42925.t1	Chr13	2274913-2280711	PH02Gene28108.t1	blue	purple			Chr1	36384120-36441735	evm.model.FRAGSCAFF_127.36_evm.model.FRAGSCAFF_127.39	Chr2	35143456-35199602	evm.model.FRAGSCAFF_398.6_evm.model.FRAGSCAFF_398.7	red	purple
Chr11	5120139-5123633	PH02Gene42926.t1	Chr13	2333291-2336882	PH02Gene28109.t1	blue	purple			Chr1	36465174-36473110	evm.model.FRAGSCAFF_127.33	Chr2	35241731-35249495	evm.model.FRAGSCAFF_398.3	red	purple
Chr11	5390103-5395866	PH02Gene41963.t2	Chr13	2395043-2399429	PH02Gene28112.t1	blue	purple			Chr1	36535144-36540541	evm.model.FRAGSCAFF_127.32.1	Chr2	35355232-35380835	evm.model.ORIGINAL_4848.3	red	purple
Chr11	5406726-5415507	PH02Gene41964.t1	Chr13	2402689-2403670	PH02Gene28113.t1	blue	purple			Chr1	36720628-36724411	evm.model.FRAGSCAFF_157.562	Chr2	35455737-35459947	evm.model.ORIGINAL_4848.7	red	purple
#Block41										Chr1	36761089-36764024	evm.model.FRAGSCAFF_157.564	Chr2	35491505-35494348	evm.model.ORIGINAL_4848.9	red	purple
Chr11	12772066-12776409	PH02Gene30726.t1	Chr13	14060893-14074874	PH02Gene46185.t4	-	-			Chr1	36764910-36767246	evm.model.FRAGSCAFF_157.566	Chr2	35494978-35498558	evm.model.ORIGINAL_4848.10	red	purple
Chr11	13031467-13036006	PH02Gene30721.t1	Chr13	14876287-14880777	PH02Gene42714.t2	-	-			Chr1	36820914-36825175	evm.model.FRAGSCAFF_157.569	Chr2	35510301-35516333	evm.model.ORIGINAL_4848.13	red	purple
Chr11	13224938-13225831	PH02Gene30719.t1	Chr13	15070679-15072178	PH02Gene37597.t1	-	-			Chr1	37415058-37419799	evm.model.ORIGINAL_1825.11	Chr2	35510301-35516333	evm.model.ORIGINAL_4848.13	red	purple
Chr11	13547311-13555949	PH02Gene37727.t1	Chr13	15671002-15679681	PH02Gene39936.t1	-	-			Chr1	37873961-37878651	evm.model.ORIGINAL_5515.9	Chr2	35575814-35580037	evm.model.ORIGINAL_4848.18	red	purple
Chr11	13633830-13637748	PH02Gene37731.t1	Chr13	16186630-16194835	PH02Gene03930.t1	-	-			Chr1	37913407-37916978	evm.model.ORIGINAL_5515.10	Chr2	35601259-35608900	evm.model.ORIGINAL_4848.21	red	purple
#Block42										Chr1	37936618-37948819	evm.model.ORIGINAL_5515.13	Chr2	35623948-35632798	evm.model.ORIGINAL_4848.23	red	purple
Chr11	9303069-9306096	PH02Gene49277.t1	Chr13	9505355-9508525	PH02Gene18818.t1	-	purple			Chr1	37964346-37970813	evm.model.ORIGINAL_5515.15_evm.model.ORIGINAL_5515.16	Chr2	35644206-35649487	evm.model.ORIGINAL_4848.24	red	purple
Chr11	9463204-9466681	PH02Gene15818.t1	Chr13	8873711-8877041	PH02Gene16249.t1	-	purple			Chr1	38054889-38056058	evm.model.ORIGINAL_5515.29	Chr2	35668307-35669480	evm.model.ORIGINAL_4848.26	red	purple
Chr11	9775071-9776256	PH02Gene15810.t1	Chr13	8445087-8446627	PH02Gene16261.t1	-	purple			Chr1	38255255-38258312	evm.model.ORIGINAL_5515.41	Chr2	35716620-35718220	evm.model.ORIGINAL_4848.30	red	purple
Chr11	10073395-10076804	PH02Gene15807.t1	Chr13	7571478-7574666	PH02Gene23505.t1	-	purple			Chr1	38277519-38281870	evm.model.ORIGINAL_5515.42	Chr2	35767351-35770561	evm.model.ORIGINAL_4848.31	red	purple
Chr11	10361940-10369581	PH02Gene15803.t2	Chr13	8156072-8172489	PH02Gene16267.t1	-	purple			Chr1	38324878-38333152	evm.model.ORIGINAL_5515.49	Chr2	35791560-35802912	evm.model.ORIGINAL_4848.38	red	purple
#Block43										Chr1	38452226-38456166	evm.model.ORIGINAL_5515.59	Chr2	35855541-35859889	evm.model.ORIGINAL_4848.40	red	purple
Chr11	40346225-40347721	PH02Gene07630.t1	Chr15	10899682-10900681	PH02Gene19326.t1	-	-			#Block15
Chr11	40556402-40560865	PH02Gene07623.t1	Chr15	10673571-10682046	PH02Gene19329.t1	-	-			Chr1	60301620-60304311	evm.model.FRAGSCAFF_129.925	Chr2	60468899-60471636	evm.model.ORIGINAL_2711.50	green	-
Chr11	40863614-40875386	PH02Gene07610.t1	Chr15	10398665-10404586	PH02Gene38420.t1	-	-			Chr1	60333108-60338527	evm.model.FRAGSCAFF_129.918	Chr2	60462751-60468183	evm.model.ORIGINAL_2711.49	green	-
Chr11	40966035-40969631	PH02Gene07604.t1	Chr15	10227778-10235745	PH02Gene38427.t1	-	-			Chr1	60350487-60357970	evm.model.FRAGSCAFF_129.917	Chr2	60448435-60457582	evm.model.ORIGINAL_2711.48	green	-
Chr11	41383481-41385600	PH02Gene07585.t1	Chr15	9607772-9609512	PH02Gene34791.t1	-	-			Chr1	60367306-60368020	evm.model.FRAGSCAFF_129.915	Chr2	60443040-60448063	evm.model.ORIGINAL_2711.47	green	-
Chr11	41413255-41417316	PH02Gene07584.t1	Chr15	9579377-9586413	PH02Gene34792.t1	-	-			Chr1	60374115-60377516	evm.model.FRAGSCAFF_129.914	Chr2	60423093-60424619	evm.model.ORIGINAL_2711.42	green	-
Chr11	41615325-41617106	PH02Gene07581.t1	Chr15	9297939-9299780	PH02Gene40492.t1	-	-			Chr1	60402778-60409714	evm.model.FRAGSCAFF_129.913	Chr2	60395939-60407845	evm.model.ORIGINAL_2711.41	green	-
Chr11	41763607-41777977	PH02Gene07577.t1	Chr15	9183434-9194330	PH02Gene40495.t1	-	-			Chr1	60420517-60422181	evm.model.FRAGSCAFF_129.911	Chr2	60365718-60366898	evm.model.ORIGINAL_2711.34	green	-
Chr11	41827331-41832471	PH02Gene07576.t1	Chr15	9147913-9161665	PH02Gene40497.t1	-	-			Chr1	60426541-60428464	evm.model.FRAGSCAFF_129.908	Chr2	60350234-60351469	evm.model.ORIGINAL_2711.30	green	-
Chr11	41904688-41920975	PH02Gene07574.t1	Chr15	9141482-9147187	PH02Gene40498.t1	-	-			Chr1	60448909-60451251	evm.model.FRAGSCAFF_129.906	Chr2	60319282-60320799	evm.model.ORIGINAL_2711.26	green	-
Chr11	41940487-41941554	PH02Gene07571.t1	Chr15	9094591-9097804	PH02Gene40499.t1	-	-			Chr1	60464267-60465705	evm.model.FRAGSCAFF_129.902	Chr2	60306083-60307690	evm.model.ORIGINAL_2711.20	green	-
Chr11	42496661-42507887	PH02Gene18063.t1	Chr15	8647827-8654866	PH02Gene30480.t1	-	-			Chr1	60477865-60478827	evm.model.FRAGSCAFF_129.899	Chr2	60279335-60279817	evm.model.ORIGINAL_2711.19	green	-
Chr11	42720722-42732063	PH02Gene18056.t1	Chr15	8128776-8133591	PH02Gene33865.t1	-	-			Chr1	60513936-60521098	evm.model.FRAGSCAFF_129.896	Chr2	60252980-60256017	evm.model.ORIGINAL_2711.14	green	-
Chr11	42830996-42837866	PH02Gene18052.t1	Chr15	7739697-7745579	PH02Gene36607.t1	-	-			Chr1	60537415-60538346	evm.model.FRAGSCAFF_129.894	Chr2	60237326-60238456	evm.model.ORIGINAL_2711.12	green	-
Chr11	42898253-42903004	PH02Gene18048.t1	Chr15	7478392-7481868	PH02Gene36615.t1	-	-			Chr1	60581976-60584786	evm.model.FRAGSCAFF_129.889	Chr2	60203021-60206021	evm.model.ORIGINAL_2711.8	green	-
#Block44										Chr1	60653614-60661012	evm.model.FRAGSCAFF_129.884	Chr2	60159267-60168923	evm.model.ORIGINAL_2711.5	green	-
Chr11	37298962-37301476	PH02Gene01214.t1	Chr15	14723980-14726785	PH02Gene10468.t1	-	purple			Chr1	60668727-60676901	evm.model.FRAGSCAFF_129.883	Chr2	60138209-60146100	evm.model.ORIGINAL_2711.3	green	-
Chr11	37460330-37466407	PH02Gene01208.t1	Chr15	14652472-14656628	PH02Gene10466.t1	-	purple			Chr1	60679260-60685243	evm.model.FRAGSCAFF_129.880	Chr2	60085468-60090583	evm.model.ORIGINAL_519.233	green	-
Chr11	37493404-37502702	PH02Gene01206.t1	Chr15	14627223-14634256	PH02Gene10465.t1	-	purple			Chr1	60747185-60750139	evm.model.FRAGSCAFF_129.876	Chr2	59995537-59998779	evm.model.ORIGINAL_519.243	green	-
Chr11	37508373-37510131	PH02Gene01205.t1	Chr15	14593608-14595984	PH02Gene10464.t1	-	purple			Chr1	60758876-60759659	evm.model.FRAGSCAFF_129.875	Chr2	59980420-59981397	evm.model.ORIGINAL_519.245	green	-
Chr11	37650099-37656375	PH02Gene01199.t1	Chr15	14397916-14404459	PH02Gene10460.t1	-	purple			Chr1	60811190-60812113	evm.model.FRAGSCAFF_129.870	Chr2	59947063-59948616	evm.model.ORIGINAL_519.249	green	-
Chr11	38000354-38005564	PH02Gene01191.t1	Chr15	13832136-13855648	PH02Gene33073.t1	-	purple			Chr1	60821599-60824839	evm.model.FRAGSCAFF_129.868	Chr2	59925200-59928829	evm.model.ORIGINAL_519.253	green	-
Chr11	38068799-38070217	PH02Gene01188.t1	Chr15	13688211-13689953	PH02Gene33069.t1	-	purple			Chr1	60847946-60851896	evm.model.FRAGSCAFF_129.863	Chr2	59897276-59900641	evm.model.ORIGINAL_519.254	green	-
Chr11	38309114-38315326	PH02Gene01183.t1	Chr15	13264475-13267753	PH02Gene20622.t1	-	purple			#Block16
#Block45										Chr1	21742049-21742546	evm.model.ORIGINAL_2084.189	Chr2	20002450-20003592	evm.model.ORIGINAL_981.174	green	-
Chr11	43229587-43231182	PH02Gene18024.t1	Chr15	78401254-78403529	PH02Gene44146.t1	-	purple			Chr1	21772788-21779451	evm.model.ORIGINAL_2084.186	Chr2	19996919-20005513	evm.model.ORIGINAL_981.175_evm.model.ORIGINAL_981.173	green	-
Chr11	43560078-43562889	PH02Gene11816.t1	Chr15	79265058-79265766	PH02Gene15674.t1	-	purple			Chr1	21799946-21803632	evm.model.ORIGINAL_2084.185	Chr2	20034391-20041042	evm.model.ORIGINAL_981.170	green	-
Chr11	43803438-43808801	PH02Gene11822.t6	Chr15	79800866-79807188	PH02Gene15691.t1	-	purple			Chr1	22000979-22012298	evm.model.ORIGINAL_2084.174	Chr2	20180154-20187769	evm.model.ORIGINAL_981.158	green	-
Chr11	43846535-43850888	PH02Gene11825.t1	Chr15	79613689-79619312	PH02Gene15688.t1	-	purple			Chr1	22275563-22280672	evm.model.ORIGINAL_2084.156	Chr2	20267136-20271226	evm.model.ORIGINAL_981.153	green	-
#Block46										Chr1	22409783-22417477	evm.model.ORIGINAL_2084.147	Chr2	20327642-20431679	evm.model.ORIGINAL_981.150_evm.model.ORIGINAL_981.149	green	-
Chr11	38789858-38793018	PH02Gene01160.t1	Chr15	12477471-12491307	PH02Gene20637.t1	-	-			Chr1	22585144-22630713	evm.model.ORIGINAL_2084.133	Chr2	20575491-20577289	evm.model.ORIGINAL_981.143_evm.model.ORIGINAL_981.144	green	-
Chr11	38812142-38817572	PH02Gene01158.t1	Chr15	12283764-12292387	PH02Gene20639.t1	-	-			Chr1	22988786-22989748	evm.model.ORIGINAL_2084.118	Chr2	20526345-20530701	evm.model.ORIGINAL_981.145	green	-
Chr11	39011558-39017631	PH02Gene01147.t1	Chr15	11942695-11954134	PH02Gene42586.t1	-	-			Chr1	23085433-23095497	evm.model.ORIGINAL_2084.113	Chr2	21022296-21029801	evm.model.ORIGINAL_981.120	green	-
Chr11	39133822-39138542	PH02Gene01144.t1	Chr15	11849608-11856581	PH02Gene46593.t1	-	-			Chr1	23134538-23157548	evm.model.ORIGINAL_2084.110	Chr2	21080357-21100548	evm.model.ORIGINAL_981.119	green	-
Chr11	39166558-39171193	PH02Gene01142.t1	Chr15	11841702-11844888	PH02Gene46594.t1	-	-			Chr1	23193370-23216905	evm.model.ORIGINAL_2084.104	Chr2	21385924-21391611	evm.model.ORIGINAL_981.100	green	-
Chr11	39241280-39243134	PH02Gene01139.t1	Chr15	11740487-11741950	PH02Gene46597.t1	-	-			Chr1	23219787-23226675	evm.model.ORIGINAL_2084.103.1	Chr2	21399591-21406443	evm.model.ORIGINAL_981.99	green	-
Chr11	39389761-39395038	PH02Gene01137.t1	Chr15	11541210-11546996	PH02Gene19316.t1	-	-			Chr1	23244771-23254388	evm.model.ORIGINAL_2084.102	Chr2	21428303-21432830	evm.model.ORIGINAL_981.98	green	-
Chr11	39462094-39467511	PH02Gene01133.t1	Chr15	11243042-11248522	PH02Gene19320.t1	-	-			Chr1	23254846-23259766	evm.model.ORIGINAL_2084.100	Chr2	21496401-21499271	evm.model.ORIGINAL_981.93	green	-
Chr11	39480160-39491448	PH02Gene01131.t1	Chr15	11139840-11146018	PH02Gene19323.t1	-	-			Chr1	23382284-23382877	evm.model.ORIGINAL_2084.95	Chr2	21719360-21720308	evm.model.ORIGINAL_981.78	green	-
#Block47										Chr1	23480066-23510419	evm.model.ORIGINAL_2084.90.1	Chr2	22321133-22334078	evm.model.ORIGINAL_981.41	green	-
Chr11	40556402-40560865	PH02Gene07623.t1	Chr21	35801660-35807650	PH02Gene24379.t1	-	-			Chr1	23526765-23528937	evm.model.ORIGINAL_2084.89	Chr2	22386549-22388815	evm.model.ORIGINAL_981.38	green	-
Chr11	40733121-40735260	PH02Gene07616.t1	Chr21	35590152-35591850	PH02Gene46006.t1	-	-			Chr1	23796712-23874390	evm.model.ORIGINAL_2084.70_evm.model.ORIGINAL_2084.72	Chr2	22784149-22801131	evm.model.ORIGINAL_981.12	green	-
Chr11	40863614-40875386	PH02Gene07610.t1	Chr21	35326482-35332459	PH02Gene31932.t1	-	-			Chr1	23978250-23987500	evm.model.ORIGINAL_2084.61	Chr2	22753512-22765339	evm.model.ORIGINAL_981.13	green	-
Chr11	40914281-40919097	PH02Gene07607.t1	Chr21	35271404-35284758	PH02Gene31933.t1	-	-			Chr1	24061373-24064223	evm.model.ORIGINAL_2084.59	Chr2	22723132-22724112	evm.model.ORIGINAL_981.16	green	-
Chr11	40966035-40969631	PH02Gene07604.t1	Chr21	35101390-35106288	PH02Gene31936.t1	-	-			Chr1	24349509-24351619	evm.model.ORIGINAL_2084.51	Chr2	23079382-23081071	evm.model.ORIGINAL_2165.23	green	-
Chr11	41139818-41142708	PH02Gene07595.t1	Chr21	34899887-34903693	PH02Gene31940.t1	-	-			Chr1	24401857-24407258	evm.model.ORIGINAL_2084.48	Chr2	23102729-23107878	evm.model.ORIGINAL_2165.21	green	-
Chr11	41161862-41169183	PH02Gene07592.t1	Chr21	34850386-34862803	PH02Gene32849.t1	-	-			Chr1	24455331-24462563	evm.model.ORIGINAL_2084.43	Chr2	23140913-23148057	evm.model.ORIGINAL_2165.18	green	-
Chr11	41413255-41417316	PH02Gene07584.t1	Chr21	34561666-34567093	PH02Gene32844.t1	-	-			Chr1	24508537-24509043	evm.model.ORIGINAL_2084.42	Chr2	23167430-23169019	evm.model.ORIGINAL_2165.17	green	-
Chr11	41615325-41617106	PH02Gene07581.t1	Chr21	34331380-34334365	PH02Gene32841.t1	-	-			Chr1	24509915-24515730	evm.model.ORIGINAL_2084.41	Chr2	23176316-23191415	evm.model.ORIGINAL_2165.14	green	-
Chr11	41763607-41777977	PH02Gene07577.t1	Chr21	33859297-33868608	PH02Gene42056.t1	-	-			Chr1	24985848-24992131	evm.model.ORIGINAL_2084.16	Chr2	23301612-23308672	evm.model.ORIGINAL_2165.3	green	-
Chr11	41827331-41832471	PH02Gene07576.t1	Chr21	33778178-33782134	PH02Gene16885.t1	-	-			Chr1	25289654-25291355	evm.model.ORIGINAL_2084.7	Chr2	24250575-24260823	evm.model.FRAGSCAFF_437.155	green	-
Chr11	41940487-41941554	PH02Gene07571.t1	Chr21	33662321-33665162	PH02Gene16889.t1	-	-			Chr1	27060499-27064744	evm.model.ORIGINAL_6347.304	Chr2	24161056-24169518	evm.model.FRAGSCAFF_437.157	green	-
Chr11	41990837-42000984	PH02Gene07570.t1	Chr21	33609124-33615848	PH02Gene16890.t1	-	-			Chr1	27129631-27156739	evm.model.ORIGINAL_6347.302	Chr2	24215880-24223864	evm.model.FRAGSCAFF_437.156	green	-
Chr11	42666413-42666969	PH02Gene18060.t1	Chr21	33206450-33207649	PH02Gene30848.t1	-	-			Chr1	27538761-27547198	evm.model.ORIGINAL_6347.290	Chr2	24557901-24565915	evm.model.FRAGSCAFF_437.146	green	-
Chr11	42720722-42732063	PH02Gene18056.t1	Chr21	32629609-32644281	PH02Gene44923.t1	-	-			Chr1	27590062-27591137	evm.model.ORIGINAL_6347.289	Chr2	24629811-24630987	evm.model.FRAGSCAFF_437.139	green	-
Chr11	42830996-42837866	PH02Gene18052.t1	Chr21	32365617-32373617	PH02Gene31571.t1	-	-			Chr1	27777215-27777875	evm.model.ORIGINAL_6347.279	Chr2	24849539-24850048	evm.model.FRAGSCAFF_437.128	green	-
Chr11	42898253-42903004	PH02Gene18048.t1	Chr21	32044133-32047864	PH02Gene31579.t1	-	-			Chr1	27911600-27916638	evm.model.ORIGINAL_6347.275	Chr2	24909165-24914366	evm.model.FRAGSCAFF_437.121	green	-
Chr11	43051275-43053280	PH02Gene18037.t1	Chr21	31432683-31435541	PH02Gene28355.t1	-	-			Chr1	27923235-27924633	evm.model.ORIGINAL_6347.273	Chr2	24931645-24933162	evm.model.FRAGSCAFF_437.118	green	-
#Block48										Chr1	27954147-27954653	evm.model.ORIGINAL_6347.272	Chr2	24945789-24965474	evm.model.FRAGSCAFF_437.116	green	-
Chr11	43229587-43231182	PH02Gene18024.t1	Chr21	29731594-29735051	PH02Gene35907.t1	-	-			Chr1	27977179-27980392	evm.model.ORIGINAL_6347.270	Chr2	25008645-25011485	evm.model.FRAGSCAFF_219.3	green	-
Chr11	43473282-43477268	PH02Gene18014.t1	Chr21	29275218-29276517	PH02Gene47486.t1	-	-			Chr1	28016707-28017300	evm.model.ORIGINAL_6347.269	Chr2	25086105-25086979	evm.model.FRAGSCAFF_219.10	green	-
Chr11	43495352-43500734	PH02Gene18012.t1	Chr21	28918907-28940790	PH02Gene26383.t1	-	-			Chr1	28027139-28031767	evm.model.ORIGINAL_6347.268	Chr2	25430511-25435269	evm.model.FRAGSCAFF_219.31	green	-
Chr11	43547572-43548078	PH02Gene18009.t1	Chr21	28707021-28707591	PH02Gene26378.t1	-	-			Chr1	28056912-28062603	evm.model.ORIGINAL_6347.263	Chr2	25495916-25502741	evm.model.FRAGSCAFF_219.33	green	-
Chr11	43803438-43808801	PH02Gene11822.t6	Chr21	28290219-28295760	PH02Gene32857.t1	-	-			Chr1	28065101-28070615	evm.model.ORIGINAL_6347.262	Chr2	25525220-25532380	evm.model.FRAGSCAFF_219.34	green	-
Chr11	43846535-43850888	PH02Gene11825.t1	Chr21	28105640-28113821	PH02Gene32855.t2	-	-			Chr1	28177907-28180571	evm.model.ORIGINAL_6347.256	Chr2	25638095-25641295	evm.model.FRAGSCAFF_219.43	green	-
#Block49										Chr1	28277703-28279147	evm.model.ORIGINAL_6347.255	Chr2	25805155-25806614	evm.model.FRAGSCAFF_219.55	green	-
Chr11	37271467-37274104	PH02Gene01216.t1	Chr21	40452787-40455624	PH02Gene09801.t1	-	-			#Block17
Chr11	37298962-37301476	PH02Gene01214.t1	Chr21	40435790-40438626	PH02Gene09800.t1	-	-			Chr1	58176042-58179890	evm.model.FRAGSCAFF_129.1132_evm.model.FRAGSCAFF_129.1133	Chr2	57673725-57679760	evm.model.FRAGSCAFF_232.135_evm.model.FRAGSCAFF_232.136	red	purple
Chr11	37493404-37502702	PH02Gene01206.t1	Chr21	40235036-40241249	PH02Gene09797.t1	-	-			Chr1	58198837-58200472	evm.model.FRAGSCAFF_129.1131	Chr2	57705836-57708679	evm.model.FRAGSCAFF_232.132.2	red	purple
Chr11	37508373-37510131	PH02Gene01205.t1	Chr21	40117550-40119990	PH02Gene09796.t1	-	-			Chr1	58439499-58445855	evm.model.FRAGSCAFF_129.1107	Chr2	57788567-57794087	evm.model.FRAGSCAFF_232.126	red	purple
Chr11	37650099-37656375	PH02Gene01199.t1	Chr21	39919729-39933570	PH02Gene36753.t3	-	-			Chr1	58449101-58459649	evm.model.FRAGSCAFF_129.1106	Chr2	57803011-57807341	evm.model.FRAGSCAFF_232.125	red	purple
Chr11	37693906-37696558	PH02Gene01198.t1	Chr21	39752074-39754247	PH02Gene26291.t1	-	-			Chr1	58473734-58475234	evm.model.FRAGSCAFF_129.1103	Chr2	57828526-57830040	evm.model.FRAGSCAFF_232.121	red	purple
#Block50										Chr1	58484265-58486019	evm.model.FRAGSCAFF_129.1101	Chr2	57843156-57844907	evm.model.FRAGSCAFF_232.118	red	purple
Chr11	39133822-39138542	PH02Gene01144.t1	Chr21	37150461-37163310	PH02Gene23241.t1	-	-			Chr1	58546421-58552171	evm.model.FRAGSCAFF_129.1097	Chr2	57856514-57861313	evm.model.FRAGSCAFF_232.117.2	red	purple
Chr11	39166558-39171193	PH02Gene01142.t1	Chr21	37142181-37145720	PH02Gene23240.t1	-	-			Chr1	58620957-58626072	evm.model.FRAGSCAFF_129.1092	Chr2	57929758-57934366	evm.model.FRAGSCAFF_232.110	red	purple
Chr11	39188081-39189464	PH02Gene01141.t1	Chr21	37024453-37025940	PH02Gene23239.t1	-	-			Chr1	58643381-58646420	evm.model.FRAGSCAFF_129.1087	Chr2	57947041-57950216	evm.model.FRAGSCAFF_232.107	red	purple
Chr11	39241280-39243134	PH02Gene01139.t1	Chr21	37005640-37007341	PH02Gene23237.t1	-	-			Chr1	58649584-58667297	evm.model.FRAGSCAFF_129.1086	Chr2	57952001-57961905	evm.model.FRAGSCAFF_232.106	red	purple
Chr11	39462094-39467511	PH02Gene01133.t1	Chr21	36430503-36435892	PH02Gene24363.t1	-	-			Chr1	58720881-58723911	evm.model.FRAGSCAFF_129.1081	Chr2	57993417-57997277	evm.model.FRAGSCAFF_232.105	red	purple
Chr11	39480160-39491448	PH02Gene01131.t1	Chr21	36288575-36302643	PH02Gene24366.t1	-	-			Chr1	58724990-58730632	evm.model.FRAGSCAFF_129.1080	Chr2	58008147-58013787	evm.model.FRAGSCAFF_232.102	red	purple
#Block51										Chr1	58742028-58744791	evm.model.FRAGSCAFF_129.1078	Chr2	58021766-58024296	evm.model.FRAGSCAFF_232.100	red	purple
Chr12	9232010-9237043	PH02Gene46214.t2	Chr13	8156072-8172489	PH02Gene16267.t1	-	-			Chr1	58759132-58766573	evm.model.FRAGSCAFF_129.1076	Chr2	58028959-58032839	evm.model.FRAGSCAFF_232.99	red	purple
Chr12	9421200-9421889	PH02Gene49830.t1	Chr13	7571478-7574666	PH02Gene23505.t1	-	-			Chr1	58784992-58786919	evm.model.FRAGSCAFF_129.1074	Chr2	58090358-58092224	evm.model.FRAGSCAFF_232.96	red	purple
Chr12	9488341-9494566	PH02Gene49938.t1	Chr13	8269065-8286880	PH02Gene16265.t1	-	-			Chr1	58793926-58797248	evm.model.FRAGSCAFF_129.1072	Chr2	58098605-58109400	evm.model.FRAGSCAFF_232.93	red	purple
Chr12	9723044-9724359	PH02Gene40677.t1	Chr13	8445087-8446627	PH02Gene16261.t1	-	-			Chr1	58801559-58802752	evm.model.FRAGSCAFF_129.1071	Chr2	58127255-58130144	evm.model.FRAGSCAFF_232.91	red	purple
Chr12	10051517-10055245	PH02Gene32528.t1	Chr13	8873711-8877041	PH02Gene16249.t1	-	-			Chr1	58808027-58842300	evm.model.FRAGSCAFF_129.1070	Chr2	58139897-58144344	evm.model.FRAGSCAFF_232.90.2	red	purple
Chr12	10180966-10186925	PH02Gene32530.t1	Chr13	9156642-9178311	PH02Gene16240.t1	-	-			Chr1	58891604-58894204	evm.model.FRAGSCAFF_129.1065	Chr2	58164171-58167038	evm.model.FRAGSCAFF_232.89	red	purple
Chr12	10252129-10256658	PH02Gene32532.t1	Chr13	9250750-9253547	PH02Gene16238.t1	-	-			Chr1	58913736-58921610	evm.model.FRAGSCAFF_129.1060	Chr2	58178798-58183456	evm.model.FRAGSCAFF_232.87	red	purple
Chr12	10339124-10342026	PH02Gene32538.t1	Chr13	9505355-9508525	PH02Gene18818.t1	-	-			Chr1	58969488-58973791	evm.model.FRAGSCAFF_129.1055.1	Chr2	58205659-58210625	evm.model.FRAGSCAFF_232.85	red	purple
Chr12	10603714-10605966	PH02Gene30390.t1	Chr13	9940451-9942697	PH02Gene18829.t1	-	-			Chr1	58976035-58979163	evm.model.FRAGSCAFF_129.1054	Chr2	58212217-58215904	evm.model.FRAGSCAFF_232.84	red	purple
#Block52										Chr1	58981948-58991500	evm.model.FRAGSCAFF_129.1053	Chr2	58224290-58237232	evm.model.FRAGSCAFF_232.82	red	purple
Chr12	4797126-4799939	PH02Gene09846.t1	Chr13	4553325-4556227	PH02Gene26004.t1	red	-			Chr1	59028876-59030842	evm.model.FRAGSCAFF_129.1052	Chr2	58283047-58285232	evm.model.FRAGSCAFF_232.77	red	purple
Chr12	4969428-4979587	PH02Gene09842.t1	Chr13	3613160-3618807	PH02Gene19555.t1	red	-			Chr1	59078454-59078943	evm.model.FRAGSCAFF_129.1044	Chr2	58320483-58320842	evm.model.FRAGSCAFF_232.74	red	purple
Chr12	5006736-5009527	PH02Gene09841.t1	Chr13	3620407-3626014	PH02Gene19556.t1	red	-			Chr1	59109603-59110141	evm.model.FRAGSCAFF_129.1041	Chr2	58329058-58329474	evm.model.FRAGSCAFF_232.73	red	purple
Chr12	5039781-5055181	PH02Gene09839.t2	Chr13	3637036-3647190	PH02Gene19557.t1	red	-			Chr1	59116702-59117359	evm.model.FRAGSCAFF_129.1040	Chr2	58336236-58337104	evm.model.FRAGSCAFF_232.72	red	purple
Chr12	5097594-5100930	PH02Gene09837.t1	Chr13	3720238-3723418	PH02Gene19559.t1	red	-			Chr1	59131859-59137132	evm.model.FRAGSCAFF_129.1038	Chr2	58374393-58379156	evm.model.FRAGSCAFF_232.71	red	purple
Chr12	5140877-5141724	PH02Gene09835.t1	Chr13	3742714-3743232	PH02Gene19560.t1	red	-			Chr1	59168455-59169988	evm.model.FRAGSCAFF_129.1032	Chr2	58419119-58423167	evm.model.FRAGSCAFF_232.68	red	purple
Chr12	5255153-5256610	PH02Gene09833.t1	Chr13	3920282-3922610	PH02Gene19568.t1	red	-			Chr1	59217261-59221449	evm.model.FRAGSCAFF_129.1026.1	Chr2	58514584-58517779	evm.model.FRAGSCAFF_232.61	red	purple
Chr12	5260761-5261417	PH02Gene09832.t1	Chr13	3926793-3927781	PH02Gene19569.t1	red	-			Chr1	59269540-59272484	evm.model.FRAGSCAFF_129.1024	Chr2	58709527-58712570	evm.model.FRAGSCAFF_232.43	red	purple
Chr12	5290871-5298072	PH02Gene09830.t1	Chr13	3966120-3970593	PH02Gene19571.t1	red	-			Chr1	59291229-59293658	evm.model.FRAGSCAFF_129.1021	Chr2	58808003-58810691	evm.model.FRAGSCAFF_232.31	red	purple
Chr12	5342204-5343140	PH02Gene09828.t1	Chr13	3985128-3986011	PH02Gene19572.t1	red	-			Chr1	59303002-59306452	evm.model.FRAGSCAFF_129.1020	Chr2	58774153-58787644	evm.model.FRAGSCAFF_232.33	red	purple
Chr12	5502162-5503922	PH02Gene48252.t1	Chr13	4028337-4029842	PH02Gene50606.t1	red	-			Chr1	59328120-59335132	evm.model.FRAGSCAFF_129.1016	Chr2	58752718-58757516	evm.model.FRAGSCAFF_232.34	red	purple
Chr12	5720490-5726683	PH02Gene39175.t1	Chr13	4158011-4159349	PH02Gene42585.t1	red	-			Chr1	59354946-59355906	evm.model.FRAGSCAFF_129.1013	Chr2	58746375-58747936	evm.model.FRAGSCAFF_232.35	red	purple
Chr12	5757846-5759657	PH02Gene39177.t1	Chr13	4207914-4212749	PH02Gene26019.t1	red	-			Chr1	59389412-59392117	evm.model.FRAGSCAFF_129.1007	Chr2	59034733-59040790	evm.model.FRAGSCAFF_232.29	red	purple
Chr12	5820957-5826014	PH02Gene39179.t1	Chr13	4213747-4219400	PH02Gene26018.t1	red	-			Chr1	59399192-59402178	evm.model.FRAGSCAFF_129.1004.2	Chr2	59049141-59052120	evm.model.FRAGSCAFF_232.27	red	purple
Chr12	5834755-5841162	PH02Gene39181.t1	Chr13	4227932-4234732	PH02Gene26016.t1	red	-			Chr1	59406279-59409824	evm.model.FRAGSCAFF_129.1003	Chr2	59070538-59080068	evm.model.FRAGSCAFF_232.24	red	purple
Chr12	5891158-5891898	PH02Gene39184.t1	Chr13	4301130-4301891	PH02Gene26013.t1	red	-			Chr1	59410979-59414183	evm.model.FRAGSCAFF_129.1002	Chr2	59080717-59085956	evm.model.FRAGSCAFF_232.23	red	purple
Chr12	5930355-5931922	PH02Gene39186.t1	Chr13	4380438-4381789	PH02Gene26009.t1	red	-			Chr1	59426961-59440836	evm.model.FRAGSCAFF_129.1000	Chr2	59094916-59102439	evm.model.FRAGSCAFF_232.22	red	purple
Chr12	5934720-5940829	PH02Gene39187.t1	Chr13	4369174-4376514	PH02Gene26010.t1	red	-			Chr1	59443776-59448330	evm.model.FRAGSCAFF_129.999	Chr2	59112102-59116860	evm.model.FRAGSCAFF_232.20	red	purple
Chr12	6044986-6056692	PH02Gene39188.t1	Chr13	4430725-4441334	PH02Gene26006.t2	red	-			Chr1	59469585-59481276	evm.model.FRAGSCAFF_129.998	Chr2	59141700-59153240	evm.model.FRAGSCAFF_232.17	red	purple
Chr12	6072793-6077718	PH02Gene39189.t1	Chr13	4466090-4467612	PH02Gene26005.t1	red	-			Chr1	59620668-59624763	evm.model.FRAGSCAFF_129.990	Chr2	59187238-59193934	evm.model.FRAGSCAFF_232.14	red	purple
Chr12	6111577-6113882	PH02Gene39190.t1	Chr13	4553325-4556227	PH02Gene26004.t1	red	-			Chr1	59675676-59677013	evm.model.FRAGSCAFF_129.986	Chr2	59279311-59280537	evm.model.ORIGINAL_519.308	red	purple
Chr12	6147974-6150471	PH02Gene43556.t1	Chr13	4597363-4601211	PH02Gene26003.t1	red	-			Chr1	59723238-59728044	evm.model.FRAGSCAFF_129.985	Chr2	59343080-59348332	evm.model.ORIGINAL_519.305.3	red	purple
Chr12	6210672-6211978	PH02Gene43555.t1	Chr13	4696343-4697724	PH02Gene26002.t1	red	-			Chr1	59733385-59737812	evm.model.FRAGSCAFF_129.982	Chr2	59357099-59361227	evm.model.ORIGINAL_519.304	red	purple
Chr12	6254998-6259420	PH02Gene43554.t1	Chr13	4730218-4734591	PH02Gene26000.t1	red	-			Chr1	59804915-59810937	evm.model.FRAGSCAFF_129.979	Chr2	59403948-59406650	evm.model.ORIGINAL_519.301	red	purple
Chr12	6264967-6266445	PH02Gene43552.t1	Chr13	4760596-4762875	PH02Gene25999.t1	red	-			Chr1	59812245-59826747	evm.model.FRAGSCAFF_129.978	Chr2	59408915-59414201	evm.model.ORIGINAL_519.300.2	red	purple
Chr12	6381071-6390911	PH02Gene43549.t1	Chr13	4865476-4872071	PH02Gene25997.t1	red	-			Chr1	59826838-59830607	evm.model.FRAGSCAFF_129.977	Chr2	59420332-59425603	evm.model.ORIGINAL_519.299	red	purple
Chr12	6470682-6471530	PH02Gene34509.t1	Chr13	4890965-4897799	PH02Gene25996.t3	red	-			Chr1	59860809-59864048	evm.model.FRAGSCAFF_129.975	Chr2	59437739-59442010	evm.model.ORIGINAL_519.297	red	purple
Chr12	6484573-6486354	PH02Gene34511.t2	Chr13	4906002-4907923	PH02Gene25995.t1	red	-			Chr1	59877977-59888354	evm.model.FRAGSCAFF_129.972	Chr2	59515231-59525390	evm.model.ORIGINAL_519.290	red	purple
Chr12	6574385-6575501	PH02Gene34514.t1	Chr13	4973564-4974101	PH02Gene25992.t1	red	-			Chr1	59890860-59895867	evm.model.FRAGSCAFF_129.971.2	Chr2	59534267-59543661	evm.model.ORIGINAL_519.288	red	purple
Chr12	6660344-6660697	PH02Gene34516.t1	Chr13	5040123-5040809	PH02Gene44332.t1	red	-			Chr1	59970792-59974119	evm.model.FRAGSCAFF_129.962	Chr2	59591919-59594969	evm.model.ORIGINAL_519.282	red	purple
Chr12	7658496-7660063	PH02Gene22695.t1	Chr13	5252873-5253949	PH02Gene44336.t1	red	-			Chr1	59981389-59983694	evm.model.FRAGSCAFF_129.961	Chr2	59595503-59598321	evm.model.ORIGINAL_519.281	red	purple
Chr12	8250251-8255785	PH02Gene22676.t1	Chr13	5695780-5706209	PH02Gene22360.t1	red	-			Chr1	59990973-59996247	evm.model.FRAGSCAFF_129.960	Chr2	59602310-59607787	evm.model.ORIGINAL_519.280	red	purple
Chr12	8308111-8310478	PH02Gene22675.t1	Chr13	5695780-5706209	PH02Gene22360.t1	red	-			Chr1	60049312-60050214	evm.model.FRAGSCAFF_129.955	Chr2	59649977-59650581	evm.model.ORIGINAL_519.276	red	purple
Chr12	8328967-8338739	PH02Gene22674.t1	Chr13	5836028-5843455	PH02Gene22356.t1	red	-			Chr1	60119544-60122778	evm.model.FRAGSCAFF_129.950	Chr2	59769370-59772093	evm.model.ORIGINAL_519.267	red	purple
Chr12	8366862-8373223	PH02Gene22672.t1	Chr13	5983924-5987149	PH02Gene22348.t1	red	-			Chr1	60155161-60163576	evm.model.FRAGSCAFF_129.944	Chr2	59796918-59800489	evm.model.ORIGINAL_519.264	red	purple
Chr12	8436323-8440587	PH02Gene22670.t2	Chr13	5995846-6012491	PH02Gene22347.t1	red	-			Chr1	60197713-60199137	evm.model.FRAGSCAFF_129.938	Chr2	59856481-59858030	evm.model.ORIGINAL_519.259	red	purple
Chr12	8441566-8446056	PH02Gene22669.t1	Chr13	6051043-6056599	PH02Gene22346.t1	red	-			Chr1	60203739-60208149	evm.model.FRAGSCAFF_129.937	Chr2	59864139-59867530	evm.model.ORIGINAL_519.258	red	purple
Chr12	8479878-8481876	PH02Gene22667.t1	Chr13	6067506-6069863	PH02Gene22345.t1	red	-			Chr1	60254452-60255609	evm.model.FRAGSCAFF_129.933	Chr2	59873408-59874763	evm.model.ORIGINAL_519.257	red	purple
Chr12	8660562-8661332	PH02Gene35264.t1	Chr13	6446046-6446792	PH02Gene44717.t1	red	-			#Block18
Chr12	8661572-8663934	PH02Gene35263.t1	Chr13	6436974-6439641	PH02Gene44718.t1	red	-			Chr1	64288368-64289702	evm.model.ORIGINAL_4665.158	Chr2	63837268-63838525	evm.model.ORIGINAL_2574.93	-	-
Chr12	8665657-8667434	PH02Gene35262.t1	Chr13	6384254-6387392	PH02Gene44721.t1	red	-			Chr1	64321737-64327412	evm.model.ORIGINAL_4665.164	Chr2	63871877-63875866	evm.model.ORIGINAL_2574.86	-	-
Chr12	8686372-8687413	PH02Gene35260.t1	Chr13	6472419-6473507	PH02Gene44715.t1	red	-			Chr1	64410607-64416583	evm.model.FRAGSCAFF_400.893	Chr2	63931138-63935199	evm.model.ORIGINAL_2574.77	-	-
Chr12	8867455-8870649	PH02Gene35255.t1	Chr13	6491918-6495224	PH02Gene46632.t1	red	-			Chr1	64447149-64450157	evm.model.FRAGSCAFF_400.890	Chr2	63954635-63958141	evm.model.ORIGINAL_2574.72	-	-
Chr12	8888573-8898405	PH02Gene35253.t1	Chr13	6521689-6524288	PH02Gene46629.t1	red	-			Chr1	64451003-64453515	evm.model.FRAGSCAFF_400.889	Chr2	63959033-63961560	evm.model.ORIGINAL_2574.71	-	-
Chr12	8925180-8930838	PH02Gene35251.t1	Chr13	6730098-6736000	PH02Gene48345.t1	red	-			Chr1	64515750-64519095	evm.model.FRAGSCAFF_400.884.1	Chr2	64006311-64009373	evm.model.ORIGINAL_2574.62	-	-
Chr12	8973791-8978708	PH02Gene35248.t1	Chr13	6769947-6772517	PH02Gene48014.t1	red	-			Chr1	64572306-64574503	evm.model.FRAGSCAFF_400.880.1	Chr2	64062219-64065108	evm.model.ORIGINAL_2574.53	-	-
Chr12	9153836-9157173	PH02Gene35243.t1	Chr13	6876436-6879234	PH02Gene46367.t1	red	-			Chr1	64586251-64588077	evm.model.FRAGSCAFF_400.878	Chr2	64072849-64074898	evm.model.ORIGINAL_2574.51	-	-
#Block53										Chr1	64594021-64597498	evm.model.FRAGSCAFF_400.877	Chr2	64075450-64077680	evm.model.ORIGINAL_2574.50	-	-
Chr12	1759420-1761473	PH02Gene03429.t1	Chr13	3559921-3561736	PH02Gene19553.t1	blue	purple			Chr1	64692804-64693598	evm.model.FRAGSCAFF_400.862	Chr2	64107671-64108302	evm.model.ORIGINAL_2574.45	-	-
Chr12	1810163-1811933	PH02Gene03431.t1	Chr13	3491039-3493300	PH02Gene19549.t1	blue	purple			Chr1	64754003-64760914	evm.model.FRAGSCAFF_400.857	Chr2	64181057-64187369	evm.model.ORIGINAL_2574.35	-	-
Chr12	1813570-1814986	PH02Gene03432.t1	Chr13	3459193-3462575	PH02Gene19547.t1	blue	purple			Chr1	64762094-64770843	evm.model.FRAGSCAFF_400.856	Chr2	64188035-64190901	evm.model.ORIGINAL_2574.34	-	-
Chr12	1867733-1869221	PH02Gene49596.t1	Chr13	3382828-3384847	PH02Gene19540.t1	blue	purple			Chr1	64772434-64776370	evm.model.FRAGSCAFF_400.855	Chr2	64192996-64203972	evm.model.ORIGINAL_2574.33	-	-
Chr12	1884260-1886133	PH02Gene49598.t1	Chr13	3349929-3352132	PH02Gene19539.t1	blue	purple			Chr1	64785568-64788181	evm.model.FRAGSCAFF_400.854	Chr2	64205514-64207944	evm.model.ORIGINAL_2574.32	-	-
Chr12	1901843-1903515	PH02Gene49599.t1	Chr13	3337359-3338932	PH02Gene19538.t1	blue	purple			Chr1	64791763-64795725	evm.model.FRAGSCAFF_400.853	Chr2	64221588-64225966	evm.model.ORIGINAL_2574.30	-	-
Chr12	1946066-1946661	PH02Gene03433.t2	Chr13	3280006-3281078	PH02Gene19536.t1	blue	purple			Chr1	64798482-64816851	evm.model.FRAGSCAFF_400.851	Chr2	64239592-64259195	evm.model.ORIGINAL_2574.26	-	-
Chr12	1955235-1968535	PH02Gene03434.t2	Chr13	3260634-3266363	PH02Gene19535.t2	blue	purple			Chr1	64878467-64880397	evm.model.FRAGSCAFF_400.844	Chr2	64282808-64284439	evm.model.ORIGINAL_2574.23.1	-	-
Chr12	2084972-2087728	PH02Gene03439.t1	Chr13	3167995-3171197	PH02Gene19533.t1	blue	purple			Chr1	64897418-64908968	evm.model.FRAGSCAFF_400.842	Chr2	64368503-64375187	evm.model.ORIGINAL_2574.15.1	-	-
Chr12	2108186-2123299	PH02Gene03440.t1	Chr13	3137927-3143937	PH02Gene19531.t1	blue	purple			Chr1	64960432-64964208	evm.model.FRAGSCAFF_400.837	Chr2	64395182-64399395	evm.model.ORIGINAL_2574.14	-	-
Chr12	2159627-2164642	PH02Gene03441.t1	Chr13	3113335-3118171	PH02Gene19530.t1	blue	purple			Chr1	64998317-65001349	evm.model.FRAGSCAFF_400.831	Chr2	64442051-64445529	evm.model.ORIGINAL_2574.8	-	-
Chr12	2407671-2409707	PH02Gene03448.t1	Chr13	3063069-3065098	PH02Gene19528.t1	blue	purple			Chr1	65128434-65148622	evm.model.FRAGSCAFF_400.822	Chr2	64518636-64531954	evm.model.ORIGINAL_2574.3	-	-
Chr12	2415799-2417115	PH02Gene03449.t1	Chr13	3055906-3057795	PH02Gene19527.t1	blue	purple			#Block19
Chr12	2430683-2435039	PH02Gene40189.t2	Chr13	3041096-3045385	PH02Gene19526.t2	blue	purple			Chr1	28501194-28503717	evm.model.ORIGINAL_6347.240	Chr2	26782318-26783292	evm.model.FRAGSCAFF_219.121	red	purple
Chr12	2466245-2467164	PH02Gene40187.t1	Chr13	3005104-3006384	PH02Gene19525.t1	blue	purple			Chr1	28637586-28638952	evm.model.ORIGINAL_6347.236	Chr2	26767023-26768523	evm.model.FRAGSCAFF_219.118	red	purple
Chr12	2567371-2568681	PH02Gene40185.t1	Chr13	2989657-2990222	PH02Gene19524.t1	blue	purple			Chr1	28845963-28867025	evm.model.ORIGINAL_6347.223	Chr2	26736132-26755157	evm.model.FRAGSCAFF_219.116	red	purple
Chr12	2594621-2595819	PH02Gene40183.t1	Chr13	2949144-2950187	PH02Gene19523.t1	blue	purple			Chr1	28891209-28892654	evm.model.ORIGINAL_6347.222	Chr2	27618822-27620616	evm.model.FRAGSCAFF_219.156	red	purple
Chr12	2662765-2673866	PH02Gene40181.t1	Chr13	2863462-2866565	PH02Gene45257.t1	blue	purple			Chr1	29085476-29090930	evm.model.ORIGINAL_6347.205	Chr2	27654311-27666502	evm.model.FRAGSCAFF_219.157	red	purple
Chr12	2813411-2817395	PH02Gene23584.t1	Chr13	2935460-2940337	PH02Gene19520.t1	blue	purple			Chr1	29576370-29577749	evm.model.ORIGINAL_6347.181	Chr2	27895748-27897592	evm.model.FRAGSCAFF_219.173	red	purple
Chr12	3030366-3037579	PH02Gene23576.t1	Chr13	2566295-2577770	PH02Gene28121.t1	blue	purple			Chr1	29619861-29620893	evm.model.ORIGINAL_6347.179	Chr2	28090225-28090972	evm.model.FRAGSCAFF_219.187	red	purple
Chr12	3084989-3087418	PH02Gene23573.t1	Chr13	2505805-2507366	PH02Gene28119.t1	blue	purple			Chr1	29670823-29679473	evm.model.ORIGINAL_6347.176.1	Chr2	28247918-28255565	evm.model.FRAGSCAFF_219.196	red	purple
Chr12	3187015-3192098	PH02Gene23572.t1	Chr13	2411702-2416971	PH02Gene28115.t1	blue	purple			Chr1	30332009-30335315	evm.model.ORIGINAL_6347.155.2	Chr2	28582365-28585286	evm.model.FRAGSCAFF_219.208	red	purple
#Block54										Chr1	30342208-30354191	evm.model.ORIGINAL_6347.153.1	Chr2	28590333-28619252	evm.model.FRAGSCAFF_219.209	red	purple
Chr12	231312-233506	PH02Gene34362.t1	Chr13	56405-58257	PH02Gene44160.t1	red	purple			Chr1	30555464-30556647	evm.model.ORIGINAL_6347.141	Chr2	28881594-28882985	evm.model.FRAGSCAFF_219.223	red	purple
Chr12	481912-489545	PH02Gene34373.t1	Chr13	93228-101572	PH02Gene44162.t1	red	purple			Chr1	30605476-30607350	evm.model.ORIGINAL_6347.138	Chr2	29001156-29011569	evm.model.FRAGSCAFF_219.229	red	purple
Chr12	513225-515131	PH02Gene34376.t1	Chr13	121817-124228	PH02Gene44164.t1	red	purple			Chr1	30738100-30742651	evm.model.ORIGINAL_6347.130	Chr2	29169233-29174521	evm.model.FRAGSCAFF_219.237.1	red	purple
Chr12	536346-543612	PH02Gene34377.t1	Chr13	153969-178189	PH02Gene44166.t1	red	purple			Chr1	31132509-31147435	evm.model.ORIGINAL_6347.114	Chr2	29283358-29303370	evm.model.FRAGSCAFF_219.247	red	purple
Chr12	603336-613458	PH02Gene03386.t1	Chr13	196226-207138	PH02Gene44168.t1	red	purple			Chr1	31221038-31221859	evm.model.ORIGINAL_6347.108	Chr2	29467005-29468226	evm.model.FRAGSCAFF_219.260	red	purple
Chr12	658785-669362	PH02Gene03387.t1	Chr13	246755-252466	PH02Gene21568.t1	red	purple			Chr1	31233326-31244509	evm.model.ORIGINAL_6347.107	Chr2	29515699-29526041	evm.model.FRAGSCAFF_219.263_evm.model.FRAGSCAFF_219.264	red	purple
Chr12	710710-711795	PH02Gene03388.t1	Chr13	346269-349401	PH02Gene21567.t1	red	purple			Chr1	31264506-31266871	evm.model.ORIGINAL_6347.105.1	Chr2	29575046-29577551	evm.model.FRAGSCAFF_219.267	red	purple
Chr12	727568-732176	PH02Gene03389.t1	Chr13	372084-380849	PH02Gene21565.t1	red	purple			Chr1	31346138-31349846	evm.model.ORIGINAL_6347.99	Chr2	29619416-29621764	evm.model.FRAGSCAFF_219.273	red	purple
Chr12	849841-857102	PH02Gene03393.t1	Chr13	881891-899000	PH02Gene39351.t1	red	purple			Chr1	31366982-31368420	evm.model.ORIGINAL_6347.97	Chr2	29632595-29633985	evm.model.FRAGSCAFF_219.274	red	purple
Chr12	928990-931568	PH02Gene03394.t1	Chr13	1008050-1012729	PH02Gene47167.t1	red	purple			Chr1	31374576-31375659	evm.model.ORIGINAL_6347.95	Chr2	29745313-29748041	evm.model.FRAGSCAFF_219.278	red	purple
Chr12	981320-985867	PH02Gene03398.t1	Chr13	1038452-1043107	PH02Gene47169.t1	red	purple			Chr1	31501137-31502570	evm.model.ORIGINAL_6347.87	Chr2	30032868-30033936	evm.model.FRAGSCAFF_219.287	red	purple
Chr12	1034397-1044201	PH02Gene03400.t1	Chr13	1104819-1109864	PH02Gene46836.t1	red	purple			Chr1	31541975-31543320	evm.model.ORIGINAL_6347.84	Chr2	30173873-30174989	evm.model.FRAGSCAFF_219.296	red	purple
Chr12	1089390-1091795	PH02Gene03402.t1	Chr13	1182517-1184856	PH02Gene46829.t1	red	purple			Chr1	31632960-31638232	evm.model.ORIGINAL_6347.81	Chr2	30234663-30241401	evm.model.FRAGSCAFF_219.300	red	purple
Chr12	1121163-1122702	PH02Gene03405.t1	Chr13	1190490-1196458	PH02Gene46827.t1	red	purple			Chr1	31736609-31746639	evm.model.ORIGINAL_6347.76.1	Chr2	30409565-30416730	evm.model.FRAGSCAFF_219.311	red	purple
Chr12	1161178-1166240	PH02Gene03409.t1	Chr13	1286480-1292110	PH02Gene35864.t1	red	purple			Chr1	31747211-31749744	evm.model.ORIGINAL_6347.75	Chr2	30417174-30422495	evm.model.FRAGSCAFF_219.312	red	purple
Chr12	1194211-1201261	PH02Gene03410.t1	Chr13	1336845-1348064	PH02Gene35865.t2	red	purple			Chr1	31755244-31759629	evm.model.ORIGINAL_6347.74	Chr2	30428429-30432832	evm.model.FRAGSCAFF_219.313	red	purple
Chr12	1225306-1228142	PH02Gene03411.t1	Chr13	1371087-1374192	PH02Gene35868.t1	red	purple			Chr1	31821236-31845353	evm.model.ORIGINAL_6347.71	Chr2	30515393-30524191	evm.model.FRAGSCAFF_219.319	red	purple
Chr12	1283405-1286161	PH02Gene03412.t1	Chr13	1390434-1392484	PH02Gene35869.t1	red	purple			Chr1	31847760-31852729	evm.model.ORIGINAL_6347.69	Chr2	30525390-30533007	evm.model.FRAGSCAFF_219.320	red	purple
Chr12	1293880-1300369	PH02Gene03413.t1	Chr13	1415819-1422082	PH02Gene35871.t1	red	purple			Chr1	31891532-31906580	evm.model.ORIGINAL_6347.63	Chr2	30553686-30559300	evm.model.FRAGSCAFF_219.324	red	purple
Chr12	1320297-1332625	PH02Gene03414.t1	Chr13	1425809-1447122	PH02Gene35872.t1	red	purple			Chr1	31938336-31945547	evm.model.ORIGINAL_6347.62	Chr2	30648498-30653615	evm.model.FRAGSCAFF_219.332	red	purple
Chr12	1362719-1363630	PH02Gene03416.t1	Chr13	1548427-1549643	PH02Gene35875.t1	red	purple			Chr1	31983441-31984166	evm.model.ORIGINAL_6347.59	Chr2	30665798-30666332	evm.model.FRAGSCAFF_219.335	red	purple
Chr12	1454028-1455426	PH02Gene03417.t1	Chr13	1502338-1503344	PH02Gene35874.t1	red	purple			Chr1	32053220-32054518	evm.model.ORIGINAL_6347.51	Chr2	30860039-30861511	evm.model.FRAGSCAFF_219.343	red	purple
Chr12	1487656-1494215	PH02Gene03419.t1	Chr13	1589717-1595914	PH02Gene35877.t1	red	purple			Chr1	32081222-32088755	evm.model.ORIGINAL_6347.49	Chr2	30882819-30884507	evm.model.FRAGSCAFF_219.344	red	purple
Chr12	1520938-1524393	PH02Gene03421.t1	Chr13	1601279-1604636	PH02Gene35878.t1	red	purple			Chr1	32133087-32134097	evm.model.ORIGINAL_6347.45	Chr2	30928398-30929240	evm.model.FRAGSCAFF_219.348	red	purple
Chr12	1726831-1728493	PH02Gene03428.t1	Chr13	1729874-1733138	PH02Gene43949.t1	red	purple			Chr1	32150600-32152759	evm.model.ORIGINAL_6347.43	Chr2	30947946-30950192	evm.model.FRAGSCAFF_219.350	red	purple
#Block55										#Block20
Chr12	3897641-3902146	PH02Gene09880.t1	Chr13	2234299-2239302	PH02Gene28107.t1	-	purple			Chr1	5579480-5585243	evm.model.FRAGSCAFF_226.282	Chr2	388703-391806	evm.model.ORIGINAL_2449.12	-	-
Chr12	3921472-3923125	PH02Gene09876.t1	Chr13	2203348-2204883	PH02Gene28104.t1	-	purple			Chr1	5605263-5607593	evm.model.FRAGSCAFF_226.280	Chr2	415688-419035	evm.model.ORIGINAL_2449.10	-	-
Chr12	4123456-4128344	PH02Gene09865.t1	Chr13	2035882-2037303	PH02Gene28097.t1	-	purple			Chr1	5629712-5639788	evm.model.FRAGSCAFF_226.278	Chr2	420225-425816	evm.model.ORIGINAL_2449.9	-	-
Chr12	4279681-4282436	PH02Gene09860.t1	Chr13	1877585-1880162	PH02Gene43943.t1	-	purple			Chr1	5642207-5643930	evm.model.FRAGSCAFF_226.277	Chr2	428443-430138	evm.model.ORIGINAL_2449.8.2	-	-
Chr12	4476880-4481815	PH02Gene09853.t1	Chr13	1792400-1799591	PH02Gene43946.t1	-	purple			Chr1	5684708-5685537	evm.model.FRAGSCAFF_226.273	Chr2	469690-470271	evm.model.ORIGINAL_2449.5	-	-
Chr12	4840402-4844554	PH02Gene09845.t1	Chr13	1753639-1761737	PH02Gene43948.t6	-	purple			Chr1	5686402-5691499	evm.model.FRAGSCAFF_226.272	Chr2	470955-475758	evm.model.ORIGINAL_2449.4.1	-	-
#Block56										#Block21
Chr12	11476626-11486573	PH02Gene38670.t1	Chr13	10776472-10789768	PH02Gene30267.t1	-	-			Chr1	25289654-25291355	evm.model.ORIGINAL_2084.7	Chr2	22479195-22480625	evm.model.ORIGINAL_981.27	-	-
Chr12	11486800-11487969	PH02Gene38671.t1	Chr13	10789765-10791675	PH02Gene30266.t1	-	-			Chr1	27777215-27777875	evm.model.ORIGINAL_6347.279	Chr2	22410595-22410963	evm.model.ORIGINAL_981.36	-	-
Chr12	11771161-11772825	PH02Gene15849.t1	Chr13	11134687-11136334	PH02Gene43475.t1	-	-			Chr1	27923235-27924633	evm.model.ORIGINAL_6347.273	Chr2	22527676-22529018	evm.model.ORIGINAL_981.23	-	-
Chr12	11857353-11862011	PH02Gene15847.t1	Chr13	11150145-11154422	PH02Gene43474.t1	-	-			Chr1	27958117-27969681	evm.model.ORIGINAL_6347.271	Chr2	22673645-22682255	evm.model.ORIGINAL_981.19	-	-
Chr12	12214740-12216531	PH02Gene20105.t1	Chr13	11225530-11227316	PH02Gene49498.t1	-	-			#Block22
Chr12	12285111-12289133	PH02Gene20108.t1	Chr13	11424446-11428514	PH02Gene40829.t2	-	-			Chr1	4996858-5006001	evm.model.FRAGSCAFF_226.333	Chr15	9220470-9227119	evm.model.FRAGSCAFF_132.820	-	-
#Block57										Chr1	5126370-5128709	evm.model.FRAGSCAFF_226.321	Chr15	9164656-9167669	evm.model.FRAGSCAFF_132.825	-	-
Chr12	13421955-13423177	PH02Gene23268.t1	Chr13	14756952-14758440	PH02Gene42709.t1	-	purple			Chr1	5486527-5489419	evm.model.FRAGSCAFF_226.291	Chr15	8976673-8980116	evm.model.FRAGSCAFF_132.836.1	-	-
Chr12	13571437-13574442	PH02Gene23273.t1	Chr13	15064174-15068415	PH02Gene37596.t1	-	purple			Chr1	5700329-5706958	evm.model.FRAGSCAFF_226.270	Chr15	8477800-8488565	evm.model.FRAGSCAFF_132.864	-	-
Chr12	13991862-13999331	PH02Gene23285.t1	Chr13	15671002-15679681	PH02Gene39936.t1	-	purple			Chr1	5916328-5923491	evm.model.FRAGSCAFF_226.249	Chr15	8240070-8245854	evm.model.FRAGSCAFF_132.880	-	-
Chr12	14255752-14260733	PH02Gene23290.t1	Chr13	15810200-15827310	PH02Gene39934.t1	-	purple			Chr1	6141681-6155854	evm.model.FRAGSCAFF_226.231	Chr15	8026085-8044393	evm.model.ORIGINAL_2094.97	-	-
Chr12	14324079-14328717	PH02Gene30969.t1	Chr13	16186630-16194835	PH02Gene03930.t1	-	purple			#Block23
#Block58										Chr1	56120571-56124580	evm.model.FRAGSCAFF_129.1309.1	Chr15	21841689-21845332	evm.model.ORIGINAL_5603.172	-	-
Chr12	48805632-48806957	PH02Gene48556.t1	Chr15	77468189-77469215	PH02Gene19402.t1	-	-			Chr1	56404582-56410481	evm.model.FRAGSCAFF_129.1289	Chr15	21702159-21715594	evm.model.ORIGINAL_5603.183	-	-
Chr12	48979088-48982576	PH02Gene45509.t1	Chr15	77831439-77835974	PH02Gene19392.t1	-	-			Chr1	56569607-56570502	evm.model.FRAGSCAFF_129.1275	Chr15	21970943-21971360	evm.model.ORIGINAL_5603.160	-	-
Chr12	49201685-49203052	PH02Gene27373.t1	Chr15	78152906-78153553	PH02Gene19381.t1	-	-			Chr1	56620173-56622143	evm.model.FRAGSCAFF_129.1270	Chr15	21586076-21588325	evm.model.ORIGINAL_5603.196	-	-
Chr12	49228046-49234714	PH02Gene27371.t1	Chr15	78346904-78361397	PH02Gene44147.t1	-	-			#Block24
Chr12	49508156-49508653	PH02Gene27362.t1	Chr15	79135478-79135994	PH02Gene15671.t1	-	-			Chr1	55240007-55240742	evm.model.FRAGSCAFF_129.1382	Chr15	22296438-22297054	evm.model.ORIGINAL_5603.128	-	-
Chr12	49570166-49571084	PH02Gene27357.t1	Chr15	79265058-79265766	PH02Gene15674.t1	-	-			Chr1	55245231-55249731	evm.model.FRAGSCAFF_129.1381	Chr15	22273126-22277943	evm.model.ORIGINAL_5603.130	-	-
Chr12	49637535-49640495	PH02Gene27351.t1	Chr15	79800866-79807188	PH02Gene15691.t1	-	-			Chr1	55512695-55519882	evm.model.FRAGSCAFF_129.1361	Chr15	22189727-22192271	evm.model.ORIGINAL_5603.140	-	-
Chr12	49679163-49683325	PH02Gene27347.t1	Chr15	79613689-79619312	PH02Gene15688.t1	-	-			Chr1	55522124-55525644	evm.model.FRAGSCAFF_129.1359	Chr15	22186014-22188936	evm.model.ORIGINAL_5603.141	-	-
Chr12	49765955-49767965	PH02Gene27342.t2	Chr15	79493452-79496279	PH02Gene15684.t1	-	-			Chr1	55680432-55683408	evm.model.FRAGSCAFF_129.1344	Chr15	22159610-22162175	evm.model.ORIGINAL_5603.146	-	-
#Block59										#Block25
Chr12	41984616-41985822	PH02Gene35224.t1	Chr15	15370076-15386474	PH02Gene10477.t1	-	-			Chr1	45810517-45814257	evm.model.FRAGSCAFF_223.510	Chr15	26297617-26302347	evm.model.ORIGINAL_2703.158	-	-
Chr12	42513070-42514586	PH02Gene35152.t1	Chr15	15067594-15069756	PH02Gene10474.t1	-	-			Chr1	45916310-45922370	evm.model.FRAGSCAFF_223.515	Chr15	26263930-26267665	evm.model.ORIGINAL_2703.154	-	-
Chr12	42935453-42938685	PH02Gene35165.t1	Chr15	14723980-14726785	PH02Gene10468.t1	-	-			Chr1	46195146-46199593	evm.model.FRAGSCAFF_223.543	Chr15	26113457-26118289	evm.model.ORIGINAL_2703.137	-	-
Chr12	43045751-43054249	PH02Gene37710.t1	Chr15	14652472-14656628	PH02Gene10466.t1	-	-			Chr1	46287739-46319334	evm.model.FRAGSCAFF_223.550	Chr15	26066499-26069028	evm.model.ORIGINAL_2703.134	-	-
Chr12	43091950-43096396	PH02Gene37709.t1	Chr15	14627223-14634256	PH02Gene10465.t1	-	-			Chr1	46669708-46674793	evm.model.FRAGSCAFF_223.579	Chr15	25922728-25925738	evm.model.ORIGINAL_2703.114	-	-
Chr12	43097397-43099439	PH02Gene37708.t1	Chr15	14593608-14595984	PH02Gene10464.t1	-	-			Chr1	46871236-46884282	evm.model.FRAGSCAFF_223.595	Chr15	25866983-25873314	evm.model.ORIGINAL_2703.108.2	-	-
Chr12	43098660-43102092	PH02Gene37707.t1	Chr15	14567699-14568576	PH02Gene10463.t1	-	-			#Block26
Chr12	43617083-43621610	PH02Gene15827.t1	Chr15	14106785-14110341	PH02Gene10453.t1	-	-			Chr1	53133492-53137125	evm.model.FRAGSCAFF_129.1577	Chr15	23631693-23635667	evm.model.ORIGINAL_4683.5	-	-
Chr12	43695558-43701318	PH02Gene15831.t1	Chr15	13832136-13855648	PH02Gene33073.t1	-	-			Chr1	53199959-53205486	evm.model.FRAGSCAFF_129.1568	Chr15	23589861-23593313	evm.model.ORIGINAL_5603.8	-	-
Chr12	43917693-43918712	PH02Gene15838.t1	Chr15	13491027-13491692	PH02Gene44661.t1	-	-			Chr1	53474421-53476266	evm.model.FRAGSCAFF_129.1545	Chr15	23514671-23516470	evm.model.ORIGINAL_5603.18	-	-
Chr12	43988291-43990089	PH02Gene15841.t1	Chr15	13264475-13267753	PH02Gene20622.t1	-	-			Chr1	53520011-53524880	evm.model.FRAGSCAFF_129.1539	Chr15	23438585-23442240	evm.model.ORIGINAL_5603.28	-	-
Chr12	44480515-44483700	PH02Gene09259.t1	Chr15	12477471-12491307	PH02Gene20637.t1	-	-			#Block27
Chr12	44495057-44505679	PH02Gene09257.t1	Chr15	12283764-12292387	PH02Gene20639.t1	-	-			Chr1	64222347-64223143	evm.model.ORIGINAL_4665.152	Chr15	14841134-14850406	evm.model.FRAGSCAFF_132.375	-	purple
Chr12	44732108-44738223	PH02Gene09248.t1	Chr15	11942695-11954134	PH02Gene42586.t1	-	-			Chr1	64321737-64327412	evm.model.ORIGINAL_4665.164	Chr15	14788751-14794637	evm.model.FRAGSCAFF_132.380	-	purple
Chr12	44833405-44837602	PH02Gene09245.t1	Chr15	11849608-11856581	PH02Gene46593.t1	-	-			Chr1	64397385-64409541	evm.model.FRAGSCAFF_400.895	Chr15	14690701-14702011	evm.model.FRAGSCAFF_132.390	-	purple
Chr12	44883864-44888601	PH02Gene09243.t1	Chr15	11841702-11844888	PH02Gene46594.t1	-	-			Chr1	64515750-64519095	evm.model.FRAGSCAFF_400.884.1	Chr15	14760974-14763773	evm.model.FRAGSCAFF_132.383	-	purple
Chr12	45031959-45033655	PH02Gene09240.t1	Chr15	11740487-11741950	PH02Gene46597.t1	-	-			Chr1	64586251-64588077	evm.model.FRAGSCAFF_400.878	Chr15	14607398-14609252	evm.model.FRAGSCAFF_132.398	-	purple
Chr12	45339577-45345104	PH02Gene09233.t1	Chr15	11243042-11248522	PH02Gene19320.t1	-	-			Chr1	64594021-64597498	evm.model.FRAGSCAFF_400.877	Chr15	14584895-14588222	evm.model.FRAGSCAFF_132.402	-	purple
Chr12	45434536-45442069	PH02Gene09231.t1	Chr15	11139840-11146018	PH02Gene19323.t1	-	-			#Block28
#Block60										Chr1	54277533-54280096	evm.model.FRAGSCAFF_129.1478	Chr15	22848235-22852761	evm.model.ORIGINAL_5603.76	-	purple
Chr12	45933209-45934635	PH02Gene42424.t1	Chr15	10899682-10900681	PH02Gene19326.t1	-	-			Chr1	54303576-54304531	evm.model.FRAGSCAFF_129.1473	Chr15	22839359-22840253	evm.model.ORIGINAL_5603.78	-	purple
Chr12	46187343-46192760	PH02Gene13732.t1	Chr15	10673571-10682046	PH02Gene19329.t1	-	-			Chr1	54327117-54331810	evm.model.FRAGSCAFF_129.1472	Chr15	22794015-22799286	evm.model.ORIGINAL_5603.82	-	purple
Chr12	46466818-46473113	PH02Gene13721.t1	Chr15	10398665-10404586	PH02Gene38420.t1	-	-			Chr1	54552043-54555714	evm.model.FRAGSCAFF_129.1448	Chr15	22641183-22645265	evm.model.ORIGINAL_5603.96	-	purple
Chr12	46562594-46565271	PH02Gene13718.t1	Chr15	10295849-10298665	PH02Gene38424.t1	-	-			Chr1	54576900-54583003	evm.model.FRAGSCAFF_129.1446	Chr15	22611925-22617942	evm.model.ORIGINAL_5603.99	-	purple
Chr12	46638136-46643227	PH02Gene37244.t1	Chr15	10145576-10165500	PH02Gene38428.t1	-	-			#Block29
Chr12	46955098-46957485	PH02Gene37263.t1	Chr15	9607772-9609512	PH02Gene34791.t1	-	-			Chr1	52072843-52075703	evm.model.FRAGSCAFF_129.1672.3	Chr15	24146972-24150085	evm.model.ORIGINAL_4683.55	-	purple
Chr12	47171315-47173830	PH02Gene49504.t1	Chr15	9297939-9299780	PH02Gene40492.t1	-	-			Chr1	52360324-52367109	evm.model.FRAGSCAFF_129.1654.1	Chr15	23972363-23976111	evm.model.ORIGINAL_4683.39.1	-	purple
Chr12	47471408-47476141	PH02Gene21500.t1	Chr15	9147913-9161665	PH02Gene40497.t1	-	-			Chr1	52449957-52452444	evm.model.FRAGSCAFF_129.1639	Chr15	23896181-23898057	evm.model.ORIGINAL_4683.35	-	purple
Chr12	47480689-47486588	PH02Gene21501.t1	Chr15	9141482-9147187	PH02Gene40498.t1	-	-			Chr1	52540446-52542734	evm.model.FRAGSCAFF_129.1630	Chr15	23849404-23851904	evm.model.ORIGINAL_4683.31	-	purple
Chr12	47524305-47536843	PH02Gene21503.t1	Chr15	9033936-9039969	PH02Gene40500.t1	-	-			Chr1	52610581-52615176	evm.model.FRAGSCAFF_129.1621	Chr15	23837557-23842243	evm.model.ORIGINAL_4683.29	-	purple
#Block61										#Block30
Chr12	46187343-46192760	PH02Gene13732.t1	Chr21	35801660-35807650	PH02Gene24379.t1	-	-			Chr1	10866745-10867368	evm.model.FRAGSCAFF_390.448	Chr25	27335362-27336033	evm.model.ORIGINAL_549.113	blue	purple
Chr12	46466818-46473113	PH02Gene13721.t1	Chr21	35326482-35332459	PH02Gene31932.t1	-	-			Chr1	10948059-10948550	evm.model.FRAGSCAFF_390.455	Chr25	27285425-27285823	evm.model.ORIGINAL_549.125	blue	purple
Chr12	46551735-46558013	PH02Gene13719.t1	Chr21	35271404-35284758	PH02Gene31933.t1	-	-			Chr1	10988695-10989660	evm.model.FRAGSCAFF_390.458	Chr25	27240203-27253413	evm.model.ORIGINAL_549.127	blue	purple
Chr12	46562594-46565271	PH02Gene13718.t1	Chr21	35154660-35158612	PH02Gene31935.t1	-	-			Chr1	11007623-11010444	evm.model.FRAGSCAFF_390.461	Chr25	27239387-27243002	evm.model.ORIGINAL_549.131	blue	purple
Chr12	46761877-46764051	PH02Gene37250.t1	Chr21	34993936-34995753	PH02Gene31937.t1	-	-			Chr1	11080482-11081455	evm.model.FRAGSCAFF_390.471	Chr25	27194248-27195096	evm.model.ORIGINAL_549.136	blue	purple
Chr12	46790429-46791596	PH02Gene37251.t1	Chr21	34899887-34903693	PH02Gene31940.t1	-	-			Chr1	11108676-11113436	evm.model.FRAGSCAFF_390.472	Chr25	27161927-27166372	evm.model.ORIGINAL_549.138.1	blue	purple
Chr12	46805525-46820984	PH02Gene37253.t1	Chr21	34850386-34862803	PH02Gene32849.t1	-	-			Chr1	11144929-11151678	evm.model.FRAGSCAFF_390.479	Chr25	27150852-27157119	evm.model.ORIGINAL_549.139.1	blue	purple
Chr12	47171315-47173830	PH02Gene49504.t1	Chr21	34331380-34334365	PH02Gene32841.t1	-	-			Chr1	11170538-11173186	evm.model.FRAGSCAFF_390.481	Chr25	27143878-27146520	evm.model.ORIGINAL_549.141	blue	purple
Chr12	47471408-47476141	PH02Gene21500.t1	Chr21	33778178-33782134	PH02Gene16885.t1	-	-			Chr1	11174157-11193008	evm.model.FRAGSCAFF_390.482	Chr25	27123891-27142065	evm.model.ORIGINAL_549.143_evm.model.ORIGINAL_549.142	blue	purple
Chr12	47524305-47536843	PH02Gene21503.t1	Chr21	33609124-33615848	PH02Gene16890.t1	-	-			Chr1	11234523-11240834	evm.model.FRAGSCAFF_390.485	Chr25	27093872-27099933	evm.model.ORIGINAL_549.145	blue	purple
#Block62										Chr1	11240918-11242233	evm.model.FRAGSCAFF_390.486	Chr25	27092260-27093554	evm.model.ORIGINAL_549.146	blue	purple
Chr12	48805632-48806957	PH02Gene48556.t1	Chr21	31432683-31435541	PH02Gene28355.t1	-	-			Chr1	11254599-11255669	evm.model.FRAGSCAFF_390.487	Chr25	27081278-27082111	evm.model.FRAGSCAFF_443.41	blue	purple
Chr12	48979088-48982576	PH02Gene45509.t1	Chr21	30571039-30575786	PH02Gene27175.t1	-	-			Chr1	11277156-11278030	evm.model.FRAGSCAFF_390.490	Chr25	27076592-27080018	evm.model.FRAGSCAFF_443.42	blue	purple
Chr12	49201685-49203052	PH02Gene27373.t1	Chr21	30025887-30026909	PH02Gene31905.t1	-	-			Chr1	11319210-11332159	evm.model.FRAGSCAFF_390.495	Chr25	27038525-27049033	evm.model.FRAGSCAFF_443.45	blue	purple
Chr12	49422332-49425028	PH02Gene27365.t1	Chr21	29275218-29276517	PH02Gene47486.t1	-	-			Chr1	11423825-11426701	evm.model.FRAGSCAFF_390.507	Chr25	26996975-26999889	evm.model.FRAGSCAFF_443.48	blue	purple
Chr12	49471253-49480493	PH02Gene27363.t1	Chr21	28918907-28940790	PH02Gene26383.t1	-	-			Chr1	11438017-11440968	evm.model.FRAGSCAFF_390.508	Chr25	26984247-26985412	evm.model.FRAGSCAFF_443.51.1	blue	purple
Chr12	49552226-49552700	PH02Gene27359.t1	Chr21	28672764-28673255	PH02Gene26377.t1	-	-			Chr1	11448180-11448998	evm.model.FRAGSCAFF_390.509	Chr25	26980013-26980773	evm.model.FRAGSCAFF_443.52	blue	purple
Chr12	49637535-49640495	PH02Gene27351.t1	Chr21	28290219-28295760	PH02Gene32857.t1	-	-			Chr1	11454734-11465055	evm.model.FRAGSCAFF_390.511	Chr25	26965243-26971913	evm.model.FRAGSCAFF_443.54	blue	purple
Chr12	49679163-49683325	PH02Gene27347.t1	Chr21	28105640-28113821	PH02Gene32855.t2	-	-			Chr1	11498121-11498916	evm.model.FRAGSCAFF_390.516	Chr25	26949383-26950160	evm.model.FRAGSCAFF_443.56	blue	purple
#Block63										Chr1	11568675-11569496	evm.model.FRAGSCAFF_390.518	Chr25	26940418-26940738	evm.model.FRAGSCAFF_443.58	blue	purple
Chr12	42935453-42938685	PH02Gene35165.t1	Chr21	40435790-40438626	PH02Gene09800.t1	-	-			Chr1	11575801-11597351	evm.model.FRAGSCAFF_390.519	Chr25	26911552-26916811	evm.model.FRAGSCAFF_443.61	blue	purple
Chr12	43091950-43096396	PH02Gene37709.t1	Chr21	40235036-40241249	PH02Gene09797.t1	-	-			Chr1	11679607-11687631	evm.model.FRAGSCAFF_390.527.1	Chr25	26895159-26899756	evm.model.FRAGSCAFF_443.62	blue	purple
Chr12	43097397-43099439	PH02Gene37708.t1	Chr21	40117550-40119990	PH02Gene09796.t1	-	-			Chr1	11689855-11700088	evm.model.FRAGSCAFF_390.528	Chr25	26863939-26873796	evm.model.FRAGSCAFF_443.63	blue	purple
Chr12	43617083-43621610	PH02Gene15827.t1	Chr21	39738457-39741150	PH02Gene26292.t1	-	-			Chr1	11705399-11714066	evm.model.FRAGSCAFF_390.530	Chr25	26845282-26852323	evm.model.FRAGSCAFF_443.64	blue	purple
#Block64										Chr1	11843851-11898127	evm.model.FRAGSCAFF_390.542	Chr25	26811420-26816778	evm.model.FRAGSCAFF_443.67	blue	purple
Chr12	44732108-44738223	PH02Gene09248.t1	Chr21	37277904-37282986	PH02Gene23243.t3	-	-			Chr1	11899076-11902980	evm.model.FRAGSCAFF_390.543	Chr25	26809736-26810880	evm.model.FRAGSCAFF_443.68	blue	purple
Chr12	44833405-44837602	PH02Gene09245.t1	Chr21	37150461-37163310	PH02Gene23241.t1	-	-			Chr1	11927689-11929283	evm.model.FRAGSCAFF_390.545	Chr25	26801501-26803248	evm.model.FRAGSCAFF_443.70	blue	purple
Chr12	44883864-44888601	PH02Gene09243.t1	Chr21	37142181-37145720	PH02Gene23240.t1	-	-			Chr1	11976879-11980960	evm.model.FRAGSCAFF_390.549_evm.model.FRAGSCAFF_390.550	Chr25	26788343-26790332	evm.model.FRAGSCAFF_443.72	blue	purple
Chr12	45031959-45033655	PH02Gene09240.t1	Chr21	37005640-37007341	PH02Gene23237.t1	-	-			Chr1	11984585-11997628	evm.model.FRAGSCAFF_390.551	Chr25	26770156-26777750	evm.model.FRAGSCAFF_443.73.2	blue	purple
Chr12	45339577-45345104	PH02Gene09233.t1	Chr21	36430503-36435892	PH02Gene24363.t1	-	-			Chr1	11998821-12004616	evm.model.FRAGSCAFF_390.552	Chr25	26763759-26768409	evm.model.FRAGSCAFF_443.74.1	blue	purple
Chr12	45434536-45442069	PH02Gene09231.t1	Chr21	36288575-36302643	PH02Gene24366.t1	-	-			Chr1	12160070-12164382	evm.model.FRAGSCAFF_390.565	Chr25	26727900-26740429	evm.model.FRAGSCAFF_443.76_evm.model.FRAGSCAFF_443.77	blue	purple
#Block65										Chr1	12292852-12299901	evm.model.FRAGSCAFF_390.573	Chr25	26720838-26722862	evm.model.FRAGSCAFF_443.79	blue	purple
Chr13	43915290-43918926	PH02Gene23309.t1	Chr13	95034236-95035966	PH02Gene36798.t1	-	purple			Chr1	12371579-12375955	evm.model.FRAGSCAFF_390.579	Chr25	26708707-26712158	evm.model.FRAGSCAFF_443.82	blue	purple
Chr13	43922827-43926825	PH02Gene23310.t1	Chr13	94916645-94917543	PH02Gene36801.t1	-	purple			Chr1	12402849-12404531	evm.model.FRAGSCAFF_390.580	Chr25	26693233-26696896	evm.model.FRAGSCAFF_443.84	blue	purple
Chr13	43966965-43968748	PH02Gene23315.t1	Chr13	94463444-94465316	PH02Gene44241.t1	-	purple			Chr1	12499982-12502880	evm.model.FRAGSCAFF_390.586	Chr25	26685340-26687893	evm.model.FRAGSCAFF_443.86	blue	purple
Chr13	43991886-43998465	PH02Gene23316.t1	Chr13	94451478-94454598	PH02Gene44242.t1	-	purple			Chr1	12518608-12521944	evm.model.FRAGSCAFF_390.587	Chr25	26674220-26677423	evm.model.FRAGSCAFF_443.88	blue	purple
#Block66										Chr1	12528165-12539200	evm.model.FRAGSCAFF_390.588.1	Chr25	26659397-26668953	evm.model.FRAGSCAFF_443.89.1	blue	purple
Chr13	10870527-10876498	PH02Gene30265.t1	Chr13	43173725-43194100	PH02Gene41160.t1	red	purple			Chr1	12632361-12637853	evm.model.FRAGSCAFF_390.589	Chr25	26654055-26655138	evm.model.FRAGSCAFF_443.90	blue	purple
Chr13	11150145-11154422	PH02Gene43474.t1	Chr13	42995357-42997187	PH02Gene33372.t1	red	purple			Chr1	12646736-12647504	evm.model.FRAGSCAFF_390.590	Chr25	26643236-26643749	evm.model.FRAGSCAFF_443.91	blue	purple
Chr13	11198055-11211708	PH02Gene43473.t1	Chr13	42933309-42943887	PH02Gene33373.t1	red	purple			Chr1	12653227-12655459	evm.model.FRAGSCAFF_390.591	Chr25	26624604-26634089	evm.model.FRAGSCAFF_443.93	blue	purple
Chr13	11225530-11227316	PH02Gene49498.t1	Chr13	42877949-42879763	PH02Gene33375.t2	red	purple			Chr1	12678369-12689294	evm.model.FRAGSCAFF_390.594.1	Chr25	26602691-26610222	evm.model.FRAGSCAFF_443.94	blue	purple
Chr13	11252709-11261039	PH02Gene49499.t1	Chr13	42907228-42913089	PH02Gene33374.t1	red	purple			Chr1	12704076-12707500	evm.model.FRAGSCAFF_390.595	Chr25	26589524-26593722	evm.model.FRAGSCAFF_443.97	blue	purple
Chr13	11333252-11336769	PH02Gene40828.t1	Chr13	42764418-42768395	PH02Gene33378.t1	red	purple			Chr1	12874096-12879039	evm.model.FRAGSCAFF_390.606	Chr25	26541730-26546211	evm.model.FRAGSCAFF_443.100	blue	purple
Chr13	11424446-11428514	PH02Gene40829.t2	Chr13	42620812-42625048	PH02Gene33383.t1	red	purple			Chr1	12884879-12886754	evm.model.FRAGSCAFF_390.607	Chr25	26540066-26540992	evm.model.FRAGSCAFF_443.101	blue	purple
Chr13	11575303-11584730	PH02Gene40830.t1	Chr13	42282620-42294647	PH02Gene30331.t1	red	purple			Chr1	12905384-12950607	evm.model.FRAGSCAFF_390.610	Chr25	26525764-26538546	evm.model.FRAGSCAFF_443.102	blue	purple
Chr13	11583684-11585091	PH02Gene40831.t1	Chr13	42264928-42268063	PH02Gene30329.t1	red	purple			Chr1	13024741-13028826	evm.model.FRAGSCAFF_390.618	Chr25	26502814-26506311	evm.model.FRAGSCAFF_443.106	blue	purple
Chr13	11735325-11739306	PH02Gene46229.t1	Chr13	42169426-42179183	PH02Gene30326.t2	red	purple			Chr1	13079725-13082358	evm.model.FRAGSCAFF_390.622	Chr25	26492299-26494030	evm.model.FRAGSCAFF_443.107	blue	purple
Chr13	11746309-11750017	PH02Gene46228.t1	Chr13	42151233-42155777	PH02Gene30325.t1	red	purple			Chr1	13107409-13113654	evm.model.FRAGSCAFF_390.624	Chr25	26477336-26481897	evm.model.FRAGSCAFF_443.109	blue	purple
#Block67										Chr1	13146389-13148551	evm.model.FRAGSCAFF_390.627	Chr25	26469511-26471740	evm.model.FRAGSCAFF_443.110	blue	purple
Chr13	44433873-44438596	PH02Gene23342.t1	Chr13	94395735-94398834	PH02Gene44246.t1	-	purple			Chr1	13216958-13221014	evm.model.FRAGSCAFF_390.636	Chr25	26461146-26465933	evm.model.FRAGSCAFF_443.111	blue	purple
Chr13	44473574-44476269	PH02Gene23347.t1	Chr13	94097805-94115517	PH02Gene34489.t1	-	purple			Chr1	13295080-13295641	evm.model.FRAGSCAFF_255.4	Chr25	26206036-26206813	evm.model.FRAGSCAFF_443.133	blue	purple
Chr13	44508845-44511746	PH02Gene23351.t1	Chr13	94062837-94067103	PH02Gene34486.t1	-	purple			Chr1	13395979-13406281	evm.model.FRAGSCAFF_255.46	Chr25	26434582-26439112	evm.model.FRAGSCAFF_443.113	blue	purple
Chr13	44518267-44523273	PH02Gene23353.t1	Chr13	94032645-94036410	PH02Gene34485.t1	-	purple			Chr1	13424230-13441770	evm.model.FRAGSCAFF_255.42	Chr25	26421055-26428621	evm.model.FRAGSCAFF_443.115	blue	purple
Chr13	44541126-44542966	PH02Gene23354.t1	Chr13	94000252-94003645	PH02Gene34483.t1	-	purple			Chr1	13515988-13523327	evm.model.FRAGSCAFF_255.35	Chr25	26372012-26380902	evm.model.FRAGSCAFF_443.120	blue	purple
#Block68										Chr1	13675667-13679264	evm.model.FRAGSCAFF_255.27	Chr25	26318446-26319888	evm.model.FRAGSCAFF_443.124	blue	purple
Chr13	83717287-83718103	PH02Gene35846.t1	Chr13	129203155-129206894	PH02Gene21409.t1	-	purple			Chr1	13762036-13774455	evm.model.FRAGSCAFF_255.24	Chr25	26275689-26284042	evm.model.FRAGSCAFF_443.125	blue	purple
Chr13	83794677-83795397	PH02Gene35849.t1	Chr13	129105708-129106324	PH02Gene21413.t1	-	purple			Chr1	13786686-13802435	evm.model.FRAGSCAFF_255.22.2	Chr25	26262572-26271007	evm.model.FRAGSCAFF_443.126	blue	purple
Chr13	83801584-83804511	PH02Gene35850.t1	Chr13	129082900-129096915	PH02Gene35709.t1	-	purple			Chr1	13832323-13832932	evm.model.FRAGSCAFF_255.18	Chr25	26173790-26174152	evm.model.FRAGSCAFF_443.138	blue	purple
Chr13	83843320-83845135	PH02Gene35851.t1	Chr13	129063660-129074081	PH02Gene35710.t1	-	purple			Chr1	13840912-13852688	evm.model.FRAGSCAFF_255.16	Chr25	26240093-26246814	evm.model.FRAGSCAFF_443.128	blue	purple
#Block69										Chr1	13885846-13887714	evm.model.FRAGSCAFF_255.12	Chr25	26228192-26230100	evm.model.FRAGSCAFF_443.130	blue	purple
Chr13	39720102-39725716	PH02Gene48323.t1	Chr14	37112421-37118494	PH02Gene36757.t1	-	purple			Chr1	13954651-13955413	evm.model.ORIGINAL_1958.154	Chr25	26174447-26175600	evm.model.FRAGSCAFF_443.137	blue	purple
Chr13	39729429-39734720	PH02Gene48322.t1	Chr14	37052932-37058830	PH02Gene45548.t1	-	purple			Chr1	14102024-14151377	evm.model.ORIGINAL_1958.142	Chr25	26139394-26161753	evm.model.FRAGSCAFF_443.139	blue	purple
Chr13	39760760-39765623	PH02Gene48477.t2	Chr14	36929024-36939011	PH02Gene45540.t1	-	purple			Chr1	14181075-14181914	evm.model.ORIGINAL_1958.141	Chr25	25948108-25949384	evm.model.FRAGSCAFF_443.161	blue	purple
Chr13	39823780-39825751	PH02Gene48476.t1	Chr14	36743621-36745087	PH02Gene34856.t1	-	purple			Chr1	14234278-14238116	evm.model.ORIGINAL_1958.133	Chr25	25986144-25988928	evm.model.FRAGSCAFF_443.157	blue	purple
#Block70										Chr1	14312234-14318231	evm.model.ORIGINAL_1958.130	Chr25	25993231-25998597	evm.model.FRAGSCAFF_443.155	blue	purple
Chr13	39912638-39916408	PH02Gene40264.t1	Chr14	35569343-35574173	PH02Gene11995.t1	-	-			Chr1	14326832-14327551	evm.model.ORIGINAL_1958.128	Chr25	25999880-26008270	evm.model.FRAGSCAFF_443.154	blue	purple
Chr13	39934963-39939060	PH02Gene40263.t1	Chr14	35455900-35459463	PH02Gene11990.t1	-	-			Chr1	14400237-14404280	evm.model.ORIGINAL_1958.122	Chr25	26031395-26034263	evm.model.FRAGSCAFF_443.151	blue	purple
Chr13	39942131-39947187	PH02Gene40261.t1	Chr14	35292099-35297496	PH02Gene11986.t1	-	-			Chr1	14484218-14487804	evm.model.ORIGINAL_1958.116	Chr25	26046738-26050197	evm.model.FRAGSCAFF_443.149	blue	purple
Chr13	39974726-39978683	PH02Gene40259.t1	Chr14	35256189-35257936	PH02Gene11983.t1	-	-			Chr1	14516478-14534108	evm.model.ORIGINAL_1958.112	Chr25	26052007-26066006	evm.model.FRAGSCAFF_443.148	blue	purple
Chr13	40228954-40242641	PH02Gene33462.t1	Chr14	34993848-35001503	PH02Gene11974.t1	-	-			Chr1	14687277-14688437	evm.model.ORIGINAL_1958.93	Chr25	25875639-25876751	evm.model.FRAGSCAFF_443.166	blue	purple
Chr13	40326330-40327727	PH02Gene33464.t1	Chr14	34497240-34501277	PH02Gene28289.t1	-	-			Chr1	14717026-14720752	evm.model.ORIGINAL_1958.90	Chr25	25889083-25892768	evm.model.FRAGSCAFF_443.165	blue	purple
Chr13	40373388-40376762	PH02Gene33466.t2	Chr14	34199262-34206505	PH02Gene28278.t1	-	-			Chr1	14799757-14802087	evm.model.ORIGINAL_1958.86	Chr25	25903235-25904747	evm.model.FRAGSCAFF_443.164	blue	purple
Chr13	40478649-40483624	PH02Gene33470.t1	Chr14	33925010-33930288	PH02Gene22184.t1	-	-			Chr1	14857280-14862649	evm.model.ORIGINAL_1958.81	Chr25	25852544-25855636	evm.model.FRAGSCAFF_443.169.3	blue	purple
Chr13	40521581-40525972	PH02Gene33472.t1	Chr14	33513939-33518537	PH02Gene22171.t1	-	-			Chr1	14997933-15000651	evm.model.ORIGINAL_1958.77	Chr25	25813706-25816309	evm.model.FRAGSCAFF_443.172	blue	purple
Chr13	40604548-40608045	PH02Gene33474.t1	Chr14	33220513-33227574	PH02Gene22160.t1	-	-			Chr1	15055360-15056163	evm.model.ORIGINAL_1958.74	Chr25	25785105-25785906	evm.model.FRAGSCAFF_443.176	blue	purple
Chr13	40667171-40672845	PH02Gene33478.t1	Chr14	32673473-32688174	PH02Gene33201.t1	-	-			Chr1	15108498-15118475	evm.model.ORIGINAL_1958.68	Chr25	25668343-25673233	evm.model.FRAGSCAFF_443.180	blue	purple
#Block71										Chr1	15192748-15199932	evm.model.ORIGINAL_1958.60	Chr25	25647245-25656389	evm.model.FRAGSCAFF_443.182	blue	purple
Chr13	109836891-109844053	PH02Gene35329.t1	Chr15	67449175-67450709	PH02Gene05434.t1	-	-			Chr1	15264872-15268459	evm.model.ORIGINAL_1958.59	Chr25	25612875-25618685	evm.model.FRAGSCAFF_443.185	blue	purple
Chr13	109913248-109916365	PH02Gene35331.t1	Chr15	67518622-67522247	PH02Gene05437.t1	-	-			Chr1	15398745-15414746	evm.model.ORIGINAL_1958.52	Chr25	25580279-25586193	evm.model.FRAGSCAFF_443.186	blue	purple
Chr13	110683318-110688909	PH02Gene36565.t1	Chr15	67831509-67838068	PH02Gene05447.t1	-	-			Chr1	15405188-15405898	evm.model.ORIGINAL_1958.50	Chr25	25578807-25579649	evm.model.FRAGSCAFF_443.187	blue	purple
Chr13	111209771-111213985	PH02Gene44425.t1	Chr15	67944944-67947916	PH02Gene05452.t1	-	-			Chr1	15433379-15442565	evm.model.ORIGINAL_1958.46	Chr25	25564747-25570473	evm.model.FRAGSCAFF_443.188	blue	purple
Chr13	111233377-111236798	PH02Gene44428.t1	Chr15	68388657-68392268	PH02Gene05467.t1	-	-			Chr1	15529860-15532535	evm.model.ORIGINAL_1958.41	Chr25	25521980-25524720	evm.model.FRAGSCAFF_443.195	blue	purple
Chr13	111463274-111483196	PH02Gene48782.t1	Chr15	68526727-68528566	PH02Gene05472.t1	-	-			Chr1	15557772-15565394	evm.model.ORIGINAL_1958.40	Chr25	25495802-25499774	evm.model.FRAGSCAFF_443.198	blue	purple
Chr13	112024227-112029735	PH02Gene40985.t1	Chr15	68854348-68860815	PH02Gene05484.t1	-	-			Chr1	15832713-15837239	evm.model.ORIGINAL_1958.25	Chr25	25362348-25366346	evm.model.FRAGSCAFF_443.215.1	blue	purple
#Block72										Chr1	15896290-15902522	evm.model.ORIGINAL_1958.17	Chr25	25258486-25267434	evm.model.FRAGSCAFF_203.142	blue	purple
Chr13	129424893-129437560	PH02Gene21402.t1	Chr15	2657081-2667145	PH02Gene22705.t1	-	purple			Chr1	15929699-15931155	evm.model.ORIGINAL_1958.15	Chr25	25254975-25255628	evm.model.FRAGSCAFF_203.143	blue	purple
Chr13	129454970-129459210	PH02Gene21400.t1	Chr15	2748833-2750501	PH02Gene22703.t1	-	purple			Chr1	16008942-16016826	evm.model.ORIGINAL_1958.14	Chr25	25237404-25248722	evm.model.FRAGSCAFF_203.145	blue	purple
Chr13	129761728-129763517	PH02Gene21388.t1	Chr15	2845688-2847667	PH02Gene22702.t1	-	purple			Chr1	16071666-16073218	evm.model.ORIGINAL_1958.7	Chr25	25219523-25221269	evm.model.FRAGSCAFF_203.148	blue	purple
Chr13	130175064-130181587	PH02Gene42965.t1	Chr15	3004637-3011675	PH02Gene22698.t1	-	purple			Chr1	16112059-16115540	evm.model.ORIGINAL_1958.5	Chr25	25206735-25212551	evm.model.FRAGSCAFF_203.149	blue	purple
Chr13	130229781-130245027	PH02Gene42964.t1	Chr15	3055145-3070425	PH02Gene13375.t2	-	purple			Chr1	16132788-16136951	evm.model.ORIGINAL_1958.4	Chr25	25166066-25172696	evm.model.FRAGSCAFF_203.151	blue	purple
Chr13	130307254-130309461	PH02Gene42044.t1	Chr15	3076784-3078328	PH02Gene13376.t1	-	purple			Chr1	16149627-16150346	evm.model.ORIGINAL_1958.3	Chr25	25161662-25163559	evm.model.FRAGSCAFF_203.153	blue	purple
Chr13	130339968-130343464	PH02Gene42963.t1	Chr15	3112796-3116109	PH02Gene13378.t1	-	purple			Chr1	16486658-16490693	evm.model.FRAGSCAFF_442.169	Chr25	25083277-25087611	evm.model.FRAGSCAFF_203.165	blue	purple
Chr13	130636742-130639786	PH02Gene26258.t1	Chr15	3609970-3617218	PH02Gene13388.t1	-	purple			Chr1	16552828-16553798	evm.model.FRAGSCAFF_442.162	Chr25	25059407-25060337	evm.model.FRAGSCAFF_203.167	blue	purple
Chr13	130782753-130787627	PH02Gene26264.t1	Chr15	3679453-3681905	PH02Gene21573.t1	-	purple			Chr1	16586862-16591660	evm.model.FRAGSCAFF_442.157	Chr25	25050532-25056904	evm.model.FRAGSCAFF_203.168	blue	purple
Chr13	130983267-130985243	PH02Gene26268.t1	Chr15	3709469-3710941	PH02Gene21577.t1	-	purple			Chr1	16609943-16612323	evm.model.FRAGSCAFF_442.154	Chr25	25045039-25047400	evm.model.FRAGSCAFF_203.170	blue	purple
Chr13	131049352-131052555	PH02Gene26271.t1	Chr15	3795835-3798837	PH02Gene21582.t2	-	purple			Chr1	16700544-16703089	evm.model.FRAGSCAFF_442.151	Chr25	25017677-25020608	evm.model.FRAGSCAFF_203.172	blue	purple
Chr13	131085236-131087549	PH02Gene26273.t1	Chr15	3802315-3807863	PH02Gene21583.t1	-	purple			Chr1	16734538-16735556	evm.model.FRAGSCAFF_442.147	Chr25	24990454-24991465	evm.model.FRAGSCAFF_203.175	blue	purple
Chr13	131134431-131137342	PH02Gene26275.t1	Chr15	3862246-3864802	PH02Gene21587.t1	-	purple			Chr1	16763605-16770306	evm.model.FRAGSCAFF_442.145	Chr25	24958268-24980110	evm.model.FRAGSCAFF_203.176	blue	purple
#Block73										Chr1	16829177-16835938	evm.model.FRAGSCAFF_442.143	Chr25	24943468-24949820	evm.model.FRAGSCAFF_203.177	blue	purple
Chr13	115207736-115209905	PH02Gene21145.t1	Chr15	70330975-70332952	PH02Gene27874.t1	-	purple			Chr1	16899500-16915419	evm.model.FRAGSCAFF_442.138	Chr25	24929232-24937706	evm.model.FRAGSCAFF_203.179	blue	purple
Chr13	115328806-115329819	PH02Gene21144.t1	Chr15	70374554-70375286	PH02Gene27873.t1	-	purple			Chr1	16915878-16926473	evm.model.FRAGSCAFF_442.137	Chr25	24925513-24929196	evm.model.FRAGSCAFF_203.180_evm.model.FRAGSCAFF_203.181	blue	purple
Chr13	115359675-115363396	PH02Gene21143.t1	Chr15	70431308-70437132	PH02Gene37780.t1	-	purple			Chr1	16963050-16967660	evm.model.FRAGSCAFF_442.134	Chr25	24914261-24920247	evm.model.FRAGSCAFF_203.184	blue	purple
Chr13	115501726-115506392	PH02Gene21139.t1	Chr15	70526937-70531141	PH02Gene37775.t1	-	purple			Chr1	17030324-17038726	evm.model.FRAGSCAFF_442.130	Chr25	24905869-24912591	evm.model.FRAGSCAFF_203.185	blue	purple
Chr13	115829023-115840062	PH02Gene19448.t1	Chr15	70646304-70677792	PH02Gene37769.t1	-	purple			Chr1	17135274-17136908	evm.model.FRAGSCAFF_442.125	Chr25	24891432-24893332	evm.model.FRAGSCAFF_203.186	blue	purple
Chr13	116232258-116239083	PH02Gene19440.t3	Chr15	70897280-70906036	PH02Gene40662.t1	-	purple			Chr1	17427206-17435123	evm.model.FRAGSCAFF_442.112	Chr25	24881062-24885811	evm.model.FRAGSCAFF_203.187	blue	purple
Chr13	116263106-116267777	PH02Gene19439.t1	Chr15	70986413-70990228	PH02Gene40664.t1	-	purple			Chr1	17531756-17541654	evm.model.FRAGSCAFF_442.104	Chr25	24857184-24861758	evm.model.FRAGSCAFF_203.189	blue	purple
Chr13	116404568-116417719	PH02Gene19435.t1	Chr15	71017686-71028309	PH02Gene40669.t1	-	purple			Chr1	17573201-17578635	evm.model.FRAGSCAFF_442.100_evm.model.FRAGSCAFF_442.99	Chr25	24840497-24845741	evm.model.FRAGSCAFF_203.191	blue	purple
Chr13	116458633-116467031	PH02Gene19433.t1	Chr15	71072427-71075986	PH02Gene40670.t1	-	purple			Chr1	17672248-17760751	evm.model.FRAGSCAFF_442.94	Chr25	24792089-24796169	evm.model.FRAGSCAFF_203.196	blue	purple
Chr13	117132686-117139544	PH02Gene43454.t1	Chr15	71801486-71807881	PH02Gene25383.t1	-	purple			Chr1	17808677-17808982	evm.model.FRAGSCAFF_442.90	Chr25	24761241-24761546	evm.model.FRAGSCAFF_203.199	blue	purple
Chr13	117345778-117347461	PH02Gene16959.t1	Chr15	71988432-71991584	PH02Gene25385.t1	-	purple			Chr1	17842831-17846417	evm.model.FRAGSCAFF_442.87	Chr25	24739661-24742168	evm.model.FRAGSCAFF_203.203	blue	purple
Chr13	117523687-117530491	PH02Gene16957.t1	Chr15	72090384-72091470	PH02Gene25386.t1	-	purple			Chr1	17854567-17863869	evm.model.FRAGSCAFF_442.85	Chr25	24734924-24738366	evm.model.FRAGSCAFF_203.204	blue	purple
Chr13	117714221-117720267	PH02Gene16951.t1	Chr15	72232636-72234806	PH02Gene03550.t1	-	purple			Chr1	17962103-17970013	evm.model.FRAGSCAFF_442.79	Chr25	24724748-24730335	evm.model.FRAGSCAFF_203.205	blue	purple
Chr13	118074481-118078669	PH02Gene14259.t1	Chr15	72524392-72530059	PH02Gene03554.t1	-	purple			Chr1	18056562-18060737	evm.model.FRAGSCAFF_442.73	Chr25	24677013-24684966	evm.model.FRAGSCAFF_203.208	blue	purple
Chr13	118184919-118188619	PH02Gene14261.t1	Chr15	72583702-72587216	PH02Gene03558.t1	-	purple			#Block31
Chr13	118342169-118343138	PH02Gene14264.t1	Chr15	72744582-72745140	PH02Gene03561.t1	-	purple			Chr1	18544245-18565294	evm.model.FRAGSCAFF_442.41	Chr25	24572686-24593435	evm.model.FRAGSCAFF_203.214	-	-
Chr13	118702399-118706589	PH02Gene14273.t1	Chr15	72881713-72889020	PH02Gene03568.t1	-	purple			Chr1	18588302-18602701	evm.model.FRAGSCAFF_442.40	Chr25	24559751-24568504	evm.model.FRAGSCAFF_203.215	-	-
Chr13	119228481-119230631	PH02Gene14288.t1	Chr15	73227627-73231320	PH02Gene03585.t1	-	purple			Chr1	18673796-18686570	evm.model.FRAGSCAFF_442.36	Chr25	24519963-24528147	evm.model.FRAGSCAFF_203.221	-	-
Chr13	119276868-119285330	PH02Gene20871.t1	Chr15	73319980-73331190	PH02Gene03589.t1	-	purple			Chr1	18740862-18743064	evm.model.FRAGSCAFF_442.26	Chr25	24507507-24508133	evm.model.FRAGSCAFF_203.223	-	-
Chr13	119379025-119386212	PH02Gene20868.t1	Chr15	73497846-73506152	PH02Gene03595.t1	-	purple			Chr1	18767819-18772295	evm.model.FRAGSCAFF_442.23	Chr25	24484280-24488644	evm.model.FRAGSCAFF_203.224	-	-
Chr13	119690200-119703813	PH02Gene20860.t1	Chr15	73574276-73578960	PH02Gene03597.t1	-	purple			Chr1	18889833-18948658	evm.model.FRAGSCAFF_442.13	Chr25	24462153-24466720	evm.model.FRAGSCAFF_203.226	-	-
Chr13	120007578-120013850	PH02Gene28881.t1	Chr15	73623828-73635661	PH02Gene03601.t1	-	purple			Chr1	18990813-18991345	evm.model.ORIGINAL_916.3	Chr25	24458484-24458720	evm.model.FRAGSCAFF_203.227	-	-
Chr13	120173398-120177917	PH02Gene28885.t1	Chr15	73848866-73853362	PH02Gene03607.t1	-	purple			Chr1	19012630-19026169	evm.model.ORIGINAL_916.4	Chr25	24442220-24449126	evm.model.FRAGSCAFF_203.228	-	-
Chr13	120334560-120339101	PH02Gene28890.t1	Chr15	74125539-74130732	PH02Gene03615.t1	-	purple			Chr1	19072411-19074416	evm.model.ORIGINAL_916.7	Chr25	24417879-24420004	evm.model.FRAGSCAFF_203.231	-	-
Chr13	120422106-120436357	PH02Gene28892.t1	Chr15	74219807-74224445	PH02Gene03618.t3	-	purple			#Block32
Chr13	121100314-121102903	PH02Gene49243.t1	Chr15	74775713-74780941	PH02Gene03636.t1	-	purple			Chr1	19713630-19719623	evm.model.ORIGINAL_916.43	Chr25	24376043-24386047	evm.model.FRAGSCAFF_203.235	red	purple
Chr13	121597962-121603115	PH02Gene18281.t1	Chr15	74399479-74405884	PH02Gene03622.t1	-	purple			Chr1	20156396-20167020	evm.model.ORIGINAL_916.70	Chr25	24249609-24261663	evm.model.FRAGSCAFF_203.247	red	purple
Chr13	122090133-122096558	PH02Gene18266.t1	Chr15	74891370-74898325	PH02Gene46097.t1	-	purple			Chr1	20168960-20174684	evm.model.ORIGINAL_916.71	Chr25	24244304-24249081	evm.model.FRAGSCAFF_203.248	red	purple
Chr13	122405759-122410876	PH02Gene14204.t1	Chr15	75080591-75085736	PH02Gene29289.t1	-	purple			Chr1	20502855-20508419	evm.model.ORIGINAL_5668.8	Chr25	24184941-24190930	evm.model.FRAGSCAFF_203.254	red	purple
Chr13	122418612-122420462	PH02Gene14203.t1	Chr15	75096217-75098780	PH02Gene29290.t1	-	purple			Chr1	20618240-20622424	evm.model.ORIGINAL_5668.3	Chr25	24201256-24211920	evm.model.FRAGSCAFF_203.251	red	purple
Chr13	122480354-122497748	PH02Gene14201.t1	Chr15	75170338-75173648	PH02Gene29292.t1	-	purple			Chr1	20636083-20637506	evm.model.ORIGINAL_5668.1	Chr25	24219670-24222547	evm.model.FRAGSCAFF_203.250	red	purple
Chr13	122745636-122747797	PH02Gene24010.t1	Chr15	75176939-75179185	PH02Gene29293.t1	-	purple			#Block33
Chr13	122939358-122942084	PH02Gene24003.t1	Chr15	75461727-75463964	PH02Gene29305.t1	-	purple			Chr1	23646768-23647448	evm.model.ORIGINAL_2084.79	Chr3	6272550-6273239	evm.model.FRAGSCAFF_375.119	blue	purple
Chr13	123145823-123149388	PH02Gene23997.t1	Chr15	75497323-75504734	PH02Gene29307.t1	-	purple			Chr1	23891021-23897538	evm.model.ORIGINAL_2084.69	Chr3	7125449-7134855	evm.model.FRAGSCAFF_375.82	blue	purple
Chr13	123636895-123643400	PH02Gene38334.t1	Chr15	75646474-75648875	PH02Gene29314.t1	-	purple			Chr1	23898373-23901226	evm.model.ORIGINAL_2084.68	Chr3	7169656-7182872	evm.model.FRAGSCAFF_375.79	blue	purple
#Block74										Chr1	23969908-23975903	evm.model.ORIGINAL_2084.62	Chr3	7317301-7322784	evm.model.FRAGSCAFF_375.70	blue	purple
Chr13	133259089-133260970	PH02Gene40228.t1	Chr15	1263722-1264578	PH02Gene17292.t1	-	-			Chr1	24029906-24053701	evm.model.ORIGINAL_2084.60.1	Chr3	7416756-7429581	evm.model.FRAGSCAFF_375.58	blue	purple
Chr13	133314165-133316712	PH02Gene01600.t1	Chr15	1930950-1932797	PH02Gene41286.t1	-	-			Chr1	24061373-24064223	evm.model.ORIGINAL_2084.59	Chr3	7474517-7475617	evm.model.FRAGSCAFF_375.55	blue	purple
Chr13	133340026-133342533	PH02Gene01602.t1	Chr15	1943675-1945454	PH02Gene41285.t1	-	-			Chr1	24285428-24291542	evm.model.ORIGINAL_2084.53	Chr3	7663685-7668217	evm.model.FRAGSCAFF_375.43	blue	purple
Chr13	133579210-133581906	PH02Gene01614.t1	Chr15	1687358-1689939	PH02Gene46415.t1	-	-			Chr1	24300068-24313207	evm.model.ORIGINAL_2084.52	Chr3	7701370-7718198	evm.model.FRAGSCAFF_375.40	blue	purple
Chr13	133633098-133638794	PH02Gene01616.t2	Chr15	1608217-1613229	PH02Gene46418.t5	-	-			Chr1	24349509-24351619	evm.model.ORIGINAL_2084.51	Chr3	7763431-7766862	evm.model.FRAGSCAFF_375.37	blue	purple
Chr13	133751838-133762466	PH02Gene01622.t1	Chr15	1527285-1533372	PH02Gene17304.t1	-	-			Chr1	24649201-24653533	evm.model.ORIGINAL_2084.34	Chr3	7819407-7832068	evm.model.FRAGSCAFF_375.35	blue	purple
Chr13	133791652-133792951	PH02Gene01623.t1	Chr15	902406-904571	PH02Gene40297.t1	-	-			Chr1	24902641-24909244	evm.model.ORIGINAL_2084.22_evm.model.ORIGINAL_2084.23	Chr3	7951201-7967115	evm.model.FRAGSCAFF_375.26	blue	purple
Chr13	133947258-133949930	PH02Gene01630.t1	Chr15	1307624-1310283	PH02Gene17294.t1	-	-			Chr1	24982100-24984024	evm.model.ORIGINAL_2084.17	Chr3	8001065-8003178	evm.model.FRAGSCAFF_375.21	blue	purple
Chr13	134028112-134030454	PH02Gene01633.t1	Chr15	1140524-1142952	PH02Gene40303.t3	-	-			Chr1	24985848-24992131	evm.model.ORIGINAL_2084.16	Chr3	8004309-8011573	evm.model.FRAGSCAFF_375.20	blue	purple
Chr13	134030977-134032540	PH02Gene01634.t1	Chr15	1155924-1157685	PH02Gene40304.t1	-	-			Chr1	25186864-25191310	evm.model.ORIGINAL_2084.11	Chr3	8056857-8061686	evm.model.FRAGSCAFF_375.18	blue	purple
Chr13	134154758-134166213	PH02Gene01639.t2	Chr15	995659-1004658	PH02Gene40300.t3	-	-			Chr1	26357946-26380814	evm.model.ORIGINAL_6347.321	Chr3	9509440-9534539	evm.model.FRAGSCAFF_285.69	blue	purple
Chr13	134175694-134181317	PH02Gene01640.t1	Chr15	985885-995461	PH02Gene40299.t1	-	-			Chr1	27114676-27129050	evm.model.ORIGINAL_6347.303	Chr3	9545652-9557502	evm.model.FRAGSCAFF_285.68	blue	purple
Chr13	134237850-134241391	PH02Gene01641.t1	Chr15	1194852-1201004	PH02Gene50233.t1	-	-			Chr1	27129631-27156739	evm.model.ORIGINAL_6347.302	Chr3	9578818-9591516	evm.model.FRAGSCAFF_285.67	blue	purple
Chr13	134427430-134429974	PH02Gene01650.t1	Chr15	902406-904571	PH02Gene40297.t1	-	-			Chr1	27280583-27285510	evm.model.ORIGINAL_6347.299	Chr3	9718492-9724686	evm.model.FRAGSCAFF_285.60	blue	purple
#Block75										Chr1	27286759-27290097	evm.model.ORIGINAL_6347.298	Chr3	9733602-9741709	evm.model.FRAGSCAFF_285.59	blue	purple
Chr13	96558386-96559329	PH02Gene43842.t1	Chr15	61135974-61136523	PH02Gene19159.t1	-	-			Chr1	27538761-27547198	evm.model.ORIGINAL_6347.290	Chr3	9938350-9944109	evm.model.FRAGSCAFF_285.47	blue	purple
Chr13	96866408-96873315	PH02Gene47992.t1	Chr15	61399428-61405639	PH02Gene19166.t1	-	-			Chr1	27590062-27591137	evm.model.ORIGINAL_6347.289	Chr3	10038635-10039792	evm.model.FRAGSCAFF_285.45	blue	purple
Chr13	97205176-97212185	PH02Gene43841.t1	Chr15	60891113-60896116	PH02Gene19154.t1	-	-			Chr1	27677241-27678285	evm.model.ORIGINAL_6347.285	Chr3	10215443-10216151	evm.model.FRAGSCAFF_285.36	blue	purple
Chr13	97397161-97405040	PH02Gene47335.t1	Chr15	60761626-60769827	PH02Gene19150.t1	-	-			Chr1	27687810-27688489	evm.model.ORIGINAL_6347.284	Chr3	10269152-10269333	evm.model.FRAGSCAFF_285.32	blue	purple
#Block76										Chr1	27777215-27777875	evm.model.ORIGINAL_6347.279	Chr3	10341426-10341752	evm.model.FRAGSCAFF_285.23	blue	purple
Chr13	101538252-101541396	PH02Gene11255.t1	Chr15	58367077-58370734	PH02Gene14147.t1	-	-			Chr1	27911600-27916638	evm.model.ORIGINAL_6347.275	Chr3	10460970-10466212	evm.model.FRAGSCAFF_285.14	blue	purple
Chr13	101638805-101643591	PH02Gene11253.t1	Chr15	58302000-58306861	PH02Gene14146.t1	-	-			Chr1	27923235-27924633	evm.model.ORIGINAL_6347.273	Chr3	10492092-10494517	evm.model.FRAGSCAFF_285.11	blue	purple
Chr13	101718591-101721602	PH02Gene11250.t1	Chr15	58250451-58253078	PH02Gene14145.t1	-	-			Chr1	27958117-27969681	evm.model.ORIGINAL_6347.271	Chr3	10552629-10580691	evm.model.FRAGSCAFF_285.7	blue	purple
Chr13	102484777-102486622	PH02Gene11241.t1	Chr15	58069933-58072195	PH02Gene14140.t1	-	-			Chr1	28016707-28017300	evm.model.ORIGINAL_6347.269	Chr3	10611880-10613023	evm.model.FRAGSCAFF_285.4	blue	purple
Chr13	103074558-103085805	PH02Gene32404.t1	Chr15	57814307-57822833	PH02Gene14136.t1	-	-			Chr1	28027139-28031767	evm.model.ORIGINAL_6347.268	Chr3	10773739-10780582	evm.model.FRAGSCAFF_28.232	blue	purple
Chr13	103162261-103165624	PH02Gene32403.t1	Chr15	57752542-57754961	PH02Gene14134.t1	-	-			Chr1	28038339-28040285	evm.model.ORIGINAL_6347.266	Chr3	10805187-10807003	evm.model.FRAGSCAFF_28.230	blue	purple
Chr13	103449204-103455720	PH02Gene40305.t1	Chr15	57599381-57610613	PH02Gene14127.t1	-	-			Chr1	28177907-28180571	evm.model.ORIGINAL_6347.256	Chr3	11080799-11083859	evm.model.FRAGSCAFF_28.213	blue	purple
Chr13	103520508-103532158	PH02Gene40307.t1	Chr15	57512405-57523695	PH02Gene14126.t1	-	-			Chr1	28277703-28279147	evm.model.ORIGINAL_6347.255	Chr3	11197852-11200199	evm.model.FRAGSCAFF_28.210	blue	purple
#Block77										Chr1	28489572-28489967	evm.model.ORIGINAL_6347.241	Chr3	11363291-11363620	evm.model.FRAGSCAFF_28.199	blue	purple
Chr13	131859580-131860789	PH02Gene22563.t1	Chr15	5911556-5913309	PH02Gene34582.t1	-	-			Chr1	28742746-28745938	evm.model.ORIGINAL_6347.231	Chr3	11388737-11489465	evm.model.FRAGSCAFF_28.197	blue	purple
Chr13	131995127-131997140	PH02Gene22570.t2	Chr15	5635755-5639059	PH02Gene34591.t7	-	-			Chr1	28775439-28784167	evm.model.ORIGINAL_6347.229.1	Chr3	11593196-11602125	evm.model.FRAGSCAFF_28.186	blue	purple
Chr13	132168752-132170628	PH02Gene22576.t1	Chr15	5461923-5463939	PH02Gene23945.t1	-	-			Chr1	28793985-28804711	evm.model.ORIGINAL_6347.228	Chr3	11626616-11638944	evm.model.FRAGSCAFF_28.184	blue	purple
Chr13	132306476-132308780	PH02Gene22582.t1	Chr15	5205295-5208253	PH02Gene23950.t1	-	-			Chr1	28845963-28867025	evm.model.ORIGINAL_6347.223	Chr3	11770555-11779363	evm.model.FRAGSCAFF_28.172	blue	purple
Chr13	132357327-132373830	PH02Gene22583.t1	Chr15	5097122-5117782	PH02Gene23951.t1	-	-			Chr1	29296351-29306179	evm.model.ORIGINAL_6347.193	Chr3	12268371-12278804	evm.model.FRAGSCAFF_28.157	blue	purple
Chr13	132456766-132461096	PH02Gene22585.t1	Chr15	4952310-4959196	PH02Gene23952.t1	-	-			Chr1	30315997-30320540	evm.model.ORIGINAL_6347.157	Chr3	12562543-12567847	evm.model.FRAGSCAFF_28.140	blue	purple
Chr13	132470987-132472812	PH02Gene22586.t1	Chr15	4559553-4578554	PH02Gene21597.t1	-	-			Chr1	30342208-30354191	evm.model.ORIGINAL_6347.153.1	Chr3	12599569-12608853	evm.model.FRAGSCAFF_28.139	blue	purple
Chr13	132590134-132595896	PH02Gene22588.t1	Chr15	4339462-4356449	PH02Gene21594.t1	-	-			Chr1	30555464-30556647	evm.model.ORIGINAL_6347.141	Chr3	13095930-13097469	evm.model.FRAGSCAFF_28.113	blue	purple
Chr13	132667784-132668567	PH02Gene38016.t1	Chr15	4164948-4165900	PH02Gene21590.t1	-	-			Chr1	30608437-30615264	evm.model.ORIGINAL_6347.137	Chr3	13288758-13293623	evm.model.FRAGSCAFF_28.102	blue	purple
#Block78										Chr1	30707728-30710703	evm.model.ORIGINAL_6347.131	Chr3	13367313-13374895	evm.model.FRAGSCAFF_28.95	blue	purple
Chr13	39934963-39939060	PH02Gene40263.t1	Chr16	63823754-63827564	PH02Gene33389.t1	-	-			Chr1	30979301-30982777	evm.model.ORIGINAL_6347.119	Chr3	13410451-13413580	evm.model.FRAGSCAFF_28.88	blue	purple
Chr13	39942131-39947187	PH02Gene40261.t1	Chr16	63973618-63978727	PH02Gene33392.t1	-	-			Chr1	31033446-31050257	evm.model.ORIGINAL_6347.117	Chr3	13444209-13458005	evm.model.FRAGSCAFF_28.87	blue	purple
Chr13	40210076-40226270	PH02Gene33461.t1	Chr16	64619833-64637983	PH02Gene24554.t1	-	-			Chr1	31203721-31207688	evm.model.ORIGINAL_6347.109	Chr3	13528908-13532785	evm.model.FRAGSCAFF_28.82	blue	purple
Chr13	40228954-40242641	PH02Gene33462.t1	Chr16	64519915-64527712	PH02Gene24552.t2	-	-			Chr1	31233326-31244509	evm.model.ORIGINAL_6347.107	Chr3	13576352-13584866	evm.model.FRAGSCAFF_28.79	blue	purple
Chr13	40326330-40327727	PH02Gene33464.t1	Chr16	65290248-65293364	PH02Gene46735.t1	-	-			Chr1	31264506-31266871	evm.model.ORIGINAL_6347.105.1	Chr3	13596139-13598771	evm.model.FRAGSCAFF_28.77.1	blue	purple
Chr13	40478649-40483624	PH02Gene33470.t1	Chr16	66377434-66382556	PH02Gene24670.t2	-	-			Chr1	31329472-31332830	evm.model.ORIGINAL_6347.103	Chr3	13675765-13683270	evm.model.FRAGSCAFF_28.73	blue	purple
Chr13	40521581-40525972	PH02Gene33472.t1	Chr16	67229040-67233617	PH02Gene39466.t1	-	-			Chr1	31346138-31349846	evm.model.ORIGINAL_6347.99	Chr3	13693003-13696496	evm.model.FRAGSCAFF_28.72	blue	purple
Chr13	40604548-40608045	PH02Gene33474.t1	Chr16	67792182-67797191	PH02Gene40348.t1	-	-			Chr1	31377422-31382328	evm.model.ORIGINAL_6347.94.1	Chr3	13716403-13722657	evm.model.FRAGSCAFF_28.68	blue	purple
Chr13	40632903-40639184	PH02Gene33476.t1	Chr16	69911298-69917979	PH02Gene45808.t3	-	-			Chr1	31541975-31543320	evm.model.ORIGINAL_6347.84	Chr3	13899397-13900358	evm.model.ORIGINAL_6548.6	blue	purple
Chr13	40639396-40642012	PH02Gene33477.t1	Chr16	69824483-69826265	PH02Gene25339.t1	-	-			Chr1	31632960-31638232	evm.model.ORIGINAL_6347.81	Chr3	13933143-13943304	evm.model.ORIGINAL_6548.7	blue	purple
Chr13	40667171-40672845	PH02Gene33478.t1	Chr16	69099335-69116541	PH02Gene38843.t3	-	-			Chr1	31736609-31746639	evm.model.ORIGINAL_6347.76.1	Chr3	14119575-14122847	evm.model.ORIGINAL_6548.17	blue	purple
#Block79										Chr1	31755244-31759629	evm.model.ORIGINAL_6347.74	Chr3	14160218-14165144	evm.model.ORIGINAL_6548.20	blue	purple
Chr13	51010933-51016790	PH02Gene25792.t1	Chr18	29953021-29964812	PH02Gene30764.t1	-	-			Chr1	31760107-31763394	evm.model.ORIGINAL_6347.73	Chr3	14165700-14179022	evm.model.ORIGINAL_6548.21	blue	purple
Chr13	51416110-51418552	PH02Gene15966.t1	Chr18	30198932-30200830	PH02Gene30774.t1	-	-			Chr1	31883778-31886768	evm.model.ORIGINAL_6347.65	Chr3	14213294-14216387	evm.model.ORIGINAL_6548.22	blue	purple
Chr13	51498256-51501515	PH02Gene15971.t1	Chr18	30512411-30516303	PH02Gene04675.t1	-	-			Chr1	31888722-31891055	evm.model.ORIGINAL_6347.64	Chr3	14217735-14220791	evm.model.ORIGINAL_6548.23	blue	purple
Chr13	51981421-51983071	PH02Gene15990.t1	Chr18	30930098-30931286	PH02Gene04661.t1	-	-			Chr1	31938336-31945547	evm.model.ORIGINAL_6347.62	Chr3	14265913-14273578	evm.model.ORIGINAL_6548.26	blue	purple
Chr13	52160648-52168918	PH02Gene16001.t1	Chr18	31088330-31098017	PH02Gene04654.t1	-	-			Chr1	31949102-31950994	evm.model.ORIGINAL_6347.61	Chr3	14282296-14285793	evm.model.ORIGINAL_6548.27	blue	purple
Chr13	52444987-52448348	PH02Gene25156.t1	Chr18	31249383-31250717	PH02Gene04651.t1	-	-			Chr1	32027166-32029226	evm.model.ORIGINAL_6347.53	Chr3	14333670-14337670	evm.model.ORIGINAL_6548.32	blue	purple
Chr13	52532593-52534992	PH02Gene25162.t1	Chr18	31422673-31424589	PH02Gene04647.t1	-	-			Chr1	32053220-32054518	evm.model.ORIGINAL_6347.51	Chr3	14426379-14427671	evm.model.ORIGINAL_6548.37	blue	purple
Chr13	52607226-52614697	PH02Gene25165.t1	Chr18	31442798-31452988	PH02Gene04646.t1	-	-			#Block34
Chr13	52629160-52633674	PH02Gene25168.t1	Chr18	31547662-31552288	PH02Gene04640.t1	-	-			Chr1	59675676-59677013	evm.model.FRAGSCAFF_129.986	Chr3	39692087-39693635	evm.model.FRAGSCAFF_50.661	blue	purple
Chr13	52871077-52876248	PH02Gene25183.t1	Chr18	31643094-31648253	PH02Gene04633.t1	-	-			Chr1	59723238-59728044	evm.model.FRAGSCAFF_129.985	Chr3	39657281-39664597	evm.model.FRAGSCAFF_50.658	blue	purple
Chr13	52953080-52957471	PH02Gene25186.t1	Chr18	31855964-31860166	PH02Gene04624.t1	-	-			Chr1	59728610-59730723	evm.model.FRAGSCAFF_129.984.1	Chr3	39656002-39656478	evm.model.FRAGSCAFF_50.657	blue	purple
Chr13	53287471-53288499	PH02Gene37198.t1	Chr18	31943258-31944291	PH02Gene04619.t1	-	-			Chr1	59733385-59737812	evm.model.FRAGSCAFF_129.982	Chr3	39636464-39640902	evm.model.FRAGSCAFF_50.655.1	blue	purple
Chr13	53375150-53379312	PH02Gene37196.t2	Chr18	32122440-32128592	PH02Gene04616.t1	-	-			Chr1	59778535-59784216	evm.model.FRAGSCAFF_129.980	Chr3	39589662-39593759	evm.model.FRAGSCAFF_50.646	blue	purple
Chr13	53479133-53482796	PH02Gene47637.t7	Chr18	32249470-32253780	PH02Gene04614.t2	-	-			Chr1	59860809-59864048	evm.model.FRAGSCAFF_129.975	Chr3	39558597-39561659	evm.model.FRAGSCAFF_50.640	blue	purple
Chr13	53819145-53834153	PH02Gene07506.t1	Chr18	32380447-32384148	PH02Gene04607.t1	-	-			Chr1	59890860-59895867	evm.model.FRAGSCAFF_129.971.2	Chr3	39476911-39483249	evm.model.FRAGSCAFF_50.627	blue	purple
Chr13	53935106-53939115	PH02Gene07511.t1	Chr18	32452244-32455728	PH02Gene04603.t1	-	-			Chr1	59952635-59955447	evm.model.FRAGSCAFF_129.964	Chr3	39428087-39431994	evm.model.FRAGSCAFF_50.624	blue	purple
Chr13	54005267-54010288	PH02Gene07512.t1	Chr18	32545866-32556291	PH02Gene04600.t1	-	-			Chr1	59970792-59974119	evm.model.FRAGSCAFF_129.962	Chr3	39406605-39409728	evm.model.FRAGSCAFF_50.623	blue	purple
Chr13	54026873-54028147	PH02Gene07514.t1	Chr18	32570605-32572279	PH02Gene04599.t1	-	-			Chr1	59981389-59983694	evm.model.FRAGSCAFF_129.961	Chr3	39403207-39405524	evm.model.FRAGSCAFF_50.622	blue	purple
Chr13	54210973-54213844	PH02Gene07517.t1	Chr18	32696844-32700760	PH02Gene04596.t1	-	-			Chr1	59990973-59996247	evm.model.FRAGSCAFF_129.960	Chr3	39388430-39395348	evm.model.FRAGSCAFF_50.620	blue	purple
Chr13	54278369-54281199	PH02Gene07519.t1	Chr18	32761074-32764083	PH02Gene04595.t2	-	-			Chr1	60008883-60028825	evm.model.FRAGSCAFF_129.958.1	Chr3	39364499-39384430	evm.model.FRAGSCAFF_50.619	blue	purple
Chr13	54507808-54509567	PH02Gene07526.t1	Chr18	32932091-32933474	PH02Gene37550.t1	-	-			Chr1	60049312-60050214	evm.model.FRAGSCAFF_129.955	Chr3	39326738-39327840	evm.model.FRAGSCAFF_50.611	blue	purple
Chr13	54551443-54553689	PH02Gene07528.t1	Chr18	32974603-32977507	PH02Gene37552.t1	-	-			Chr1	60090932-60094407	evm.model.FRAGSCAFF_129.951	Chr3	39282771-39287223	evm.model.FRAGSCAFF_50.607	blue	purple
#Block80										Chr1	60119544-60122778	evm.model.FRAGSCAFF_129.950	Chr3	39256373-39270188	evm.model.FRAGSCAFF_50.606	blue	purple
Chr13	55341027-55345238	PH02Gene07553.t2	Chr18	33227658-33231802	PH02Gene37559.t1	-	-			Chr1	60137070-60140704	evm.model.FRAGSCAFF_129.947	Chr3	39230808-39235366	evm.model.FRAGSCAFF_50.605	blue	purple
Chr13	55431861-55433387	PH02Gene07555.t1	Chr18	33254414-33255864	PH02Gene37560.t1	-	-			Chr1	60181092-60188181	evm.model.FRAGSCAFF_129.942	Chr3	39198992-39200996	evm.model.FRAGSCAFF_50.599	blue	purple
Chr13	55522339-55525525	PH02Gene07559.t1	Chr18	33289216-33293067	PH02Gene37561.t1	-	-			Chr1	60196511-60197257	evm.model.FRAGSCAFF_129.939	Chr3	39183056-39184345	evm.model.FRAGSCAFF_50.597	blue	purple
Chr13	55543867-55549288	PH02Gene07561.t1	Chr18	33294996-33301203	PH02Gene37563.t1	-	-			Chr1	60197713-60199137	evm.model.FRAGSCAFF_129.938	Chr3	39181214-39182642	evm.model.FRAGSCAFF_50.596	blue	purple
Chr13	55637614-55638761	PH02Gene07566.t1	Chr18	33356604-33357939	PH02Gene37565.t1	-	-			Chr1	60219236-60237256	evm.model.FRAGSCAFF_129.935	Chr3	39160284-39174019	evm.model.FRAGSCAFF_50.595	blue	purple
Chr13	55984193-55988015	PH02Gene23873.t1	Chr18	33519890-33523613	PH02Gene44502.t1	-	-			Chr1	60254452-60255609	evm.model.FRAGSCAFF_129.933	Chr3	39148367-39149376	evm.model.FRAGSCAFF_50.591	blue	purple
Chr13	56237122-56239998	PH02Gene23880.t1	Chr18	33754932-33760641	PH02Gene01237.t1	-	-			Chr1	60284111-60285401	evm.model.FRAGSCAFF_129.931	Chr3	39127604-39128758	evm.model.FRAGSCAFF_50.588	blue	purple
Chr13	56313585-56314860	PH02Gene23882.t1	Chr18	34027459-34029277	PH02Gene01244.t1	-	-			Chr1	60299145-60299656	evm.model.FRAGSCAFF_129.926	Chr3	39106387-39107129	evm.model.FRAGSCAFF_50.587	blue	purple
Chr13	56365185-56370018	PH02Gene23883.t1	Chr18	34047096-34052991	PH02Gene01245.t1	-	-			Chr1	60350487-60357970	evm.model.FRAGSCAFF_129.917	Chr3	39084928-39091401	evm.model.FRAGSCAFF_50.584.1	blue	purple
Chr13	56373167-56373907	PH02Gene23884.t1	Chr18	34069072-34070553	PH02Gene01247.t1	-	-			Chr1	60374115-60377516	evm.model.FRAGSCAFF_129.914	Chr3	39074271-39077570	evm.model.FRAGSCAFF_50.583	blue	purple
Chr13	56401185-56410692	PH02Gene23885.t4	Chr18	34108423-34122731	PH02Gene01251.t1	-	-			Chr1	60402778-60409714	evm.model.FRAGSCAFF_129.913	Chr3	39063653-39070301	evm.model.FRAGSCAFF_50.582	blue	purple
Chr13	56449060-56455527	PH02Gene23887.t1	Chr18	34221828-34227145	PH02Gene01252.t1	-	-			Chr1	60420517-60422181	evm.model.FRAGSCAFF_129.911	Chr3	39020085-39021557	evm.model.FRAGSCAFF_50.575	blue	purple
#Block81										Chr1	60426541-60428464	evm.model.FRAGSCAFF_129.908	Chr3	39010741-39011944	evm.model.FRAGSCAFF_50.573	blue	purple
Chr13	63688064-63693545	PH02Gene35380.t1	Chr18	43489487-43494864	PH02Gene35571.t1	-	purple			Chr1	60459371-60461298	evm.model.FRAGSCAFF_129.904	Chr3	38984443-38986273	evm.model.FRAGSCAFF_50.570	blue	purple
Chr13	63720481-63721451	PH02Gene35378.t1	Chr18	43561686-43563481	PH02Gene35569.t1	-	purple			Chr1	60464267-60465705	evm.model.FRAGSCAFF_129.902	Chr3	38977277-38978831	evm.model.FRAGSCAFF_50.565.1	blue	purple
Chr13	63945543-63955718	PH02Gene47110.t1	Chr18	44077138-44083013	PH02Gene24929.t1	-	purple			Chr1	60496343-60498172	evm.model.FRAGSCAFF_129.897	Chr3	38957145-38957486	evm.model.FRAGSCAFF_50.559	blue	purple
Chr13	63993725-63997059	PH02Gene47111.t1	Chr18	44153353-44159994	PH02Gene24931.t1	-	purple			Chr1	60537415-60538346	evm.model.FRAGSCAFF_129.894	Chr3	38928542-38930190	evm.model.FRAGSCAFF_50.555	blue	purple
Chr13	64106210-64110950	PH02Gene20528.t1	Chr18	44728309-44733622	PH02Gene06795.t1	-	purple			Chr1	60581976-60584786	evm.model.FRAGSCAFF_129.889	Chr3	38890407-38893292	evm.model.FRAGSCAFF_50.552	blue	purple
Chr13	64296622-64297914	PH02Gene20534.t1	Chr18	45038194-45040152	PH02Gene06788.t1	-	purple			Chr1	60622195-60625167	evm.model.FRAGSCAFF_129.886	Chr3	38868790-38872767	evm.model.FRAGSCAFF_50.551	blue	purple
Chr13	64567390-64571432	PH02Gene20540.t1	Chr18	45090077-45095134	PH02Gene06787.t1	-	purple			Chr1	60653614-60661012	evm.model.FRAGSCAFF_129.884	Chr3	38847165-38848562	evm.model.FRAGSCAFF_50.549	blue	purple
Chr13	64868034-64870742	PH02Gene20548.t1	Chr18	45216089-45222872	PH02Gene06783.t1	-	purple			Chr1	60668727-60676901	evm.model.FRAGSCAFF_129.883	Chr3	38827440-38835788	evm.model.FRAGSCAFF_50.547	blue	purple
Chr13	65440963-65443276	PH02Gene27507.t1	Chr18	45744885-45746794	PH02Gene06773.t1	-	purple			Chr1	60695392-60716326	evm.model.FRAGSCAFF_129.879	Chr3	38728273-38752183	evm.model.FRAGSCAFF_50.536	blue	purple
Chr13	65444002-65445572	PH02Gene27508.t1	Chr18	45763098-45765342	PH02Gene06771.t1	-	purple			Chr1	60766714-60773714	evm.model.FRAGSCAFF_129.874	Chr3	38699028-38711340	evm.model.FRAGSCAFF_50.534	blue	purple
Chr13	65826075-65832680	PH02Gene15414.t1	Chr18	45969877-45971360	PH02Gene06762.t1	-	purple			Chr1	60811190-60812113	evm.model.FRAGSCAFF_129.870	Chr3	38652263-38653421	evm.model.FRAGSCAFF_50.530	blue	purple
Chr13	65959873-65962498	PH02Gene15410.t1	Chr18	46182008-46184722	PH02Gene06755.t1	-	purple			Chr1	60821599-60824839	evm.model.FRAGSCAFF_129.868	Chr3	38628118-38631117	evm.model.FRAGSCAFF_50.527	blue	purple
Chr13	66267459-66270335	PH02Gene15404.t1	Chr18	46618808-46623764	PH02Gene13811.t1	-	purple			Chr1	60890486-60894768	evm.model.FRAGSCAFF_129.859	Chr3	38555367-38558759	evm.model.FRAGSCAFF_50.523	blue	purple
Chr13	66413523-66416317	PH02Gene15394.t1	Chr18	46748136-46750813	PH02Gene13806.t1	-	purple			Chr1	60905327-60909331	evm.model.FRAGSCAFF_129.857	Chr3	38543523-38547103	evm.model.FRAGSCAFF_50.522	blue	purple
Chr13	66442882-66447302	PH02Gene15393.t1	Chr18	46797975-46803712	PH02Gene13805.t1	-	purple			Chr1	60910220-60915710	evm.model.FRAGSCAFF_129.856	Chr3	38537298-38538172	evm.model.FRAGSCAFF_50.521	blue	purple
Chr13	66538220-66540667	PH02Gene15391.t1	Chr18	46837904-46840613	PH02Gene13804.t1	-	purple			Chr1	60916741-60920702	evm.model.FRAGSCAFF_129.855	Chr3	38527139-38529236	evm.model.FRAGSCAFF_50.519	blue	purple
Chr13	66702506-66709758	PH02Gene15388.t1	Chr18	47022798-47030311	PH02Gene13802.t1	-	purple			Chr1	60936019-60940063	evm.model.FRAGSCAFF_129.853	Chr3	38501128-38512428	evm.model.FRAGSCAFF_50.518	blue	purple
Chr13	66809725-66812632	PH02Gene15385.t1	Chr18	47030947-47031648	PH02Gene13801.t1	-	purple			Chr1	60944827-60950072	evm.model.FRAGSCAFF_129.852	Chr3	38476433-38485824	evm.model.FRAGSCAFF_50.517	blue	purple
Chr13	67065570-67067869	PH02Gene15377.t1	Chr18	47320128-47321956	PH02Gene13794.t1	-	purple			Chr1	60962209-60975492	evm.model.FRAGSCAFF_129.851	Chr3	38422666-38430610	evm.model.FRAGSCAFF_50.513	blue	purple
#Block82										Chr1	60986024-60998288	evm.model.FRAGSCAFF_129.849	Chr3	38374268-38394872	evm.model.FRAGSCAFF_50.511	blue	purple
Chr13	57519275-57520259	PH02Gene19870.t1	Chr18	34825861-34828056	PH02Gene50054.t1	-	purple			Chr1	61007723-61011004	evm.model.FRAGSCAFF_129.847	Chr3	38360437-38363549	evm.model.FRAGSCAFF_50.509	blue	purple
Chr13	57578286-57583620	PH02Gene19871.t1	Chr18	34951716-34960689	PH02Gene01264.t1	-	purple			Chr1	61011941-61013422	evm.model.FRAGSCAFF_129.846	Chr3	38357733-38359209	evm.model.FRAGSCAFF_50.508	blue	purple
Chr13	57888778-57892633	PH02Gene28519.t1	Chr18	35557938-35562184	PH02Gene01283.t1	-	purple			Chr1	61019071-61023416	evm.model.FRAGSCAFF_129.845	Chr3	38346805-38352937	evm.model.FRAGSCAFF_50.507	blue	purple
Chr13	57959543-57960412	PH02Gene28518.t1	Chr18	35699501-35700292	PH02Gene01284.t1	-	purple			Chr1	61040339-61042619	evm.model.FRAGSCAFF_129.844	Chr3	38328535-38330312	evm.model.FRAGSCAFF_50.506	blue	purple
Chr13	57996396-57999587	PH02Gene28517.t1	Chr18	35815684-35818064	PH02Gene01286.t1	-	purple			Chr1	61092924-61094378	evm.model.FRAGSCAFF_129.841	Chr3	38270317-38271402	evm.model.FRAGSCAFF_50.500	blue	purple
Chr13	58137128-58139514	PH02Gene28514.t1	Chr18	35915441-35916379	PH02Gene01290.t1	-	purple			Chr1	61128773-61130077	evm.model.FRAGSCAFF_129.840	Chr3	38230895-38235647	evm.model.FRAGSCAFF_50.498	blue	purple
Chr13	58558331-58559149	PH02Gene28498.t1	Chr18	36251785-36252639	PH02Gene01296.t1	-	purple			Chr1	61159022-61173675	evm.model.FRAGSCAFF_129.838	Chr3	38196211-38200883	evm.model.FRAGSCAFF_50.496	blue	purple
Chr13	58940343-58942427	PH02Gene19270.t1	Chr18	36866491-36868414	PH02Gene01311.t1	-	purple			Chr1	61192735-61202146	evm.model.FRAGSCAFF_129.836	Chr3	38188429-38189116	evm.model.FRAGSCAFF_50.493	blue	purple
Chr13	59000547-59007142	PH02Gene19268.t1	Chr18	36895726-36907787	PH02Gene01313.t1	-	purple			Chr1	61212318-61219006	evm.model.FRAGSCAFF_129.835.1	Chr3	38147406-38152083	evm.model.FRAGSCAFF_50.490	blue	purple
Chr13	59087595-59088380	PH02Gene19264.t1	Chr18	37287863-37296379	PH02Gene01221.t1	-	purple			Chr1	61294728-61298840	evm.model.FRAGSCAFF_129.829	Chr3	38083159-38087539	evm.model.FRAGSCAFF_50.488	blue	purple
Chr13	59192171-59197932	PH02Gene19259.t2	Chr18	37551949-37555485	PH02Gene01231.t1	-	purple			Chr1	61323690-61324623	evm.model.FRAGSCAFF_129.828	Chr3	38057491-38058036	evm.model.FRAGSCAFF_50.484	blue	purple
Chr13	59277693-59279283	PH02Gene19257.t1	Chr18	37716253-37718633	PH02Gene01235.t1	-	purple			Chr1	61406642-61411660	evm.model.FRAGSCAFF_129.469	Chr3	38046232-38051018	evm.model.FRAGSCAFF_50.483	blue	purple
Chr13	59608255-59611318	PH02Gene19246.t1	Chr18	38246237-38248636	PH02Gene21655.t1	-	purple			Chr1	61448318-61452989	evm.model.FRAGSCAFF_129.466	Chr3	38005267-38011288	evm.model.FRAGSCAFF_50.479	blue	purple
Chr13	59683981-59685831	PH02Gene42941.t1	Chr18	38155774-38157830	PH02Gene21652.t1	-	purple			Chr1	61458388-61460011	evm.model.FRAGSCAFF_129.463	Chr3	37981339-37982341	evm.model.FRAGSCAFF_50.477	blue	purple
Chr13	59694500-59703092	PH02Gene42939.t1	Chr18	38422757-38426106	PH02Gene21661.t1	-	purple			Chr1	61486800-61509495	evm.model.FRAGSCAFF_129.461.1	Chr3	37944746-37963007	evm.model.FRAGSCAFF_50.476	blue	purple
Chr13	59720223-59721941	PH02Gene42937.t1	Chr18	38470292-38471739	PH02Gene21664.t1	-	purple			Chr1	61549275-61550489	evm.model.FRAGSCAFF_129.458	Chr3	37917874-37919283	evm.model.FRAGSCAFF_50.474	blue	purple
Chr13	60459715-60463030	PH02Gene47464.t1	Chr18	39130003-39152238	PH02Gene16414.t1	-	purple			Chr1	61576113-61579445	evm.model.FRAGSCAFF_129.454	Chr3	37867845-37871548	evm.model.FRAGSCAFF_50.471	blue	purple
Chr13	60561335-60563338	PH02Gene47459.t1	Chr18	39228097-39230127	PH02Gene16412.t1	-	purple			Chr1	61586099-61588621	evm.model.FRAGSCAFF_129.453	Chr3	37834033-37842997	evm.model.FRAGSCAFF_50.469	blue	purple
Chr13	60642274-60643796	PH02Gene35804.t1	Chr18	39443765-39445627	PH02Gene40811.t1	-	purple			Chr1	61598231-61601189	evm.model.FRAGSCAFF_129.451	Chr3	37830920-37833773	evm.model.FRAGSCAFF_50.468	blue	purple
Chr13	61016603-61017687	PH02Gene35811.t1	Chr18	39612646-39618983	PH02Gene40802.t1	-	purple			Chr1	61614481-61617662	evm.model.FRAGSCAFF_129.449	Chr3	37820424-37824158	evm.model.FRAGSCAFF_50.467	blue	purple
Chr13	61186144-61195808	PH02Gene19016.t1	Chr18	39920231-39926066	PH02Gene19846.t1	-	purple			Chr1	61623468-61626627	evm.model.FRAGSCAFF_129.448	Chr3	37813165-37816399	evm.model.FRAGSCAFF_50.466	blue	purple
Chr13	61719823-61724000	PH02Gene19025.t1	Chr18	40322160-40325915	PH02Gene19840.t1	-	purple			Chr1	61629064-61634885	evm.model.FRAGSCAFF_129.446	Chr3	37806838-37809960	evm.model.FRAGSCAFF_50.465	blue	purple
Chr13	61907291-61911032	PH02Gene19032.t1	Chr18	40443857-40448157	PH02Gene19835.t1	-	purple			Chr1	61668732-61674603	evm.model.FRAGSCAFF_129.443	Chr3	37790839-37794730	evm.model.FRAGSCAFF_50.464	blue	purple
Chr13	61970484-61973356	PH02Gene19035.t1	Chr18	41098966-41101635	PH02Gene30352.t1	-	purple			Chr1	61684586-61688368	evm.model.FRAGSCAFF_129.440	Chr3	37771542-37776634	evm.model.FRAGSCAFF_50.462	blue	purple
Chr13	62272340-62281823	PH02Gene43383.t1	Chr18	41269207-41279889	PH02Gene30360.t1	-	purple			Chr1	61697621-61703051	evm.model.FRAGSCAFF_129.439	Chr3	37736539-37743137	evm.model.FRAGSCAFF_50.461.2	blue	purple
Chr13	62388601-62390043	PH02Gene43382.t1	Chr18	41406469-41408086	PH02Gene30362.t2	-	purple			Chr1	61756518-61759980	evm.model.FRAGSCAFF_129.437	Chr3	37719168-37721572	evm.model.FRAGSCAFF_50.459	blue	purple
Chr13	62666627-62678050	PH02Gene31560.t1	Chr18	42052256-42062122	PH02Gene09990.t1	-	purple			Chr1	61805435-61814642	evm.model.FRAGSCAFF_129.434	Chr3	37695965-37706046	evm.model.FRAGSCAFF_50.457	blue	purple
Chr13	62700236-62701138	PH02Gene31559.t1	Chr18	42011533-42012779	PH02Gene09991.t1	-	purple			Chr1	61833095-61837665	evm.model.FRAGSCAFF_129.432	Chr3	37673150-37674802	evm.model.FRAGSCAFF_50.455	blue	purple
#Block83										Chr1	61844091-61849740	evm.model.FRAGSCAFF_129.431	Chr3	37665075-37672238	evm.model.FRAGSCAFF_50.454	blue	purple
Chr13	47146379-47152432	PH02Gene08603.t1	Chr18	29784699-29790368	PH02Gene30756.t2	-	-			Chr1	61861002-61864723	evm.model.FRAGSCAFF_129.430	Chr3	37636094-37645645	evm.model.FRAGSCAFF_50.453	blue	purple
Chr13	47287211-47291223	PH02Gene08609.t1	Chr18	29660910-29663370	PH02Gene36240.t1	-	-			Chr1	61889303-61893232	evm.model.FRAGSCAFF_129.428	Chr3	37614372-37618373	evm.model.FRAGSCAFF_50.451	blue	purple
Chr13	47370195-47372977	PH02Gene08612.t1	Chr18	29650264-29656633	PH02Gene36241.t1	-	-			Chr1	61936598-61938199	evm.model.FRAGSCAFF_129.423	Chr3	37585847-37587400	evm.model.FRAGSCAFF_50.448	blue	purple
Chr13	47495253-47498516	PH02Gene08617.t1	Chr18	29636692-29639557	PH02Gene36242.t1	-	-			Chr1	61972556-61973227	evm.model.FRAGSCAFF_129.418	Chr3	37562391-37563776	evm.model.FRAGSCAFF_50.447	blue	purple
Chr13	47620934-47623668	PH02Gene08624.t1	Chr18	29528220-29530022	PH02Gene36245.t2	-	-			Chr1	61981111-61982394	evm.model.FRAGSCAFF_129.417	Chr3	37531282-37532505	evm.model.FRAGSCAFF_50.443	blue	purple
Chr13	47656104-47664156	PH02Gene08626.t1	Chr18	29515835-29521565	PH02Gene36246.t1	-	-			Chr1	62006236-62006946	evm.model.FRAGSCAFF_129.414	Chr3	37523339-37524524	evm.model.FRAGSCAFF_50.442	blue	purple
Chr13	47792956-47798400	PH02Gene08631.t1	Chr18	29343367-29351215	PH02Gene36250.t1	-	-			Chr1	62014947-62015752	evm.model.FRAGSCAFF_129.413	Chr3	37517145-37517895	evm.model.FRAGSCAFF_50.441	blue	purple
Chr13	47845226-47849937	PH02Gene08634.t1	Chr18	29216327-29219681	PH02Gene04676.t3	-	-			Chr1	62016419-62019370	evm.model.FRAGSCAFF_129.412	Chr3	37513795-37516518	evm.model.FRAGSCAFF_50.440	blue	purple
Chr13	47919948-47922307	PH02Gene08636.t1	Chr18	29087111-29089327	PH02Gene04678.t2	-	-			Chr1	62047289-62047822	evm.model.FRAGSCAFF_129.410	Chr3	37487459-37488118	evm.model.FRAGSCAFF_50.434	blue	purple
Chr13	48013820-48031582	PH02Gene08637.t1	Chr18	29071946-29080565	PH02Gene04679.t2	-	-			Chr1	62057226-62059090	evm.model.FRAGSCAFF_129.409	Chr3	37475978-37477859	evm.model.FRAGSCAFF_50.433	blue	purple
Chr13	48349888-48360121	PH02Gene08649.t1	Chr18	28941220-28945701	PH02Gene04685.t1	-	-			Chr1	62100400-62100910	evm.model.FRAGSCAFF_129.406	Chr3	37454054-37454329	evm.model.FRAGSCAFF_50.429	blue	purple
Chr13	48856947-48863070	PH02Gene08665.t1	Chr18	28746869-28751941	PH02Gene04693.t1	-	-			Chr1	62110951-62116709	evm.model.FRAGSCAFF_129.403	Chr3	37329106-37334461	evm.model.FRAGSCAFF_50.418	blue	purple
#Block84										Chr1	62134097-62156213	evm.model.FRAGSCAFF_129.401	Chr3	37352659-37371339	evm.model.FRAGSCAFF_50.421	blue	purple
Chr13	90347001-90347993	PH02Gene16156.t1	Chr18	26893590-26897377	PH02Gene26206.t1	-	-			Chr1	62157799-62167226	evm.model.FRAGSCAFF_129.400	Chr3	37373552-37383649	evm.model.FRAGSCAFF_50.422	blue	purple
Chr13	90997952-91000264	PH02Gene38980.t1	Chr18	26786575-26795326	PH02Gene26208.t1	-	-			Chr1	62169850-62179158	evm.model.FRAGSCAFF_129.399	Chr3	37385532-37388654	evm.model.FRAGSCAFF_50.423	blue	purple
Chr13	91152615-91157952	PH02Gene31075.t1	Chr18	26645782-26649126	PH02Gene26212.t1	-	-			Chr1	62273246-62274400	evm.model.FRAGSCAFF_129.393	Chr3	37428046-37428561	evm.model.FRAGSCAFF_50.428	blue	purple
Chr13	91195778-91198513	PH02Gene31078.t2	Chr18	26419890-26429776	PH02Gene26218.t1	-	-			Chr1	62352648-62355315	evm.model.FRAGSCAFF_129.383	Chr3	37147447-37150362	evm.model.FRAGSCAFF_50.395.1	blue	purple
Chr13	91330152-91354541	PH02Gene31081.t1	Chr18	26169131-26174987	PH02Gene26225.t1	-	-			Chr1	62364181-62364860	evm.model.FRAGSCAFF_129.381	Chr3	37152664-37153003	evm.model.FRAGSCAFF_50.396	blue	purple
Chr13	91468980-91471100	PH02Gene31082.t1	Chr18	26146508-26148672	PH02Gene26227.t1	-	-			Chr1	62378131-62382016	evm.model.FRAGSCAFF_129.380	Chr3	37164829-37169424	evm.model.FRAGSCAFF_50.398	blue	purple
#Block85										Chr1	62383204-62387450	evm.model.FRAGSCAFF_129.379	Chr3	37170094-37173944	evm.model.FRAGSCAFF_50.399	blue	purple
Chr13	91983060-91990643	PH02Gene33587.t1	Chr18	24939071-24943923	PH02Gene05125.t1	-	-			Chr1	62399832-62407961	evm.model.FRAGSCAFF_129.377	Chr3	37209760-37221412	evm.model.FRAGSCAFF_50.402	blue	purple
Chr13	92066000-92068728	PH02Gene33591.t1	Chr18	24724195-24726734	PH02Gene05114.t1	-	-			Chr1	62418504-62424706	evm.model.FRAGSCAFF_129.376	Chr3	37227380-37229280	evm.model.FRAGSCAFF_50.403	blue	purple
Chr13	92127286-92130625	PH02Gene33592.t1	Chr18	24633541-24636576	PH02Gene05112.t1	-	-			Chr1	62531161-62533358	evm.model.FRAGSCAFF_129.366	Chr3	37259723-37260126	evm.model.FRAGSCAFF_50.410	blue	purple
Chr13	92261561-92264780	PH02Gene33596.t1	Chr18	24421051-24426982	PH02Gene05102.t1	-	-			Chr1	62558342-62569235	evm.model.ORIGINAL_4665.1	Chr3	37263685-37278219	evm.model.FRAGSCAFF_50.411	blue	purple
Chr13	92334093-92337503	PH02Gene33598.t1	Chr18	24061820-24065320	PH02Gene05086.t1	-	-			Chr1	62577932-62583739	evm.model.ORIGINAL_4665.2	Chr3	37294844-37295598	evm.model.FRAGSCAFF_50.413	blue	purple
#Block86										Chr1	62594373-62595482	evm.model.ORIGINAL_4665.4	Chr3	37320891-37321750	evm.model.FRAGSCAFF_50.417	blue	purple
Chr13	67659006-67671742	PH02Gene40210.t1	Chr19	49053-53805	PH02Gene22967.t1	-	-			Chr1	62708010-62713146	evm.model.ORIGINAL_4665.10	Chr3	37127183-37130080	evm.model.FRAGSCAFF_50.392	blue	purple
Chr13	68073850-68077975	PH02Gene30472.t2	Chr19	551189-555957	PH02Gene22987.t2	-	-			Chr1	62815776-62819395	evm.model.ORIGINAL_4665.18	Chr3	37074070-37076057	evm.model.FRAGSCAFF_50.389	blue	purple
Chr13	68286248-68289675	PH02Gene22470.t1	Chr19	623151-626362	PH02Gene21477.t2	-	-			Chr1	62822792-62827507	evm.model.ORIGINAL_4665.19	Chr3	37057953-37065423	evm.model.FRAGSCAFF_50.388	blue	purple
Chr13	68514843-68521307	PH02Gene22461.t1	Chr19	1032654-1037794	PH02Gene28482.t1	-	-			Chr1	62951162-62952265	evm.model.ORIGINAL_4665.28	Chr3	36989239-36990822	evm.model.FRAGSCAFF_50.384	blue	purple
Chr13	68986974-68990978	PH02Gene24421.t1	Chr19	1651270-1654692	PH02Gene28497.t1	-	-			Chr1	63049034-63055183	evm.model.ORIGINAL_4665.34	Chr3	36941202-36947162	evm.model.FRAGSCAFF_50.378	blue	purple
Chr13	69476600-69479559	PH02Gene31459.t3	Chr19	2189145-2193627	PH02Gene26917.t2	-	-			Chr1	63112191-63113896	evm.model.ORIGINAL_4665.41	Chr3	36989239-36990822	evm.model.FRAGSCAFF_50.384	blue	purple
Chr13	70268367-70270085	PH02Gene39896.t1	Chr19	3419093-3420296	PH02Gene42316.t1	-	-			Chr1	63158483-63161027	evm.model.ORIGINAL_4665.46	Chr3	36900606-36902666	evm.model.FRAGSCAFF_50.372	blue	purple
Chr13	70360631-70361483	PH02Gene47235.t1	Chr19	3470734-3471333	PH02Gene49447.t1	-	-			Chr1	63168927-63171948	evm.model.ORIGINAL_4665.48	Chr3	36877616-36882622	evm.model.FRAGSCAFF_50.371	blue	purple
#Block87										Chr1	63172239-63175660	evm.model.ORIGINAL_4665.49	Chr3	36863549-36868033	evm.model.FRAGSCAFF_50.370	blue	purple
Chr13	79561737-79575627	PH02Gene42489.t2	Chr19	15547550-15554004	PH02Gene49144.t1	-	-			Chr1	63315800-63317053	evm.model.ORIGINAL_4665.58	Chr3	36749105-36750441	evm.model.FRAGSCAFF_50.367	blue	purple
Chr13	79837800-79841698	PH02Gene43616.t1	Chr19	18668321-18672415	PH02Gene36533.t1	-	-			Chr1	63326833-63334223	evm.model.ORIGINAL_4665.59	Chr3	36738319-36743393	evm.model.FRAGSCAFF_50.366	blue	purple
Chr13	79992724-79999134	PH02Gene42748.t1	Chr19	18086374-18089901	PH02Gene25595.t1	-	-			Chr1	63338849-63340862	evm.model.ORIGINAL_4665.61	Chr3	36735936-36737070	evm.model.FRAGSCAFF_50.365	blue	purple
Chr13	80610987-80627104	PH02Gene44293.t1	Chr19	16899067-16914727	PH02Gene35553.t1	-	-			Chr1	63390943-63391770	evm.model.ORIGINAL_4665.62	Chr3	36706775-36708604	evm.model.FRAGSCAFF_50.364	blue	purple
#Block88										Chr1	63401651-63403561	evm.model.ORIGINAL_4665.64	Chr3	36692155-36694286	evm.model.FRAGSCAFF_50.362	blue	purple
Chr13	74064139-74067069	PH02Gene48038.t1	Chr19	9248168-9252761	PH02Gene37757.t1	-	-			Chr1	63407926-63409993	evm.model.ORIGINAL_4665.65	Chr3	36670405-36671786	evm.model.FRAGSCAFF_50.358	blue	purple
[truncated: 22,639 more rows]

## Sheet: Fig.4b
Source Data for Figure 4b
[truncated: 171 more rows]

[truncated: 78 more sheets: Fig.4d, Fig.5b, Fig.6c, Fig.7a, Fig.7b, Fig.8a, Fig.8b, Fig.8c, Fig.8d, Fig.8e, Sup Fig.1a, Sup Fig.2b, Sup Fig.3, Sup Fig.4, Sup Fig.5, Sup Fig.6, Sup Fig.7, Sup Fig.8, Sup Fig.9, Sup Fig.10 …]
